# Supplementary material for: Cation-tuned acidic electrified interface for hydrogen peroxide electrosynthesis with industrial-level current densities in natural seawater
Source: Nat Commun. 2026 Apr 20;17:5443. doi: 10.1038/s41467-026-72026-2 (PMC13279823; doi:10.1038/s41467-026-72026-2)
Supplement: Supplementary file 3 — Supplementary Data 1 [file 41467_2026_72026_MOESM3_ESM.zip]

Archive with 67 entries (48 files):
- AIMD/
- AIMD/Supplementary Fig. 32-c2-h2o/
- AIMD/Supplementary Fig. 32-c2-h2o/CONTCAR
- AIMD/Supplementary Fig. 32-c2-h2o/POSCAR
- AIMD/Supplementary Fig. 32-c2-otab-h2o/
- AIMD/Supplementary Fig. 32-c2-otab-h2o/CONTCAR
- AIMD/Supplementary Fig. 32-c2-otab-h2o/POSCAR
- AIMD/Supplementary Fig. 33-c2-h2o-o2/
- AIMD/Supplementary Fig. 33-c2-h2o-o2/CONTCAR
- AIMD/Supplementary Fig. 33-c2-h2o-o2/POSCAR
- AIMD/Supplementary Fig. 33-c2-h2o-ooh/
- AIMD/Supplementary Fig. 33-c2-h2o-ooh/CONTCAR
- AIMD/Supplementary Fig. 33-c2-h2o-ooh/POSCAR
- AIMD/Supplementary Fig. 34-c2-otab-h2o-o2/
- AIMD/Supplementary Fig. 34-c2-otab-h2o-o2/CONTCAR
- AIMD/Supplementary Fig. 34-c2-otab-h2o-o2/POSCAR
- AIMD/Supplementary Fig. 35-c2-otab-h2o-h/
- AIMD/Supplementary Fig. 35-c2-otab-h2o-h/CONTCAR
- AIMD/Supplementary Fig. 35-c2-otab-h2o-h/POSCAR
- AIMD/Supplementary Fig. 36-c3-otab-h2o-h/
- AIMD/Supplementary Fig. 36-c3-otab-h2o-h/CONTCAR
- AIMD/Supplementary Fig. 36-c3-otab-h2o-h/POSCAR
- AIMD/Supplementary Fig. 37-c8-otab-h2o-h/
- AIMD/Supplementary Fig. 37-c8-otab-h2o-h/CONTCAR
- AIMD/Supplementary Fig. 37-c8-otab-h2o-h/POSCAR
- AIMD/Supplementary Fig. 38-c2-h2o-ooh/
- AIMD/Supplementary Fig. 38-c2-h2o-ooh/CONTCAR
- AIMD/Supplementary Fig. 38-c2-h2o-ooh/POSCAR
- AIMD/Supplementary Fig. 39-c2-otab-h2o-o2/
- AIMD/Supplementary Fig. 39-c2-otab-h2o-o2/CONTCAR
- AIMD/Supplementary Fig. 39-c2-otab-h2o-o2/POSCAR
- AIMD/Supplementary Fig. 42-c8-h2o-ooh/
- AIMD/Supplementary Fig. 42-c8-h2o-ooh/CONTCAR
- AIMD/Supplementary Fig. 42-c8-h2o-ooh/POSCAR
- AIMD/Supplementary Fig. 43-c8-otab-h2o-ooh/
- AIMD/Supplementary Fig. 43-c8-otab-h2o-ooh/CONTCAR
- AIMD/Supplementary Fig. 43-c8-otab-h2o-ooh/POSCAR
- AIMD/Supplementary Fig. 44-c3-h2o-o2/
- AIMD/Supplementary Fig. 44-c3-h2o-o2/CONTCAR
- AIMD/Supplementary Fig. 44-c3-h2o-o2/POSCAR
- AIMD/Supplementary Fig. 45-c3-otab-h2o-o2/
- AIMD/Supplementary Fig. 46-c9-otab-h2o-o2/
- AIMD/Supplementary Fig. 46-c9-otab-h2o-o2/CONTCAR
- AIMD/Supplementary Fig. 46-c9-otab-h2o-o2/POSCAR
- AIMD/Supplementary Fig. 47-c9-otab-h2o-ooh/
- AIMD/Supplementary Fig. 47-c9-otab-h2o-ooh/CONTCAR
- AIMD/Supplementary Fig. 47-c9-otab-h2o-ooh/POSCAR
- Cl optimized structure-Supplementary Fig. 61/
- Cl optimized structure-Supplementary Fig. 61/C1
- Cl optimized structure-Supplementary Fig. 61/C2
- Cl optimized structure-Supplementary Fig. 61/C3
- Cl optimized structure-Supplementary Fig. 61/C4
- Cl optimized structure-Supplementary Fig. 61/C5
- Cl optimized structure-Supplementary Fig. 61/C6
- Cl optimized structure-Supplementary Fig. 61/C7
- Cl optimized structure-Supplementary Fig. 61/C8
- Cl optimized structure-Supplementary Fig. 61/C9
- OOH optimized structure-Fig. 3c/
- OOH optimized structure-Fig. 3c/C1
- OOH optimized structure-Fig. 3c/C2
- OOH optimized structure-Fig. 3c/C3
- OOH optimized structure-Fig. 3c/C4
- OOH optimized structure-Fig. 3c/C5
- OOH optimized structure-Fig. 3c/C6
- OOH optimized structure-Fig. 3c/C7
- OOH optimized structure-Fig. 3c/C8
- OOH optimized structure-Fig. 3c/C9
