# Supplementary material for: Cation-tuned acidic electrified interface for hydrogen peroxide electrosynthesis with industrial-level current densities in natural seawater
Source: Nat Commun. 2026 Apr 20;17:5443. doi: 10.1038/s41467-026-72026-2 (PMC13279823; doi:10.1038/s41467-026-72026-2)
Supplement: Supplementary file 3 — Supplementary Data 1 [file 41467_2026_72026_MOESM3_ESM.zip › AIMD/Supplementary Fig. 32-c2-h2o/CONTCAR]

ch-o-h2o                                
   1.00000000000000     
    12.2737998961999999    0.0000000000000000    0.0000000000000000
     0.0000000000000000   12.5156002045000001    0.0000000000000000
     0.0000000000000000    0.0000000000000000   21.2098007202000005
   C    O    H 
    57    73   148
Direct
  0.9764437533697825  0.1205142294235188  0.0961707933795683
  0.0715847743616369  0.2854380735333521  0.0756733721848121
  0.9730379225046003  0.2295003363252559  0.0854412599045782
  0.0775519749351021  0.0641729365627558  0.1022642547578147
  0.1765606028801211  0.1181752289899973  0.0930292025911594
  0.2717120928503307  0.2847451265263850  0.0673756154409582
  0.1718161071878732  0.2293905976821370  0.0799858999598064
  0.2774651337103766  0.0620846401084993  0.0951582058984018
  0.3755722029720260  0.1178690565694961  0.0901821251245624
  0.4713163756197173  0.2862021641222020  0.0906679938512269
  0.3717160896337401  0.2285234849566971  0.0821483779764312
  0.4749738753196065  0.0620800110087672  0.1006814781511100
  0.5729673986211938  0.1164506425275549  0.0973859508640601
  0.6724709603693856  0.2855212159585368  0.0948243788439205
  0.5728780083343538  0.2286683989973876  0.0926422057192584
  0.6732822942327216  0.0613221671030893  0.1020064642194337
  0.7718992998239516  0.1161596816636727  0.0996956336134150
  0.8719078209037069  0.2836616430155229  0.0900375295817976
  0.7709779356568442  0.2299094506174922  0.0953077097171159
  0.8752631078050894  0.0624937009111715  0.1033823702004412
  0.9687128369832863  0.4555456324079767  0.0832599981784958
  0.0728588640575594  0.6213000836955891  0.0896719512549924
  0.9701952707553967  0.5669491331467448  0.0923766645372813
  0.0674445071586212  0.3985391354998635  0.0692625247800843
  0.1698441935041804  0.4533689258019284  0.0595759252450106
  0.2735275398733459  0.6176058769444048  0.0852776467111760
  0.1737263117748047  0.5650616839179469  0.0757951136823203
  0.2660762655091395  0.3919612533557461  0.0486015643832878
  0.4773709785873214  0.3968298825928191  0.1025025211183375
  0.5734349136167105  0.4545854409438826  0.1114225492671962
  0.6777402147495162  0.6171263550892009  0.1292318668742073
  0.5777510484302548  0.5641733429487693  0.1257653465093470
  0.6730791408370241  0.3968174229749877  0.1034901272063040
  0.7727320643032891  0.4514534067273467  0.1045019105058984
  0.8740283198594968  0.6206802961372181  0.1091780646627899
  0.7751126397285395  0.5629106062488147  0.1174968508407367
  0.8708854998185352  0.3952636485830193  0.0880090935013492
 -0.0224340079790528  0.7861328296603061  0.1180681058301819
  0.0798304845961039  0.9550879913392187  0.1180079911494142
 -0.0210487646444686  0.8998387077443841  0.1223520811682312
  0.0751259743839664  0.7310729693831978  0.1061342688662816
  0.1758092683093411  0.7848764560105944  0.1131977123602443
  0.2774017620251130  0.9524758352939088  0.1097978881925986
  0.1768792206095620  0.8977586641058543  0.1182918183966666
  0.2738875772185591  0.7251213220034187  0.1052834338042371
  0.3784662474490834  0.7793455768261884  0.1196209706520087
  0.4743826455977367  0.9489642617486278  0.1116499537260735
  0.3765605653600148  0.8936024772065202  0.1138342270814246
  0.4794462603806053  0.7307548588615349  0.1308317175752549
  0.5795091511678058  0.7861095747075989  0.1345910236791140
  0.6750820509639333  0.9518276475232764  0.1133321820934429
  0.5756485717334786  0.8954884319830683  0.1208254778244433
  0.6780180140480198  0.7326369674489397  0.1363784395325449
  0.7763594333031435  0.7862291605792393  0.1309907773749882
  0.8766769784643557  0.9512777772925379  0.1157019685371488
  0.7767674038781534  0.8985593293834426  0.1231550409673909
  0.8761388917831229  0.7309579189541103  0.1211103488068018
  0.4822695297967908  0.6209248316046675  0.1404664070444784
  0.5136717024717889  0.1942095623906704  0.4331781809116937
  0.5464862775485058  0.8178846887759003  0.7637132469866742
  0.4239715867518954  0.4660244732699870  0.5880483760107478
  0.8384092008960444  1.0328272444092441  0.4678107962857740
  0.1366769450472606  0.6098017840472435  0.6789410753936798
  0.6951765829114136  0.6675567617472751  0.8070093362426964
  0.3402927455376640  0.5552951353668657  0.9384719842538956
  0.4849027648611045  1.0188475053462893  0.6041571895911728
  1.1210158162507786  0.6759714044286896  0.9117264908822204
  0.4095281674141260  0.3714476798098935  0.4703840195052718
  0.5909647268684316  0.5587836029793456  0.4707898146029262
  0.1600370650801586  0.7227310827684533  0.2916228488405061
  0.7856154295746584  0.6420209315090842  0.9431557300871181
  0.5288670338242336  0.8639005931897498  0.3464234790498014
  0.9565048210850827  0.0096102086101803  0.2767012434424489
  0.0942229565967820  0.0002860221995692  0.9391776368252349
  0.0909679978006078  0.1583471648943993  0.3699641542464584
  0.6618429682515957  0.1648743882074020  0.5390215952821960
  0.2272558385558403  0.4931075437965625  0.4933706442007059
  0.5867748355452818  0.8490558188435308  0.6395411607889671
  0.9511425130960853  0.4712470998511818  0.5478742588496097
  0.1494595523704284  0.4149534106297215  0.7689010906443347
  0.6007934718168664  0.5495006428733222  0.9540724599507739
  0.3798455954559712  0.9709936168813633  0.4983056538041414
  0.0487410549885635  0.7339472722747930  0.4468240230070482
  0.3600528878526128  0.5186255210575665  0.8106403242246113
  0.3020646036735131  0.4455225976592121  0.3112796167526356
  0.5976735334112121  0.1644537101756257  0.2770609204680989
  0.3351167744784807  0.8290128892531942  0.9570099208942829
  0.8283139767580079  0.7986000627934229  0.4527108681561148
  0.9927537603593382  1.2725811970270147  0.4662546315243145
  1.1392130962691329 -0.0809564000668020  0.2783635366952003
  0.1650716996471357  0.9369118072492820  0.5706135542597822
  0.4510821267905788  0.6905613807402647  0.5849929935596864
 -0.2318902385313657  0.8167603681569526  0.3267653236544671
  0.2812369959984843  0.1394259168165808  0.2463163108463692
  0.2295520811767846 -0.1270282643061247  0.6997605840191146
  0.2272560460030725  0.2689977274642193  0.6733289088653399
  0.1440931725277360  0.3077513990183257  0.2883144373504481
  0.4476935506049725  0.3124866796684816  0.6610453369214688
  0.9558859710286731  0.4400416350464492  0.2927026740686938
  0.8101052407274220  0.3160726593887580  0.7144145473721506
  0.2311519353784535  0.1867014068107272  0.4622358843308704
  0.7456545043322809  0.1952273546815154  0.9039481206999975
  0.3425465204972168  1.0665375921417775  0.7085579781689815
  0.6745358816876663  0.4803034336078150  0.3421371101836820
  0.7992984173604085  0.1246947994082854  0.3411496972697487
  1.0589181144817283  0.3821818117948756  0.9051619734600647
  0.2193725606521524  0.5713258433843900  0.2302187089195539
  0.5154134405647890  0.3347820453782988  0.3239840116210615
  0.0970670481836447  0.7649702512659923  0.7931174965831008
  0.7243765543312325  0.3634962742703969  0.5680333023030926
  0.6447850220253111  0.2721750354306218  0.7936536296339378
  0.0617167247290536  0.0299150483840099  0.8010344547324483
  0.9456264393969721  0.1416008418743615  0.6891337196951116
  0.9781652344785506  1.1042105404522258  0.5638768424665542
  0.9318235235501159  0.5485760442799167  0.8731572207385150
  0.2751517180082179  0.0658097074913915  0.8729868600010690
  0.9676491050159968  0.1840712702590141  0.8860998780393861
  0.1386573793743907  0.3076325369790775  0.5545216095867466
  0.8762013555278975  0.8225080764289329  0.7946644034552660
  0.8418673261938678  0.3380369036555143  0.3774171931500934
  1.0532600886389007  0.5316650491879338  0.4059536450685103
  0.5962034997743266  0.4649576425717324  0.8333674689117960
  0.3775080836472035  0.7197959891593193  0.7150033575156791
  0.7350104763398663  0.7095767574805962  0.5770702097739167
  0.4841263659812455  0.0898652641305456  0.8002898055711625
  0.9369009233591572  0.6455184816961521  0.6267376853129999
  0.8657398219779817  0.5408938537318825  0.7291200603503833
 -0.2044384829255732  0.6006946159322921  0.2662000770923119
  0.2219256096373475  0.6760666469088473  0.5561501892241197
  0.4168185549437000  1.0538627961724547  0.3464701325644767
  0.3511559049348275  0.5851561913508058  0.0739609420409904
  0.3371644184188547  0.4286089633122391  0.0291388464567577
  0.4054294638306760  0.4384978461211781  0.1143524511573466
  0.5405849521877965  0.1364291348935585  0.4598159512766711
  0.4801877214539760  0.2398677875950668  0.4652852049953189
  0.5341389070510142 -0.1144193969448163  0.7869887324639021
  0.5728521857058959  0.8366032859386094  0.7199448391954228
  0.4410309530112694  0.4057494197238330  0.6236401218430349
  0.3536517184617222  0.4927927555810236  0.5993546164167094
  0.8431186339867216  1.0739102799237326  0.4278282642728987
  0.8087437247446186  0.9586023463072800  0.4564283812345381
  0.0695541965979789  0.6380203501473735  0.6593944762349900
  0.1973987203640067  0.6400489400383625  0.6554572898491819
  0.6295962591839656  0.7220263388970720  0.8054751193203098
  0.7592250722091068  0.7091411039525193  0.8195836434611973
  0.3399792644319674  0.5476487985084046  0.8912941788193208
  0.2610027498812719  0.5577629887423351  0.9518257986228421
  0.4331040283486688  1.0033409874465584  0.5677037561433164
  0.4331925085454882  1.0394187776404007  0.6357012963337623
  1.1105849779013919  0.7359286458105780  0.9426125429460619
  1.0484907466571409  0.6377788777809527  0.9067944876938179
  0.4158954683753934  0.4018945096836459  0.5198575579184239
  0.3779029707910816  0.4347212592694754  0.4525551472387142
  0.6225986174047903  0.6142206142134801  0.4994698418250283
  0.5963793847309952  0.4943118740894373  0.4939437413100786
  0.1577393266130263  0.8122749205406629  0.2833315994104528
  0.1235500963849676 -0.3017508180245163  0.3287486375034576
  0.7951122577460422  0.6966125640019023  0.9745377578943066
  0.7017879588276319  0.6270456157743766  0.9398825557493842
  0.6071717653794227  0.8551627068560167  0.3403446424136825
  0.5124711905166602  0.8249507449418204  0.3843892875610854
  0.9288369339287156  0.0431428763847765  0.2396456158651108
  0.9428763972370827  0.0556032723158032  0.3123048500919848
  0.0347941374097422  0.0494667311729497  0.9367023636145524
  0.1134422943391648 -0.0118828563652733  0.9833406796260893
  0.1098949741212046  0.0886697660945349  0.3512969061500781
  0.1492303460308879  0.1729600292915113  0.4052025616704943
  0.6232361174804568  0.1240283071553187  0.5710550921227512
  0.7256073510615586  0.1290544469155342  0.5274624520485358
  0.1860849327168431  0.4879855601137215  0.4540102180465422
  0.2106501959075845  0.4280814134632855  0.5176291930348438
  0.5608772968142188  0.9192786845577374  0.6260077352639175
  0.5383964093711768  0.7905363913485569  0.6219280838588666
  0.0149801691412515  0.4216803371333015  0.5543823200827682
  0.8873806180667656  0.4250893245288173  0.5436880486910504
  0.1132453908868320  0.4024609020876483  0.8085100608194618
  0.1089872026548665  0.4737587337992480  0.7487048341204188
  0.6036191797707965  0.4941764481961446  0.9200504229470382
  0.5300206403137334  0.5758196179197658  0.9524716696066123
  0.3235344207250342  0.9258852813468932  0.5164740769083598
  0.3377265057605954  1.0228930586028970  0.4704806300893144
  0.1092599993750460  0.7891284332281576  0.4553884771608116
  0.0803640844943873  0.6716408221599531  0.4273250963922924
  0.2959229950634756  0.4729883461150255  0.7988757979843150
  0.3665793724360098  0.5683391955442230  0.7766927491257936
  0.2354209334838914  0.3977956594300558  0.3150791114919415
  0.2681632198422065  0.5205353561418189  0.2576230395116743
  0.6406171752261454  0.1584762023627176  0.2394977625054998
  0.5572858840644497  0.1004945231345838  0.2858220685053325
  0.3480536802397919  0.8791403551813249  0.9215789640989613
  0.3315624821604765  0.7525034626561501  0.9434562628419182
 -0.0942187743779069  0.7787745286287407  0.4472853520421428
  0.8067877169936543  0.8066304443960923  0.4060326975328246
  0.9405459686669710  1.3255561561460976  0.4475438996670573
  1.0121663434328356  1.2207148677492414  0.4330225515711723
  1.0626311930244743 -0.0518269578520733  0.2709893960949067
  0.1888207209631090 -0.0317414129852909  0.2583924975351949
  0.0940135541643812  0.9717103489079304  0.5695298843984609
  0.1738247115977985  0.9032871291575644  0.6119347283319838
  0.3777009361842131  0.7077120072238671  0.5645639271667867
  0.4557036264456993  0.6097971061333862  0.5890535080620611
 -0.1779941710423063  0.8619845242543983  0.3041784199828765
 -0.2181166960946794  0.7445560264722396  0.3062172491150016
  0.3198922130231809  0.1341431982587813  0.2032259572700895
  0.3197729295652854  0.0908382633197500  0.2770406616948091
  0.2766750689660586  0.8105632007062522  0.7029110425678584
  0.1722794928289320 -0.1526880796826861  0.7266768169589851
  0.2683257695319403  0.2021960508981150  0.6835005826218241
  0.1898950239940390  0.2928593451325764  0.7129271709714585
  0.1838946476635366  0.2630848755706769  0.2591847841008581
  0.1115056168583759  0.2531245970473396  0.3157599681194944
  0.3676866061332482  0.3131020859233795  0.6689416758082548
  0.4988334955539190  0.3063676822255514  0.6956475363209745
 -0.0824676437415275  0.4870538393089653  0.2603914159529580
  1.0081411960983957  0.3902711920158322  0.2752465637372563
  0.8640039835241180  0.2571043812302780  0.7088607309525754
  0.8477285035062377  0.3844287791544249  0.7274942401157187
  0.1974156788764429  0.2237686415684978  0.4992992468124446
  0.2977121827910376  0.2255300897011522  0.4560014486422683
  0.7199933123031238  1.2331524692340547  0.8661106961975239
  0.7022069365656638  0.2207815900871845  0.9380292700658748
  0.2977036943876540  1.0000061744535631  0.7091035334545688
  0.3892911943755332  0.0705508954530710  0.7454273529498952
  0.6089946966477987  0.4425333557662771  0.3209959418545866
  0.6584075765051134  0.5225023353731137  0.3772443098349177
  0.8108615530744352  0.2050210939711333  0.3530259901093343
  0.7269992648925261  0.1128507495497134  0.3305410461540554
  1.0920368872302937  0.4053005808016947  0.9469714558027662
  1.0174698362630989  0.4526956366330968  0.8967232758353931
  0.1969168176417461  0.6469568040872212  0.2580197385312352
  0.2450180372159539  0.5803621850900005  0.1879281658572760
  0.5671980503775931  0.2769161962478778  0.3067234351945638
  0.3731471219249476  0.4052201064490089  0.3118259576224863
  0.1125894445905529  0.7045494789808276  0.7622172119914687
  0.1237140661936160  0.7461041432153078  0.8337292819233414
  0.7442391941576374  0.3396767916768524  0.6094152446224641
  0.7085100276580140  0.2968973510471498  0.5446468433321777
  0.6250797176367603  0.3462236703534383  0.8135968561922456
  0.7081531964275471  0.2882901386146019  0.7654606761948550
  1.0593089438049990 -0.0378543449495400  0.8247440503021410
  0.0181421293508271  0.0880383811330537  0.8259947229243600
  1.0026230966026708  0.1083424316414447  0.7165847450373172
  0.9840839528034413  0.1665733493044871  0.6510455889611628
  0.9621541530485983  1.1006523939086139  0.5204587974364466
  0.9211553033690861  1.0585749189165432  0.5841650427737028
  0.9164067360609836  0.5587092032220675  0.8279348803329841
  0.8673502995300829  0.5790384675665691  0.8972746575477202
  0.2184172505434358  0.0374336449915890  0.9027331741356207
  0.2267480145661204  0.0808796887095789  0.8353589782772234
  0.8888823224246749  0.1918697645178371  0.8959915615163403
  1.0094802769344751  0.2518508153267248  0.8929750807323728
  0.0780535162964363  0.2641646009238842  0.5394568571337680
  0.1438152540825872  0.2844031981450982  0.5990822939162199
  0.9526805393928183  0.8054911399998369  0.7859681916181045
  0.8686122103206900  0.8937287207747103  0.7791819783265833
  0.8888704935710813  0.3698030369868368  0.3432644755049943
  0.7730395244812326  0.3779172914512282  0.3672967197072470
  1.0280235123085486  0.4924148418468993  0.3705936117745360
  0.9988743145290029  0.5189576942127729  0.4411226035875074
  0.5146737163123964  0.4788821797728371  0.8306389724757315
  0.6307684021340558  0.5351519873070177  0.8289403887844939
  0.4440997266895452  0.7471117403706338  0.7387349376079079
  0.4040317638932918  0.6891103817404802  0.6727148612127081
  0.7778885268275806  0.7346326147991672  0.5412066823918814
  0.6887534545153811  0.7686107067742129  0.5946636628900919
  0.4347683932089303  0.0943899169341778  0.8389586758950875
  0.5370298248692869  0.1499045132902490  0.7998304548548132
  0.8770032972311315  0.7002988517167155  0.6079298304557990
  0.9255203307706745  0.5856531966221137  0.5976494159839990
  0.7869801683028576  0.5423129401571841  0.7297526876901094
  0.8792516093063699  0.5942009345965551  0.6921265825006573
  0.7374867611902425  0.5664180912408909  0.2933704847671991
 -0.2262390399573943  0.5867840329705188  0.2209291600845142
  0.1559926583790920  0.7202297566073365  0.5618063922331814
  0.1968287954003004  0.6065330987734134  0.5386469512872182
  0.4556938627666773  0.0996795865252804  0.3786036934610020
  0.4514366885937237  0.9821737515215666  0.3558832594803857
  0.5052412602286388  0.2994385125677167  0.3651616638750749
 
  0.22588443E-02  0.35916590E-02  0.10117354E-02
 -0.41919954E-02  0.14591591E-02 -0.65496888E-02
  0.28090387E-03  0.47780613E-02  0.17280187E-02
 -0.30360547E-02  0.68447984E-03  0.19850448E-02
 -0.22975188E-02 -0.61553584E-02 -0.12013459E-02
  0.15490363E-02 -0.35569944E-02 -0.56487136E-02
 -0.52561317E-02  0.11915919E-03 -0.67625640E-02
 -0.60745405E-02  0.41844350E-03 -0.34462389E-02
  0.39016810E-02 -0.10936723E-02 -0.38825861E-02
 -0.61456910E-02  0.53594086E-02  0.16349256E-02
 -0.46030107E-02 -0.34220919E-02 -0.65290288E-02
  0.15289766E-02  0.19493516E-02  0.11110887E-02
 -0.26573568E-02  0.14371561E-02  0.31632574E-02
 -0.19775608E-02 -0.33976369E-02  0.39311171E-02
 -0.29563638E-02 -0.62473873E-02  0.89325907E-03
 -0.44990314E-02 -0.16127436E-02  0.30640074E-02
  0.17757833E-02 -0.13478383E-02 -0.46110019E-02
 -0.93261720E-03 -0.53901676E-02 -0.34638215E-02
 -0.42720143E-02 -0.55058876E-02 -0.12223019E-02
 -0.33040588E-02  0.43901271E-02 -0.15530495E-02
  0.67039123E-03  0.17849886E-03 -0.57600452E-02
  0.38557528E-02 -0.29094455E-03  0.64112629E-02
 -0.39504763E-02 -0.37960650E-02 -0.77925390E-03
  0.29379019E-02 -0.32920835E-02  0.31114120E-02
  0.22350634E-02 -0.11788223E-02  0.39886589E-02
  0.21564696E-02 -0.87083661E-03  0.58804721E-02
 -0.17729824E-02  0.36993215E-02  0.33767865E-02
 -0.14843563E-03 -0.80138753E-03 -0.40900037E-02
 -0.13990839E-02 -0.22834340E-02  0.29676968E-02
 -0.48381982E-02  0.42682753E-03 -0.96365041E-03
 -0.50132804E-02  0.16986004E-02  0.33370525E-02
  0.28211072E-02  0.21298104E-02 -0.50337488E-03
 -0.16031602E-02 -0.17610155E-02  0.11939996E-02
 -0.64850191E-03 -0.15091228E-02  0.37935814E-02
 -0.16813263E-02  0.82395522E-03  0.34288832E-02
  0.66602410E-02 -0.30103581E-02  0.24894918E-02
  0.13587587E-02  0.37506019E-02 -0.21750866E-04
  0.98966223E-03 -0.45161278E-02  0.20328677E-02
  0.65805988E-03 -0.30657408E-02 -0.44396784E-03
 -0.52196385E-02  0.20588939E-02 -0.22647154E-02
  0.53282818E-02 -0.26730468E-02 -0.23240177E-03
  0.24658834E-02 -0.32719133E-02 -0.78555663E-02
  0.21216878E-02 -0.67215315E-03  0.33135339E-02
  0.38013157E-02 -0.10733237E-02  0.67482992E-03
 -0.10815328E-02  0.28911116E-03 -0.54454548E-03
  0.31148286E-02  0.35022580E-03 -0.28179031E-02
 -0.96656732E-03  0.99368155E-03 -0.36186540E-03
 -0.39032319E-02  0.14714045E-02 -0.25181395E-03
  0.23784757E-02 -0.32643386E-02  0.37211074E-02
  0.28617549E-03 -0.21751388E-02 -0.28559685E-02
 -0.55472338E-02 -0.85550032E-04  0.46446140E-02
 -0.41519136E-02  0.27443144E-02  0.19268169E-02
  0.17007715E-02 -0.13026834E-02  0.79766873E-02
  0.23607602E-02 -0.13808356E-03  0.60708641E-02
 -0.19475525E-02  0.37472779E-02  0.38117067E-03
  0.17251199E-02  0.42763561E-02 -0.12921047E-02
  0.47884001E-02  0.35426575E-02 -0.70803394E-03
 -0.87543590E-03  0.64416604E-02  0.80870890E-03
 -0.24419754E-02 -0.35915488E-02  0.37939854E-02
  0.45540185E-02 -0.99357621E-03 -0.14317768E-02
 -0.27566920E-02  0.31526692E-02  0.24605279E-02
  0.16006522E-02  0.11760563E-03  0.67720530E-02
 -0.36905027E-02  0.52442749E-03 -0.66762800E-02
  0.16605509E-02 -0.13055116E-02  0.22204394E-02
 -0.45729174E-02  0.58053493E-02  0.83497671E-02
 -0.78277143E-03 -0.28419384E-02 -0.20295811E-02
  0.56006753E-02  0.42077960E-02 -0.53884173E-02
 -0.12847580E-01  0.11889633E-03 -0.10679962E-02
 -0.27100899E-02  0.29100639E-02 -0.43487684E-02
  0.65035169E-02  0.23038104E-02 -0.63917284E-02
  0.41348326E-03 -0.35696008E-02  0.38783713E-02
 -0.14607862E-02  0.21569496E-02  0.55889629E-02
  0.76624684E-02 -0.41592790E-02 -0.37725169E-02
 -0.15876484E-02 -0.86295575E-03  0.16769301E-02
  0.21268424E-02 -0.79471824E-02 -0.12116939E-02
  0.22449046E-02  0.38456910E-02  0.36417152E-02
 -0.82331367E-02 -0.59487776E-02 -0.29812579E-02
  0.21630264E-02  0.36546505E-02 -0.51169625E-02
 -0.22341386E-03 -0.44494143E-02 -0.50925989E-02
 -0.25770197E-02 -0.81243008E-03 -0.10681950E-01
 -0.39572738E-02 -0.65584214E-02  0.34113807E-02
  0.44908234E-02  0.75378370E-02  0.30106555E-02
 -0.12337944E-03  0.37330973E-02 -0.16937556E-02
 -0.24036552E-02  0.30515717E-02 -0.26262210E-02
 -0.25332951E-02  0.58689438E-02 -0.87641390E-02
  0.42842396E-02 -0.63039212E-02 -0.92957650E-03
 -0.12921859E-02  0.10576897E-02 -0.11919356E-03
 -0.46055347E-02 -0.32971716E-02  0.35871829E-02
 -0.28985560E-02  0.17129960E-02  0.29995652E-02
  0.17009579E-02 -0.30208280E-02 -0.11025904E-02
  0.33900513E-02 -0.46645155E-02 -0.15624662E-02
  0.47102077E-02 -0.49945335E-02 -0.50749902E-02
  0.26767493E-02  0.80368384E-02  0.68015804E-04
  0.10560380E-02 -0.36477319E-02 -0.21115838E-02
  0.47356115E-02  0.34348447E-02  0.16770542E-02
  0.30624867E-03 -0.85943098E-02  0.22097413E-02
  0.22395731E-02  0.31652305E-02 -0.21946788E-02
 -0.22508691E-02  0.75889461E-02  0.18398434E-02
 -0.33038229E-02  0.64612855E-02  0.20888015E-02
  0.42230373E-02  0.81398475E-02 -0.26690301E-02
  0.23241031E-02 -0.11144661E-01 -0.29017471E-02
 -0.59912362E-02  0.92758087E-02  0.48239704E-02
  0.42592976E-02 -0.47807119E-02 -0.33759465E-02
 -0.81906562E-02 -0.45503605E-02  0.34799497E-02
  0.74271783E-02 -0.22446360E-02  0.16866787E-02
  0.10531655E-02 -0.28683720E-02 -0.55322333E-03
  0.29543767E-02 -0.51560595E-02  0.63019785E-02
  0.37719180E-02 -0.65099828E-02  0.10990123E-02
  0.50094701E-02 -0.41158523E-03  0.14075530E-02
  0.46987914E-02  0.32656303E-02 -0.11626303E-02
  0.16839726E-02 -0.30299198E-02  0.41850764E-02
 -0.25049089E-02  0.72377478E-02  0.41008175E-03
  0.36866230E-02 -0.49459576E-02  0.17569895E-02
  0.22581876E-02  0.46185709E-02 -0.46957633E-02
  0.25595258E-02  0.31308494E-02 -0.11980814E-02
  0.25871776E-02 -0.60410740E-02  0.22060526E-02
  0.34997211E-02  0.45559162E-02 -0.23624558E-02
 -0.16800034E-02  0.40834381E-02  0.51331779E-02
  0.50321225E-02  0.44176124E-03  0.10118528E-02
 -0.62502385E-02  0.42299637E-03 -0.91598217E-02
 -0.82126285E-03  0.57425343E-02 -0.26723695E-02
 -0.41862187E-02 -0.58862434E-02 -0.10994096E-02
  0.58064348E-02  0.21190253E-03  0.84038557E-02
 -0.31095275E-02 -0.50181450E-03  0.64076220E-02
 -0.54946745E-02 -0.25135437E-02  0.23991351E-02
  0.17836991E-02  0.26326293E-02 -0.21250835E-02
  0.14341671E-03  0.39740852E-02 -0.19719870E-02
 -0.63585231E-02  0.16845794E-02  0.24058901E-02
 -0.41412643E-02  0.18010921E-02 -0.37880978E-03
  0.43583341E-02  0.49441977E-02 -0.41843131E-02
  0.92302662E-02  0.18082075E-01 -0.19434977E-01
  0.95659219E-02  0.12074246E-02  0.66665649E-02
 -0.20718498E-01 -0.27908574E-03 -0.54774534E-02
  0.35495023E-01  0.32830347E-01  0.32123044E-02
 -0.67281067E-03  0.25082611E-02 -0.27537277E-01
  0.14031422E-01 -0.16785646E-01 -0.32197623E-01
  0.20148356E-01 -0.10319020E-02  0.80432477E-02
 -0.29386682E-01 -0.35798286E-01 -0.20559255E-01
 -0.10819904E-01  0.80844104E-02 -0.78765899E-03
 -0.84643086E-02 -0.79413989E-02 -0.48927257E-02
  0.36475829E-01  0.19327249E-01 -0.11256971E-01
 -0.51415314E-02  0.26448685E-01 -0.55150816E-02
 -0.17973184E-01  0.28381843E-01  0.17090216E-01
  0.28128004E-01 -0.14497393E-01 -0.53920170E-02
 -0.25147319E-01 -0.14915149E-01 -0.25172979E-03
 -0.14815850E-01  0.90313422E-02 -0.60186728E-02
  0.18966148E-01  0.21825148E-01 -0.94866914E-02
  0.17015074E-02  0.77163758E-02 -0.33520359E-02
  0.60199023E-03  0.68200346E-02 -0.84611147E-02
  0.90928929E-02  0.18537044E-01  0.39539961E-01
 -0.12772966E-02  0.27257698E-01 -0.11997340E-01
  0.76925820E-02  0.83468325E-02 -0.29120100E-01
  0.43534353E-04  0.23276496E-01 -0.21587475E-01
 -0.19623364E-01  0.70056557E-02  0.93588775E-02
 -0.28455700E-01 -0.13441707E-01  0.27507173E-01
 -0.22272944E-01 -0.80697162E-02 -0.79660909E-02
  0.53040732E-02  0.20948391E-02  0.40833787E-01
  0.19508551E-02 -0.55592729E-03 -0.10864246E-01
  0.25869978E-01 -0.41802024E-02  0.11125977E-01
 -0.83479486E-02  0.38569593E-03  0.39261579E-02
  0.86338039E-03 -0.15374870E-02 -0.80304960E-03
  0.14803801E-01 -0.75741216E-02 -0.18841455E-01
 -0.36241745E-01  0.12026012E-02  0.89898424E-02
 -0.14473820E-01 -0.32407417E-02  0.46758107E-02
 -0.13301967E-01 -0.41699271E-01  0.19718055E-01
 -0.75134556E-02  0.11443211E-01 -0.55897407E-02
  0.38612605E-02  0.23865585E-02  0.55943863E-02
  0.10421766E-01  0.55692498E-02 -0.62563741E-03
  0.23529699E-02  0.94325669E-02 -0.28140942E-01
 -0.27091050E-01  0.72866069E-02  0.17784145E-01
 -0.30753541E-01  0.52268799E-02  0.10824657E-01
 -0.23617852E-02 -0.28547001E-01  0.14302759E-01
 -0.95585961E-02  0.60727413E-03  0.26042367E-01
  0.17866176E-01  0.87340005E-02  0.12064826E-01
 -0.64436774E-02  0.98357426E-02 -0.11783629E-01
  0.22990649E-01  0.21669625E-02  0.20778234E-01
 -0.40036176E-01 -0.19172153E-01 -0.88200654E-02
  0.41088256E-02 -0.26360407E-02  0.68268915E-02
 -0.22340965E-01  0.13753004E-01 -0.36036783E-02
 -0.98658247E-02  0.18717538E-02 -0.11250791E-01
 -0.21184456E-01 -0.44202536E-02  0.20588313E-01
  0.13525050E-01 -0.11227699E-01  0.77374078E-02
  0.76877743E-02 -0.40627785E-03 -0.30489123E-02
 -0.35041403E-02  0.59827343E-02 -0.69160628E-02
  0.21685483E-01 -0.15821437E-01 -0.18820145E-01
  0.31446601E-01  0.10423546E-01  0.12304570E-01
  0.31942372E-01  0.34252445E-02 -0.15354896E-01
  0.23361852E-01  0.72368726E-02  0.16316343E-01
 -0.66712775E-02 -0.92122056E-02  0.98527097E-02
  0.16144437E-01 -0.15824866E-01  0.55358351E-02
  0.20400789E-01  0.40698396E-02  0.29821009E-01
  0.71544000E-02  0.34064329E-02 -0.13472394E-01
 -0.15853437E-01  0.15681469E-01  0.19426650E-02
  0.16584585E-01  0.18314989E-01  0.13942219E-01
  0.11381170E-01 -0.29947683E-01  0.29257374E-01
 -0.71308531E-02  0.88814040E-02 -0.38109977E-02
 -0.12302894E-01 -0.24165043E-01 -0.62035460E-02
  0.64918420E-02 -0.21917609E-02 -0.22361405E-01
  0.55580247E-02  0.13077437E-01 -0.48971422E-03
  0.19595977E-01  0.66438120E-02  0.52875022E-02
 -0.17209455E-01 -0.17535984E-01 -0.10468496E-01
  0.16638005E-01  0.30662823E-02  0.51764192E-02
  0.11637227E-01  0.14908241E-01 -0.66530733E-02
 -0.63360710E-02 -0.60946169E-02  0.81998226E-04
 -0.46543717E-03  0.49025502E-01 -0.11442298E-01
 -0.98661850E-02  0.26994891E-02 -0.22168935E-01
 -0.13367036E-03 -0.20805552E-01  0.12311906E-01
  0.82661556E-03 -0.12318662E-01 -0.20385964E-01
  0.18666832E-02 -0.15625903E-01  0.32507947E-02
 -0.18308569E-01  0.30929010E-02 -0.10904864E-02
 -0.13638620E-01  0.72873463E-02 -0.12134440E-01
 -0.14391401E-02  0.21431092E-02 -0.24854094E-01
  0.15248026E-01  0.16406392E-01  0.12068888E-01
  0.10439883E-01 -0.17125853E-01 -0.12828246E-01
  0.22108094E-02 -0.63572950E-02 -0.22331925E-02
  0.12918592E-01  0.10122645E-01  0.27823895E-02
  0.34934387E-02  0.58525784E-03  0.20923777E-01
  0.19032128E-01  0.23960632E-01 -0.12427160E-01
  0.17797631E-01  0.10280346E-01 -0.25643315E-02
 -0.77703603E-02  0.12419480E-01 -0.92382098E-02
 -0.45935693E-02  0.23703109E-01 -0.21144428E-02
 -0.15108743E-01 -0.13695755E-01 -0.36794732E-02
 -0.55653315E-02 -0.90422113E-02  0.47136143E-02
 -0.13978151E-01  0.98850504E-02 -0.66063370E-02
 -0.20814695E-01 -0.18716102E-02  0.47343050E-01
 -0.36316898E-01 -0.10971905E-02 -0.23689015E-02
 -0.13340052E-01 -0.19838605E-01  0.12557608E-02
 -0.73554805E-02 -0.39932136E-01  0.11970044E-01
 -0.10900702E-01  0.66016684E-02  0.27914802E-02
 -0.20221848E-01 -0.21171640E-01 -0.85376793E-02
  0.28882655E-01  0.58715472E-02 -0.20737474E-01
 -0.19739234E-01 -0.20849670E-01 -0.79579466E-02
 -0.28178896E-02 -0.80664810E-02  0.37850978E-02
 -0.10219160E-01  0.43752768E-02  0.15865700E-01
  0.23672819E-01  0.13668330E-01  0.48992442E-02
  0.26101443E-01 -0.19573321E-01  0.18288973E-01
  0.62609989E-02  0.18695793E-01  0.71676135E-02
  0.82789078E-02 -0.34056496E-01 -0.97491011E-02
  0.78750822E-02 -0.73996078E-02  0.29163339E-01
 -0.63487623E-02  0.30689614E-02  0.38548214E-02
  0.21642126E-01 -0.80569033E-03  0.13219204E-01
 -0.18153436E-01  0.13157413E-02 -0.24880320E-01
  0.15031959E-01  0.49211271E-03 -0.82127700E-02
  0.11475205E-01 -0.17285817E-01 -0.45340040E-01
  0.10889362E-01  0.21232179E-01  0.11354725E-01
 -0.11767879E-01 -0.41449300E-01  0.77446033E-02
 -0.21283451E-01  0.19230200E-01 -0.69878920E-03
 -0.39856195E-02  0.51753636E-01 -0.13893752E-02
  0.20788266E-01 -0.10101663E-01  0.16329920E-01
  0.99065355E-02 -0.30752204E-01 -0.32599144E-01
 -0.60802362E-03  0.16264792E-01 -0.22901615E-01
 -0.15760659E-01  0.13156516E-01  0.84912759E-02
  0.45344479E-01  0.57254905E-02  0.20772683E-01
 -0.23389976E-01  0.99092772E-02  0.31784155E-02
  0.15015644E-01 -0.28438358E-03  0.96703765E-02
  0.26886436E-01  0.10664479E-02  0.41894217E-01
 -0.60885408E-02  0.11328380E-01 -0.21021573E-01
  0.81482121E-02 -0.84454804E-02  0.74687284E-02
  0.62900271E-02  0.10409554E-01 -0.29115740E-01
 -0.14040974E-01 -0.16410276E-01  0.20697946E-03
  0.29763253E-01 -0.19089083E-01 -0.14571089E-01
 -0.20933998E-01  0.10641601E-01 -0.41058677E-01
 -0.17208236E-01  0.21856837E-01  0.76543933E-02
 -0.41861610E-02 -0.49458875E-02  0.12779915E-01
  0.17683603E-01  0.52039686E-03 -0.18475857E-01
 -0.13927383E-02 -0.13596133E-01  0.15035441E-01
 -0.98516301E-02  0.18542792E-02  0.12831025E-01
 -0.91827311E-02  0.24633317E-02  0.23843201E-01
  0.19161928E-01 -0.34466219E-01 -0.82006946E-02
  0.25011221E-01  0.39962734E-02  0.12556931E-01
  0.55469736E-02 -0.19290820E-01  0.10483602E-01
 -0.15168311E-02 -0.39209038E-01 -0.17680050E-01
  0.98306396E-02  0.13032588E-01 -0.29408223E-01
  0.11844647E-01  0.63929084E-02  0.14430714E-01
 -0.21074686E-01  0.14022865E-02  0.24267180E-01
  0.23835327E-01  0.22761166E-01 -0.19211350E-01
 -0.16264045E-02 -0.11377943E-01 -0.15510396E-01
 -0.14928760E-01 -0.89067298E-02  0.36407874E-01
 
           1
   1.00000000000000     
  0.24407994E+00 -0.60014578E-02 -0.61194565E-02  0.25014040E+00
  0.97662779E+00  0.12080120E+00  0.96218495E-01
  0.71243234E-01  0.28555466E+00  0.75364567E-01
  0.97306081E+00  0.22988210E+00  0.85522733E-01
  0.77304614E-01  0.64227627E-01  0.10235785E+00
  0.17637341E+00  0.11768341E+00  0.92972562E-01
  0.27183830E+00  0.28446092E+00  0.67109290E-01
  0.17138787E+00  0.22940012E+00  0.79667058E-01
  0.27697021E+00  0.62118074E-01  0.94995723E-01
  0.37589009E+00  0.11778167E+00  0.89999069E-01
  0.47081566E+00  0.28663038E+00  0.90745077E-01
  0.37134106E+00  0.22825006E+00  0.81840547E-01
  0.47509845E+00  0.62235765E-01  0.10073386E+00
  0.57275089E+00  0.11656547E+00  0.97535092E-01
  0.67230984E+00  0.28524974E+00  0.95009723E-01
  0.57263714E+00  0.22816923E+00  0.92684321E-01
  0.67291574E+00  0.61193308E-01  0.10215093E+00
  0.77204398E+00  0.11605199E+00  0.99478234E-01
  0.87183184E+00  0.28323097E+00  0.89874217E-01
  0.77062988E+00  0.22946953E+00  0.95250081E-01
  0.87499391E+00  0.62844473E-01  0.10330915E+00
  0.96876746E+00  0.45555989E+00  0.82988423E-01
  0.73173009E-01  0.62127684E+00  0.89974230E-01
  0.96987341E+00  0.56664583E+00  0.92339924E-01
  0.67683871E-01  0.39827610E+00  0.69409222E-01
  0.17002629E+00  0.45327474E+00  0.59763983E-01
  0.27370324E+00  0.61753630E+00  0.85554899E-01
  0.17358186E+00  0.56535726E+00  0.75954322E-01
  0.26606417E+00  0.39189722E+00  0.48408729E-01
  0.47725699E+00  0.39664744E+00  0.10264244E+00
  0.57304072E+00  0.45461954E+00  0.11137712E+00
  0.67733176E+00  0.61726207E+00  0.12938920E+00
  0.57798090E+00  0.56434352E+00  0.12574161E+00
  0.67294852E+00  0.39667672E+00  0.10354642E+00
  0.77267923E+00  0.45133283E+00  0.10468077E+00
  0.87389133E+00  0.62074613E+00  0.10933973E+00
  0.77565528E+00  0.56267008E+00  0.11761423E+00
  0.87099620E+00  0.39556332E+00  0.88008068E-01
  0.97764662E+00  0.78577199E+00  0.11816395E+00
  0.79884100E-01  0.95484304E+00  0.11798706E+00
  0.97852597E+00  0.90000321E+00  0.12224530E+00
  0.75560093E-01  0.73085939E+00  0.10612331E+00
  0.17601017E+00  0.78461503E+00  0.11282734E+00
  0.27757463E+00  0.95242213E+00  0.10995411E+00
  0.17718893E+00  0.89767291E+00  0.11832364E+00
  0.27379946E+00  0.72514442E+00  0.10525776E+00
  0.37872003E+00  0.77937356E+00  0.11948811E+00
  0.47430390E+00  0.94904366E+00  0.11163289E+00
  0.37624255E+00  0.89372004E+00  0.11382235E+00
  0.47964005E+00  0.73049404E+00  0.13100716E+00
  0.57953247E+00  0.78593578E+00  0.13445637E+00
  0.67463009E+00  0.95182081E+00  0.11355117E+00
  0.57531030E+00  0.89570770E+00  0.12091632E+00
  0.67815658E+00  0.73253288E+00  0.13675452E+00
  0.77655177E+00  0.78621813E+00  0.13127701E+00
  0.87651830E+00  0.95157719E+00  0.11571994E+00
  0.77690796E+00  0.89890101E+00  0.12309412E+00
  0.87652902E+00  0.73124098E+00  0.12107697E+00
  0.48219820E+00  0.62143952E+00  0.14050454E+00
  0.51347274E+00  0.19392260E+00  0.43335706E+00
  0.54685731E+00  0.81780530E+00  0.76364574E+00
  0.42374699E+00  0.46627637E+00  0.58816439E+00
  0.83853961E+00  0.32836641E-01  0.46813009E+00
  0.13637626E+00  0.60984369E+00  0.67862630E+00
  0.69531188E+00  0.66745245E+00  0.80711403E+00
  0.33992017E+00  0.55575898E+00  0.93886566E+00
  0.48483899E+00  0.18620434E-01  0.60406150E+00
  0.12147213E+00  0.67630761E+00  0.91147244E+00
  0.40848142E+00  0.37145718E+00  0.47033367E+00
  0.59074392E+00  0.55901612E+00  0.47058478E+00
  0.16056693E+00  0.72291516E+00  0.29132149E+00
  0.78564912E+00  0.64173572E+00  0.94333859E+00
  0.52874802E+00  0.86407293E+00  0.34668699E+00
  0.95712912E+00  0.92778810E-02  0.27652338E+00
  0.94093604E-01  0.21707179E-03  0.93925670E+00
  0.91141281E-01  0.15771218E+00  0.36990703E+00
  0.66202587E+00  0.16518166E+00  0.53919329E+00
  0.22658505E+00  0.49263223E+00  0.49323008E+00
  0.58695107E+00  0.84934783E+00  0.63929991E+00
  0.95112431E+00  0.47089159E+00  0.54763415E+00
  0.14924959E+00  0.41488850E+00  0.76839746E+00
  0.60047106E+00  0.54897662E+00  0.95423330E+00
  0.38021148E+00  0.97159589E+00  0.49844760E+00
  0.48731003E-01  0.73424555E+00  0.44674417E+00
  0.35985705E+00  0.51886934E+00  0.81051650E+00
  0.30185821E+00  0.44599153E+00  0.31086640E+00
  0.59802259E+00  0.16395003E+00  0.27701709E+00
  0.33501149E+00  0.82909740E+00  0.95700430E+00
  0.82793874E+00  0.79833662E+00  0.45288000E+00
  0.99251760E+00  0.27271807E+00  0.46639606E+00
  0.13935168E+00  0.91880223E+00  0.27831155E+00
  0.16534790E+00  0.93653911E+00  0.57053989E+00
  0.45146589E+00  0.69016232E+00  0.58475372E+00
  0.76832785E+00  0.81740251E+00  0.32676853E+00
  0.28132304E+00  0.13913446E+00  0.24621675E+00
  0.22993791E+00  0.87324618E+00  0.69983965E+00
  0.22728100E+00  0.26831104E+00  0.67343309E+00
  0.14427564E+00  0.30800430E+00  0.28821096E+00
  0.44751016E+00  0.31309304E+00  0.66113208E+00
  0.95561679E+00  0.44055789E+00  0.29280116E+00
  0.81044931E+00  0.31672304E+00  0.71428871E+00
  0.23134129E+00  0.18581095E+00  0.46209907E+00
  0.74516637E+00  0.19596849E+00  0.90417556E+00
  0.34289354E+00  0.66155612E-01  0.70839881E+00
  0.67386855E+00  0.47993986E+00  0.34230118E+00
  0.79990354E+00  0.12451545E+00  0.34122922E+00
  0.59003920E-01  0.38195263E+00  0.90513589E+00
  0.21961327E+00  0.57091387E+00  0.23051583E+00
  0.51572076E+00  0.33426190E+00  0.32403583E+00
  0.97475192E-01  0.76493737E+00  0.79318386E+00
  0.72475939E+00  0.36375720E+00  0.56797849E+00
  0.64492222E+00  0.27193294E+00  0.79385095E+00
  0.61512639E-01  0.30493346E-01  0.80105379E+00
  0.94592680E+00  0.14120566E+00  0.68921656E+00
  0.97834922E+00  0.10457957E+00  0.56365545E+00
  0.93203206E+00  0.54882620E+00  0.87310073E+00
  0.27536251E+00  0.65327024E-01  0.87309087E+00
  0.96793424E+00  0.18443529E+00  0.88598849E+00
  0.13852050E+00  0.30795880E+00  0.55476363E+00
  0.87661134E+00  0.82254337E+00  0.79471211E+00
  0.84135809E+00  0.33807070E+00  0.37698533E+00
  0.53193177E-01  0.53212388E+00  0.40582765E+00
  0.59586243E+00  0.46448733E+00  0.83331563E+00
  0.37798116E+00  0.71981292E+00  0.71539958E+00
  0.73475713E+00  0.70953666E+00  0.57737232E+00
  0.48367869E+00  0.89664431E-01  0.80040292E+00
  0.93704625E+00  0.64572883E+00  0.62663749E+00
  0.86575151E+00  0.54121138E+00  0.72902709E+00
  0.79504346E+00  0.60082921E+00  0.26631351E+00
  0.22158820E+00  0.67621055E+00  0.55613233E+00
  0.41717365E+00  0.54257839E-01  0.34627285E+00
  0.35190793E+00  0.58660095E+00  0.73044621E-01
  0.33794380E+00  0.42870544E+00  0.29453162E-01
  0.40374144E+00  0.43847555E+00  0.11409420E+00
  0.54347689E+00  0.13905229E+00  0.45996741E+00
  0.48013290E+00  0.24006820E+00  0.46398688E+00
  0.53528211E+00  0.88423943E+00  0.78547068E+00
  0.57449376E+00  0.83652084E+00  0.72032406E+00
  0.43863669E+00  0.40288913E+00  0.62267079E+00
  0.35277017E+00  0.49343870E+00  0.59931748E+00
  0.84242901E+00  0.73275760E-01  0.42759758E+00
  0.81171557E+00  0.96014660E+00  0.45589764E+00
  0.69135294E-01  0.64013361E+00  0.65913445E+00
  0.19593437E+00  0.64231666E+00  0.65626306E+00
  0.63188797E+00  0.72086799E+00  0.80522090E+00
  0.75717621E+00  0.70794938E+00  0.81957177E+00
  0.33877215E+00  0.54837041E+00  0.89101041E+00
  0.26254800E+00  0.55950682E+00  0.95137852E+00
  0.43324266E+00  0.39575281E-02  0.56754571E+00
  0.43324156E+00  0.39963700E-01  0.63530237E+00
  0.11132582E+00  0.73740976E+00  0.94447677E+00
  0.48386680E-01  0.63995678E+00  0.90622884E+00
  0.41652222E+00  0.40256142E+00  0.51848460E+00
  0.37790652E+00  0.43658106E+00  0.45153734E+00
  0.62099982E+00  0.61478037E+00  0.49991109E+00
  0.59406097E+00  0.49323788E+00  0.49524065E+00
  0.15592465E+00  0.81163015E+00  0.28295601E+00
  0.12398224E+00  0.69841656E+00  0.33067387E+00
  0.79527120E+00  0.69656815E+00  0.97402553E+00
  0.70389570E+00  0.62671162E+00  0.94040712E+00
  0.60649162E+00  0.85519352E+00  0.34052975E+00
  0.51254153E+00  0.82482790E+00  0.38435143E+00
  0.93004306E+00  0.42537702E-01  0.23875728E+00
  0.93992362E+00  0.55699360E-01  0.31272870E+00
  0.33614892E-01  0.49207795E-01  0.93692282E+00
  0.11235853E+00  0.98478536E+00  0.98427035E+00
  0.10928282E+00  0.89584082E-01  0.35103336E+00
  0.14954494E+00  0.17315072E+00  0.40546633E+00
  0.62408522E+00  0.12447329E+00  0.57102559E+00
  0.72579906E+00  0.12980811E+00  0.52613566E+00
  0.18387771E+00  0.48856776E+00  0.45484871E+00
  0.20814457E+00  0.42849904E+00  0.51813955E+00
  0.56068487E+00  0.91699777E+00  0.62668208E+00
  0.53761763E+00  0.79058491E+00  0.62315593E+00
  0.16435804E-01  0.42237819E+00  0.55495115E+00
  0.88685562E+00  0.42587520E+00  0.54313247E+00
  0.11511854E+00  0.40263404E+00  0.80948971E+00
  0.10572528E+00  0.47222687E+00  0.74828899E+00
  0.60395394E+00  0.49396583E+00  0.92037230E+00
  0.52820042E+00  0.57691849E+00  0.95230176E+00
  0.32273061E+00  0.92603484E+00  0.51594362E+00
  0.33600052E+00  0.22539879E-01  0.47145133E+00
  0.11036194E+00  0.78823134E+00  0.45575328E+00
  0.80990441E-01  0.67160836E+00  0.42718135E+00
  0.29563750E+00  0.47346637E+00  0.79854972E+00
  0.36834618E+00  0.56707506E+00  0.77580542E+00
  0.23798303E+00  0.39862850E+00  0.31565925E+00
  0.27076570E+00  0.52080903E+00  0.25689909E+00
  0.64252057E+00  0.15905443E+00  0.24026705E+00
  0.55674235E+00  0.99758465E-01  0.28628660E+00
  0.34936904E+00  0.87787594E+00  0.92183997E+00
  0.33322462E+00  0.75282864E+00  0.94486226E+00
  0.90636413E+00  0.77904670E+00  0.44665016E+00
  0.80549607E+00  0.80788340E+00  0.40612429E+00
  0.94189719E+00  0.32701953E+00  0.44820125E+00
  0.13093617E-01  0.21832204E+00  0.43440198E+00
  0.62050211E-01  0.94888267E+00  0.27080972E+00
  0.18781835E+00  0.96632779E+00  0.25810001E+00
  0.94542473E-01  0.97153523E+00  0.56847559E+00
  0.17427755E+00  0.90433202E+00  0.61191164E+00
  0.37929751E+00  0.70824285E+00  0.56481322E+00
  0.45430150E+00  0.60839598E+00  0.58855994E+00
  0.82336140E+00  0.86222952E+00  0.30442248E+00
  0.78283144E+00  0.74574720E+00  0.30590357E+00
  0.31937599E+00  0.13365624E+00  0.20322982E+00
  0.31973501E+00  0.94755415E-01  0.27650118E+00
  0.27587123E+00  0.81077889E+00  0.70186582E+00
  0.17226860E+00  0.84564955E+00  0.72725730E+00
  0.26839312E+00  0.20121179E+00  0.68253942E+00
  0.19004711E+00  0.29161083E+00  0.71308044E+00
  0.18240297E+00  0.26333200E+00  0.25913337E+00
  0.11039442E+00  0.25370686E+00  0.31518785E+00
  0.36756935E+00  0.31327332E+00  0.66776985E+00
  0.50007582E+00  0.30767856E+00  0.69621656E+00
  0.91838294E+00  0.48568548E+00  0.25978659E+00
  0.83213204E-02  0.38976324E+00  0.27514127E+00
  0.86505652E+00  0.25791318E+00  0.70899192E+00
  0.84801313E+00  0.38447554E+00  0.72848075E+00
  0.19896631E+00  0.22568310E+00  0.49871333E+00
  0.29916223E+00  0.22635149E+00  0.45588055E+00
  0.71936023E+00  0.23414479E+00  0.86567513E+00
  0.70183268E+00  0.22267548E+00  0.93792958E+00
  0.29647272E+00  0.99891188E+00  0.70893005E+00
  0.38883776E+00  0.69828420E-01  0.74564959E+00
  0.60785584E+00  0.44332317E+00  0.32068447E+00
  0.65671171E+00  0.52235279E+00  0.37947644E+00
  0.80790266E+00  0.20493343E+00  0.35291430E+00
  0.72591239E+00  0.11126564E+00  0.33060025E+00
  0.91437604E-01  0.40210999E+00  0.94753582E+00
  0.16581709E-01  0.45322311E+00  0.89685489E+00
  0.19526926E+00  0.64526518E+00  0.25761720E+00
  0.24737123E+00  0.58083132E+00  0.18695044E+00
  0.56558981E+00  0.27525030E+00  0.30634823E+00
  0.37291754E+00  0.40457559E+00  0.31200442E+00
  0.11175685E+00  0.70489906E+00  0.76296525E+00
  0.12564279E+00  0.74719625E+00  0.83396027E+00
  0.74636579E+00  0.33811288E+00  0.61027753E+00
  0.70902014E+00  0.29839115E+00  0.54498478E+00
  0.62575424E+00  0.34350255E+00  0.81313721E+00
  0.70879481E+00  0.28769891E+00  0.76683567E+00
  0.58791682E-01  0.96239087E+00  0.82492580E+00
  0.19905408E-01  0.87974006E-01  0.82661798E+00
  0.11440570E-02  0.10844756E+00  0.71541169E+00
  0.98530867E+00  0.16661267E+00  0.65065837E+00
  0.96308909E+00  0.99271252E-01  0.51832110E+00
  0.92204251E+00  0.60271376E-01  0.58470040E+00
  0.91544796E+00  0.55539739E+00  0.82830002E+00
  0.86561624E+00  0.58057497E+00  0.89724171E+00
  0.21809252E+00  0.41568775E-01  0.90266767E+00
  0.22844173E+00  0.80072563E-01  0.83612890E+00
  0.88968945E+00  0.18941265E+00  0.89445458E+00
  0.94307386E-02  0.25315038E+00  0.89189532E+00
  0.76769427E-01  0.26521581E+00  0.53985720E+00
  0.14750967E+00  0.28486067E+00  0.60006168E+00
  0.95077486E+00  0.80628289E+00  0.78611805E+00
  0.86983560E+00  0.89370600E+00  0.77963792E+00
  0.89106105E+00  0.36988825E+00  0.34523970E+00
  0.77254346E+00  0.37882243E+00  0.36630559E+00
  0.28687383E-01  0.49174005E+00  0.37094575E+00
  0.99938679E+00  0.51978942E+00  0.43974985E+00
  0.51352974E+00  0.47757099E+00  0.83064873E+00
  0.63319334E+00  0.53362676E+00  0.82825339E+00
  0.44239414E+00  0.74796201E+00  0.73679910E+00
  0.40262973E+00  0.69085675E+00  0.67307575E+00
  0.77754746E+00  0.73423744E+00  0.54180923E+00
  0.69019421E+00  0.76865229E+00  0.59379256E+00
  0.43465492E+00  0.93303582E-01  0.83966757E+00
  0.53622717E+00  0.15005267E+00  0.80043541E+00
  0.87625514E+00  0.70049567E+00  0.60905399E+00
  0.92708154E+00  0.58289934E+00  0.59726277E+00
  0.78901794E+00  0.54263224E+00  0.73034472E+00
  0.87970355E+00  0.59265959E+00  0.69262086E+00
  0.73736318E+00  0.56328528E+00  0.29253691E+00
  0.77456191E+00  0.58782534E+00  0.21954262E+00
  0.15695769E+00  0.72074055E+00  0.56248677E+00
  0.19511175E+00  0.60664514E+00  0.53979110E+00
  0.45763583E+00  0.10149821E+00  0.37769792E+00
  0.45130418E+00  0.98126465E+00  0.35515198E+00
  0.50402495E+00  0.29872686E+00  0.36687822E+00
  0.00000000E+00  0.00000000E+00  0.00000000E+00
  0.00000000E+00  0.00000000E+00  0.00000000E+00
  0.00000000E+00  0.00000000E+00  0.00000000E+00
  0.00000000E+00  0.00000000E+00  0.00000000E+00
  0.00000000E+00  0.00000000E+00  0.00000000E+00
  0.00000000E+00  0.00000000E+00  0.00000000E+00
  0.00000000E+00  0.00000000E+00  0.00000000E+00
  0.00000000E+00  0.00000000E+00  0.00000000E+00
  0.00000000E+00  0.00000000E+00  0.00000000E+00
  0.00000000E+00  0.00000000E+00  0.00000000E+00
  0.00000000E+00  0.00000000E+00  0.00000000E+00
  0.00000000E+00  0.00000000E+00  0.00000000E+00
  0.00000000E+00  0.00000000E+00  0.00000000E+00
  0.00000000E+00  0.00000000E+00  0.00000000E+00
  0.00000000E+00  0.00000000E+00  0.00000000E+00
  0.00000000E+00  0.00000000E+00  0.00000000E+00
  0.00000000E+00  0.00000000E+00  0.00000000E+00
  0.00000000E+00  0.00000000E+00  0.00000000E+00
  0.00000000E+00  0.00000000E+00  0.00000000E+00
  0.00000000E+00  0.00000000E+00  0.00000000E+00
  0.00000000E+00  0.00000000E+00  0.00000000E+00
  0.00000000E+00  0.00000000E+00  0.00000000E+00
  0.00000000E+00  0.00000000E+00  0.00000000E+00
  0.00000000E+00  0.00000000E+00  0.00000000E+00
  0.00000000E+00  0.00000000E+00  0.00000000E+00
  0.00000000E+00  0.00000000E+00  0.00000000E+00
  0.00000000E+00  0.00000000E+00  0.00000000E+00
  0.00000000E+00  0.00000000E+00  0.00000000E+00
  0.00000000E+00  0.00000000E+00  0.00000000E+00
  0.00000000E+00  0.00000000E+00  0.00000000E+00
  0.00000000E+00  0.00000000E+00  0.00000000E+00
  0.00000000E+00  0.00000000E+00  0.00000000E+00
  0.00000000E+00  0.00000000E+00  0.00000000E+00
  0.00000000E+00  0.00000000E+00  0.00000000E+00
  0.00000000E+00  0.00000000E+00  0.00000000E+00
  0.00000000E+00  0.00000000E+00  0.00000000E+00
  0.00000000E+00  0.00000000E+00  0.00000000E+00
  0.00000000E+00  0.00000000E+00  0.00000000E+00
  0.00000000E+00  0.00000000E+00  0.00000000E+00
  0.00000000E+00  0.00000000E+00  0.00000000E+00
  0.00000000E+00  0.00000000E+00  0.00000000E+00
  0.00000000E+00  0.00000000E+00  0.00000000E+00
  0.00000000E+00  0.00000000E+00  0.00000000E+00
  0.00000000E+00  0.00000000E+00  0.00000000E+00
  0.00000000E+00  0.00000000E+00  0.00000000E+00
  0.00000000E+00  0.00000000E+00  0.00000000E+00
  0.00000000E+00  0.00000000E+00  0.00000000E+00
  0.00000000E+00  0.00000000E+00  0.00000000E+00
  0.00000000E+00  0.00000000E+00  0.00000000E+00
  0.00000000E+00  0.00000000E+00  0.00000000E+00
  0.00000000E+00  0.00000000E+00  0.00000000E+00
  0.00000000E+00  0.00000000E+00  0.00000000E+00
  0.00000000E+00  0.00000000E+00  0.00000000E+00
  0.00000000E+00  0.00000000E+00  0.00000000E+00
  0.00000000E+00  0.00000000E+00  0.00000000E+00
  0.00000000E+00  0.00000000E+00  0.00000000E+00
  0.00000000E+00  0.00000000E+00  0.00000000E+00
  0.00000000E+00  0.00000000E+00  0.00000000E+00
  0.00000000E+00  0.00000000E+00  0.00000000E+00
  0.00000000E+00  0.00000000E+00  0.00000000E+00
  0.00000000E+00  0.00000000E+00  0.00000000E+00
  0.00000000E+00  0.00000000E+00  0.00000000E+00
  0.00000000E+00  0.00000000E+00  0.00000000E+00
  0.00000000E+00  0.00000000E+00  0.00000000E+00
  0.00000000E+00  0.00000000E+00  0.00000000E+00
  0.00000000E+00  0.00000000E+00  0.00000000E+00
  0.00000000E+00  0.00000000E+00  0.00000000E+00
  0.00000000E+00  0.00000000E+00  0.00000000E+00
  0.00000000E+00  0.00000000E+00  0.00000000E+00
  0.00000000E+00  0.00000000E+00  0.00000000E+00
  0.00000000E+00  0.00000000E+00  0.00000000E+00
  0.00000000E+00  0.00000000E+00  0.00000000E+00
  0.00000000E+00  0.00000000E+00  0.00000000E+00
  0.00000000E+00  0.00000000E+00  0.00000000E+00
  0.00000000E+00  0.00000000E+00  0.00000000E+00
  0.00000000E+00  0.00000000E+00  0.00000000E+00
  0.00000000E+00  0.00000000E+00  0.00000000E+00
  0.00000000E+00  0.00000000E+00  0.00000000E+00
  0.00000000E+00  0.00000000E+00  0.00000000E+00
  0.00000000E+00  0.00000000E+00  0.00000000E+00
  0.00000000E+00  0.00000000E+00  0.00000000E+00
  0.00000000E+00  0.00000000E+00  0.00000000E+00
  0.00000000E+00  0.00000000E+00  0.00000000E+00
  0.00000000E+00  0.00000000E+00  0.00000000E+00
  0.00000000E+00  0.00000000E+00  0.00000000E+00
  0.00000000E+00  0.00000000E+00  0.00000000E+00
  0.00000000E+00  0.00000000E+00  0.00000000E+00
  0.00000000E+00  0.00000000E+00  0.00000000E+00
  0.00000000E+00  0.00000000E+00  0.00000000E+00
  0.00000000E+00  0.00000000E+00  0.00000000E+00
  0.00000000E+00  0.00000000E+00  0.00000000E+00
  0.00000000E+00  0.00000000E+00  0.00000000E+00
  0.00000000E+00  0.00000000E+00  0.00000000E+00
  0.00000000E+00  0.00000000E+00  0.00000000E+00
  0.00000000E+00  0.00000000E+00  0.00000000E+00
  0.00000000E+00  0.00000000E+00  0.00000000E+00
  0.00000000E+00  0.00000000E+00  0.00000000E+00
  0.00000000E+00  0.00000000E+00  0.00000000E+00
  0.00000000E+00  0.00000000E+00  0.00000000E+00
  0.00000000E+00  0.00000000E+00  0.00000000E+00
  0.00000000E+00  0.00000000E+00  0.00000000E+00
  0.00000000E+00  0.00000000E+00  0.00000000E+00
  0.00000000E+00  0.00000000E+00  0.00000000E+00
  0.00000000E+00  0.00000000E+00  0.00000000E+00
  0.00000000E+00  0.00000000E+00  0.00000000E+00
  0.00000000E+00  0.00000000E+00  0.00000000E+00
  0.00000000E+00  0.00000000E+00  0.00000000E+00
  0.00000000E+00  0.00000000E+00  0.00000000E+00
  0.00000000E+00  0.00000000E+00  0.00000000E+00
  0.00000000E+00  0.00000000E+00  0.00000000E+00
  0.00000000E+00  0.00000000E+00  0.00000000E+00
  0.00000000E+00  0.00000000E+00  0.00000000E+00
  0.00000000E+00  0.00000000E+00  0.00000000E+00
  0.00000000E+00  0.00000000E+00  0.00000000E+00
  0.00000000E+00  0.00000000E+00  0.00000000E+00
  0.00000000E+00  0.00000000E+00  0.00000000E+00
  0.00000000E+00  0.00000000E+00  0.00000000E+00
  0.00000000E+00  0.00000000E+00  0.00000000E+00
  0.00000000E+00  0.00000000E+00  0.00000000E+00
  0.00000000E+00  0.00000000E+00  0.00000000E+00
  0.00000000E+00  0.00000000E+00  0.00000000E+00
  0.00000000E+00  0.00000000E+00  0.00000000E+00
  0.00000000E+00  0.00000000E+00  0.00000000E+00
  0.00000000E+00  0.00000000E+00  0.00000000E+00
  0.00000000E+00  0.00000000E+00  0.00000000E+00
  0.00000000E+00  0.00000000E+00  0.00000000E+00
  0.00000000E+00  0.00000000E+00  0.00000000E+00
  0.00000000E+00  0.00000000E+00  0.00000000E+00
  0.00000000E+00  0.00000000E+00  0.00000000E+00
  0.00000000E+00  0.00000000E+00  0.00000000E+00
  0.00000000E+00  0.00000000E+00  0.00000000E+00
  0.00000000E+00  0.00000000E+00  0.00000000E+00
  0.00000000E+00  0.00000000E+00  0.00000000E+00
  0.00000000E+00  0.00000000E+00  0.00000000E+00
  0.00000000E+00  0.00000000E+00  0.00000000E+00
  0.00000000E+00  0.00000000E+00  0.00000000E+00
  0.00000000E+00  0.00000000E+00  0.00000000E+00
  0.00000000E+00  0.00000000E+00  0.00000000E+00
  0.00000000E+00  0.00000000E+00  0.00000000E+00
  0.00000000E+00  0.00000000E+00  0.00000000E+00
  0.00000000E+00  0.00000000E+00  0.00000000E+00
  0.00000000E+00  0.00000000E+00  0.00000000E+00
  0.00000000E+00  0.00000000E+00  0.00000000E+00
  0.00000000E+00  0.00000000E+00  0.00000000E+00
  0.00000000E+00  0.00000000E+00  0.00000000E+00
  0.00000000E+00  0.00000000E+00  0.00000000E+00
  0.00000000E+00  0.00000000E+00  0.00000000E+00
  0.00000000E+00  0.00000000E+00  0.00000000E+00
  0.00000000E+00  0.00000000E+00  0.00000000E+00
  0.00000000E+00  0.00000000E+00  0.00000000E+00
  0.00000000E+00  0.00000000E+00  0.00000000E+00
  0.00000000E+00  0.00000000E+00  0.00000000E+00
  0.00000000E+00  0.00000000E+00  0.00000000E+00
  0.00000000E+00  0.00000000E+00  0.00000000E+00
  0.00000000E+00  0.00000000E+00  0.00000000E+00
  0.00000000E+00  0.00000000E+00  0.00000000E+00
  0.00000000E+00  0.00000000E+00  0.00000000E+00
  0.00000000E+00  0.00000000E+00  0.00000000E+00
  0.00000000E+00  0.00000000E+00  0.00000000E+00
  0.00000000E+00  0.00000000E+00  0.00000000E+00
  0.00000000E+00  0.00000000E+00  0.00000000E+00
  0.00000000E+00  0.00000000E+00  0.00000000E+00
  0.00000000E+00  0.00000000E+00  0.00000000E+00
  0.00000000E+00  0.00000000E+00  0.00000000E+00
  0.00000000E+00  0.00000000E+00  0.00000000E+00
  0.00000000E+00  0.00000000E+00  0.00000000E+00
  0.00000000E+00  0.00000000E+00  0.00000000E+00
  0.00000000E+00  0.00000000E+00  0.00000000E+00
  0.00000000E+00  0.00000000E+00  0.00000000E+00
  0.00000000E+00  0.00000000E+00  0.00000000E+00
  0.00000000E+00  0.00000000E+00  0.00000000E+00
  0.00000000E+00  0.00000000E+00  0.00000000E+00
  0.00000000E+00  0.00000000E+00  0.00000000E+00
  0.00000000E+00  0.00000000E+00  0.00000000E+00
  0.00000000E+00  0.00000000E+00  0.00000000E+00
  0.00000000E+00  0.00000000E+00  0.00000000E+00
  0.00000000E+00  0.00000000E+00  0.00000000E+00
  0.00000000E+00  0.00000000E+00  0.00000000E+00
  0.00000000E+00  0.00000000E+00  0.00000000E+00
  0.00000000E+00  0.00000000E+00  0.00000000E+00
  0.00000000E+00  0.00000000E+00  0.00000000E+00
  0.00000000E+00  0.00000000E+00  0.00000000E+00
  0.00000000E+00  0.00000000E+00  0.00000000E+00
  0.00000000E+00  0.00000000E+00  0.00000000E+00
  0.00000000E+00  0.00000000E+00  0.00000000E+00
  0.00000000E+00  0.00000000E+00  0.00000000E+00
  0.00000000E+00  0.00000000E+00  0.00000000E+00
  0.00000000E+00  0.00000000E+00  0.00000000E+00
  0.00000000E+00  0.00000000E+00  0.00000000E+00
  0.00000000E+00  0.00000000E+00  0.00000000E+00
  0.00000000E+00  0.00000000E+00  0.00000000E+00
  0.00000000E+00  0.00000000E+00  0.00000000E+00
  0.00000000E+00  0.00000000E+00  0.00000000E+00
  0.00000000E+00  0.00000000E+00  0.00000000E+00
  0.00000000E+00  0.00000000E+00  0.00000000E+00
  0.00000000E+00  0.00000000E+00  0.00000000E+00
  0.00000000E+00  0.00000000E+00  0.00000000E+00
  0.00000000E+00  0.00000000E+00  0.00000000E+00
  0.00000000E+00  0.00000000E+00  0.00000000E+00
  0.00000000E+00  0.00000000E+00  0.00000000E+00
  0.00000000E+00  0.00000000E+00  0.00000000E+00
  0.00000000E+00  0.00000000E+00  0.00000000E+00
  0.00000000E+00  0.00000000E+00  0.00000000E+00
  0.00000000E+00  0.00000000E+00  0.00000000E+00
  0.00000000E+00  0.00000000E+00  0.00000000E+00
  0.00000000E+00  0.00000000E+00  0.00000000E+00
  0.00000000E+00  0.00000000E+00  0.00000000E+00
  0.00000000E+00  0.00000000E+00  0.00000000E+00
  0.00000000E+00  0.00000000E+00  0.00000000E+00
  0.00000000E+00  0.00000000E+00  0.00000000E+00
  0.00000000E+00  0.00000000E+00  0.00000000E+00
  0.00000000E+00  0.00000000E+00  0.00000000E+00
  0.00000000E+00  0.00000000E+00  0.00000000E+00
  0.00000000E+00  0.00000000E+00  0.00000000E+00
  0.00000000E+00  0.00000000E+00  0.00000000E+00
  0.00000000E+00  0.00000000E+00  0.00000000E+00
  0.00000000E+00  0.00000000E+00  0.00000000E+00
  0.00000000E+00  0.00000000E+00  0.00000000E+00
  0.00000000E+00  0.00000000E+00  0.00000000E+00
  0.00000000E+00  0.00000000E+00  0.00000000E+00
  0.00000000E+00  0.00000000E+00  0.00000000E+00
  0.00000000E+00  0.00000000E+00  0.00000000E+00
  0.00000000E+00  0.00000000E+00  0.00000000E+00
  0.00000000E+00  0.00000000E+00  0.00000000E+00
  0.00000000E+00  0.00000000E+00  0.00000000E+00
  0.00000000E+00  0.00000000E+00  0.00000000E+00
  0.00000000E+00  0.00000000E+00  0.00000000E+00
  0.00000000E+00  0.00000000E+00  0.00000000E+00
  0.00000000E+00  0.00000000E+00  0.00000000E+00
  0.00000000E+00  0.00000000E+00  0.00000000E+00
  0.00000000E+00  0.00000000E+00  0.00000000E+00
  0.00000000E+00  0.00000000E+00  0.00000000E+00
  0.00000000E+00  0.00000000E+00  0.00000000E+00
  0.00000000E+00  0.00000000E+00  0.00000000E+00
  0.00000000E+00  0.00000000E+00  0.00000000E+00
  0.00000000E+00  0.00000000E+00  0.00000000E+00
  0.00000000E+00  0.00000000E+00  0.00000000E+00
  0.00000000E+00  0.00000000E+00  0.00000000E+00
  0.00000000E+00  0.00000000E+00  0.00000000E+00
  0.00000000E+00  0.00000000E+00  0.00000000E+00
  0.00000000E+00  0.00000000E+00  0.00000000E+00
  0.00000000E+00  0.00000000E+00  0.00000000E+00
  0.00000000E+00  0.00000000E+00  0.00000000E+00
  0.00000000E+00  0.00000000E+00  0.00000000E+00
  0.00000000E+00  0.00000000E+00  0.00000000E+00
  0.00000000E+00  0.00000000E+00  0.00000000E+00
  0.00000000E+00  0.00000000E+00  0.00000000E+00
  0.00000000E+00  0.00000000E+00  0.00000000E+00
  0.00000000E+00  0.00000000E+00  0.00000000E+00
  0.00000000E+00  0.00000000E+00  0.00000000E+00
  0.00000000E+00  0.00000000E+00  0.00000000E+00
  0.00000000E+00  0.00000000E+00  0.00000000E+00
  0.00000000E+00  0.00000000E+00  0.00000000E+00
  0.00000000E+00  0.00000000E+00  0.00000000E+00
  0.00000000E+00  0.00000000E+00  0.00000000E+00
  0.00000000E+00  0.00000000E+00  0.00000000E+00
  0.00000000E+00  0.00000000E+00  0.00000000E+00
  0.00000000E+00  0.00000000E+00  0.00000000E+00
  0.00000000E+00  0.00000000E+00  0.00000000E+00
  0.00000000E+00  0.00000000E+00  0.00000000E+00
  0.00000000E+00  0.00000000E+00  0.00000000E+00
  0.00000000E+00  0.00000000E+00  0.00000000E+00
  0.00000000E+00  0.00000000E+00  0.00000000E+00
  0.00000000E+00  0.00000000E+00  0.00000000E+00
  0.00000000E+00  0.00000000E+00  0.00000000E+00
  0.00000000E+00  0.00000000E+00  0.00000000E+00
  0.00000000E+00  0.00000000E+00  0.00000000E+00
  0.00000000E+00  0.00000000E+00  0.00000000E+00
  0.00000000E+00  0.00000000E+00  0.00000000E+00
  0.00000000E+00  0.00000000E+00  0.00000000E+00
  0.00000000E+00  0.00000000E+00  0.00000000E+00
  0.00000000E+00  0.00000000E+00  0.00000000E+00
  0.00000000E+00  0.00000000E+00  0.00000000E+00
  0.00000000E+00  0.00000000E+00  0.00000000E+00
  0.00000000E+00  0.00000000E+00  0.00000000E+00
  0.00000000E+00  0.00000000E+00  0.00000000E+00
  0.00000000E+00  0.00000000E+00  0.00000000E+00
  0.00000000E+00  0.00000000E+00  0.00000000E+00
  0.00000000E+00  0.00000000E+00  0.00000000E+00
  0.00000000E+00  0.00000000E+00  0.00000000E+00
  0.00000000E+00  0.00000000E+00  0.00000000E+00
  0.00000000E+00  0.00000000E+00  0.00000000E+00
  0.00000000E+00  0.00000000E+00  0.00000000E+00
  0.00000000E+00  0.00000000E+00  0.00000000E+00
  0.00000000E+00  0.00000000E+00  0.00000000E+00
  0.00000000E+00  0.00000000E+00  0.00000000E+00
  0.00000000E+00  0.00000000E+00  0.00000000E+00
  0.00000000E+00  0.00000000E+00  0.00000000E+00
  0.00000000E+00  0.00000000E+00  0.00000000E+00
  0.00000000E+00  0.00000000E+00  0.00000000E+00
  0.00000000E+00  0.00000000E+00  0.00000000E+00
  0.00000000E+00  0.00000000E+00  0.00000000E+00
  0.00000000E+00  0.00000000E+00  0.00000000E+00
  0.00000000E+00  0.00000000E+00  0.00000000E+00
  0.00000000E+00  0.00000000E+00  0.00000000E+00
  0.00000000E+00  0.00000000E+00  0.00000000E+00
  0.00000000E+00  0.00000000E+00  0.00000000E+00
  0.00000000E+00  0.00000000E+00  0.00000000E+00
  0.00000000E+00  0.00000000E+00  0.00000000E+00
  0.00000000E+00  0.00000000E+00  0.00000000E+00
  0.00000000E+00  0.00000000E+00  0.00000000E+00
  0.00000000E+00  0.00000000E+00  0.00000000E+00
  0.00000000E+00  0.00000000E+00  0.00000000E+00
  0.00000000E+00  0.00000000E+00  0.00000000E+00
  0.00000000E+00  0.00000000E+00  0.00000000E+00
  0.00000000E+00  0.00000000E+00  0.00000000E+00
  0.00000000E+00  0.00000000E+00  0.00000000E+00
  0.00000000E+00  0.00000000E+00  0.00000000E+00
  0.00000000E+00  0.00000000E+00  0.00000000E+00
  0.00000000E+00  0.00000000E+00  0.00000000E+00
  0.00000000E+00  0.00000000E+00  0.00000000E+00
  0.00000000E+00  0.00000000E+00  0.00000000E+00
  0.00000000E+00  0.00000000E+00  0.00000000E+00
  0.00000000E+00  0.00000000E+00  0.00000000E+00
  0.00000000E+00  0.00000000E+00  0.00000000E+00
  0.00000000E+00  0.00000000E+00  0.00000000E+00
  0.00000000E+00  0.00000000E+00  0.00000000E+00
  0.00000000E+00  0.00000000E+00  0.00000000E+00
  0.00000000E+00  0.00000000E+00  0.00000000E+00
  0.00000000E+00  0.00000000E+00  0.00000000E+00
  0.00000000E+00  0.00000000E+00  0.00000000E+00
  0.00000000E+00  0.00000000E+00  0.00000000E+00
  0.00000000E+00  0.00000000E+00  0.00000000E+00
  0.00000000E+00  0.00000000E+00  0.00000000E+00
  0.00000000E+00  0.00000000E+00  0.00000000E+00
  0.00000000E+00  0.00000000E+00  0.00000000E+00
  0.00000000E+00  0.00000000E+00  0.00000000E+00
  0.00000000E+00  0.00000000E+00  0.00000000E+00
  0.00000000E+00  0.00000000E+00  0.00000000E+00
  0.00000000E+00  0.00000000E+00  0.00000000E+00
  0.00000000E+00  0.00000000E+00  0.00000000E+00
  0.00000000E+00  0.00000000E+00  0.00000000E+00
  0.00000000E+00  0.00000000E+00  0.00000000E+00
  0.00000000E+00  0.00000000E+00  0.00000000E+00
  0.00000000E+00  0.00000000E+00  0.00000000E+00
  0.00000000E+00  0.00000000E+00  0.00000000E+00
  0.00000000E+00  0.00000000E+00  0.00000000E+00
  0.00000000E+00  0.00000000E+00  0.00000000E+00
  0.00000000E+00  0.00000000E+00  0.00000000E+00
  0.00000000E+00  0.00000000E+00  0.00000000E+00
  0.00000000E+00  0.00000000E+00  0.00000000E+00
  0.00000000E+00  0.00000000E+00  0.00000000E+00
  0.00000000E+00  0.00000000E+00  0.00000000E+00
  0.00000000E+00  0.00000000E+00  0.00000000E+00
  0.00000000E+00  0.00000000E+00  0.00000000E+00
  0.00000000E+00  0.00000000E+00  0.00000000E+00
  0.00000000E+00  0.00000000E+00  0.00000000E+00
  0.00000000E+00  0.00000000E+00  0.00000000E+00
  0.00000000E+00  0.00000000E+00  0.00000000E+00
  0.00000000E+00  0.00000000E+00  0.00000000E+00
  0.00000000E+00  0.00000000E+00  0.00000000E+00
  0.00000000E+00  0.00000000E+00  0.00000000E+00
  0.00000000E+00  0.00000000E+00  0.00000000E+00
  0.00000000E+00  0.00000000E+00  0.00000000E+00
  0.00000000E+00  0.00000000E+00  0.00000000E+00
  0.00000000E+00  0.00000000E+00  0.00000000E+00
  0.00000000E+00  0.00000000E+00  0.00000000E+00
  0.00000000E+00  0.00000000E+00  0.00000000E+00
  0.00000000E+00  0.00000000E+00  0.00000000E+00
  0.00000000E+00  0.00000000E+00  0.00000000E+00
  0.00000000E+00  0.00000000E+00  0.00000000E+00
  0.00000000E+00  0.00000000E+00  0.00000000E+00
  0.00000000E+00  0.00000000E+00  0.00000000E+00
  0.00000000E+00  0.00000000E+00  0.00000000E+00
  0.00000000E+00  0.00000000E+00  0.00000000E+00
  0.00000000E+00  0.00000000E+00  0.00000000E+00
  0.00000000E+00  0.00000000E+00  0.00000000E+00
  0.00000000E+00  0.00000000E+00  0.00000000E+00
  0.00000000E+00  0.00000000E+00  0.00000000E+00
  0.00000000E+00  0.00000000E+00  0.00000000E+00
  0.00000000E+00  0.00000000E+00  0.00000000E+00
  0.00000000E+00  0.00000000E+00  0.00000000E+00
  0.00000000E+00  0.00000000E+00  0.00000000E+00
  0.00000000E+00  0.00000000E+00  0.00000000E+00
  0.00000000E+00  0.00000000E+00  0.00000000E+00
  0.00000000E+00  0.00000000E+00  0.00000000E+00
  0.00000000E+00  0.00000000E+00  0.00000000E+00
  0.00000000E+00  0.00000000E+00  0.00000000E+00
  0.00000000E+00  0.00000000E+00  0.00000000E+00
  0.00000000E+00  0.00000000E+00  0.00000000E+00
  0.00000000E+00  0.00000000E+00  0.00000000E+00
  0.00000000E+00  0.00000000E+00  0.00000000E+00
  0.00000000E+00  0.00000000E+00  0.00000000E+00
  0.00000000E+00  0.00000000E+00  0.00000000E+00
  0.00000000E+00  0.00000000E+00  0.00000000E+00
  0.00000000E+00  0.00000000E+00  0.00000000E+00
  0.00000000E+00  0.00000000E+00  0.00000000E+00
  0.00000000E+00  0.00000000E+00  0.00000000E+00
  0.00000000E+00  0.00000000E+00  0.00000000E+00
  0.00000000E+00  0.00000000E+00  0.00000000E+00
  0.00000000E+00  0.00000000E+00  0.00000000E+00
  0.00000000E+00  0.00000000E+00  0.00000000E+00
  0.00000000E+00  0.00000000E+00  0.00000000E+00
  0.00000000E+00  0.00000000E+00  0.00000000E+00
  0.00000000E+00  0.00000000E+00  0.00000000E+00
  0.00000000E+00  0.00000000E+00  0.00000000E+00
  0.00000000E+00  0.00000000E+00  0.00000000E+00
  0.00000000E+00  0.00000000E+00  0.00000000E+00
  0.00000000E+00  0.00000000E+00  0.00000000E+00
  0.00000000E+00  0.00000000E+00  0.00000000E+00
  0.00000000E+00  0.00000000E+00  0.00000000E+00
  0.00000000E+00  0.00000000E+00  0.00000000E+00
  0.00000000E+00  0.00000000E+00  0.00000000E+00
  0.00000000E+00  0.00000000E+00  0.00000000E+00
  0.00000000E+00  0.00000000E+00  0.00000000E+00
  0.00000000E+00  0.00000000E+00  0.00000000E+00
  0.00000000E+00  0.00000000E+00  0.00000000E+00
  0.00000000E+00  0.00000000E+00  0.00000000E+00
  0.00000000E+00  0.00000000E+00  0.00000000E+00
  0.00000000E+00  0.00000000E+00  0.00000000E+00
  0.00000000E+00  0.00000000E+00  0.00000000E+00
  0.00000000E+00  0.00000000E+00  0.00000000E+00
  0.00000000E+00  0.00000000E+00  0.00000000E+00
  0.00000000E+00  0.00000000E+00  0.00000000E+00
  0.00000000E+00  0.00000000E+00  0.00000000E+00
  0.00000000E+00  0.00000000E+00  0.00000000E+00
  0.00000000E+00  0.00000000E+00  0.00000000E+00
  0.00000000E+00  0.00000000E+00  0.00000000E+00
  0.00000000E+00  0.00000000E+00  0.00000000E+00
  0.00000000E+00  0.00000000E+00  0.00000000E+00
  0.00000000E+00  0.00000000E+00  0.00000000E+00
  0.00000000E+00  0.00000000E+00  0.00000000E+00
  0.00000000E+00  0.00000000E+00  0.00000000E+00
  0.00000000E+00  0.00000000E+00  0.00000000E+00
  0.00000000E+00  0.00000000E+00  0.00000000E+00
  0.00000000E+00  0.00000000E+00  0.00000000E+00
  0.00000000E+00  0.00000000E+00  0.00000000E+00
  0.00000000E+00  0.00000000E+00  0.00000000E+00
  0.00000000E+00  0.00000000E+00  0.00000000E+00
  0.00000000E+00  0.00000000E+00  0.00000000E+00
  0.00000000E+00  0.00000000E+00  0.00000000E+00
  0.00000000E+00  0.00000000E+00  0.00000000E+00
  0.00000000E+00  0.00000000E+00  0.00000000E+00
  0.00000000E+00  0.00000000E+00  0.00000000E+00
  0.00000000E+00  0.00000000E+00  0.00000000E+00
  0.00000000E+00  0.00000000E+00  0.00000000E+00
  0.00000000E+00  0.00000000E+00  0.00000000E+00
  0.00000000E+00  0.00000000E+00  0.00000000E+00
  0.00000000E+00  0.00000000E+00  0.00000000E+00
  0.00000000E+00  0.00000000E+00  0.00000000E+00
  0.00000000E+00  0.00000000E+00  0.00000000E+00
  0.00000000E+00  0.00000000E+00  0.00000000E+00
  0.00000000E+00  0.00000000E+00  0.00000000E+00
  0.00000000E+00  0.00000000E+00  0.00000000E+00
  0.00000000E+00  0.00000000E+00  0.00000000E+00
  0.00000000E+00  0.00000000E+00  0.00000000E+00
  0.00000000E+00  0.00000000E+00  0.00000000E+00
  0.00000000E+00  0.00000000E+00  0.00000000E+00
  0.00000000E+00  0.00000000E+00  0.00000000E+00
  0.00000000E+00  0.00000000E+00  0.00000000E+00
  0.00000000E+00  0.00000000E+00  0.00000000E+00
  0.00000000E+00  0.00000000E+00  0.00000000E+00
  0.00000000E+00  0.00000000E+00  0.00000000E+00
  0.00000000E+00  0.00000000E+00  0.00000000E+00
  0.00000000E+00  0.00000000E+00  0.00000000E+00
  0.00000000E+00  0.00000000E+00  0.00000000E+00
  0.00000000E+00  0.00000000E+00  0.00000000E+00
  0.00000000E+00  0.00000000E+00  0.00000000E+00
  0.00000000E+00  0.00000000E+00  0.00000000E+00
  0.00000000E+00  0.00000000E+00  0.00000000E+00
  0.00000000E+00  0.00000000E+00  0.00000000E+00
  0.00000000E+00  0.00000000E+00  0.00000000E+00
  0.00000000E+00  0.00000000E+00  0.00000000E+00
  0.00000000E+00  0.00000000E+00  0.00000000E+00
  0.00000000E+00  0.00000000E+00  0.00000000E+00
  0.00000000E+00  0.00000000E+00  0.00000000E+00
  0.00000000E+00  0.00000000E+00  0.00000000E+00
  0.00000000E+00  0.00000000E+00  0.00000000E+00
  0.00000000E+00  0.00000000E+00  0.00000000E+00
  0.00000000E+00  0.00000000E+00  0.00000000E+00
  0.00000000E+00  0.00000000E+00  0.00000000E+00
  0.00000000E+00  0.00000000E+00  0.00000000E+00
  0.00000000E+00  0.00000000E+00  0.00000000E+00
  0.00000000E+00  0.00000000E+00  0.00000000E+00
  0.00000000E+00  0.00000000E+00  0.00000000E+00
  0.00000000E+00  0.00000000E+00  0.00000000E+00
  0.00000000E+00  0.00000000E+00  0.00000000E+00
  0.00000000E+00  0.00000000E+00  0.00000000E+00
  0.00000000E+00  0.00000000E+00  0.00000000E+00
  0.00000000E+00  0.00000000E+00  0.00000000E+00
  0.00000000E+00  0.00000000E+00  0.00000000E+00
  0.00000000E+00  0.00000000E+00  0.00000000E+00
  0.00000000E+00  0.00000000E+00  0.00000000E+00
  0.00000000E+00  0.00000000E+00  0.00000000E+00
  0.00000000E+00  0.00000000E+00  0.00000000E+00
  0.00000000E+00  0.00000000E+00  0.00000000E+00
  0.00000000E+00  0.00000000E+00  0.00000000E+00
  0.00000000E+00  0.00000000E+00  0.00000000E+00
  0.00000000E+00  0.00000000E+00  0.00000000E+00
  0.00000000E+00  0.00000000E+00  0.00000000E+00
  0.00000000E+00  0.00000000E+00  0.00000000E+00
  0.00000000E+00  0.00000000E+00  0.00000000E+00
  0.00000000E+00  0.00000000E+00  0.00000000E+00
  0.00000000E+00  0.00000000E+00  0.00000000E+00
  0.00000000E+00  0.00000000E+00  0.00000000E+00
  0.00000000E+00  0.00000000E+00  0.00000000E+00
  0.00000000E+00  0.00000000E+00  0.00000000E+00
  0.00000000E+00  0.00000000E+00  0.00000000E+00
  0.00000000E+00  0.00000000E+00  0.00000000E+00
  0.00000000E+00  0.00000000E+00  0.00000000E+00
  0.00000000E+00  0.00000000E+00  0.00000000E+00
  0.00000000E+00  0.00000000E+00  0.00000000E+00
  0.00000000E+00  0.00000000E+00  0.00000000E+00
  0.00000000E+00  0.00000000E+00  0.00000000E+00
  0.00000000E+00  0.00000000E+00  0.00000000E+00
  0.00000000E+00  0.00000000E+00  0.00000000E+00
  0.00000000E+00  0.00000000E+00  0.00000000E+00
  0.00000000E+00  0.00000000E+00  0.00000000E+00
  0.00000000E+00  0.00000000E+00  0.00000000E+00
  0.00000000E+00  0.00000000E+00  0.00000000E+00
  0.00000000E+00  0.00000000E+00  0.00000000E+00
  0.00000000E+00  0.00000000E+00  0.00000000E+00
  0.00000000E+00  0.00000000E+00  0.00000000E+00
  0.00000000E+00  0.00000000E+00  0.00000000E+00
  0.00000000E+00  0.00000000E+00  0.00000000E+00
  0.00000000E+00  0.00000000E+00  0.00000000E+00
  0.00000000E+00  0.00000000E+00  0.00000000E+00
  0.00000000E+00  0.00000000E+00  0.00000000E+00
  0.00000000E+00  0.00000000E+00  0.00000000E+00
  0.00000000E+00  0.00000000E+00  0.00000000E+00
  0.00000000E+00  0.00000000E+00  0.00000000E+00
  0.00000000E+00  0.00000000E+00  0.00000000E+00
  0.00000000E+00  0.00000000E+00  0.00000000E+00
  0.00000000E+00  0.00000000E+00  0.00000000E+00
  0.00000000E+00  0.00000000E+00  0.00000000E+00
  0.00000000E+00  0.00000000E+00  0.00000000E+00
  0.00000000E+00  0.00000000E+00  0.00000000E+00
  0.00000000E+00  0.00000000E+00  0.00000000E+00
  0.00000000E+00  0.00000000E+00  0.00000000E+00
  0.00000000E+00  0.00000000E+00  0.00000000E+00
  0.00000000E+00  0.00000000E+00  0.00000000E+00
  0.00000000E+00  0.00000000E+00  0.00000000E+00
  0.00000000E+00  0.00000000E+00  0.00000000E+00
  0.00000000E+00  0.00000000E+00  0.00000000E+00
  0.00000000E+00  0.00000000E+00  0.00000000E+00
  0.00000000E+00  0.00000000E+00  0.00000000E+00
  0.00000000E+00  0.00000000E+00  0.00000000E+00
  0.00000000E+00  0.00000000E+00  0.00000000E+00
  0.00000000E+00  0.00000000E+00  0.00000000E+00
  0.00000000E+00  0.00000000E+00  0.00000000E+00
  0.00000000E+00  0.00000000E+00  0.00000000E+00
  0.00000000E+00  0.00000000E+00  0.00000000E+00
  0.00000000E+00  0.00000000E+00  0.00000000E+00
  0.00000000E+00  0.00000000E+00  0.00000000E+00
  0.00000000E+00  0.00000000E+00  0.00000000E+00
  0.00000000E+00  0.00000000E+00  0.00000000E+00
  0.00000000E+00  0.00000000E+00  0.00000000E+00
  0.00000000E+00  0.00000000E+00  0.00000000E+00
  0.00000000E+00  0.00000000E+00  0.00000000E+00
  0.00000000E+00  0.00000000E+00  0.00000000E+00
  0.00000000E+00  0.00000000E+00  0.00000000E+00
  0.00000000E+00  0.00000000E+00  0.00000000E+00
  0.00000000E+00  0.00000000E+00  0.00000000E+00
  0.00000000E+00  0.00000000E+00  0.00000000E+00
  0.00000000E+00  0.00000000E+00  0.00000000E+00
  0.00000000E+00  0.00000000E+00  0.00000000E+00
