# Supplementary material for: Cation-tuned acidic electrified interface for hydrogen peroxide electrosynthesis with industrial-level current densities in natural seawater
Source: Nat Commun. 2026 Apr 20;17:5443. doi: 10.1038/s41467-026-72026-2 (PMC13279823; doi:10.1038/s41467-026-72026-2)
Supplement: Supplementary file 3 — Supplementary Data 1 [file 41467_2026_72026_MOESM3_ESM.zip › AIMD/Supplementary Fig. 32-c2-h2o/POSCAR]

ch-o-h2o
1.0
       12.2737998962         0.0000000000         0.0000000000
        0.0000000000        12.5156002045         0.0000000000
        0.0000000000         0.0000000000        21.2098007202
    C    O    H
   57   73  148
Direct
     0.999989977         0.111340004         0.112429996
     0.098949995         0.277359996         0.103290003
     0.999329993         0.222260000         0.109820002
     0.100220002         0.055419998         0.111280000
     0.200110012         0.110550003         0.109099995
     0.298359998         0.277830010         0.097319995
     0.199009993         0.221640008         0.103699994
     0.300630003         0.055310001         0.110109996
     0.399830008         0.113289999         0.112499993
     0.498990016         0.281300010         0.121200004
     0.399260001         0.224530002         0.110039998
     0.499659985         0.056759998         0.117289992
     0.599529977         0.112600000         0.118479994
     0.699320016         0.279920011         0.121070002
     0.599360008         0.224329999         0.120049997
     0.699839985         0.057050001         0.118809995
     0.799890008         0.112409998         0.117779997
     0.899619985         0.278169990         0.113360006
     0.799649993         0.223609996         0.117890001
     0.899989992         0.056529996         0.115730005
     0.998790056         0.444520000         0.105240006
     0.098619994         0.611329984         0.099300001
     0.999019970         0.555989999         0.104900001
     0.098010000         0.388330017         0.099039997
     0.196850011         0.442360029         0.087030001
     0.294889993         0.611740010         0.091270002
     0.197589987         0.556220005         0.089560004
     0.292000000         0.384229985         0.080150003
     0.502759982         0.389820009         0.133600000
     0.599510008         0.447510005         0.130100002
     0.701969975         0.612950009         0.123999993
     0.603770028         0.559640000         0.129329996
     0.700109992         0.391399992         0.122840004
     0.800149992         0.445510013         0.118029996
     0.900380046         0.611639961         0.112509998
     0.801190007         0.556330036         0.118660007
     0.899739954         0.389499974         0.112190001
     0.000420000         0.778150026         0.110430004
     0.100720001         0.944239969         0.111480000
     0.000480000         0.889290008         0.112800003
     0.100409998         0.722150045         0.104730004
     0.200800007         0.777010015         0.106229998
     0.301290007         0.943530024         0.110919997
     0.200900007         0.888449992         0.110009996
     0.300309976         0.719439957         0.103550006
     0.402370021         0.773910017         0.113150002
     0.500029992         0.944959972         0.117849995
     0.401520022         0.886609942         0.113980001
     0.503880027         0.722819985         0.121830004
     0.601919990         0.779239974         0.122460003
     0.700409992         0.945889979         0.119410004
     0.600480015         0.890529992         0.119949998
     0.702290021         0.724469995         0.122549998
     0.801249991         0.779160042         0.118670000
     0.900489992         0.945270025         0.115909996
     0.800670038         0.890380033         0.118339999
     0.901009960         0.723129962         0.113839995
     0.507449993         0.614990005         0.129659997
     0.412800004         0.269479988         0.489740014
     0.484569983         0.937130007         0.758020022
     0.581809986         0.563300021         0.616800032
     0.738689987         0.766080052         0.292659993
     0.092439997         0.633459996         0.706409975
     0.726580053         0.841110010         0.764029980
     0.293889994         0.456629978         0.903500022
     0.491089985         0.891939975         0.480210015
     0.967440046         0.840319980         0.853910020
     0.428119997         0.460960016         0.549399984
     0.649310001         0.544309973         0.458210012
     0.252799997         0.962139993         0.375220008
     0.456539978         0.606650003         0.887369960
     0.511899989         0.770039954         0.313499996
     0.789929955         0.036850001         0.305449983
     0.104560004         0.126640009         0.887530031
     0.003540000         0.198029985         0.420599999
     0.560360006         0.104259998         0.471430014
     0.210569986         0.512080032         0.551210004
     0.636810012         0.835890008         0.583999982
     0.926729983         0.370480018         0.603720003
     0.161599995         0.467070020         0.799220039
     0.541010024         0.421759975         0.868430017
     0.289770010         0.984520052         0.495139992
     0.136619997         0.723100016         0.442600002
     0.263110011         0.738900000         0.830100043
     0.296359980         0.573180002         0.388449992
     0.505819963         0.192490005         0.289960004
     0.266339981         0.974910005         0.897099958
     0.939419948         0.689999998         0.494539995
     0.860350014         0.808890013         0.395750008
     0.995759988         0.058170000         0.329639995
     0.168199999         0.908680024         0.597720027
     0.478049982         0.736699986         0.648520006
     0.022460000         0.828760005         0.326909992
     0.284509991         0.252460004         0.289559983
     0.195549992         0.000720000         0.710380013
     0.200519996         0.280589989         0.737629995
     0.275299996         0.342960004         0.394950011
     0.449189985         0.204750000         0.667639984
     0.967319999         0.403859990         0.376960019
     0.836550036         0.188660004         0.641330016
     0.207409985         0.191570000         0.517730011
     0.744329998         0.016820000         0.847570028
     0.464390010         0.967780003         0.636810025
     0.720740043         0.443430013         0.268699993
     0.665429993         0.210259996         0.382009999
     0.936299982         0.398200016         0.842659975
     0.213470003         0.706299999         0.293089982
     0.469049990         0.596109988         0.393809998
     0.081239998         0.829330049         0.751909974
     0.720779981         0.074220002         0.552659998
     0.667070007         0.238590004         0.718919997
     0.020700000         0.154990000         0.715050003
     0.867309992         0.012760001         0.468990006
     0.957360024         0.890569996         0.564000017
     0.861790028         0.625450011         0.883109995
     0.312220008         0.123640003         0.795380036
     0.930459972         0.186539999         0.818349999
     0.155900000         0.325819987         0.621599968
     0.878409981         0.888050024         0.684949988
     0.747659987         0.406979990         0.387649995
     0.984589991         0.467640026         0.496689986
     0.622219972         0.452980015         0.744210005
     0.457550001         0.724410027         0.776140004
     0.775030047         0.656409946         0.575139990
     0.556930017         0.152700005         0.824199976
     0.881360017         0.573719985         0.670159983
     0.766189962         0.614099964         0.775159972
     0.044710001         0.524070035         0.290809978
     0.258370019         0.704659971         0.613290019
     0.442309999         0.973939994         0.319339991
     0.369929997         0.569069988         0.085560003
     0.364919978         0.423020000         0.063199997
     0.428750028         0.431310015         0.145999996
     0.470219997         0.215340002         0.479420000
     0.389499986         0.296689987         0.450030009
     0.509159976         0.000540018         0.782310034
     0.487809996         0.955150044         0.714000008
     0.656459994         0.576330024         0.601220013
     0.525349976         0.531140031         0.585650021
     0.738459995         0.832960010         0.271000007
     0.785069975         0.780289995         0.333209990
     0.015530001         0.609910018         0.694369959
     0.136719997         0.629340001         0.670520009
     0.652759997         0.866729968         0.746940030
     0.786469974         0.842680011         0.732209962
     0.351269991         0.509400004         0.899710019
     0.249389997         0.468939978         0.866959969
     0.470110012         0.824710037         0.456930027
     0.425760015         0.921199952         0.502730025
     0.986259997         0.869769997         0.897279993
     0.940859962         0.768199981         0.869649976
     0.423279986         0.387120017         0.532700006
     0.355269987         0.492289972         0.544040024
     0.684849944         0.575230018         0.491749988
     0.579689980         0.591409967         0.446680022
     0.324739985         0.951600016         0.353680008
     0.213109999         0.000509977         0.343670021
     0.465110017         0.637750029         0.845920034
     0.493079999         0.534370024         0.883550011
     0.476850022         0.720730003         0.282469993
     0.590099994         0.748600037         0.303349991
     0.782580001         0.029520000         0.260430017
     0.749650039         0.101059998         0.321139984
     0.144820009         0.064919999         0.873860031
     0.043590004         0.138600008         0.855530068
     0.018550000         0.141699997         0.387990012
     0.061330003         0.189639997         0.452070019
     0.524600016         0.032129999         0.455449996
     0.597119995         0.143549990         0.432790014
     0.162009999         0.498680007         0.517629966
     0.188010003         0.447369989         0.579570009
     0.594789966         0.853410028         0.545019966
     0.574140024         0.817640003         0.611180001
     0.003999949         0.364939980         0.617010014
     0.930699987         0.412059976         0.561500026
     0.087010000         0.445589984         0.816039937
     0.149140003         0.536189957         0.777069947
     0.566189993         0.415129990         0.826630003
     0.613500011         0.415140010         0.893280009
     0.231810001         0.952260050         0.519500013
     0.263949987         0.977280018         0.452300009
     0.147029991         0.788319982         0.418170018
     0.177650009         0.663299998         0.424949982
     0.205339999         0.770699989         0.801139995
     0.335860021         0.724210005         0.808749947
     0.290879993         0.492729982         0.392049978
     0.279020020         0.583909981         0.344419995
     0.540929954         0.212879998         0.250849997
     0.433590000         0.215589991         0.283250003
     0.338730026         0.959269963         0.919849957
     0.264059991         0.905510000         0.874199958
     0.018059969         0.690979992         0.479899990
     0.897289995         0.718370049         0.459430017
     0.930640003         0.815810011         0.373479997
     0.838389972         0.876099988         0.419929993
     0.911129997         0.054289998         0.321690004
     0.032150031         0.082339999         0.290039994
     0.086649997         0.911440023         0.588739982
     0.178749989         0.940520018         0.637599995
     0.400200015         0.728640053         0.636910025
     0.510259975         0.665579944         0.638480028
     0.037569999         0.912490043         0.333979996
     0.089249994         0.788709967         0.312860003
     0.300240008         0.332430009         0.269109996
     0.217530003         0.223079995         0.267699997
     0.142270001         0.945660011         0.730109971
     0.146599990         0.063120001         0.701640029
     0.262230000         0.236310001         0.753000033
     0.196530003         0.349680018         0.764300033
     0.262609992         0.285770006         0.361169996
     0.216280004         0.322759994         0.425350026
     0.421649995         0.266039991         0.642430012
     0.519119990         0.234920000         0.679330001
     0.011129976         0.429490006         0.343270000
     0.983439953         0.329019996         0.386520008
     0.859000054         0.257499986         0.624129994
     0.795360020         0.146559997         0.606859964
     0.269400001         0.241730006         0.504270037
     0.239559994         0.115659993         0.512709977
     0.747550041         0.961440030         0.814589942
     0.670799996         0.045170001         0.838150011
     0.386690005         0.953529980         0.639399988
     0.472750025         0.046270012         0.643199973
     0.768799982         0.496850016         0.246759995
     0.734279968         0.435750008         0.312899998
     0.700360031         0.281230003         0.384009991
     0.605560003         0.225130010         0.352289995
     0.943539990         0.315979992         0.836219983
     0.893809967         0.407709975         0.879800026
     0.239309994         0.712410003         0.248060012
     0.155119999         0.649660024         0.288850004
     0.478300020         0.618210016         0.351839997
     0.397529971         0.557860033         0.392479967
     0.069430000         0.752069980         0.732439998
     0.044039999         0.837400040         0.792600011
     0.689129971         0.021310001         0.582099990
     0.650730007         0.083469999         0.524810019
     0.669040013         0.318589993         0.721380014
     0.721090004         0.209199994         0.688760000
     0.962170043         0.161310008         0.683120004
     0.066019995         0.218720011         0.712530004
     0.898730009         0.080769998         0.448780014
     0.808640039         0.043979999         0.495780008
     0.929010012         0.937630024         0.529809999
     0.943639990         0.816230019         0.544550004
     0.826729998         0.614700030         0.842909974
     0.815879970         0.672739969         0.905929959
     0.301670018         0.088340001         0.834929970
     0.292569988         0.063819997         0.765819991
     0.867109992         0.142639995         0.829479991
     0.944429966         0.167289999         0.772600001
     0.178480001         0.274179990         0.592470003
     0.183429996         0.307830011         0.663209966
     0.955220011         0.881590038         0.695440009
     0.874329954         0.904510042         0.641210008
     0.828789981         0.401589988         0.393980006
     0.710949998         0.455029993         0.420309983
     0.981630009         0.441540015         0.452219973
     0.970560012         0.548320014         0.494080014
     0.594640005         0.476800003         0.703360032
     0.666570008         0.513050005         0.763100038
     0.469319998         0.804889954         0.771570059
     0.450929999         0.697920031         0.731930018
     0.819180044         0.652190054         0.535860020
     0.727660005         0.720980012         0.573620032
     0.481810001         0.155469995         0.813950017
     0.589770002         0.184660002         0.788200029
     0.871969972         0.623839968         0.636259982
     0.889940040         0.498230015         0.655799968
     0.734839952         0.685169982         0.769609994
     0.803109974         0.602240033         0.734179964
     0.984009961         0.566950022         0.282260012
     0.052019998         0.487699982         0.252649990
     0.222990002         0.779399992         0.607439998
     0.242529999         0.656290009         0.580910022
     0.483220023         0.040009977         0.314940008
     0.486409997         0.901619972         0.316460011
     0.509850030         0.531260006         0.403219987
