# Supplementary material for: Cation-tuned acidic electrified interface for hydrogen peroxide electrosynthesis with industrial-level current densities in natural seawater
Source: Nat Commun. 2026 Apr 20;17:5443. doi: 10.1038/s41467-026-72026-2 (PMC13279823; doi:10.1038/s41467-026-72026-2)
Supplement: Supplementary file 3 — Supplementary Data 1 [file 41467_2026_72026_MOESM3_ESM.zip › AIMD/Supplementary Fig. 32-c2-otab-h2o/CONTCAR]

c-otab-                                 
   1.00000000000000     
    12.2974996566999994    0.0000000000000000    0.0000000000000000
     0.0000000000000000   12.7799997330000004    0.0000000000000000
     0.0000000000000000    0.0000000000000000   30.0000000000000000
   C    O    H    N 
    68    73   173     1
Direct
 -0.0286912223417078  0.1211624253889432  0.0457713306750609
  0.0696422712090288  0.2874538868269480  0.0400515888115495
 -0.0295344659607590  0.2327513776468315  0.0457283916557445
  0.0716654528188001  0.0651565179170253  0.0431125737241241
  0.1727159886310458  0.1199279956853589  0.0405360362383759
  0.2686040130256407  0.2878589753144707  0.0271285555292841
  0.1699129295237213  0.2297012476780280  0.0354778302590604
  0.2728663395939778  0.0637273563842435  0.0423049213992071
  0.3714914287640406  0.1246717528259274  0.0410526607330410
  0.4688378432061023  0.2929811547701952  0.0433936094935322
  0.3685829575739542  0.2364654690383899  0.0361660295546884
  0.4719274264790099  0.0688335536730554  0.0435251793630567
  0.5716657329158169  0.1245166284297633  0.0432661344555280
  0.6701426053404338  0.2897833838257721  0.0495523601854055
  0.5699330155527775  0.2350527313174886  0.0457911070612263
  0.6721136219728708  0.0683085170740658  0.0455776713852016
  0.7722360479966164  0.1222553365786566  0.0489386124979609
  0.8700622658695722  0.2893994387022772  0.0472924899835683
  0.7710363194885559  0.2337458575012998  0.0479815267450463
  0.8723004441492361  0.0662717601467102  0.0501299156037078
 -0.0312152066623294  0.4547584182253053  0.0429814316434414
  0.0668489153404101  0.6193822398381427  0.0410166038926536
 -0.0329433210889284  0.5653673405617403  0.0427776474665152
  0.0678898586293877  0.3989928242322088  0.0376001889522529
  0.1639360529573715  0.4522838292410657  0.0252115987478119
  0.2632365957436389  0.6220508139742700  0.0306039555171594
  0.1651710336975046  0.5670850477996308  0.0301639782228798
  0.2553886982399272  0.3934297362801003  0.0140332308730274
  0.4696869277573062  0.4019224566839832  0.0491459716186725
  0.5665960082914375  0.4577516345507962  0.0535795074588698
  0.6681021122420162  0.6238271172324950  0.0498015777266307
  0.5706032108996970  0.5699796527602143  0.0529256556332498
  0.6686575271092841  0.4014814382172193  0.0525002819670204
  0.7700256802139737  0.4565910361983225  0.0506589172589995
  0.8686519492955338  0.6229207200816554  0.0457465860707769
  0.7688328484081125  0.5674281063757630  0.0482421913689306
  0.8702099620730154  0.3998760047059127  0.0484488497588480
 -0.0299931264272220  0.7875632936214650  0.0492183588785382
  0.0699935809622116  0.9538326105054789  0.0454318446230586
 -0.0288806249865172  0.8988840899710590  0.0502580533634654
  0.0691024653379066  0.7305841936936150  0.0456499452870401
  0.1693883606509310  0.7852758171984993  0.0467970598442287
  0.2718750908351329  0.9536267064267178  0.0434839324490646
  0.1702311223574697  0.8972710636865566  0.0471494163318126
  0.2687514010893952  0.7291036628737684  0.0418830624977343
  0.3711484904409988  0.7855874888878772  0.0446553198200515
  0.4723384206511303  0.9578125682857669  0.0441642729412689
  0.3721241335434603  0.8984906517786044  0.0432190740542451
  0.4707043319194373  0.7337805008617218  0.0490244469362699
  0.5689411167991544  0.7913363097519611  0.0499384674283630
  0.6728609130754341  0.9577805487705567  0.0480666798857524
  0.5716881672948972  0.9016776840974967  0.0472209954539171
  0.6688982620754421  0.7355974695125761  0.0509007135554988
  0.7696821713214016  0.7888167371388013  0.0518072642369711
  0.8709338505280678  0.9555319101939739  0.0515606556960568
  0.7722479950807222  0.9009467265238922  0.0516438066457304
  0.8698890990498447  0.7335339757036187  0.0490085711201213
  0.3316221809347821  0.4999639081460386  0.2067448972752708
  0.3160732380936467  0.4441434053650157  0.2510762456149881
  0.4187845884316468  0.3928274096513995  0.2630381682224958
  0.4259549311765274  0.3715683569262451  0.3134066481174671
  0.2027229459261087  0.6423060436110367  0.2265802803000401
  0.2688663003105221  0.6134262224400844  0.1466928025061651
  0.1310352915191186  0.4964083566592379  0.1793524912148063
  0.4142578881310132  0.4671051627028684  0.3411737396227535
  0.4413974647826812  0.4528119118234571  0.3892206108038113
  0.4452430032169712  0.5565864831051577  0.4171659884202403
  0.4809960518047595  0.5341712414873512  0.4659842334802105
  0.4710820979648875  0.6255573010269851  0.0549500281964938
  0.4435311928922428  0.0816413903413433  0.3456667013594614
  0.5149353846870650  0.9891782911998316  0.5687149074008526
  0.4346855147602495  0.2790311204559001  0.4920249533801823
  0.7443058201555309  0.8974563230206748  0.2425046606611859
  0.0288496160486856  0.6071185917652964  0.5674074262775086
  0.7811948568691650  0.8036361926186276  0.5747473692596611
  0.2799528941340204  0.4747963807632983  0.6423739180873416
  0.7690621063073181  0.9490032067231905  0.3458746187704598
  0.9937516839914325  0.9143707466979124  0.6603850161729906
  0.5909325723356105  0.2252960208125735  0.4103293415954417
  0.6439308483677731  0.6241669893835395  0.3383630516297998
  0.5458454869203277  0.8096445990167948  0.2494542641766435
  0.3891224565616469  0.6127614767744208  0.5678058281256984
  0.8084277826681699  1.0265728764088033  0.1564991973332090
  1.0309692783276310  0.0426312234381912  0.1638165295040711
  0.4089273564501412  0.2724058823039298  0.6368011472843798
  0.2243558503711880  0.1273430515996730  0.2875332536388458
  0.6939294747022193  0.1470951747192627  0.2839065983838595
  0.1347641609051335  0.5036950947972731  0.4225381190140492
  0.7341154132502841  1.0581920803498646  0.4571668870971021
  0.9665596880440490  0.2425082022720741  0.4490376799509599
  0.1136776385218717  0.4100523299302766  0.5921708040429973
  0.4851241375194273  0.3988792748622183  0.5548207687037063
  0.4906128131770093  0.8175513616245401  0.3748573555186024
  0.1530278119729238  0.6571223135118018  0.3515795426246519
  0.3455115238869594  1.0584175035262902  0.6155230334015921
 -0.0297362606333518  0.4703946268592932  0.2499262179392214
  0.5053757177625081  0.2930610965858292  0.1502748848919910
  0.2522791403995319  1.0515950507595189  0.7024863795789199
  1.1470207677712267  0.8449643943743492  0.3128138040545906
  0.9606246091345430  0.9009661005958248  0.2634047531033255
  1.0678134587321968  0.2289993485827921  0.1429239294986613
  0.3356929407083540  0.8408666945106795  0.4410725408984700
  0.5090961301197767  0.7983705542037037  0.5281664080212406
  0.1369213824595889  0.8714272001155069  0.1481202090994269
  0.3129917160520181  0.1694464872567777  0.1357605465663675
  0.1510419807392025 -0.0825722585864122  0.4966235758029933
  0.2490375502754608  0.3092019763705663  0.5383056672354742
 -0.0272167389497612  0.5054777154810529  0.3396861405978881
  0.6608902845324879 -0.1729053933405114  0.4581728595481013
  0.9911944455942979  0.1122020775248770  0.2698921188259947
  0.5818074004820514  0.1304362443899186  0.5167616853318087
  0.2855216551743558  0.0515723485487385  0.4312218408114292
  0.7760982633871042 -0.1044807150214689  0.6690640723535373
  0.3693762187341794  0.8833323133541102  0.3051417114595941
  0.8024348144379109  0.6172574490090533  0.2602014367993673
  0.7397337547227494  0.2047232108116291  0.2007869619726609
  0.9247580663881132  0.2660280387996679  0.6353587955554547
 -0.2306121341348807  0.7399424348385922  0.1893530352983329
  0.8410511584372468  0.7481959029425990  0.3350759037208075
  0.0783813823422519  0.8161032082432905  0.5728208831748940
  0.7762759118926056  0.2852161703737353  0.3575123284853608
  0.7268134853302068  0.2360759241135421  0.5624115561367217
 -0.1396696411281472  0.0856013590450057  0.5565315162001342
  0.9177079398868250  0.1168420089552414  0.3519044930818242
  1.1078450669819067  0.9992368573748895  0.3818225761918500
  0.5598478111701289  0.2374807626253280  0.7541172112586975
  0.2019944497757116  0.1116702916300329  0.5470950129244055
  1.0353522829479387  0.0928865565360496  0.6052445371158118
  0.1610085679171255  0.3270877969924343  0.4578111295844262
  0.9725380339071130  1.0359749337781559  0.4732136670252767
  0.5604750367268519  0.6309758551928099  0.1888722304040569
  0.7912691571512150  0.5011058692938398  0.3892869377462047
  0.7018473488661636  0.4538104237940158  0.5403131516717462
  0.6317803930346024  1.0446106021229125  0.6483709738350190
  0.9414077679009248  0.8422102950534764  0.4230623618938369
  0.6392398925264562  0.2498325606890721  0.6523626778689112
  0.9270261425725852  0.6226651489238214  0.4446125048701773
  0.8311315643477690  0.6233262477617428  0.5256704903623949
 -0.0616882666119551  0.2772968108139514  0.2133151104353013
  0.2071653833110325  0.5664418975015044  0.5042666995561810
  0.2497706291325200  1.0169887590456337  0.2081956844196433
  0.3375620094710423  0.5812532827399508  0.0219927330461287
  0.3212460006381383  0.4335634492408420 -0.0033893716853897
  0.3934610517994104  0.4435311507657639  0.0501523453510214
  0.3513639606918301  0.4379138907369958  0.1832741252508201
  0.4010019021098356  0.5542877018060809  0.2103140803372769
  0.2499575124761902  0.3835355659206243  0.2503922707576364
  0.2908492106076420  0.5020082855736890  0.2755955399439885
  0.4884102055826574  0.4485731085091431  0.2549689328057418
  0.4397578623599399  0.3222353808182099  0.2449588276237273
  0.5034047080932440  0.3326354847876470  0.3198778884755107
  0.3673705399451788  0.3084507629502049  0.3251508503425112
  0.2783005764891745  0.6647833002310998  0.2443693535861015
  0.1705993262247204  0.7137994978537187  0.2110697083967158
  0.1454737032177548  0.6078199319946772  0.2507798588858636
  0.3063163689378477  0.5523928720440502  0.1264960323649862
  0.2029283176276163  0.6503971777518862  0.1275093709009039
  0.3303884725199887  0.6702771647274472  0.1584094896908286
  0.0806163219444172  0.4880469204321766  0.2092444607610122
  0.0824093850799750  0.5422004512142380  0.1549908283733004
  0.1577862150768107  0.4185148042307815  0.1657255704028621
  0.4765300332126540  0.5224129588944201  0.3272206832177564
  0.3369056778546424  0.5081048498789316  0.3359913821174631
  0.3870191673433905  0.3916909792352756  0.4020647080683334
  0.5252617486941580  0.4180600115901650  0.3895511279086774
  0.5111975481727460  0.6060766401065687  0.4033608534533378
  0.3703470834392016  0.6021284296904232  0.4151945926802555
  0.5612291380731724  0.5026228340127801  0.4705742398742837
  0.4823751086966531  0.6069115126695176  0.4857426959069387
  0.4252200751556082  0.4755962448621951  0.4817499640095522
  0.4253972984204119  0.0213728634881444  0.3261220833701443
  0.5192676624698346  0.1006161400438737  0.3386916363860705
  0.5301498715654989  1.0394379036624413  0.5441530991195584
  0.5037651156141684  0.9178717209408914  0.5567041486910039
  0.3741252747829314  0.2307240673578446  0.4972217177533777
  0.4429446205352151  0.3209407177175077  0.5191998297071757
  0.6671654308434271  0.8805259037213947  0.2512025541056404
  0.7974481029721936  0.8799477684869796  0.2673936328039898
 -0.0479789511616852  0.6193778509344740  0.5569136339682818
  0.0750576024508696  0.6066427110409749  0.5396181772919058
  0.7835604343976355  0.8364168299216057  0.6045506801761602
  0.7859382365939197  0.8669899830919723  0.5562164496870157
  0.2140971376374708  0.4734876302191852  0.6233059136125754
  0.2661293883344725  0.5252081697643174  0.6666988099428905
  0.8215660403093235  1.0043417545506965  0.3528154617554392
  0.7203161039913329  0.9556443225211354  0.3708648865665293
  1.0343461098283577  0.8881123327897386  0.6861514000886318
  0.9153428199519316  0.9020085277563533  0.6702539767460969
  0.5424854096430822  0.2683832593866667  0.4278966488259739
  0.6199811653409594  0.1778431913273087  0.4333020082476176
  0.6577144988712946  0.6045981107841917  0.3047207125061837
  0.6904104898482593  0.6872150003740789  0.3399242305545943
  0.5255780349143492  0.7681406143135628  0.2226952507543869
  0.4775379659058826  0.8190585384731888  0.2654228261476289
  0.4358993812187567  0.5544260545815223  0.5606646082482259
  0.3400972376384859  0.5823219370864552  0.5902621636951657
  0.7803831444402511  0.9733381698405352  0.1757058387781618
  0.7779248642816388  1.0943349990646261  0.1673403413467751
  1.0691001917873966 -0.0245133609195120  0.1570012352676388
  0.9585983561369072  0.0162667508049065  0.1660537183904369
  0.3825950927349230  0.2012927434690675  0.6277435882069131
  0.3442688090269816  0.3124243708447917  0.6470089078603123
  0.2536498010712891  0.0743970901187211  0.2654343325234501
  0.2605023495121317  0.1057607931552025  0.3159253020881906
  0.7234780181735192  0.1736929323392816  0.2559723863111706
  0.6926282019984229  0.0699646700193855  0.2805268545761188
  0.0805758359661216  0.5530954788255503  0.4328035938012009
  0.1269244252162733  0.4402466479226398  0.4402213103770485
  0.8067053956432790  1.0367700832421494  0.4703758285798662
  0.6891282150351269  1.0805396861657028  0.4818937301548928
  0.0364679371128976  0.2759402207737469  0.4507351246310433
  0.9347728562388453  0.2435309614877786  0.4177710239086230
  0.0598963413831053  0.3563509790013299  0.6036579461926050
  0.0594442740657074  0.4692045538315999  0.5903738906974236
  0.5593324499349529  0.4252894582031909  0.5544839520678876
  0.4651402422834164  0.3646462036284144  0.5835082260029646
  0.4463044917980721  0.8334355035864853  0.4014250507982526
  0.4790941631908121  0.7436272343398812  0.3704553369998191
  0.2077927638069346  0.6448176462287107  0.3745761397095449
  0.1022672456529268  0.6000636175168017  0.3566430135862893
  0.3409298733638515  1.0009481651291008  0.6383699763486538
  0.4167571083876588  1.0327541512547529  0.5988996551341791
 -0.0174962084097723  0.4645859733201973  0.2837501643145068
 -0.0959876016059275  0.5101978776170227  0.2460726274215556
  0.5373147162420553  0.2820512778812988  0.1203512060419880
  0.4325050293143847  0.2626111697430559  0.1504806611785577
  0.2190727570336055  1.0545010498362575  0.7322642911194794
  0.2517049920265582  1.1242763051835527  0.6918165524000758
  0.1623562446143566  0.7744944290000046  0.3259045990636784
  1.0863718717628581  0.8311534951694056  0.2945727689844008
  0.9779845934059935  0.8786417077212259  0.2328300237897109
  0.9834976688931492  0.9757453313063351  0.2629130238616634
  1.0539173483188884  0.1506642770133584  0.1479669696109963
  0.0667161741819880  0.2326595963044772  0.1100535998276628
  0.3818574293744794  0.8117880855763550  0.4665534351513042
  0.3434190489200837  0.9169170162321303  0.4423565075423543
  0.5699665609184298  0.7981635392108187  0.5056093359540742
  0.4890227999258291  0.7281515821414820  0.5396140957222558
  0.1630227601368695  0.8684408448681932  0.1166082119148348
  0.2013929994536738  0.8618959764763550  0.1686871696016159
  0.2317426110235158  0.1781256238428827  0.1385881932644621
  0.3201147159599965  0.1496075914982705  0.1027983884458989
  0.1386108779492912  0.8844854348904004  0.5260523466205571
  0.2027639874834373 -0.1253820719388468  0.4792854812580986
  0.2297178872540385  0.2352198764601801  0.5462646646498603
  0.2041467293875570  0.3571022094959144  0.5561751258022478
 -0.1040612853135108  0.5072137923836870  0.3495111008876287
  0.0131652878435278  0.4647282924582676  0.3621273330976706
  0.6619249171746083 -0.0960684016357023  0.4601074651929515
  0.6378755372600079 -0.1923317626225308  0.4277268368898551
 -0.0192237047700116  0.1677338212076605  0.2480279044548664
  1.0680376759514867  0.1121340411788389  0.2792377287801828
  0.5321565230657300  0.1882656431570907  0.5074598079777025
  0.6355312014443234  0.1681728261729386  0.5383968988961423
  0.3398051970588954  0.0721835719917144  0.4096567849650415
  0.2159071335491931  0.0477164757928333  0.4147908886353201
  0.7110949838148879  0.8503169064807905  0.6720592407628005
  0.7333281380613705 -0.0427066092376882  0.6573325965529552
  0.4087937063674553  0.8638854347425858  0.3333147074644988
  0.2903830265146790 -0.1304736740450094  0.3084314986432425
  0.7862081417680753  0.6646395107245188  0.2356610785855728
  0.8220170205889588  0.6604868194374052  0.2865751292052168
  0.8039229366426996  0.2458835522065118  0.2047572206532631
  0.6737471236588130  0.2416865231893988  0.1889002017573550
  0.9377056080871560  0.1898060289436888  0.6337242932432724
  0.8878180318801835  0.2804051379601312  0.6625787885112476
 -0.1863492743844324  0.7454298750995174  0.1610656580249221
 -0.2485437325224465  0.8117451032190277  0.2029746578605395
  0.8373831450713105  0.8252228015630566  0.3424685241014292
  0.9194587193953732  0.7317887703372334  0.3393782347145241
  0.0649536253958478  0.7377482578623208  0.5759289798874803
  0.0459124665165371  0.8372328914382571  0.6015351435857352
  0.7154144452997443  0.2724182218579760  0.3784301347503560
  0.7500026294558414  0.2445708779212296  0.3304759169176738
  0.7368563493615314  0.2979819590879662  0.5427331235353063
  0.7925823832544728  0.1930872097999173  0.5573733054688745
  0.9111593818999040  0.0749539039772086  0.5297103078469366
 -0.0750787822807603  0.0859328552845835  0.5788522896222165
  0.9361096798306996  0.1246627547724570  0.3205063599524258
  0.8661060105372554  0.1752991633424353  0.3566211565465209
  1.0439184393223926  1.0400094046160135  0.3756019840619215
  1.1124383091365826  0.9431451511867868  0.3608401485693271
  0.6043187669204086  0.2863543521316478  0.7374066722120786
  0.5228995984909833  0.1872926374289636  0.7340426797561851
  0.1781084899709476  0.0707974520604037  0.5212933907761819
  0.2436800659614564  0.0774421657335690  0.5707025662823934
  1.0472523382801784  0.0254582992039229  0.6194618200447156
  1.0906947122797521  0.1016886977721281  0.5815254990965744
  0.2101242210025498  0.2874114515349650  0.4387064660594772
  0.2037022979523346  0.3302675772012360  0.4878248922781814
  0.9856085617161480  1.1072636084322587  0.4626020540357010
  1.0414253542954013  0.9971398451289072  0.4773595705691392
  0.6356241775714566  0.6608640651886355  0.1905257243294927
  0.5682986162740962  0.5582632191340514  0.1840780302866700
  0.7751045125907824  0.4240805173057145  0.3847476713781058
  0.7470983606367877  0.5351657123009754  0.3667386655488064
  0.7552002167289612  0.5056289594474290  0.5263000902165199
  0.7320559466664220  0.4557893276734355  0.5706510210222322
  0.5939501511166360  1.0470640748096818  0.6180661415887406
  0.6499724986969186  1.1146616057227683  0.6600835832000009
  1.0093840450973148  0.8793616805572556  0.4152229418592262
  0.9081240425736636  0.8933779129052662  0.4444274232296035
  0.5594480011872331  0.2695732719485761  0.6538526140692739
  0.6620245561173784  0.2529439876351786  0.6208944731073651
  0.9296836777135414  0.6971240346338323  0.4381777673986895
  0.8745380279960386  0.5856782201554893  0.4267704378264953
  0.7968024443981516  0.6899137136120944  0.5332774775837902
  0.8700299113621126  0.6266610006969621  0.4954826269942710
  0.9537574584737977  0.3388308019978996  0.2320953612466206
 -0.0231899551035519  0.2997225319810425  0.1841908208353397
  0.2778864722482803  0.5697170386868069  0.5173113542520377
  0.2025266182195298  0.5487395482183236  0.4717886623466649
  0.1728998549793893  0.0303688239396985  0.2001970802043161
  0.2973723016011832  1.0651578568182709  0.1916194979640610
  0.2320830726032739  0.5611890563858624  0.1919273377997857
 
  0.23082804E-02 -0.15554928E-03  0.49421839E-03
 -0.79256149E-04  0.20988669E-02  0.31045901E-02
  0.31633647E-02 -0.25402519E-02 -0.75708089E-03
  0.42424515E-02 -0.38262913E-02  0.51675542E-02
 -0.95126693E-03 -0.23967723E-02  0.11460241E-02
  0.14064444E-02  0.16614669E-03  0.49718525E-02
 -0.32584248E-02  0.26307971E-02 -0.43142914E-02
  0.18015853E-02  0.10166209E-02 -0.34326872E-03
  0.18411866E-02 -0.10709791E-02 -0.28385998E-02
  0.20614591E-02 -0.93092713E-03  0.10513686E-02
  0.83091587E-03 -0.64394587E-03  0.56925009E-02
  0.81445240E-03 -0.14829842E-02  0.88403728E-02
 -0.99813477E-03 -0.70469779E-03  0.57216781E-02
  0.16902812E-02 -0.33792536E-02 -0.11388488E-02
 -0.16389620E-02  0.29201179E-02  0.11419719E-02
 -0.24778841E-02  0.54073212E-02  0.33280940E-02
 -0.17908059E-03  0.28365532E-03  0.56667011E-02
  0.46605392E-03  0.26449862E-02 -0.20516316E-02
  0.14939233E-02 -0.75672112E-03 -0.29065986E-02
 -0.12933186E-02 -0.38248109E-03  0.51235210E-02
 -0.19357444E-02  0.29008865E-02 -0.39347479E-02
 -0.47036587E-03  0.18772001E-02  0.10604813E-02
 -0.16606071E-02  0.53351242E-02 -0.14497894E-02
 -0.12671166E-02  0.10431417E-02 -0.10244335E-02
 -0.25116457E-02  0.75877196E-03 -0.17175458E-03
 -0.13395739E-03 -0.40113561E-02  0.41925820E-02
  0.10267257E-02 -0.88782914E-03  0.48819640E-02
  0.91862199E-03  0.95356579E-03  0.17103456E-02
  0.51943892E-03 -0.10599558E-02  0.22629169E-02
  0.29289629E-02  0.41689445E-03 -0.41293418E-02
 -0.11679027E-02  0.12572376E-02  0.54075938E-02
 -0.13544789E-02  0.16899140E-02  0.37569296E-02
  0.21255166E-02  0.20973546E-03 -0.27770760E-02
 -0.10540074E-02 -0.13278479E-02 -0.42892362E-02
 -0.84281235E-03 -0.56990602E-03  0.24980342E-02
 -0.35728287E-02 -0.48699228E-03 -0.13424799E-02
 -0.48136535E-02  0.10407913E-02 -0.49162231E-02
 -0.45929278E-02  0.65390774E-03  0.31197352E-02
  0.37009662E-02  0.19432096E-02  0.42909222E-02
  0.64404309E-03  0.16116274E-02 -0.38068960E-03
 -0.31960045E-02 -0.24952987E-02  0.74509704E-02
 -0.19285698E-03 -0.29969543E-02  0.41136456E-02
 -0.25679962E-03 -0.14020059E-02  0.23471016E-03
  0.12251076E-03  0.61412968E-03  0.58216134E-02
  0.16258971E-02 -0.83993603E-03  0.31122510E-02
 -0.61757122E-03  0.11863323E-02  0.98687985E-03
 -0.37411160E-02  0.15066399E-02  0.57472920E-02
 -0.29213593E-03 -0.81257302E-04 -0.34118990E-02
  0.81671776E-03  0.16130339E-02  0.49410189E-03
  0.10556724E-02  0.15721925E-02  0.29297277E-02
 -0.64659919E-03  0.21528295E-03  0.80481207E-02
 -0.34991753E-02  0.47342517E-03  0.58861508E-02
 -0.35556187E-03  0.19477940E-02  0.63072825E-02
  0.12196206E-02  0.38386287E-02  0.44766355E-02
  0.56418674E-03  0.24578087E-02 -0.33059351E-05
 -0.20299193E-02  0.11364276E-02  0.51720850E-02
 -0.21286988E-02  0.25251255E-03  0.18530592E-02
 -0.53956653E-02 -0.41899755E-02 -0.34005320E-02
  0.22121981E-02  0.46246355E-03 -0.36204167E-02
  0.22115484E-02  0.27857931E-02  0.43936491E-02
  0.99653158E-02 -0.46493641E-02 -0.11677679E-02
  0.25116836E-02  0.26557658E-02 -0.51053010E-02
  0.88556491E-02 -0.33538041E-02 -0.61202575E-03
 -0.38903989E-02 -0.56149226E-02 -0.30453758E-02
  0.25348326E-02 -0.40600368E-02  0.18920346E-02
 -0.76642888E-03  0.17067543E-02  0.14380271E-02
  0.85960733E-02 -0.57694003E-02 -0.15969476E-02
  0.18388910E-02  0.50760669E-03 -0.13949705E-02
  0.14385007E-02 -0.16153656E-02 -0.12832648E-02
 -0.60153658E-02  0.11595183E-01  0.12745563E-02
  0.58768138E-02 -0.11013046E-02  0.67992797E-03
 -0.55872742E-03  0.28187253E-02 -0.14370523E-01
 -0.14712548E-02 -0.60064745E-03  0.76398375E-02
  0.14687361E-03 -0.19272238E-02 -0.25494031E-02
  0.57786659E-02 -0.21182207E-02  0.25734156E-02
 -0.40751290E-02  0.36132055E-02 -0.63900393E-02
  0.34832803E-02  0.71785428E-03  0.37865060E-02
  0.17950574E-02 -0.30400289E-02  0.44665909E-02
 -0.61840044E-04  0.19721902E-02  0.44132881E-03
 -0.21256028E-02  0.80297946E-02 -0.10880532E-01
  0.33172080E-02  0.70131096E-02  0.57560390E-03
 -0.36514623E-02 -0.39229816E-02 -0.26128565E-02
 -0.34223754E-02 -0.43920451E-02  0.13263294E-02
 -0.54005196E-02  0.34655868E-02  0.79994273E-03
  0.41897789E-02  0.27739858E-03  0.64112248E-02
  0.74569541E-02 -0.89276567E-02 -0.19094987E-02
  0.93153756E-02 -0.17178189E-02  0.43783958E-02
  0.62351403E-02  0.30471773E-02 -0.38556415E-02
 -0.22588520E-02  0.48119321E-02 -0.12090387E-01
  0.47027321E-03  0.35443088E-02  0.49675815E-02
  0.14023991E-02 -0.15429120E-02 -0.50629342E-02
 -0.23150310E-03 -0.41221517E-02 -0.59873299E-02
 -0.22328871E-02 -0.66349265E-02 -0.10432120E-02
  0.21300302E-02  0.30258824E-02  0.57985588E-02
 -0.39129202E-02  0.29129320E-02 -0.16672732E-02
  0.26007453E-02  0.18980618E-02  0.26601339E-03
  0.49729399E-03 -0.62875884E-02 -0.20965725E-03
 -0.42424769E-02  0.73519657E-02 -0.33257158E-02
 -0.20470640E-04  0.27082719E-02  0.38509705E-02
 -0.58813762E-02  0.51861072E-02 -0.41905785E-03
  0.53772183E-03  0.55918718E-02 -0.31250951E-02
  0.17706995E-02  0.27915932E-02  0.22872821E-02
  0.85268345E-04  0.12957038E-02 -0.70126784E-02
  0.50845397E-02  0.21770374E-02 -0.26818696E-02
 -0.26461565E-02 -0.27152882E-02  0.45823405E-03
  0.78288645E-02 -0.28130917E-03  0.70486992E-02
  0.27032150E-02 -0.86696868E-03  0.55382737E-02
  0.60353036E-02  0.32175577E-02 -0.34862992E-03
 -0.10511316E-02 -0.61453975E-02  0.53117014E-02
 -0.46785783E-02 -0.19571872E-02  0.24316338E-02
  0.86751678E-02  0.82904339E-03 -0.37228686E-02
 -0.37034098E-02  0.15049275E-02 -0.87285658E-02
  0.91137237E-03 -0.66199851E-02 -0.70758521E-02
  0.19577953E-02 -0.83932422E-02 -0.65488317E-02
 -0.19050157E-02 -0.64383898E-03  0.64197007E-02
  0.37080599E-03  0.32324600E-02 -0.56332221E-03
 -0.48396240E-02  0.27673892E-02 -0.58754702E-03
 -0.11037535E-02  0.66609718E-03  0.11290179E-02
  0.19117591E-02 -0.19490885E-02 -0.20987866E-02
 -0.27378690E-02 -0.24037597E-02 -0.32566982E-02
  0.59015905E-02  0.86529516E-03  0.10733371E-01
 -0.37099234E-02  0.48864711E-02  0.79818100E-03
 -0.36043439E-02  0.51090382E-03  0.14273206E-02
 -0.19844163E-02 -0.39846931E-02 -0.16018414E-02
 -0.32319574E-02 -0.41050662E-03 -0.31118987E-02
 -0.37464907E-02 -0.37359784E-02 -0.37852558E-02
 -0.53881625E-02 -0.68134321E-02  0.43691978E-03
 -0.10298313E-01  0.12444231E-02 -0.46937822E-02
 -0.16297109E-04  0.36923981E-02  0.30952503E-02
  0.75996404E-02  0.17637514E-03  0.45993397E-02
 -0.10769813E-02  0.14570502E-02 -0.44387791E-03
 -0.79697527E-02  0.63142507E-02 -0.44244224E-03
  0.56745079E-02 -0.58872501E-02 -0.12430311E-02
  0.35185088E-02 -0.22991471E-02 -0.46405178E-02
 -0.24320831E-02 -0.95309884E-04 -0.65493558E-02
 -0.44306420E-02 -0.36883725E-02  0.56877608E-02
 -0.31037124E-02  0.13583765E-02 -0.50664122E-02
  0.49161210E-03 -0.97758068E-02 -0.28495513E-02
 -0.12031711E-01  0.22406071E-02 -0.17487731E-02
 -0.53826517E-02  0.21737986E-02 -0.62852773E-02
  0.70844048E-02 -0.48721776E-02  0.50578262E-02
 -0.34568859E-02 -0.44318334E-02  0.14531438E-02
 -0.87359493E-03 -0.13688988E-02  0.56842506E-02
 -0.22715133E-02 -0.59728820E-03  0.41603528E-02
  0.27419517E-02 -0.53424204E-02  0.11902901E-03
 -0.13552874E-02  0.13776250E-02  0.10421493E-02
 -0.73786001E-03 -0.30622894E-03  0.54354941E-02
 -0.21545577E-01 -0.13591421E-01 -0.29696187E-02
  0.66725408E-04  0.57695989E-02 -0.10058289E-01
 -0.28035060E-02  0.77155444E-02 -0.96465447E-02
  0.10434816E-01  0.86477645E-02  0.16307804E-01
  0.39226580E-01  0.54294567E-02 -0.75990507E-02
  0.12421468E-01 -0.12992222E-01  0.83138987E-02
  0.30259832E-01  0.15054108E-01 -0.11532101E-01
  0.17270547E-01  0.17205155E-01  0.38524634E-02
  0.23295814E-02  0.41293663E-02 -0.10915577E-01
  0.10492510E-02 -0.19397843E-01  0.83761634E-02
 -0.80709804E-02  0.70890156E-02  0.19200476E-01
 -0.26693763E-03  0.22309441E-01 -0.79366003E-02
  0.68295044E-03  0.77616797E-02 -0.17401876E-01
  0.78216519E-02  0.62589794E-02 -0.15068956E-01
  0.65179292E-02  0.54013906E-02  0.17603015E-01
 -0.12778793E-02  0.67861924E-02 -0.67734292E-02
  0.64770280E-02  0.67068733E-03  0.90451135E-02
 -0.20489008E-01 -0.11439156E-01 -0.35547194E-02
  0.47471422E-02  0.66019615E-02 -0.19410859E-01
 -0.84224464E-02 -0.47711391E-02 -0.34741093E-02
 -0.50477395E-02 -0.76850535E-03 -0.22167926E-02
 -0.43710638E-02  0.12930549E-01 -0.43822663E-02
  0.18616805E-01  0.11754399E-01 -0.77879813E-02
 -0.15964018E-01  0.17526610E-02  0.29489781E-02
 -0.20560412E-01  0.78936076E-02 -0.33324249E-01
  0.35596407E-02  0.13928763E-01  0.12841471E-01
 -0.92931041E-02  0.18681449E-01 -0.12205045E-01
  0.64168021E-02 -0.76933626E-02  0.11702116E-01
 -0.12820264E-02 -0.26297215E-01  0.16853360E-01
 -0.53393718E-02  0.88249639E-02 -0.76540782E-02
  0.28258601E-02  0.25490040E-01 -0.28290563E-01
  0.19672710E-01  0.14846392E-01  0.18279015E-01
  0.12439345E-01  0.25191893E-01 -0.91909709E-02
  0.84323304E-02  0.70708637E-02 -0.10967052E-01
 -0.10974963E-01 -0.38947220E-02 -0.12161983E-01
  0.25710191E-02 -0.34857524E-02  0.17163547E-01
  0.13992694E-01 -0.50292207E-02  0.51836952E-03
 -0.19191142E-01 -0.11515997E-01  0.78912515E-02
 -0.98361451E-02 -0.93833166E-02  0.37976348E-01
  0.21709170E-01  0.37954820E-01 -0.51461568E-02
  0.20833602E-01  0.83653361E-02  0.79043789E-02
  0.12260761E-01  0.17612436E-01 -0.17629091E-02
 -0.13377134E-01 -0.18358034E-01  0.11797822E-02
 -0.48915299E-02 -0.12221961E-02  0.25356640E-01
 -0.86331526E-02 -0.87930529E-02  0.28796976E-03
  0.76141008E-02 -0.21542139E-01  0.13752995E-02
 -0.11234367E-01 -0.24685708E-01  0.55772621E-02
  0.19462507E-01  0.15064238E-01 -0.49207409E-02
 -0.84110723E-02 -0.58499995E-02 -0.28257035E-01
 -0.30400655E-01 -0.56131006E-02 -0.85592503E-02
  0.20919624E-02  0.49935188E-02  0.77428298E-02
  0.19836633E-02  0.23279826E-02  0.10587031E-01
 -0.14416466E-01  0.10369948E-01  0.10101963E-01
  0.29561720E-01 -0.40574405E-02 -0.43789392E-02
 -0.80714613E-02 -0.12841588E-01  0.14354951E-01
  0.23271546E-01 -0.13305815E-01 -0.16769242E-01
 -0.25701326E-01  0.41670332E-02  0.19350311E-01
 -0.37422544E-02 -0.11425226E-01 -0.30416999E-03
  0.85457680E-02  0.16527605E-01  0.10392842E-01
  0.23906054E-01 -0.13430617E-01  0.14290911E-01
 -0.16423335E-01 -0.21953026E-01  0.12805246E-01
 -0.22248947E-01  0.15717282E-01  0.11002084E-01
 -0.15057472E-01  0.43633150E-01  0.16383771E-01
  0.20562867E-01 -0.49344198E-01  0.15180677E-01
  0.16660418E-01 -0.42262199E-02  0.45857397E-02
 -0.14583043E-01  0.37518667E-01  0.37599882E-02
 -0.41418201E-02 -0.20174645E-01 -0.20055202E-01
  0.89535660E-02 -0.14011414E-01  0.47074448E-02
  0.58446062E-02 -0.33829227E-01 -0.26904013E-03
 -0.17860931E-01 -0.82831296E-02  0.10118119E-01
  0.10578814E-01 -0.21453671E-01  0.13711636E-01
  0.75901842E-02  0.13061560E-01  0.15690295E-01
 -0.55425683E-02 -0.98568113E-02  0.13002355E-01
 -0.11628356E-01  0.19829030E-01 -0.46754313E-02
 -0.30239708E-01  0.86665024E-02  0.29567787E-02
  0.56214871E-02  0.55186068E-02  0.94104534E-02
 -0.29892767E-01  0.17411196E-01  0.14525904E-01
 -0.10796968E-01  0.16630877E-01 -0.18882526E-01
 -0.16636074E-01 -0.17101558E-01 -0.44785905E-02
  0.12578347E-01 -0.11522860E-01 -0.11511961E-01
  0.13150367E-01  0.19600967E-01  0.65369715E-02
 -0.10020506E-01 -0.71219203E-02  0.43506553E-02
  0.71630426E-03 -0.13060305E-01 -0.44896540E-03
 -0.33125238E-01 -0.47058314E-02 -0.78648734E-02
 -0.20648773E-01  0.57400228E-02 -0.12732688E-01
 -0.98476960E-02 -0.17786570E-01 -0.16514096E-01
 -0.22691204E-01 -0.10932484E-01 -0.13076333E-01
 -0.18338521E-01  0.13343454E-01 -0.22327061E-01
 -0.10695489E-01  0.17150971E-01 -0.11126118E-01
 -0.34028024E-01 -0.71552517E-02  0.11173201E-01
 -0.77136686E-03  0.15953027E-01 -0.20489170E-01
 -0.23346441E-01 -0.64855901E-02 -0.40237160E-02
 -0.70009499E-02 -0.14199343E-01  0.13009354E-01
  0.62451435E-02 -0.24647578E-02 -0.18786839E-01
  0.30578034E-03 -0.12690779E-01  0.27441845E-02
  0.32447587E-01 -0.91965830E-02  0.21195899E-01
  0.22366259E-01  0.22954923E-02 -0.72289970E-02
  0.21391894E-02 -0.22903699E-01  0.26295433E-02
 -0.15586611E-02  0.23173636E-01 -0.26713056E-01
 -0.11121168E-02 -0.10549583E-01 -0.24261850E-01
 -0.13938055E-01 -0.40330532E-03  0.26585070E-01
 -0.21292006E-01 -0.20384306E-01  0.15718364E-01
 -0.71823534E-02  0.19415031E-01 -0.24501678E-01
  0.76757689E-02 -0.84766348E-02 -0.18770388E-01
  0.14525202E-01  0.12425306E-01 -0.22645250E-01
 -0.25889625E-01 -0.14224852E-01 -0.18246100E-01
 -0.92749737E-02  0.19511587E-01 -0.63363854E-02
  0.21828842E-01 -0.34158729E-02 -0.16105341E-01
  0.20991996E-01  0.23079490E-02 -0.11380804E-01
  0.20731376E-01  0.34240234E-02 -0.19059850E-01
  0.15184115E-01 -0.62960451E-02  0.33754593E-01
 -0.35660131E-01 -0.29071618E-02 -0.62846739E-02
 -0.15863932E-01  0.17213683E-01 -0.49032821E-02
 -0.61595419E-02 -0.21372150E-01 -0.10254870E-01
  0.10654095E-01  0.37951237E-03 -0.18529070E-01
  0.84865785E-02  0.74086881E-02 -0.72761289E-02
  0.33478893E-02  0.50278473E-02  0.49155514E-02
 -0.86236468E-03 -0.11065547E-01 -0.14014729E-01
 -0.14669704E-01 -0.13813985E-01 -0.92365284E-02
 -0.16908898E-01 -0.25604907E-02  0.13406749E-01
  0.25703750E-01 -0.11339243E-01 -0.67074681E-02
  0.35596026E-02  0.79389450E-02  0.17993445E-02
  0.46198548E-02  0.18025735E-01 -0.24190540E-01
 -0.44283608E-02  0.82049211E-02 -0.92640731E-02
  0.21603873E-01  0.42433268E-02 -0.21038734E-01
  0.98930146E-02  0.49497925E-02 -0.22239501E-01
 -0.12651105E-01  0.14675827E-03  0.13066102E-01
  0.66585477E-02 -0.22525115E-01 -0.50661416E-02
 -0.23826007E-01 -0.42237899E-02  0.15670250E-02
 -0.85961456E-02  0.10605651E-01 -0.15553458E-01
 -0.30963081E-01  0.27292233E-01  0.16846965E-01
 -0.27761303E-01  0.48722526E-02  0.95019265E-02
 -0.11586704E-01  0.46879843E-02 -0.11526012E-01
 -0.16430733E-01  0.76037601E-02  0.88123577E-02
  0.14018443E-02  0.11614413E-01  0.72150456E-02
  0.11874541E-01  0.75918177E-02 -0.17807890E-01
 -0.19987065E-02 -0.13447562E-01  0.24097941E-01
  0.53314640E-02 -0.13238205E-01 -0.63444747E-02
  0.69795707E-02 -0.52756757E-02 -0.72411936E-02
  0.21926358E-01  0.15972332E-02 -0.15231186E-01
 -0.10914847E-01 -0.13061400E-02 -0.43232211E-02
  0.24375368E-01  0.22699084E-01  0.43361340E-03
  0.17239196E-01  0.52175493E-02 -0.48807649E-02
  0.80107710E-02 -0.10010742E-01  0.66536905E-02
  0.97305880E-02 -0.32918278E-02 -0.65835261E-02
  0.52409716E-02 -0.24937154E-01 -0.15574028E-01
 -0.15648838E-01 -0.25473022E-01  0.11631164E-01
 -0.26131343E-02 -0.45228014E-02  0.16288632E-01
 -0.27396895E-01  0.69855876E-02 -0.25910505E-01
 -0.14309317E-01 -0.15264434E-01 -0.86158242E-02
  0.79272665E-02  0.25285517E-01  0.94517668E-02
  0.43461149E-01 -0.95808919E-02  0.70289568E-02
 -0.65826143E-02 -0.12660663E-01 -0.21575471E-01
  0.16857751E-01  0.10097860E-01  0.50264792E-02
  0.99593441E-02 -0.23972625E-01  0.16377435E-02
  0.28920097E-01 -0.82303396E-02  0.22488607E-01
  0.27777464E-01  0.46059464E-02  0.51222086E-02
 -0.59034962E-02  0.67897672E-02  0.56389160E-02
 -0.11750667E-01  0.67268460E-02  0.10458823E-02
  0.14994586E-01  0.14312927E-01 -0.20127462E-01
  0.28364465E-02  0.74089237E-02  0.32818399E-01
  0.74463585E-02 -0.33346327E-03 -0.34225467E-01
  0.79542828E-02 -0.66461887E-02  0.28751495E-01
 -0.39030399E-02  0.96673702E-02 -0.24231456E-01
  0.15888405E-01 -0.38976943E-02 -0.57194039E-02
  0.27087985E-01 -0.24802173E-01  0.18271937E-01
  0.18992802E-01 -0.60081316E-02  0.21874395E-01
  0.68614571E-03 -0.35540915E-02 -0.98017399E-02
 
           1
   1.00000000000000     
  0.14641174E+01  0.14754283E-02  0.28348932E-02  0.14619622E+01
  0.97149648E+00  0.12115025E+00  0.45787805E-01
  0.69635826E-01  0.28761812E+00  0.40155075E-01
  0.97072277E+00  0.23255261E+00  0.45703156E-01
  0.72010438E-01  0.64857121E-01  0.43284826E-01
  0.17263863E+00  0.11974045E+00  0.40574237E-01
  0.26871838E+00  0.28787198E+00  0.27294284E-01
  0.16964796E+00  0.22990710E+00  0.35334021E-01
  0.27301284E+00  0.63806904E-01  0.42293479E-01
  0.37164115E+00  0.12458795E+00  0.40958041E-01
  0.46900548E+00  0.29290831E+00  0.43428655E-01
  0.36865053E+00  0.23641508E+00  0.36355780E-01
  0.47199366E+00  0.68717514E-01  0.43819858E-01
  0.57158457E+00  0.12446149E+00  0.43456857E-01
  0.67028005E+00  0.28951897E+00  0.49514399E-01
  0.56979974E+00  0.23528122E+00  0.45829173E-01
  0.67191213E+00  0.68731625E-01  0.45688608E-01
  0.77222149E+00  0.12227753E+00  0.49127503E-01
  0.87010016E+00  0.28960640E+00  0.47224102E-01
  0.77115780E+00  0.23368665E+00  0.47884640E-01
  0.87219527E+00  0.66241832E-01  0.50300700E-01
  0.96862738E+00  0.45498540E+00  0.42850273E-01
  0.66810666E-01  0.61952913E+00  0.41051953E-01
  0.96692164E+00  0.56578480E+00  0.42729321E-01
  0.67786820E-01  0.39907445E+00  0.37566041E-01
  0.16373181E+00  0.45234320E+00  0.25205874E-01
  0.26322570E+00  0.62173694E+00  0.30743708E-01
  0.16525452E+00  0.56701558E+00  0.30326710E-01
  0.25546340E+00  0.39350435E+00  0.14090242E-01
  0.46972917E+00  0.40183952E+00  0.49221402E-01
  0.56683418E+00  0.45778426E+00  0.53441863E-01
  0.66800714E+00  0.62392549E+00  0.49981831E-01
  0.57049307E+00  0.57011188E+00  0.53050887E-01
  0.66883037E+00  0.40149785E+00  0.52407713E-01
  0.76993997E+00  0.45648714E+00  0.50515943E-01
  0.86858341E+00  0.62287613E+00  0.45829854E-01
  0.76854232E+00  0.56739000E+00  0.48197442E-01
  0.86981853E+00  0.39995744E+00  0.48284976E-01
  0.96963339E+00  0.78761446E+00  0.49322350E-01
  0.70294534E-01  0.95398466E+00  0.45574875E-01
  0.97117175E+00  0.89901020E+00  0.50245364E-01
  0.68842575E-01  0.73038894E+00  0.45898311E-01
  0.16937268E+00  0.78504131E+00  0.46934181E-01
  0.27185421E+00  0.95351700E+00  0.43491756E-01
  0.17024108E+00  0.89731912E+00  0.47343470E-01
  0.26888361E+00  0.72903794E+00  0.41986804E-01
  0.37109827E+00  0.78568032E+00  0.44688216E-01
  0.47203420E+00  0.95793046E+00  0.44355849E-01
  0.37210038E+00  0.89848429E+00  0.43105344E-01
  0.47077075E+00  0.73390672E+00  0.49040917E-01
  0.56902696E+00  0.79145933E+00  0.50036125E-01
  0.67280833E+00  0.95779739E+00  0.48334951E-01
  0.57140362E+00  0.90171473E+00  0.47417200E-01
  0.66886935E+00  0.73574988E+00  0.51110956E-01
  0.76978135E+00  0.78911710E+00  0.51956485E-01
  0.87097973E+00  0.95572423E+00  0.51560545E-01
  0.77208293E+00  0.90103565E+00  0.51816209E-01
  0.86971600E+00  0.73355373E+00  0.49070340E-01
  0.33118342E+00  0.49963605E+00  0.20663155E+00
  0.31625313E+00  0.44417959E+00  0.25095557E+00
  0.41896443E+00  0.39304539E+00  0.26318462E+00
  0.42676528E+00  0.37120456E+00  0.31336772E+00
  0.20292719E+00  0.64251385E+00  0.22641010E+00
  0.26958642E+00  0.61316380E+00  0.14667240E+00
  0.13071893E+00  0.49596900E+00  0.17925098E+00
  0.41446401E+00  0.46678748E+00  0.34123681E+00
  0.44133514E+00  0.45294546E+00  0.38926855E+00
  0.44594201E+00  0.55613504E+00  0.41711276E+00
  0.48114559E+00  0.53421096E+00  0.46593773E+00
  0.47119907E+00  0.62543090E+00  0.54907253E-01
  0.44304204E+00  0.82548682E-01  0.34570919E+00
  0.51541327E+00  0.98909212E+00  0.56873757E+00
  0.43464008E+00  0.27925168E+00  0.49154594E+00
  0.74418618E+00  0.89740932E+00  0.24275932E+00
  0.28861559E-01  0.60696779E+00  0.56732245E+00
  0.78166476E+00  0.80347045E+00  0.57483315E+00
  0.27962152E+00  0.47507910E+00  0.64216092E+00
  0.76934536E+00  0.94905938E+00  0.34600084E+00
  0.99389765E+00  0.91413287E+00  0.66053390E+00
  0.59092754E+00  0.22545034E+00  0.41034405E+00
  0.64375800E+00  0.62479530E+00  0.33800037E+00
  0.54611523E+00  0.81019336E+00  0.24947345E+00
  0.38882553E+00  0.61245451E+00  0.56771873E+00
  0.80814948E+00  0.26229211E-01  0.15654341E+00
  0.30530122E-01  0.42902396E-01  0.16384319E+00
  0.40926806E+00  0.27242759E+00  0.63701485E+00
  0.22496223E+00  0.12664449E+00  0.28746960E+00
  0.69468698E+00  0.14696076E+00  0.28405254E+00
  0.13527119E+00  0.50393353E+00  0.42240960E+00
  0.73393173E+00  0.58568601E-01  0.45676387E+00
  0.96659793E+00  0.24278553E+00  0.44920327E+00
  0.11379168E+00  0.40993160E+00  0.59200204E+00
  0.48510531E+00  0.39855673E+00  0.55462119E+00
  0.49043124E+00  0.81703220E+00  0.37482258E+00
  0.15320102E+00  0.65735908E+00  0.35177283E+00
  0.34519334E+00  0.58645432E-01  0.61546746E+00
  0.97047523E+00  0.47054314E+00  0.24993509E+00
  0.50541616E+00  0.29256911E+00  0.15026790E+00
  0.25193415E+00  0.52170322E-01  0.70237552E+00
  0.14701910E+00  0.84517631E+00  0.31294217E+00
  0.96014635E+00  0.90137190E+00  0.26339078E+00
  0.67857185E-01  0.22943690E+00  0.14281976E+00
  0.33583693E+00  0.84108513E+00  0.44114878E+00
  0.50910306E+00  0.79847194E+00  0.52793265E+00
  0.13733484E+00  0.87159755E+00  0.14803081E+00
  0.31277654E+00  0.16923402E+00  0.13577582E+00
  0.15167860E+00  0.91740573E+00  0.49685853E+00
  0.24925737E+00  0.30913414E+00  0.53849028E+00
  0.97327404E+00  0.50572948E+00  0.33967452E+00
  0.66080481E+00  0.82661375E+00  0.45834992E+00
  0.99081400E+00  0.11204893E+00  0.26997317E+00
  0.58251284E+00  0.13050111E+00  0.51663759E+00
  0.28522050E+00  0.51690105E-01  0.43093089E+00
  0.77617237E+00  0.89500129E+00  0.66882821E+00
  0.36953542E+00  0.88267557E+00  0.30492342E+00
  0.80227990E+00  0.61720707E+00  0.26041543E+00
  0.73976391E+00  0.20497614E+00  0.20076818E+00
  0.92436452E+00  0.26624458E+00  0.63533921E+00
  0.76929811E+00  0.73999456E+00  0.18939067E+00
  0.84120662E+00  0.74804339E+00  0.33500594E+00
  0.78158746E-01  0.81591512E+00  0.57271233E+00
  0.77675581E+00  0.28528388E+00  0.35787011E+00
  0.72651180E+00  0.23645828E+00  0.56243816E+00
  0.86003726E+00  0.85641336E-01  0.55657909E+00
  0.91754657E+00  0.11653022E+00  0.35185110E+00
  0.10758225E+00  0.99920474E+00  0.38171885E+00
  0.55954316E+00  0.23718843E+00  0.75399104E+00
  0.20155630E+00  0.11113716E+00  0.54710958E+00
  0.34514851E-01  0.92983929E-01  0.60508808E+00
  0.16100724E+00  0.32737672E+00  0.45791430E+00
  0.97315602E+00  0.35988735E-01  0.47336698E+00
  0.56038746E+00  0.63108987E+00  0.18885743E+00
  0.79062108E+00  0.50159994E+00  0.38927219E+00
  0.70230878E+00  0.45334976E+00  0.54027172E+00
  0.63206651E+00  0.44430700E-01  0.64821629E+00
  0.94121000E+00  0.84220284E+00  0.42284405E+00
  0.63887960E+00  0.24954396E+00  0.65255227E+00
  0.92677376E+00  0.62277144E+00  0.44444362E+00
  0.83117154E+00  0.62256132E+00  0.52557551E+00
  0.93733335E+00  0.27747213E+00  0.21325682E+00
  0.20672768E+00  0.56661199E+00  0.50405719E+00
  0.25034671E+00  0.16607524E-01  0.20836428E+00
  0.33728090E+00  0.58090650E+00  0.22041171E-01
  0.32117496E+00  0.43345634E+00  0.99680010E+00
  0.39327634E+00  0.44348441E+00  0.50291024E-01
  0.35158693E+00  0.43749586E+00  0.18327809E+00
  0.40089169E+00  0.55439550E+00  0.21034882E+00
  0.24989751E+00  0.38351160E+00  0.25057345E+00
  0.28909718E+00  0.50094479E+00  0.27549655E+00
  0.48841563E+00  0.44902456E+00  0.25463366E+00
  0.43952989E+00  0.32283910E+00  0.24463728E+00
  0.50425324E+00  0.33331215E+00  0.32042148E+00
  0.37056034E+00  0.30887560E+00  0.32489755E+00
  0.27931066E+00  0.66376669E+00  0.24464648E+00
  0.17305998E+00  0.71497744E+00  0.21068531E+00
  0.14687810E+00  0.60916619E+00  0.25090827E+00
  0.30650580E+00  0.55271598E+00  0.12613218E+00
  0.20301364E+00  0.64887935E+00  0.12778858E+00
  0.32973216E+00  0.67083186E+00  0.15904951E+00
  0.80594615E-01  0.48979257E+00  0.20897991E+00
  0.82464921E-01  0.54280778E+00  0.15441077E+00
  0.15842225E+00  0.41900455E+00  0.16522327E+00
  0.47706005E+00  0.52283560E+00  0.32780745E+00
  0.33680176E+00  0.50863585E+00  0.33576560E+00
  0.38754586E+00  0.39174346E+00  0.40236621E+00
  0.52359564E+00  0.41716493E+00  0.38943264E+00
  0.51158357E+00  0.60659323E+00  0.40271382E+00
  0.36966219E+00  0.60175510E+00  0.41507879E+00
  0.56081867E+00  0.50256270E+00  0.47050035E+00
  0.48201967E+00  0.60792329E+00  0.48559662E+00
  0.42673394E+00  0.47651599E+00  0.48149036E+00
  0.42409915E+00  0.21510004E-01  0.32622038E+00
  0.51759574E+00  0.10123379E+00  0.33758083E+00
  0.53043933E+00  0.40527791E-01  0.54458115E+00
  0.50300943E+00  0.91933349E+00  0.55629731E+00
  0.37464707E+00  0.23012208E+00  0.49761179E+00
  0.44284037E+00  0.31888303E+00  0.51976161E+00
  0.66673125E+00  0.88121643E+00  0.25094742E+00
  0.79767789E+00  0.88194229E+00  0.26645061E+00
  0.95362078E+00  0.62053954E+00  0.55752293E+00
  0.76069137E-01  0.60861391E+00  0.53931181E+00
  0.78424613E+00  0.83697011E+00  0.60418511E+00
  0.78504578E+00  0.86668523E+00  0.55581105E+00
  0.21430621E+00  0.47321488E+00  0.62387803E+00
  0.26726724E+00  0.52481465E+00  0.66671609E+00
  0.82000547E+00  0.34406593E-02  0.35307850E+00
  0.71951625E+00  0.95491010E+00  0.37213076E+00
  0.36111442E-01  0.89108219E+00  0.68597986E+00
  0.91703695E+00  0.90266309E+00  0.67051746E+00
  0.54348242E+00  0.26976138E+00  0.42783789E+00
  0.61889337E+00  0.17640673E+00  0.43334133E+00
  0.65731673E+00  0.60450248E+00  0.30556593E+00
  0.68970846E+00  0.68652697E+00  0.33993383E+00
  0.52619719E+00  0.76645500E+00  0.22274109E+00
  0.47662442E+00  0.81712695E+00  0.26560873E+00
  0.43748202E+00  0.55560479E+00  0.56050058E+00
  0.33941327E+00  0.58186419E+00  0.58932026E+00
  0.77791104E+00  0.97289896E+00  0.17542053E+00
  0.77809498E+00  0.94725728E-01  0.16759844E+00
  0.69261498E-01  0.97566880E+00  0.15735414E+00
  0.95742605E+00  0.17078171E-01  0.16639045E+00
  0.38499897E+00  0.20097526E+00  0.62759762E+00
  0.34361246E+00  0.31141955E+00  0.64748741E+00
  0.25554218E+00  0.73355947E-01  0.26487536E+00
  0.25841239E+00  0.10608685E+00  0.31657031E+00
  0.72317371E+00  0.17279894E+00  0.25596225E+00
  0.69332312E+00  0.71257910E-01  0.28087328E+00
  0.82519813E-01  0.55204457E+00  0.43327996E+00
  0.12558892E+00  0.43852888E+00  0.44064815E+00
  0.80489617E+00  0.37999918E-01  0.47074256E+00
  0.68790378E+00  0.83953861E-01  0.48243986E+00
  0.38140055E-01  0.27207917E+00  0.45124115E+00
  0.93612764E+00  0.24320027E+00  0.41792388E+00
  0.58710487E-01  0.35928671E+00  0.60378328E+00
  0.59107472E-01  0.46762594E+00  0.58970538E+00
  0.56006053E+00  0.42419310E+00  0.55464087E+00
  0.46561551E+00  0.36199916E+00  0.58349926E+00
  0.44485209E+00  0.83278737E+00  0.40176232E+00
  0.47995440E+00  0.74194854E+00  0.37091239E+00
  0.20840998E+00  0.64583968E+00  0.37509915E+00
  0.10181654E+00  0.59929235E+00  0.35707643E+00
  0.33998429E+00  0.24997325E-02  0.63821413E+00
  0.41429810E+00  0.33432281E-01  0.59899821E+00
  0.98296092E+00  0.46501779E+00  0.28406385E+00
  0.90158160E+00  0.51156026E+00  0.24655682E+00
  0.53643674E+00  0.28335260E+00  0.11972179E+00
  0.43115223E+00  0.26127302E+00  0.15033137E+00
  0.22009559E+00  0.53599418E-01  0.73188056E+00
  0.25277434E+00  0.12581003E+00  0.69203445E+00
  0.16154140E+00  0.77393716E+00  0.32604962E+00
  0.86430120E-01  0.83013156E+00  0.29455780E+00
  0.97529094E+00  0.87827349E+00  0.23256786E+00
  0.98181857E+00  0.97619447E+00  0.26248860E+00
  0.53116560E-01  0.14927253E+00  0.14741650E+00
  0.64870986E-01  0.23180416E+00  0.10961772E+00
  0.38036619E+00  0.81283217E+00  0.46580920E+00
  0.34254932E+00  0.91825903E+00  0.44198564E+00
  0.56719949E+00  0.79760366E+00  0.50598178E+00
  0.48896007E+00  0.72939986E+00  0.53893112E+00
  0.16112429E+00  0.86793337E+00  0.11647409E+00
  0.20082370E+00  0.86078492E+00  0.16912081E+00
  0.23225045E+00  0.17793276E+00  0.13796197E+00
  0.32013958E+00  0.14861457E+00  0.10288986E+00
  0.14124943E+00  0.88376583E+00  0.52675888E+00
  0.20458275E+00  0.87479754E+00  0.47904451E+00
  0.22989184E+00  0.23342772E+00  0.54635232E+00
  0.20401998E+00  0.35891548E+00  0.55528469E+00
  0.89584828E+00  0.50638832E+00  0.34870237E+00
  0.12031882E-01  0.46469673E+00  0.36301350E+00
  0.66019351E+00  0.90233658E+00  0.46063141E+00
  0.63729149E+00  0.80918741E+00  0.42691011E+00
  0.98140047E+00  0.16707055E+00  0.24740222E+00
  0.69218827E-01  0.11310629E+00  0.27848289E+00
  0.53005125E+00  0.18715259E+00  0.50685160E+00
  0.63477699E+00  0.16969955E+00  0.53818569E+00
  0.34158026E+00  0.71916289E-01  0.40911994E+00
  0.21761415E+00  0.47897066E-01  0.41441153E+00
  0.71278080E+00  0.85058483E+00  0.67142391E+00
  0.73456287E+00  0.95680074E+00  0.65845775E+00
  0.40589392E+00  0.86365796E+00  0.33310522E+00
  0.28909301E+00  0.87087325E+00  0.30826806E+00
  0.78570726E+00  0.66296720E+00  0.23531925E+00
  0.82288338E+00  0.66051652E+00  0.28595749E+00
  0.80461304E+00  0.24646326E+00  0.20451468E+00
  0.67401937E+00  0.24207994E+00  0.18906405E+00
  0.93763548E+00  0.18894018E+00  0.63325714E+00
  0.88662513E+00  0.27932423E+00  0.66227090E+00
  0.81227574E+00  0.74522952E+00  0.16151255E+00
  0.75354643E+00  0.81085784E+00  0.20275108E+00
  0.83767260E+00  0.82584400E+00  0.34252850E+00
  0.91983439E+00  0.73319923E+00  0.33857188E+00
  0.64593523E-01  0.73839027E+00  0.57562018E+00
  0.47669236E-01  0.83756492E+00  0.60083385E+00
  0.71621892E+00  0.27280553E+00  0.37768882E+00
  0.74897388E+00  0.24458236E+00  0.33091145E+00
  0.73739780E+00  0.29621943E+00  0.54256425E+00
  0.79064492E+00  0.19275671E+00  0.55742554E+00
  0.91046037E+00  0.75783767E-01  0.52919186E+00
  0.92240338E+00  0.88068398E-01  0.57941386E+00
  0.93385220E+00  0.12504400E+00  0.32082309E+00
  0.86516381E+00  0.17566599E+00  0.35623696E+00
  0.42582336E-01  0.40604378E-01  0.37589573E+00
  0.11255230E+00  0.94405395E+00  0.36108065E+00
  0.60528437E+00  0.28694839E+00  0.73681308E+00
  0.52273707E+00  0.18624040E+00  0.73484594E+00
  0.17854203E+00  0.69761599E-01  0.52108191E+00
  0.24424763E+00  0.77029359E-01  0.57046119E+00
  0.49035331E-01  0.25583278E-01  0.61895411E+00
  0.89807146E-01  0.10158650E+00  0.58138139E+00
  0.21210636E+00  0.28918759E+00  0.43872092E+00
  0.20510414E+00  0.33067584E+00  0.48766220E+00
  0.98625998E+00  0.10648030E+00  0.46282384E+00
  0.42216620E-01  0.99688227E+00  0.47714012E+00
  0.63605036E+00  0.65891280E+00  0.19000659E+00
  0.56702609E+00  0.55627002E+00  0.18446574E+00
  0.77489202E+00  0.42372662E+00  0.38529063E+00
  0.74487052E+00  0.53571232E+00  0.36587498E+00
  0.75403662E+00  0.50443456E+00  0.52601290E+00
  0.73270057E+00  0.45776785E+00  0.57096608E+00
  0.59748430E+00  0.46314396E-01  0.61830044E+00
  0.64943722E+00  0.11367094E+00  0.65936440E+00
  0.10754873E-01  0.88015181E+00  0.41539049E+00
  0.90893391E+00  0.89150212E+00  0.44448201E+00
  0.56179971E+00  0.26892927E+00  0.65460223E+00
  0.66428335E+00  0.25330439E+00  0.62106521E+00
  0.92920362E+00  0.69765532E+00  0.43836573E+00
  0.87358249E+00  0.58620458E+00  0.42680530E+00
  0.79802176E+00  0.69103366E+00  0.53260656E+00
  0.87026056E+00  0.62724073E+00  0.49657657E+00
  0.95436298E+00  0.33880471E+00  0.23095451E+00
  0.97745687E+00  0.29920249E+00  0.18514920E+00
  0.27756909E+00  0.57047348E+00  0.51650364E+00
  0.20381862E+00  0.54843456E+00  0.47159802E+00
  0.17510258E+00  0.28428122E-01  0.20080614E+00
  0.29891675E+00  0.64687737E-01  0.19234864E+00
  0.23213887E+00  0.56091096E+00  0.19160061E+00
  0.00000000E+00  0.00000000E+00  0.00000000E+00
  0.00000000E+00  0.00000000E+00  0.00000000E+00
  0.00000000E+00  0.00000000E+00  0.00000000E+00
  0.00000000E+00  0.00000000E+00  0.00000000E+00
  0.00000000E+00  0.00000000E+00  0.00000000E+00
  0.00000000E+00  0.00000000E+00  0.00000000E+00
  0.00000000E+00  0.00000000E+00  0.00000000E+00
  0.00000000E+00  0.00000000E+00  0.00000000E+00
  0.00000000E+00  0.00000000E+00  0.00000000E+00
  0.00000000E+00  0.00000000E+00  0.00000000E+00
  0.00000000E+00  0.00000000E+00  0.00000000E+00
  0.00000000E+00  0.00000000E+00  0.00000000E+00
  0.00000000E+00  0.00000000E+00  0.00000000E+00
  0.00000000E+00  0.00000000E+00  0.00000000E+00
  0.00000000E+00  0.00000000E+00  0.00000000E+00
  0.00000000E+00  0.00000000E+00  0.00000000E+00
  0.00000000E+00  0.00000000E+00  0.00000000E+00
  0.00000000E+00  0.00000000E+00  0.00000000E+00
  0.00000000E+00  0.00000000E+00  0.00000000E+00
  0.00000000E+00  0.00000000E+00  0.00000000E+00
  0.00000000E+00  0.00000000E+00  0.00000000E+00
  0.00000000E+00  0.00000000E+00  0.00000000E+00
  0.00000000E+00  0.00000000E+00  0.00000000E+00
  0.00000000E+00  0.00000000E+00  0.00000000E+00
  0.00000000E+00  0.00000000E+00  0.00000000E+00
  0.00000000E+00  0.00000000E+00  0.00000000E+00
  0.00000000E+00  0.00000000E+00  0.00000000E+00
  0.00000000E+00  0.00000000E+00  0.00000000E+00
  0.00000000E+00  0.00000000E+00  0.00000000E+00
  0.00000000E+00  0.00000000E+00  0.00000000E+00
  0.00000000E+00  0.00000000E+00  0.00000000E+00
  0.00000000E+00  0.00000000E+00  0.00000000E+00
  0.00000000E+00  0.00000000E+00  0.00000000E+00
  0.00000000E+00  0.00000000E+00  0.00000000E+00
  0.00000000E+00  0.00000000E+00  0.00000000E+00
  0.00000000E+00  0.00000000E+00  0.00000000E+00
  0.00000000E+00  0.00000000E+00  0.00000000E+00
  0.00000000E+00  0.00000000E+00  0.00000000E+00
  0.00000000E+00  0.00000000E+00  0.00000000E+00
  0.00000000E+00  0.00000000E+00  0.00000000E+00
  0.00000000E+00  0.00000000E+00  0.00000000E+00
  0.00000000E+00  0.00000000E+00  0.00000000E+00
  0.00000000E+00  0.00000000E+00  0.00000000E+00
  0.00000000E+00  0.00000000E+00  0.00000000E+00
  0.00000000E+00  0.00000000E+00  0.00000000E+00
  0.00000000E+00  0.00000000E+00  0.00000000E+00
  0.00000000E+00  0.00000000E+00  0.00000000E+00
  0.00000000E+00  0.00000000E+00  0.00000000E+00
  0.00000000E+00  0.00000000E+00  0.00000000E+00
  0.00000000E+00  0.00000000E+00  0.00000000E+00
  0.00000000E+00  0.00000000E+00  0.00000000E+00
  0.00000000E+00  0.00000000E+00  0.00000000E+00
  0.00000000E+00  0.00000000E+00  0.00000000E+00
  0.00000000E+00  0.00000000E+00  0.00000000E+00
  0.00000000E+00  0.00000000E+00  0.00000000E+00
  0.00000000E+00  0.00000000E+00  0.00000000E+00
  0.00000000E+00  0.00000000E+00  0.00000000E+00
  0.00000000E+00  0.00000000E+00  0.00000000E+00
  0.00000000E+00  0.00000000E+00  0.00000000E+00
  0.00000000E+00  0.00000000E+00  0.00000000E+00
  0.00000000E+00  0.00000000E+00  0.00000000E+00
  0.00000000E+00  0.00000000E+00  0.00000000E+00
  0.00000000E+00  0.00000000E+00  0.00000000E+00
  0.00000000E+00  0.00000000E+00  0.00000000E+00
  0.00000000E+00  0.00000000E+00  0.00000000E+00
  0.00000000E+00  0.00000000E+00  0.00000000E+00
  0.00000000E+00  0.00000000E+00  0.00000000E+00
  0.00000000E+00  0.00000000E+00  0.00000000E+00
  0.00000000E+00  0.00000000E+00  0.00000000E+00
  0.00000000E+00  0.00000000E+00  0.00000000E+00
  0.00000000E+00  0.00000000E+00  0.00000000E+00
  0.00000000E+00  0.00000000E+00  0.00000000E+00
  0.00000000E+00  0.00000000E+00  0.00000000E+00
  0.00000000E+00  0.00000000E+00  0.00000000E+00
  0.00000000E+00  0.00000000E+00  0.00000000E+00
  0.00000000E+00  0.00000000E+00  0.00000000E+00
  0.00000000E+00  0.00000000E+00  0.00000000E+00
  0.00000000E+00  0.00000000E+00  0.00000000E+00
  0.00000000E+00  0.00000000E+00  0.00000000E+00
  0.00000000E+00  0.00000000E+00  0.00000000E+00
  0.00000000E+00  0.00000000E+00  0.00000000E+00
  0.00000000E+00  0.00000000E+00  0.00000000E+00
  0.00000000E+00  0.00000000E+00  0.00000000E+00
  0.00000000E+00  0.00000000E+00  0.00000000E+00
  0.00000000E+00  0.00000000E+00  0.00000000E+00
  0.00000000E+00  0.00000000E+00  0.00000000E+00
  0.00000000E+00  0.00000000E+00  0.00000000E+00
  0.00000000E+00  0.00000000E+00  0.00000000E+00
  0.00000000E+00  0.00000000E+00  0.00000000E+00
  0.00000000E+00  0.00000000E+00  0.00000000E+00
  0.00000000E+00  0.00000000E+00  0.00000000E+00
  0.00000000E+00  0.00000000E+00  0.00000000E+00
  0.00000000E+00  0.00000000E+00  0.00000000E+00
  0.00000000E+00  0.00000000E+00  0.00000000E+00
  0.00000000E+00  0.00000000E+00  0.00000000E+00
  0.00000000E+00  0.00000000E+00  0.00000000E+00
  0.00000000E+00  0.00000000E+00  0.00000000E+00
  0.00000000E+00  0.00000000E+00  0.00000000E+00
  0.00000000E+00  0.00000000E+00  0.00000000E+00
  0.00000000E+00  0.00000000E+00  0.00000000E+00
  0.00000000E+00  0.00000000E+00  0.00000000E+00
  0.00000000E+00  0.00000000E+00  0.00000000E+00
  0.00000000E+00  0.00000000E+00  0.00000000E+00
  0.00000000E+00  0.00000000E+00  0.00000000E+00
  0.00000000E+00  0.00000000E+00  0.00000000E+00
  0.00000000E+00  0.00000000E+00  0.00000000E+00
  0.00000000E+00  0.00000000E+00  0.00000000E+00
  0.00000000E+00  0.00000000E+00  0.00000000E+00
  0.00000000E+00  0.00000000E+00  0.00000000E+00
  0.00000000E+00  0.00000000E+00  0.00000000E+00
  0.00000000E+00  0.00000000E+00  0.00000000E+00
  0.00000000E+00  0.00000000E+00  0.00000000E+00
  0.00000000E+00  0.00000000E+00  0.00000000E+00
  0.00000000E+00  0.00000000E+00  0.00000000E+00
  0.00000000E+00  0.00000000E+00  0.00000000E+00
  0.00000000E+00  0.00000000E+00  0.00000000E+00
  0.00000000E+00  0.00000000E+00  0.00000000E+00
  0.00000000E+00  0.00000000E+00  0.00000000E+00
  0.00000000E+00  0.00000000E+00  0.00000000E+00
  0.00000000E+00  0.00000000E+00  0.00000000E+00
  0.00000000E+00  0.00000000E+00  0.00000000E+00
  0.00000000E+00  0.00000000E+00  0.00000000E+00
  0.00000000E+00  0.00000000E+00  0.00000000E+00
  0.00000000E+00  0.00000000E+00  0.00000000E+00
  0.00000000E+00  0.00000000E+00  0.00000000E+00
  0.00000000E+00  0.00000000E+00  0.00000000E+00
  0.00000000E+00  0.00000000E+00  0.00000000E+00
  0.00000000E+00  0.00000000E+00  0.00000000E+00
  0.00000000E+00  0.00000000E+00  0.00000000E+00
  0.00000000E+00  0.00000000E+00  0.00000000E+00
  0.00000000E+00  0.00000000E+00  0.00000000E+00
  0.00000000E+00  0.00000000E+00  0.00000000E+00
  0.00000000E+00  0.00000000E+00  0.00000000E+00
  0.00000000E+00  0.00000000E+00  0.00000000E+00
  0.00000000E+00  0.00000000E+00  0.00000000E+00
  0.00000000E+00  0.00000000E+00  0.00000000E+00
  0.00000000E+00  0.00000000E+00  0.00000000E+00
  0.00000000E+00  0.00000000E+00  0.00000000E+00
  0.00000000E+00  0.00000000E+00  0.00000000E+00
  0.00000000E+00  0.00000000E+00  0.00000000E+00
  0.00000000E+00  0.00000000E+00  0.00000000E+00
  0.00000000E+00  0.00000000E+00  0.00000000E+00
  0.00000000E+00  0.00000000E+00  0.00000000E+00
  0.00000000E+00  0.00000000E+00  0.00000000E+00
  0.00000000E+00  0.00000000E+00  0.00000000E+00
  0.00000000E+00  0.00000000E+00  0.00000000E+00
  0.00000000E+00  0.00000000E+00  0.00000000E+00
  0.00000000E+00  0.00000000E+00  0.00000000E+00
  0.00000000E+00  0.00000000E+00  0.00000000E+00
  0.00000000E+00  0.00000000E+00  0.00000000E+00
  0.00000000E+00  0.00000000E+00  0.00000000E+00
  0.00000000E+00  0.00000000E+00  0.00000000E+00
  0.00000000E+00  0.00000000E+00  0.00000000E+00
  0.00000000E+00  0.00000000E+00  0.00000000E+00
  0.00000000E+00  0.00000000E+00  0.00000000E+00
  0.00000000E+00  0.00000000E+00  0.00000000E+00
  0.00000000E+00  0.00000000E+00  0.00000000E+00
  0.00000000E+00  0.00000000E+00  0.00000000E+00
  0.00000000E+00  0.00000000E+00  0.00000000E+00
  0.00000000E+00  0.00000000E+00  0.00000000E+00
  0.00000000E+00  0.00000000E+00  0.00000000E+00
  0.00000000E+00  0.00000000E+00  0.00000000E+00
  0.00000000E+00  0.00000000E+00  0.00000000E+00
  0.00000000E+00  0.00000000E+00  0.00000000E+00
  0.00000000E+00  0.00000000E+00  0.00000000E+00
  0.00000000E+00  0.00000000E+00  0.00000000E+00
  0.00000000E+00  0.00000000E+00  0.00000000E+00
  0.00000000E+00  0.00000000E+00  0.00000000E+00
  0.00000000E+00  0.00000000E+00  0.00000000E+00
  0.00000000E+00  0.00000000E+00  0.00000000E+00
  0.00000000E+00  0.00000000E+00  0.00000000E+00
  0.00000000E+00  0.00000000E+00  0.00000000E+00
  0.00000000E+00  0.00000000E+00  0.00000000E+00
  0.00000000E+00  0.00000000E+00  0.00000000E+00
  0.00000000E+00  0.00000000E+00  0.00000000E+00
  0.00000000E+00  0.00000000E+00  0.00000000E+00
  0.00000000E+00  0.00000000E+00  0.00000000E+00
  0.00000000E+00  0.00000000E+00  0.00000000E+00
  0.00000000E+00  0.00000000E+00  0.00000000E+00
  0.00000000E+00  0.00000000E+00  0.00000000E+00
  0.00000000E+00  0.00000000E+00  0.00000000E+00
  0.00000000E+00  0.00000000E+00  0.00000000E+00
  0.00000000E+00  0.00000000E+00  0.00000000E+00
  0.00000000E+00  0.00000000E+00  0.00000000E+00
  0.00000000E+00  0.00000000E+00  0.00000000E+00
  0.00000000E+00  0.00000000E+00  0.00000000E+00
  0.00000000E+00  0.00000000E+00  0.00000000E+00
  0.00000000E+00  0.00000000E+00  0.00000000E+00
  0.00000000E+00  0.00000000E+00  0.00000000E+00
  0.00000000E+00  0.00000000E+00  0.00000000E+00
  0.00000000E+00  0.00000000E+00  0.00000000E+00
  0.00000000E+00  0.00000000E+00  0.00000000E+00
  0.00000000E+00  0.00000000E+00  0.00000000E+00
  0.00000000E+00  0.00000000E+00  0.00000000E+00
  0.00000000E+00  0.00000000E+00  0.00000000E+00
  0.00000000E+00  0.00000000E+00  0.00000000E+00
  0.00000000E+00  0.00000000E+00  0.00000000E+00
  0.00000000E+00  0.00000000E+00  0.00000000E+00
  0.00000000E+00  0.00000000E+00  0.00000000E+00
  0.00000000E+00  0.00000000E+00  0.00000000E+00
  0.00000000E+00  0.00000000E+00  0.00000000E+00
  0.00000000E+00  0.00000000E+00  0.00000000E+00
  0.00000000E+00  0.00000000E+00  0.00000000E+00
  0.00000000E+00  0.00000000E+00  0.00000000E+00
  0.00000000E+00  0.00000000E+00  0.00000000E+00
  0.00000000E+00  0.00000000E+00  0.00000000E+00
  0.00000000E+00  0.00000000E+00  0.00000000E+00
  0.00000000E+00  0.00000000E+00  0.00000000E+00
  0.00000000E+00  0.00000000E+00  0.00000000E+00
  0.00000000E+00  0.00000000E+00  0.00000000E+00
  0.00000000E+00  0.00000000E+00  0.00000000E+00
  0.00000000E+00  0.00000000E+00  0.00000000E+00
  0.00000000E+00  0.00000000E+00  0.00000000E+00
  0.00000000E+00  0.00000000E+00  0.00000000E+00
  0.00000000E+00  0.00000000E+00  0.00000000E+00
  0.00000000E+00  0.00000000E+00  0.00000000E+00
  0.00000000E+00  0.00000000E+00  0.00000000E+00
  0.00000000E+00  0.00000000E+00  0.00000000E+00
  0.00000000E+00  0.00000000E+00  0.00000000E+00
  0.00000000E+00  0.00000000E+00  0.00000000E+00
  0.00000000E+00  0.00000000E+00  0.00000000E+00
  0.00000000E+00  0.00000000E+00  0.00000000E+00
  0.00000000E+00  0.00000000E+00  0.00000000E+00
  0.00000000E+00  0.00000000E+00  0.00000000E+00
  0.00000000E+00  0.00000000E+00  0.00000000E+00
  0.00000000E+00  0.00000000E+00  0.00000000E+00
  0.00000000E+00  0.00000000E+00  0.00000000E+00
  0.00000000E+00  0.00000000E+00  0.00000000E+00
  0.00000000E+00  0.00000000E+00  0.00000000E+00
  0.00000000E+00  0.00000000E+00  0.00000000E+00
  0.00000000E+00  0.00000000E+00  0.00000000E+00
  0.00000000E+00  0.00000000E+00  0.00000000E+00
  0.00000000E+00  0.00000000E+00  0.00000000E+00
  0.00000000E+00  0.00000000E+00  0.00000000E+00
  0.00000000E+00  0.00000000E+00  0.00000000E+00
  0.00000000E+00  0.00000000E+00  0.00000000E+00
  0.00000000E+00  0.00000000E+00  0.00000000E+00
  0.00000000E+00  0.00000000E+00  0.00000000E+00
  0.00000000E+00  0.00000000E+00  0.00000000E+00
  0.00000000E+00  0.00000000E+00  0.00000000E+00
  0.00000000E+00  0.00000000E+00  0.00000000E+00
  0.00000000E+00  0.00000000E+00  0.00000000E+00
  0.00000000E+00  0.00000000E+00  0.00000000E+00
  0.00000000E+00  0.00000000E+00  0.00000000E+00
  0.00000000E+00  0.00000000E+00  0.00000000E+00
  0.00000000E+00  0.00000000E+00  0.00000000E+00
  0.00000000E+00  0.00000000E+00  0.00000000E+00
  0.00000000E+00  0.00000000E+00  0.00000000E+00
  0.00000000E+00  0.00000000E+00  0.00000000E+00
  0.00000000E+00  0.00000000E+00  0.00000000E+00
  0.00000000E+00  0.00000000E+00  0.00000000E+00
  0.00000000E+00  0.00000000E+00  0.00000000E+00
  0.00000000E+00  0.00000000E+00  0.00000000E+00
  0.00000000E+00  0.00000000E+00  0.00000000E+00
  0.00000000E+00  0.00000000E+00  0.00000000E+00
  0.00000000E+00  0.00000000E+00  0.00000000E+00
  0.00000000E+00  0.00000000E+00  0.00000000E+00
  0.00000000E+00  0.00000000E+00  0.00000000E+00
  0.00000000E+00  0.00000000E+00  0.00000000E+00
  0.00000000E+00  0.00000000E+00  0.00000000E+00
  0.00000000E+00  0.00000000E+00  0.00000000E+00
  0.00000000E+00  0.00000000E+00  0.00000000E+00
  0.00000000E+00  0.00000000E+00  0.00000000E+00
  0.00000000E+00  0.00000000E+00  0.00000000E+00
  0.00000000E+00  0.00000000E+00  0.00000000E+00
  0.00000000E+00  0.00000000E+00  0.00000000E+00
  0.00000000E+00  0.00000000E+00  0.00000000E+00
  0.00000000E+00  0.00000000E+00  0.00000000E+00
  0.00000000E+00  0.00000000E+00  0.00000000E+00
  0.00000000E+00  0.00000000E+00  0.00000000E+00
  0.00000000E+00  0.00000000E+00  0.00000000E+00
  0.00000000E+00  0.00000000E+00  0.00000000E+00
  0.00000000E+00  0.00000000E+00  0.00000000E+00
  0.00000000E+00  0.00000000E+00  0.00000000E+00
  0.00000000E+00  0.00000000E+00  0.00000000E+00
  0.00000000E+00  0.00000000E+00  0.00000000E+00
  0.00000000E+00  0.00000000E+00  0.00000000E+00
  0.00000000E+00  0.00000000E+00  0.00000000E+00
  0.00000000E+00  0.00000000E+00  0.00000000E+00
  0.00000000E+00  0.00000000E+00  0.00000000E+00
  0.00000000E+00  0.00000000E+00  0.00000000E+00
  0.00000000E+00  0.00000000E+00  0.00000000E+00
  0.00000000E+00  0.00000000E+00  0.00000000E+00
  0.00000000E+00  0.00000000E+00  0.00000000E+00
  0.00000000E+00  0.00000000E+00  0.00000000E+00
  0.00000000E+00  0.00000000E+00  0.00000000E+00
  0.00000000E+00  0.00000000E+00  0.00000000E+00
  0.00000000E+00  0.00000000E+00  0.00000000E+00
  0.00000000E+00  0.00000000E+00  0.00000000E+00
  0.00000000E+00  0.00000000E+00  0.00000000E+00
  0.00000000E+00  0.00000000E+00  0.00000000E+00
  0.00000000E+00  0.00000000E+00  0.00000000E+00
  0.00000000E+00  0.00000000E+00  0.00000000E+00
  0.00000000E+00  0.00000000E+00  0.00000000E+00
  0.00000000E+00  0.00000000E+00  0.00000000E+00
  0.00000000E+00  0.00000000E+00  0.00000000E+00
  0.00000000E+00  0.00000000E+00  0.00000000E+00
  0.00000000E+00  0.00000000E+00  0.00000000E+00
  0.00000000E+00  0.00000000E+00  0.00000000E+00
  0.00000000E+00  0.00000000E+00  0.00000000E+00
  0.00000000E+00  0.00000000E+00  0.00000000E+00
  0.00000000E+00  0.00000000E+00  0.00000000E+00
  0.00000000E+00  0.00000000E+00  0.00000000E+00
  0.00000000E+00  0.00000000E+00  0.00000000E+00
  0.00000000E+00  0.00000000E+00  0.00000000E+00
  0.00000000E+00  0.00000000E+00  0.00000000E+00
  0.00000000E+00  0.00000000E+00  0.00000000E+00
  0.00000000E+00  0.00000000E+00  0.00000000E+00
  0.00000000E+00  0.00000000E+00  0.00000000E+00
  0.00000000E+00  0.00000000E+00  0.00000000E+00
  0.00000000E+00  0.00000000E+00  0.00000000E+00
  0.00000000E+00  0.00000000E+00  0.00000000E+00
  0.00000000E+00  0.00000000E+00  0.00000000E+00
  0.00000000E+00  0.00000000E+00  0.00000000E+00
  0.00000000E+00  0.00000000E+00  0.00000000E+00
  0.00000000E+00  0.00000000E+00  0.00000000E+00
  0.00000000E+00  0.00000000E+00  0.00000000E+00
  0.00000000E+00  0.00000000E+00  0.00000000E+00
  0.00000000E+00  0.00000000E+00  0.00000000E+00
  0.00000000E+00  0.00000000E+00  0.00000000E+00
  0.00000000E+00  0.00000000E+00  0.00000000E+00
  0.00000000E+00  0.00000000E+00  0.00000000E+00
  0.00000000E+00  0.00000000E+00  0.00000000E+00
  0.00000000E+00  0.00000000E+00  0.00000000E+00
  0.00000000E+00  0.00000000E+00  0.00000000E+00
  0.00000000E+00  0.00000000E+00  0.00000000E+00
  0.00000000E+00  0.00000000E+00  0.00000000E+00
  0.00000000E+00  0.00000000E+00  0.00000000E+00
  0.00000000E+00  0.00000000E+00  0.00000000E+00
  0.00000000E+00  0.00000000E+00  0.00000000E+00
  0.00000000E+00  0.00000000E+00  0.00000000E+00
  0.00000000E+00  0.00000000E+00  0.00000000E+00
  0.00000000E+00  0.00000000E+00  0.00000000E+00
  0.00000000E+00  0.00000000E+00  0.00000000E+00
  0.00000000E+00  0.00000000E+00  0.00000000E+00
  0.00000000E+00  0.00000000E+00  0.00000000E+00
  0.00000000E+00  0.00000000E+00  0.00000000E+00
  0.00000000E+00  0.00000000E+00  0.00000000E+00
  0.00000000E+00  0.00000000E+00  0.00000000E+00
  0.00000000E+00  0.00000000E+00  0.00000000E+00
  0.00000000E+00  0.00000000E+00  0.00000000E+00
  0.00000000E+00  0.00000000E+00  0.00000000E+00
  0.00000000E+00  0.00000000E+00  0.00000000E+00
  0.00000000E+00  0.00000000E+00  0.00000000E+00
  0.00000000E+00  0.00000000E+00  0.00000000E+00
  0.00000000E+00  0.00000000E+00  0.00000000E+00
  0.00000000E+00  0.00000000E+00  0.00000000E+00
  0.00000000E+00  0.00000000E+00  0.00000000E+00
  0.00000000E+00  0.00000000E+00  0.00000000E+00
  0.00000000E+00  0.00000000E+00  0.00000000E+00
  0.00000000E+00  0.00000000E+00  0.00000000E+00
  0.00000000E+00  0.00000000E+00  0.00000000E+00
  0.00000000E+00  0.00000000E+00  0.00000000E+00
  0.00000000E+00  0.00000000E+00  0.00000000E+00
  0.00000000E+00  0.00000000E+00  0.00000000E+00
  0.00000000E+00  0.00000000E+00  0.00000000E+00
  0.00000000E+00  0.00000000E+00  0.00000000E+00
  0.00000000E+00  0.00000000E+00  0.00000000E+00
  0.00000000E+00  0.00000000E+00  0.00000000E+00
  0.00000000E+00  0.00000000E+00  0.00000000E+00
  0.00000000E+00  0.00000000E+00  0.00000000E+00
  0.00000000E+00  0.00000000E+00  0.00000000E+00
  0.00000000E+00  0.00000000E+00  0.00000000E+00
  0.00000000E+00  0.00000000E+00  0.00000000E+00
  0.00000000E+00  0.00000000E+00  0.00000000E+00
  0.00000000E+00  0.00000000E+00  0.00000000E+00
  0.00000000E+00  0.00000000E+00  0.00000000E+00
  0.00000000E+00  0.00000000E+00  0.00000000E+00
  0.00000000E+00  0.00000000E+00  0.00000000E+00
  0.00000000E+00  0.00000000E+00  0.00000000E+00
  0.00000000E+00  0.00000000E+00  0.00000000E+00
  0.00000000E+00  0.00000000E+00  0.00000000E+00
  0.00000000E+00  0.00000000E+00  0.00000000E+00
  0.00000000E+00  0.00000000E+00  0.00000000E+00
  0.00000000E+00  0.00000000E+00  0.00000000E+00
  0.00000000E+00  0.00000000E+00  0.00000000E+00
  0.00000000E+00  0.00000000E+00  0.00000000E+00
  0.00000000E+00  0.00000000E+00  0.00000000E+00
  0.00000000E+00  0.00000000E+00  0.00000000E+00
  0.00000000E+00  0.00000000E+00  0.00000000E+00
  0.00000000E+00  0.00000000E+00  0.00000000E+00
  0.00000000E+00  0.00000000E+00  0.00000000E+00
  0.00000000E+00  0.00000000E+00  0.00000000E+00
  0.00000000E+00  0.00000000E+00  0.00000000E+00
  0.00000000E+00  0.00000000E+00  0.00000000E+00
  0.00000000E+00  0.00000000E+00  0.00000000E+00
  0.00000000E+00  0.00000000E+00  0.00000000E+00
  0.00000000E+00  0.00000000E+00  0.00000000E+00
  0.00000000E+00  0.00000000E+00  0.00000000E+00
  0.00000000E+00  0.00000000E+00  0.00000000E+00
  0.00000000E+00  0.00000000E+00  0.00000000E+00
  0.00000000E+00  0.00000000E+00  0.00000000E+00
  0.00000000E+00  0.00000000E+00  0.00000000E+00
  0.00000000E+00  0.00000000E+00  0.00000000E+00
  0.00000000E+00  0.00000000E+00  0.00000000E+00
  0.00000000E+00  0.00000000E+00  0.00000000E+00
  0.00000000E+00  0.00000000E+00  0.00000000E+00
  0.00000000E+00  0.00000000E+00  0.00000000E+00
  0.00000000E+00  0.00000000E+00  0.00000000E+00
  0.00000000E+00  0.00000000E+00  0.00000000E+00
  0.00000000E+00  0.00000000E+00  0.00000000E+00
  0.00000000E+00  0.00000000E+00  0.00000000E+00
  0.00000000E+00  0.00000000E+00  0.00000000E+00
  0.00000000E+00  0.00000000E+00  0.00000000E+00
  0.00000000E+00  0.00000000E+00  0.00000000E+00
  0.00000000E+00  0.00000000E+00  0.00000000E+00
  0.00000000E+00  0.00000000E+00  0.00000000E+00
  0.00000000E+00  0.00000000E+00  0.00000000E+00
  0.00000000E+00  0.00000000E+00  0.00000000E+00
  0.00000000E+00  0.00000000E+00  0.00000000E+00
  0.00000000E+00  0.00000000E+00  0.00000000E+00
  0.00000000E+00  0.00000000E+00  0.00000000E+00
  0.00000000E+00  0.00000000E+00  0.00000000E+00
  0.00000000E+00  0.00000000E+00  0.00000000E+00
  0.00000000E+00  0.00000000E+00  0.00000000E+00
  0.00000000E+00  0.00000000E+00  0.00000000E+00
  0.00000000E+00  0.00000000E+00  0.00000000E+00
  0.00000000E+00  0.00000000E+00  0.00000000E+00
  0.00000000E+00  0.00000000E+00  0.00000000E+00
  0.00000000E+00  0.00000000E+00  0.00000000E+00
  0.00000000E+00  0.00000000E+00  0.00000000E+00
  0.00000000E+00  0.00000000E+00  0.00000000E+00
  0.00000000E+00  0.00000000E+00  0.00000000E+00
  0.00000000E+00  0.00000000E+00  0.00000000E+00
  0.00000000E+00  0.00000000E+00  0.00000000E+00
  0.00000000E+00  0.00000000E+00  0.00000000E+00
  0.00000000E+00  0.00000000E+00  0.00000000E+00
  0.00000000E+00  0.00000000E+00  0.00000000E+00
  0.00000000E+00  0.00000000E+00  0.00000000E+00
  0.00000000E+00  0.00000000E+00  0.00000000E+00
  0.00000000E+00  0.00000000E+00  0.00000000E+00
  0.00000000E+00  0.00000000E+00  0.00000000E+00
  0.00000000E+00  0.00000000E+00  0.00000000E+00
  0.00000000E+00  0.00000000E+00  0.00000000E+00
  0.00000000E+00  0.00000000E+00  0.00000000E+00
  0.00000000E+00  0.00000000E+00  0.00000000E+00
  0.00000000E+00  0.00000000E+00  0.00000000E+00
  0.00000000E+00  0.00000000E+00  0.00000000E+00
  0.00000000E+00  0.00000000E+00  0.00000000E+00
  0.00000000E+00  0.00000000E+00  0.00000000E+00
  0.00000000E+00  0.00000000E+00  0.00000000E+00
  0.00000000E+00  0.00000000E+00  0.00000000E+00
  0.00000000E+00  0.00000000E+00  0.00000000E+00
  0.00000000E+00  0.00000000E+00  0.00000000E+00
  0.00000000E+00  0.00000000E+00  0.00000000E+00
  0.00000000E+00  0.00000000E+00  0.00000000E+00
  0.00000000E+00  0.00000000E+00  0.00000000E+00
  0.00000000E+00  0.00000000E+00  0.00000000E+00
  0.00000000E+00  0.00000000E+00  0.00000000E+00
  0.00000000E+00  0.00000000E+00  0.00000000E+00
  0.00000000E+00  0.00000000E+00  0.00000000E+00
  0.00000000E+00  0.00000000E+00  0.00000000E+00
  0.00000000E+00  0.00000000E+00  0.00000000E+00
  0.00000000E+00  0.00000000E+00  0.00000000E+00
  0.00000000E+00  0.00000000E+00  0.00000000E+00
  0.00000000E+00  0.00000000E+00  0.00000000E+00
  0.00000000E+00  0.00000000E+00  0.00000000E+00
  0.00000000E+00  0.00000000E+00  0.00000000E+00
  0.00000000E+00  0.00000000E+00  0.00000000E+00
  0.00000000E+00  0.00000000E+00  0.00000000E+00
  0.00000000E+00  0.00000000E+00  0.00000000E+00
  0.00000000E+00  0.00000000E+00  0.00000000E+00
  0.00000000E+00  0.00000000E+00  0.00000000E+00
  0.00000000E+00  0.00000000E+00  0.00000000E+00
  0.00000000E+00  0.00000000E+00  0.00000000E+00
  0.00000000E+00  0.00000000E+00  0.00000000E+00
  0.00000000E+00  0.00000000E+00  0.00000000E+00
  0.00000000E+00  0.00000000E+00  0.00000000E+00
  0.00000000E+00  0.00000000E+00  0.00000000E+00
  0.00000000E+00  0.00000000E+00  0.00000000E+00
  0.00000000E+00  0.00000000E+00  0.00000000E+00
  0.00000000E+00  0.00000000E+00  0.00000000E+00
  0.00000000E+00  0.00000000E+00  0.00000000E+00
  0.00000000E+00  0.00000000E+00  0.00000000E+00
  0.00000000E+00  0.00000000E+00  0.00000000E+00
  0.00000000E+00  0.00000000E+00  0.00000000E+00
  0.00000000E+00  0.00000000E+00  0.00000000E+00
  0.00000000E+00  0.00000000E+00  0.00000000E+00
  0.00000000E+00  0.00000000E+00  0.00000000E+00
  0.00000000E+00  0.00000000E+00  0.00000000E+00
  0.00000000E+00  0.00000000E+00  0.00000000E+00
  0.00000000E+00  0.00000000E+00  0.00000000E+00
  0.00000000E+00  0.00000000E+00  0.00000000E+00
  0.00000000E+00  0.00000000E+00  0.00000000E+00
  0.00000000E+00  0.00000000E+00  0.00000000E+00
  0.00000000E+00  0.00000000E+00  0.00000000E+00
  0.00000000E+00  0.00000000E+00  0.00000000E+00
  0.00000000E+00  0.00000000E+00  0.00000000E+00
  0.00000000E+00  0.00000000E+00  0.00000000E+00
  0.00000000E+00  0.00000000E+00  0.00000000E+00
  0.00000000E+00  0.00000000E+00  0.00000000E+00
  0.00000000E+00  0.00000000E+00  0.00000000E+00
  0.00000000E+00  0.00000000E+00  0.00000000E+00
  0.00000000E+00  0.00000000E+00  0.00000000E+00
  0.00000000E+00  0.00000000E+00  0.00000000E+00
  0.00000000E+00  0.00000000E+00  0.00000000E+00
  0.00000000E+00  0.00000000E+00  0.00000000E+00
  0.00000000E+00  0.00000000E+00  0.00000000E+00
  0.00000000E+00  0.00000000E+00  0.00000000E+00
  0.00000000E+00  0.00000000E+00  0.00000000E+00
  0.00000000E+00  0.00000000E+00  0.00000000E+00
  0.00000000E+00  0.00000000E+00  0.00000000E+00
  0.00000000E+00  0.00000000E+00  0.00000000E+00
  0.00000000E+00  0.00000000E+00  0.00000000E+00
  0.00000000E+00  0.00000000E+00  0.00000000E+00
  0.00000000E+00  0.00000000E+00  0.00000000E+00
  0.00000000E+00  0.00000000E+00  0.00000000E+00
  0.00000000E+00  0.00000000E+00  0.00000000E+00
  0.00000000E+00  0.00000000E+00  0.00000000E+00
  0.00000000E+00  0.00000000E+00  0.00000000E+00
  0.00000000E+00  0.00000000E+00  0.00000000E+00
  0.00000000E+00  0.00000000E+00  0.00000000E+00
  0.00000000E+00  0.00000000E+00  0.00000000E+00
  0.00000000E+00  0.00000000E+00  0.00000000E+00
  0.00000000E+00  0.00000000E+00  0.00000000E+00
  0.00000000E+00  0.00000000E+00  0.00000000E+00
  0.00000000E+00  0.00000000E+00  0.00000000E+00
  0.00000000E+00  0.00000000E+00  0.00000000E+00
  0.00000000E+00  0.00000000E+00  0.00000000E+00
  0.00000000E+00  0.00000000E+00  0.00000000E+00
  0.00000000E+00  0.00000000E+00  0.00000000E+00
  0.00000000E+00  0.00000000E+00  0.00000000E+00
  0.00000000E+00  0.00000000E+00  0.00000000E+00
  0.00000000E+00  0.00000000E+00  0.00000000E+00
  0.00000000E+00  0.00000000E+00  0.00000000E+00
  0.00000000E+00  0.00000000E+00  0.00000000E+00
  0.00000000E+00  0.00000000E+00  0.00000000E+00
  0.00000000E+00  0.00000000E+00  0.00000000E+00
  0.00000000E+00  0.00000000E+00  0.00000000E+00
  0.00000000E+00  0.00000000E+00  0.00000000E+00
  0.00000000E+00  0.00000000E+00  0.00000000E+00
  0.00000000E+00  0.00000000E+00  0.00000000E+00
  0.00000000E+00  0.00000000E+00  0.00000000E+00
  0.00000000E+00  0.00000000E+00  0.00000000E+00
  0.00000000E+00  0.00000000E+00  0.00000000E+00
  0.00000000E+00  0.00000000E+00  0.00000000E+00
  0.00000000E+00  0.00000000E+00  0.00000000E+00
  0.00000000E+00  0.00000000E+00  0.00000000E+00
  0.00000000E+00  0.00000000E+00  0.00000000E+00
  0.00000000E+00  0.00000000E+00  0.00000000E+00
  0.00000000E+00  0.00000000E+00  0.00000000E+00
  0.00000000E+00  0.00000000E+00  0.00000000E+00
  0.00000000E+00  0.00000000E+00  0.00000000E+00
  0.00000000E+00  0.00000000E+00  0.00000000E+00
  0.00000000E+00  0.00000000E+00  0.00000000E+00
  0.00000000E+00  0.00000000E+00  0.00000000E+00
  0.00000000E+00  0.00000000E+00  0.00000000E+00
  0.00000000E+00  0.00000000E+00  0.00000000E+00
  0.00000000E+00  0.00000000E+00  0.00000000E+00
  0.00000000E+00  0.00000000E+00  0.00000000E+00
  0.00000000E+00  0.00000000E+00  0.00000000E+00
  0.00000000E+00  0.00000000E+00  0.00000000E+00
  0.00000000E+00  0.00000000E+00  0.00000000E+00
  0.00000000E+00  0.00000000E+00  0.00000000E+00
  0.00000000E+00  0.00000000E+00  0.00000000E+00
  0.00000000E+00  0.00000000E+00  0.00000000E+00
  0.00000000E+00  0.00000000E+00  0.00000000E+00
  0.00000000E+00  0.00000000E+00  0.00000000E+00
  0.00000000E+00  0.00000000E+00  0.00000000E+00
  0.00000000E+00  0.00000000E+00  0.00000000E+00
  0.00000000E+00  0.00000000E+00  0.00000000E+00
  0.00000000E+00  0.00000000E+00  0.00000000E+00
  0.00000000E+00  0.00000000E+00  0.00000000E+00
  0.00000000E+00  0.00000000E+00  0.00000000E+00
  0.00000000E+00  0.00000000E+00  0.00000000E+00
  0.00000000E+00  0.00000000E+00  0.00000000E+00
  0.00000000E+00  0.00000000E+00  0.00000000E+00
  0.00000000E+00  0.00000000E+00  0.00000000E+00
  0.00000000E+00  0.00000000E+00  0.00000000E+00
  0.00000000E+00  0.00000000E+00  0.00000000E+00
  0.00000000E+00  0.00000000E+00  0.00000000E+00
  0.00000000E+00  0.00000000E+00  0.00000000E+00
  0.00000000E+00  0.00000000E+00  0.00000000E+00
  0.00000000E+00  0.00000000E+00  0.00000000E+00
  0.00000000E+00  0.00000000E+00  0.00000000E+00
  0.00000000E+00  0.00000000E+00  0.00000000E+00
  0.00000000E+00  0.00000000E+00  0.00000000E+00
  0.00000000E+00  0.00000000E+00  0.00000000E+00
  0.00000000E+00  0.00000000E+00  0.00000000E+00
  0.00000000E+00  0.00000000E+00  0.00000000E+00
  0.00000000E+00  0.00000000E+00  0.00000000E+00
  0.00000000E+00  0.00000000E+00  0.00000000E+00
  0.00000000E+00  0.00000000E+00  0.00000000E+00
  0.00000000E+00  0.00000000E+00  0.00000000E+00
  0.00000000E+00  0.00000000E+00  0.00000000E+00
  0.00000000E+00  0.00000000E+00  0.00000000E+00
  0.00000000E+00  0.00000000E+00  0.00000000E+00
  0.00000000E+00  0.00000000E+00  0.00000000E+00
  0.00000000E+00  0.00000000E+00  0.00000000E+00
  0.00000000E+00  0.00000000E+00  0.00000000E+00
  0.00000000E+00  0.00000000E+00  0.00000000E+00
  0.00000000E+00  0.00000000E+00  0.00000000E+00
  0.00000000E+00  0.00000000E+00  0.00000000E+00
  0.00000000E+00  0.00000000E+00  0.00000000E+00
  0.00000000E+00  0.00000000E+00  0.00000000E+00
  0.00000000E+00  0.00000000E+00  0.00000000E+00
  0.00000000E+00  0.00000000E+00  0.00000000E+00
  0.00000000E+00  0.00000000E+00  0.00000000E+00
  0.00000000E+00  0.00000000E+00  0.00000000E+00
  0.00000000E+00  0.00000000E+00  0.00000000E+00
  0.00000000E+00  0.00000000E+00  0.00000000E+00
  0.00000000E+00  0.00000000E+00  0.00000000E+00
  0.00000000E+00  0.00000000E+00  0.00000000E+00
  0.00000000E+00  0.00000000E+00  0.00000000E+00
  0.00000000E+00  0.00000000E+00  0.00000000E+00
  0.00000000E+00  0.00000000E+00  0.00000000E+00
  0.00000000E+00  0.00000000E+00  0.00000000E+00
  0.00000000E+00  0.00000000E+00  0.00000000E+00
  0.00000000E+00  0.00000000E+00  0.00000000E+00
  0.00000000E+00  0.00000000E+00  0.00000000E+00
  0.00000000E+00  0.00000000E+00  0.00000000E+00
  0.00000000E+00  0.00000000E+00  0.00000000E+00
  0.00000000E+00  0.00000000E+00  0.00000000E+00
  0.00000000E+00  0.00000000E+00  0.00000000E+00
  0.00000000E+00  0.00000000E+00  0.00000000E+00
  0.00000000E+00  0.00000000E+00  0.00000000E+00
  0.00000000E+00  0.00000000E+00  0.00000000E+00
  0.00000000E+00  0.00000000E+00  0.00000000E+00
  0.00000000E+00  0.00000000E+00  0.00000000E+00
  0.00000000E+00  0.00000000E+00  0.00000000E+00
  0.00000000E+00  0.00000000E+00  0.00000000E+00
  0.00000000E+00  0.00000000E+00  0.00000000E+00
  0.00000000E+00  0.00000000E+00  0.00000000E+00
  0.00000000E+00  0.00000000E+00  0.00000000E+00
  0.00000000E+00  0.00000000E+00  0.00000000E+00
  0.00000000E+00  0.00000000E+00  0.00000000E+00
  0.00000000E+00  0.00000000E+00  0.00000000E+00
  0.00000000E+00  0.00000000E+00  0.00000000E+00
  0.00000000E+00  0.00000000E+00  0.00000000E+00
  0.00000000E+00  0.00000000E+00  0.00000000E+00
