# Supplementary material for: Cation-tuned acidic electrified interface for hydrogen peroxide electrosynthesis with industrial-level current densities in natural seawater
Source: Nat Commun. 2026 Apr 20;17:5443. doi: 10.1038/s41467-026-72026-2 (PMC13279823; doi:10.1038/s41467-026-72026-2)
Supplement: Supplementary file 3 — Supplementary Data 1 [file 41467_2026_72026_MOESM3_ESM.zip › AIMD/Supplementary Fig. 33-c2-h2o-o2/CONTCAR]

c-h2o-h-o2                              
   1.00000000000000     
    12.2737998961999999    0.0000000000000000    0.0000000000000000
     0.0000000000000000   12.5156002045000001    0.0000000000000000
     0.0000000000000000    0.0000000000000000   21.2098007202000005
   C    O    H 
    57    75   148
Direct
  0.9648239981024024  0.2034735907902780  0.0996264776394676
  0.0669839772445450  0.3698996888531760  0.0875002653784519
  0.9654196720603508  0.3159673015980695  0.0956898558903580
  0.0681125830232676  0.1421582728992451  0.1035459430317966
  0.1642425643962550  0.2006237479107878  0.0949494999035403
  0.2654447212570314  0.3703221015316873  0.0780116199140154
  0.1650036579128185  0.3114782836197619  0.0848587823944245
  0.2659521064797641  0.1474507911643083  0.0959552260493237
  0.3636874185089710  0.2049491583783014  0.0975334753009862
  0.4655974958167338  0.3742947182006008  0.1021071619600847
  0.3666909669092467  0.3175348808994717  0.0909976893043587
  0.4648401079642220  0.1463528369535546  0.1002826258174327
  0.5648955179549852  0.2022235586715241  0.1017949210506567
  0.6645863892042321  0.3716111008868062  0.1031260359437552
  0.5627014136557086  0.3162301974116570  0.0999129517707361
  0.6653390135140113  0.1472137532193993  0.1012575416064171
  0.7644010796147153  0.2035633274422455  0.1037494330777361
  0.8671347876441163  0.3720994116389428  0.0987899536702251
  0.7664433266603367  0.3164028940703673  0.1002613715366797
  0.8663847085857742  0.1493523282884370  0.1049719366187637
  0.9635508587429144  0.5392684501627195  0.0881604466911212
  0.0687762694668071  0.6997534681548599  0.0850158361527326
  0.9651292286999776  0.6495133496534710  0.0894164712876552
  0.0639042495899305  0.4817600214351323  0.0803452903955622
  0.1625762974141712  0.5368979974417626  0.0691134584231635
  0.2647074371861309  0.6991344863774599  0.0842304157005884
  0.1651416832856244  0.6479112240575557  0.0722661864065919
  0.2603829787773869  0.4792781325950135  0.0582416997365400
  0.4672789263741097  0.4830332213120151  0.1196159442876018
  0.5659854299780895  0.5392821693370484  0.1256884189744090
  0.6695834888576604  0.7083051331242456  0.1198663859800558
  0.5712960000047170  0.6577949883826355  0.1460895607596920
  0.6625154763978296  0.4846875804148467  0.1093597832271789
  0.7632591040438792  0.5378089590456971  0.1070954342293938
  0.8649991921721737  0.7036065607578259  0.0957359937067511
  0.7650969269143330  0.6513595758877713  0.1072492999485901
  0.8628286386641625  0.4849760976063522  0.0974958021072895
  0.9690453021360722  0.8681217783714832  0.1007326978917145
  0.0669991519401939  1.0314743950517109  0.1074389711896149
  0.9654319394222843  0.9783249600463358  0.1048018483441141
  0.0695423221729634  0.8110077000153426  0.0899194218104281
  0.1702803553874006  0.8632730782426766  0.0923505970760270
  0.2644062647756737  1.0348505692672578  0.1037023616145992
  0.1679005195604967  0.9752027866575855  0.1023199777932819
  0.2703107533705439  0.8092707939055167  0.0966679368997129
  0.3671352199643177  0.8642996300590838  0.1134978636295756
  0.4628141398886260  1.0336563003399561  0.1113649190325893
  0.3614993809745051  0.9765842731434438  0.1135388527399253
  0.4686950607814875  0.8129944810339044  0.1242575187069024
  0.5655102514220861  0.8686178364493212  0.1223897994642653
  0.6650757037658387  1.0337618474802788  0.1053917987051872
  0.5647547244837847  0.9825664999103763  0.1121913895149373
  0.6672152319907775  0.8187259934060627  0.1200669424842673
  0.7688639931387429  0.8711822875978461  0.1099591026658764
  0.8670065388263847  1.0364485207456648  0.1070806053187270
  0.7671277977220607  0.9818102574714137  0.1100055967035120
  0.8657726727066929  0.8157335228731761  0.0992331848505305
  0.4712571929586265  0.7020200687950100  0.1265645729755732
  0.5373958727192030  0.2004328673988719  0.4381088978814239
  0.5910851462000581  0.7643550710945214  0.7373158156422179
  0.3528822219346373  0.2715881602932445  0.6193615896949561
  0.7621851666276054  0.0200433000828503  0.4288594365768121
  0.0572215372719767  0.6198061329154609  0.6618350587739337
  0.6943825411494111  0.6304798755357381  0.8124833711571603
  0.3950063450581434  0.4308518168046459  0.8403313027030359
  0.4743411552124732 -0.0258086672276555  0.5822192412041989
  0.1767100459154025  0.5669382931197433  0.8642000467555864
  0.3885380545349283  0.3396730456238584  0.5026033078370558
  0.5945846651774882  0.4539450748057290  0.5623902837729379
  0.1348475349949351  0.7539049225629160  0.3240155817014077
  0.9893600487417479  0.5958640107783030  0.9378628745178424
  0.5555784509528712  0.9345043377051024  0.3532327161253591
  0.8922185883005914 -0.0211673189880666  0.2625980035437002
  0.3199206010359581 -0.2845103142158809  0.9396712554435463
  0.1726886706550847  0.0210673585002901  0.4234529185585358
  0.6475586251772768  0.0928101564822618  0.5336842834590778
  0.2773706930485000  0.5293519543723022  0.4724067498285526
  0.6010776169708647  0.7877225213623007  0.6080080459248153
  0.8390642740088279  0.4020005548174589  0.5398218342717326
  0.1230098382089471  0.4234931013384205  0.7047989279542030
  0.7908703020680479  0.4597531789134187  0.9540362049668005
  0.3309418611268130  0.9165716398570797  0.4933448919347608
  0.0218803348630413  0.6982537445569206  0.4378180929017659
  0.3447284018506808  0.4196022729662180  0.7121227219558595
  0.3904399625316948  0.4537494506288280  0.3251990793494762
  0.6091375295912529  0.2320121632102490  0.2574607956565017
  0.5217543775312325  0.7788706165578944  0.9123279041838775
  0.8164899875581201  0.8167021681549852  0.4246583433995672
  0.9657757066356494  0.0582156854189370  0.4834329126085061
  0.1252537716516968  0.9617470870135392  0.3086211144093249
  0.1773167622643919  0.8684625388029119  0.5934551071834294
  0.4470062012686161  0.6231451386697167  0.5816339223796153
  0.7198996676986354  0.8089304852068596  0.3062487234395961
  0.2752647760482470  0.1037609866875213  0.2545313727296217
  0.2686036055257344  0.8273414515732477  0.7163909873687568
  0.1308865095371143  0.2545738676833835  0.6324858812775358
  0.2071431715974291  0.2998371068313229  0.2983997617158534
  0.4380840212819599  0.1304898346377184  0.7058146220978598
  1.0220122366934212  0.4132659273740601  0.3072484086468603
  0.7925926153976647  0.2870028973715111  0.7135437017246403
  0.2146900204940489  0.2524981364453227  0.4281877023980413
  0.6008237403238366  0.1427098253986251  0.8777319751755507
  0.3446742643676916 -0.0370302368233097  0.7875244058461772
  0.7016509491979160  0.3799664887495448  0.4167488141212166
  0.7767285766497357  0.1366355065385532  0.3207742514708547
 -0.0828233571305194  0.2816449161908989  0.9071867591818338
  0.3310510234026987  0.6918750369302180  0.3816025958975336
  0.6036681296727604  0.4482420352783821  0.3050174207814177
  0.1081287814999450  0.7107414084210184  0.7756484189041501
  0.7163637715656473  0.2670680639922264  0.5986430962055367
  0.5872914363055031  0.2839804056590710  0.7739002356865236
 -0.0711042467050094 -0.1080201506707821  0.9126426787077271
  0.9658097388357149  0.1333360705337072  0.6782747305064157
  0.9606657104494414 -0.0532486117454471  0.5838363473366694
  0.9671749131901552  0.4250871249605830  0.7983754948195327
  0.1716342782687394 -0.1417835169219569  0.8840693708103591
  0.8134035438312227  0.0766558259205604  0.9243535531143589
  0.0476229423381020  0.2967084272115185  0.5065854055286844
  0.9011772136680010  0.7150634225859531  0.8427421516841725
  0.8804654741752135  0.2828191482549667  0.3772959499803420
  0.0692951469049068  0.4716595210698307  0.4249734659894152
  0.6165282870893681  0.4389336156708332  0.8580781561266559
  0.3993907261849008  0.6563482114635548  0.6979987209655445
  0.8026979500606846  0.7945563319297388  0.5555096423695676
  0.5440310722689767 -0.0714598059157704  0.8254351863857555
  0.8749099454301968  0.5945094083932129  0.6025517132433272
  0.8003579652930038  0.5038956329265518  0.7146574103061740
  0.9775936770152673  0.6171006266328926  0.2605087080817287
  0.1470641490532587  0.6556424346054063  0.5503623470035168
  0.4481894341571935  0.1067035114143874  0.3291935727544542
  0.5629723704890984  0.6744322338720107  0.2148489042738317
  0.6560033550269622  0.6245400123627358  0.2474932198444069
  0.3380455410758765  0.6461719495570840  0.0819244559141133
  0.3324178518185300  0.5207291091673120  0.0420171166630117
  0.3917312076007744  0.5078804034607235  0.1395667642249021
  0.5628135520746201  0.1455979877903487  0.4688383983662621
  0.4842634292560389  0.2533749640686090  0.4558272441587186
  0.5804638776744757  0.8381713832609359  0.7591719033618980
  0.6006933440202097  0.7674936336242989  0.6906280019132488
  0.3797705361270222  0.2066604716058699  0.6384461813096149
  0.3684985044387615  0.3283908998801375  0.6531031535590652
  0.7498184072427233  0.0578666683467341  0.3874589179593816
  0.7875776372042482  0.9469856371960409  0.4201663236226940
 -0.0176741887120857  0.6140184203102663  0.6372865342736509
  0.1106039717208615  0.6358421835212924  0.6273608140431546
  0.6678034274705646  0.6722813229944788  0.7755187685558527
  0.7681501928695029  0.6464031634171954  0.8226769233172740
  0.3772805394423580  0.4177404494902860  0.7956841860349817
  0.3285776970466345  0.4646667893780786  0.8572639701037443
  0.4248238384697871 -0.0491362748324118  0.5439659141484392
  0.4353067966053761  0.0237562387582502  0.6093785776973917
  0.2343905915041449  0.6084549772579434  0.8856322233237983
  0.1172276553083425  0.5707860084166823  0.8955131098271207
  0.3807265214676624  0.3214897159656602  0.5469100233577856
  0.3719900140922486  0.4161054810704852  0.4974912034582750
  0.5340840876138941  0.4343258791718927  0.5313922688416616
  0.6251099057915280  0.3831896577678316  0.5729101446642576
  0.2033325686704981  0.7263248077004741  0.3404662098329563
  0.1336306076602301  0.8310802131723277  0.3273266295309308
  0.9604054662553060  0.6557150830430774  0.9125982802073849
  0.9209586448341609  0.5480430256804089  0.9400645418238871
  0.6122249085706446  0.9043448751738149  0.3240061447055644
  0.5927849608958888  0.9511563829300584  0.3969920669264308
  0.9187874572970579  0.0049418342275085  0.2223637286258346
  0.8530574715562003  0.0387113052706914  0.2839438082260797
  0.3900054793574517 -0.2564094366217565  0.9244892230365572
  0.3309465231286796  0.7106805566236374  0.9855628339911220
  0.1603726761248595 -0.0014997403386251  0.3802914271619169
  0.1779835503587008  0.0983098680230617  0.4251399971436939
  0.5903157777897713  0.0549022260684784  0.5552423482548932
  0.6870026398144901  0.0497676139494660  0.5049559477075728
  0.2065288872054818  0.5059076509668837  0.4533867660341227
  0.2501279251152743  0.5761713315614269  0.5054819078173196
  0.5621180861775785  0.8591095579559684  0.6025597767870523
  0.6788139659855533  0.8021875942343564  0.5945226450989620
 -0.0827083742306273  0.3780756245030036  0.5384631757555982
  0.8005818847829009  0.3506344166268907  0.5659957215283126
  0.0676950778686599  0.4182463682661337  0.7374185191676156
  0.1028689687077700  0.4965927660394360  0.6814755168727129
  0.7250050964010401  0.4356029465462258  0.9279679240047599
  0.7660079347586348  0.4622730435220692  0.9968987686213496
  0.2753784127957561  0.8886697008510528  0.5246529165154489
  0.2833395126861387 -0.0411997920080357  0.4650083898132358
  0.0669149703882886  0.7144814025151045  0.4003673257330075
  0.0323562268341496  0.6215245701310893  0.4430689393990905
  0.2629179781297902  0.4340701196627587  0.7073671957083483
  0.3792460214656551  0.4893699266922764  0.7148680524323799
  0.3290626667411602  0.4126865610769048  0.3147935145662548
  0.3692510336633392  0.5250188756367223  0.3404423330003208
  0.6169609420448771  0.3115752586126259  0.2663656020552684
  0.5442314597957273  0.2036450461255615  0.2768399926765872
  0.5336474033499340  0.8321639150614821  0.8785687811583284
  0.5804097589179423  0.7256495748048883  0.9058838116971618
  0.8718580801181846  0.7649283595306798  0.4282042942964129
  0.7893068798224614  0.8046156495449267  0.3812055682974134
  0.8883039196204788  0.0519981881306994  0.4616437657074759
  0.0200532902108541  0.0314234860545701  0.4528505608312366
  0.0428389500553321  0.9713433839125770  0.3038745249596666
  0.1672885097611510  1.0047871861278863  0.2750056753306325
  0.1007585974389528  0.9011078476950106  0.5953941542294880
  0.2048737037429081  0.8571479808233931  0.6392372957485924
  0.5062817925737765  0.6722361569549111  0.5665500594687481
  0.4854917811216903  0.5564535961202317  0.5854194985856419
  0.7679567103093283  0.8564097261522926  0.2832435371567288
  0.7200430200021204  0.7401354237609803  0.2851835767692408
  0.3045260049485237  0.0938300899449888  0.2144009228697970
  0.3390836260557383  0.1035684346615067  0.2863234174499801
  0.3069233193633181  0.7568595672130836  0.7013754277657013
  0.1999222366198634  0.8068952287844430  0.7378396511617832
  0.2118586917120954  0.2382274331638463  0.6334623504804959
  0.1181811245928948  0.3205788799035874  0.6561926374207823
  0.2169325300109289  0.2308177635897034  0.2752195367822433
  0.2030227557703990  0.2777095298599670  0.3412940700226937
  0.4221357622312293  0.0697736839568783  0.7331180283570078
  0.4807201502848897  0.1733324369952600  0.7346341807685945
  1.0094039283018270  0.4822405519576722  0.2878487507749221
  0.0879524008841760  0.3655683796959339  0.2938545936098270
  0.8634452254218584  0.2516571020767785  0.7151683549833278
  0.7994299031110988  0.3610467055165739  0.7274743946494452
  0.1558718048534563  0.2782422955834395  0.4609654279342694
  0.2824566880730537  0.2871745620141231  0.4446163668302448
  0.5938509278266652  0.2045368262274494  0.8478275329336621
  0.5568221521073268  0.1587285215009867  0.9145773854781778
  0.3198497173101547 -0.1023002006149704  0.7588854390790614
  0.2831124170060390 -0.0131709765848986  0.8155894444523029
  0.7266330323586436  0.4013586885471115  0.4584677380954915
  0.6446268724728249  0.3249398459982663  0.4263142930770362
  0.8281696661120196  0.1897916419318437  0.3484498289548447
  0.7102091475066852  0.1643535346754006  0.3022638075419594
 -0.1106318085243957  0.3369296073562537  0.9351567103660476
 -0.0953023475219210  0.3112563201429359  0.8644010905527947
  0.3611526907598563  0.7599586549615449  0.3964007971942595
  0.3176278394913760  0.6447610586898581  0.4197391271887844
  0.6261387674427119  0.5582732952296412  0.2682875949836366
  0.5259995731924199  0.4383897718261838  0.3158765550805985
  0.0787745170539890  0.6703793069458027  0.7421595325705050
  0.1410756619539732  0.6551526611182508  0.8038473180604687
  0.7419099175447691  0.2646540019834435  0.6443531747050987
  0.6954898292480690  0.1988168269855520  0.5785033779040318
  0.6047103382067383  0.3472945391783837  0.7966774079706249
  0.6539191643906159  0.2700303358910931  0.7492944205454558
  0.0004489350850447  0.9162547276259955  0.8996856326114491
 -0.1142350623879707 -0.0366916457374934  0.9179595961530396
  0.0120084297420690  0.0940644053361190  0.7062710816008668
  1.0256528183351938  0.1795521647340934  0.6578452265312777
  0.9593359945510652 -0.0070852896162729  0.5404906983359633
  0.9474747466313526 -0.0039467960569468  0.6189212391294084
  0.9246955985669756  0.4713279772034367  0.7740006777182863
  0.9869327915205148  0.4604428120736203  0.8400731639411941
  0.2216691468169324 -0.1949066888379026  0.9063439170818900
  0.1522070691702168 -0.1781199098831953  0.8456994828957577
  0.7420311080235765  0.0826326687017941  0.9052723210642549
 -0.1548590657347424  0.1476070677615022  0.9127165187034700
 -0.0075698388276069  0.2384381608647708  0.4915725267704024
  0.0849371988043553  0.2778750805866418  0.5476784428114664
  0.9473747250163878  0.7342996794922946  0.8076233585287574
  0.8971409557950117  0.7877917898399875  0.8711555954237233
  0.9203155616264138  0.3197110746535198  0.3461941119933202
  0.8213855407282689  0.3278892913722069  0.3972293575640128
  0.0609303679879898  0.4442316771363091  0.3800834327931986
  1.0492479578869838  0.4150133834758641  0.4562350174081899
  0.5313213334540036  0.4472159425838182  0.8637812268124749
  0.6417173253733071  0.5108037933901719  0.8404653031580540
  0.4630248989724344  0.6902318744390226  0.7179509697117572
  0.4223894005983892  0.6467636279455465  0.6549145242254292
  0.7911577279995343  0.8064656405686634  0.5102575267097565
  0.8468309428398394  0.8545299376903048  0.5728628509727824
  0.4625431753800647 -0.0616774659538964  0.8147479858635062
  0.5572721281033077  0.0034338417569058  0.8448223478857735
  0.8527368445171698  0.6623421192091382  0.5858906688416046
  0.8458139902637879  0.5334762721030653  0.5766081618816553
  0.7482740665535561  0.5447932981283053  0.7438951701969705
  0.8169374239231109  0.5487169263857141  0.6745096862817058
  1.0343452427575484  0.6571303649321302  0.2829475923820070
  1.0056160280302968  0.5993096157403095  0.2201880539870555
  0.1567549398530884  0.7354184501934817  0.5655044453992506
  0.0833184092577331  0.6612354062884505  0.5229662857749948
  0.4684537234082338  0.1353847326464583  0.3703527702512759
  0.4902719964804236  1.0368606973408572  0.3265520228669225
  0.6583150030277767  0.4498458338690015  0.3412454857276576
 
  0.19677864E-02 -0.41729475E-02  0.34500379E-02
  0.25774887E-03  0.41604103E-02 -0.18869806E-02
  0.80624327E-03  0.34688974E-02  0.27633244E-02
 -0.51191118E-02 -0.29017476E-02 -0.45999615E-02
 -0.16770447E-02  0.34326271E-02  0.47527794E-02
 -0.57319069E-02  0.69134871E-02  0.58598578E-02
  0.70341164E-02 -0.16893259E-02  0.51562441E-03
 -0.15474818E-02 -0.49515396E-02 -0.27312699E-03
 -0.71098406E-04 -0.34213913E-02  0.14478248E-02
  0.80470323E-02  0.10555347E-02 -0.76709635E-02
  0.70755656E-03 -0.35374254E-02  0.42208625E-03
 -0.20159138E-02  0.39939618E-02 -0.10185721E-02
  0.63264323E-02  0.24282255E-03 -0.10737130E-01
  0.78662290E-02  0.47048716E-03  0.21460440E-02
  0.34968067E-02  0.62848871E-03  0.13280820E-02
  0.36838759E-02 -0.35135301E-02 -0.58574346E-02
 -0.66838057E-02 -0.65469823E-03  0.12692125E-02
 -0.80519525E-02  0.63953779E-03 -0.40909015E-02
 -0.43702022E-02  0.45366751E-02 -0.15130955E-02
 -0.57096919E-02  0.19245099E-02 -0.69236872E-02
 -0.66904835E-02 -0.96248471E-02 -0.69797760E-02
  0.56882019E-02  0.22919951E-02 -0.22564373E-02
  0.22352143E-02  0.49613169E-03  0.67981768E-02
  0.38077375E-02  0.14365167E-02 -0.64056829E-02
  0.32803843E-02 -0.32916356E-02  0.17551650E-02
  0.70206347E-02  0.39388880E-02  0.51129568E-03
  0.53550962E-02 -0.18653769E-02  0.14633558E-02
 -0.40040137E-02 -0.77578615E-04 -0.55617149E-02
  0.20725568E-02  0.25251157E-02 -0.17584307E-02
 -0.19237656E-02 -0.45069212E-02 -0.24320138E-02
 -0.42453903E-02 -0.26129101E-02 -0.48238297E-03
 -0.87708236E-03  0.17164838E-02 -0.53265381E-02
  0.76614820E-02 -0.64507403E-02  0.23105623E-03
  0.21952758E-02 -0.64569079E-03  0.41580857E-02
 -0.10546121E-01 -0.22962607E-03 -0.86386413E-02
  0.28671856E-02  0.67278838E-03 -0.73002825E-02
  0.36696950E-02  0.28344286E-02 -0.75446077E-03
 -0.19022631E-03 -0.44048220E-02 -0.24467274E-02
  0.25767393E-03 -0.82485136E-02 -0.82672424E-03
  0.48508183E-03  0.44762770E-03 -0.75974580E-02
  0.14128166E-03  0.38578106E-02  0.82553094E-02
 -0.12411918E-02 -0.64454735E-02 -0.15139710E-02
 -0.28331012E-02 -0.49218429E-02 -0.14453807E-02
 -0.49739695E-02  0.41873485E-02 -0.28467693E-02
  0.51355366E-02  0.76683860E-03  0.14371991E-02
  0.56558562E-02  0.12341195E-02 -0.20122320E-02
 -0.23568828E-03  0.60760974E-02 -0.10313577E-02
  0.25881940E-02 -0.70416258E-02 -0.57499950E-02
  0.25609295E-03 -0.82855531E-02 -0.40002238E-02
  0.27403469E-02 -0.35738655E-03  0.13313220E-02
  0.10777065E-02 -0.28568648E-02  0.30372968E-02
  0.22054563E-02 -0.26397682E-02 -0.35638199E-02
  0.86641947E-03 -0.49828516E-02 -0.67115134E-02
 -0.44102193E-02  0.27191506E-02 -0.40123028E-02
  0.47024293E-02  0.36711746E-02 -0.13416855E-02
  0.30383226E-02  0.35589990E-02 -0.23228574E-02
 -0.17991341E-03  0.50559008E-03  0.10017349E-02
  0.47430651E-02  0.64563597E-02  0.21113162E-02
 -0.21382646E-02 -0.29277238E-02 -0.22678691E-02
  0.10722547E-01 -0.83332649E-02  0.18487789E-02
 -0.27222746E-02 -0.71184613E-03  0.11686007E-01
  0.10904858E-01  0.19188079E-02  0.77217552E-02
  0.14827840E-02 -0.35885035E-02 -0.19718486E-02
  0.11909428E-02  0.18710319E-02  0.10657422E-02
 -0.37885036E-02 -0.13413142E-02  0.17455884E-02
  0.61606708E-02 -0.94060845E-03 -0.12279183E-02
  0.56299505E-02  0.55051386E-03  0.28214485E-02
 -0.81884444E-03 -0.15287666E-02  0.39631002E-02
 -0.53570376E-02  0.40190123E-02  0.91168159E-04
 -0.86243624E-02 -0.17017057E-02  0.91908684E-03
  0.67632709E-02  0.19103342E-02 -0.18783792E-02
 -0.11083099E-02  0.24996254E-02  0.26694140E-02
  0.31356148E-03 -0.35049276E-02 -0.14935073E-02
  0.14674022E-02  0.44539145E-02 -0.12730553E-02
  0.31476156E-02  0.57044562E-02 -0.43847102E-02
 -0.48875994E-02  0.53686467E-02  0.27392115E-03
 -0.37906349E-03 -0.61822962E-03  0.41746184E-02
  0.57400625E-02 -0.66213809E-02 -0.14582953E-02
  0.21621589E-03 -0.22657611E-02 -0.97925663E-03
 -0.24986248E-02  0.83172373E-02  0.24778385E-02
  0.40984783E-02  0.27963651E-02  0.36377100E-02
 -0.42085684E-02  0.16151894E-02  0.22186038E-03
  0.47178500E-02  0.63832219E-02 -0.10901098E-02
 -0.21484460E-02 -0.54329577E-02 -0.40023802E-02
 -0.88375933E-03  0.53358876E-02  0.10491840E-01
  0.23034653E-02  0.12481231E-02  0.40573258E-03
  0.21985940E-02 -0.56423913E-04 -0.44416406E-02
 -0.30354696E-02 -0.16314195E-02 -0.36681782E-02
  0.12994146E-02  0.32800152E-02 -0.69435273E-02
 -0.65426725E-02  0.29668043E-03  0.14230174E-02
 -0.13334086E-02 -0.22878630E-02  0.31051267E-02
  0.84031222E-03  0.52109625E-03 -0.44282727E-02
  0.56438199E-02 -0.48047840E-02  0.49075923E-02
 -0.84967326E-02 -0.23194707E-02  0.33520556E-03
  0.86660518E-03 -0.43136572E-02 -0.18300328E-02
 -0.34158733E-02  0.12129694E-02  0.56112434E-02
  0.72300478E-03 -0.18019715E-02  0.28009239E-02
 -0.27327476E-02 -0.94284436E-03  0.45038974E-02
  0.52644713E-02  0.73324560E-02 -0.25588499E-02
  0.15002936E-02  0.16305399E-02 -0.16372770E-02
  0.12122852E-03  0.39305450E-02  0.34184473E-02
 -0.85490274E-02  0.10676337E-02 -0.17609824E-02
 -0.76831379E-03  0.45276980E-02  0.15560821E-02
 -0.24451081E-02 -0.20896226E-02  0.91567047E-03
  0.36658631E-02  0.38571664E-02  0.23932457E-02
  0.86452432E-03  0.96981219E-03  0.15581245E-02
 -0.14701288E-02  0.50023217E-02  0.13375862E-02
 -0.75695427E-02 -0.34449598E-03 -0.22417707E-02
  0.53360970E-02  0.10823569E-03  0.25093116E-02
 -0.42555977E-02  0.12104007E-02  0.57149324E-02
 -0.28961731E-02 -0.77550927E-02  0.27484727E-02
 -0.22379023E-02 -0.68450955E-02  0.53158895E-02
 -0.23541458E-04  0.14802042E-01 -0.58496092E-02
  0.53717088E-03 -0.62344780E-04 -0.56144491E-02
  0.22889435E-02 -0.14239076E-02  0.47059671E-02
  0.24676115E-02 -0.13764315E-01  0.35592539E-02
  0.44577697E-02  0.12403998E-02 -0.98029664E-03
  0.55174117E-02  0.26624428E-02 -0.88746837E-04
  0.22739879E-03  0.25593878E-02  0.39276426E-02
 -0.59151746E-02 -0.64332148E-02 -0.76271090E-04
  0.49759822E-02  0.67613635E-03 -0.56654755E-02
  0.12811265E-02  0.70731104E-03 -0.48820142E-02
  0.44870345E-03  0.71291211E-03 -0.35045230E-02
 -0.61965655E-02  0.12543782E-02 -0.77196718E-03
 -0.40035658E-02 -0.17082111E-02  0.84403332E-02
 -0.41718205E-02 -0.19569084E-02 -0.28477867E-02
 -0.19321289E-02  0.54550873E-02 -0.32661705E-02
 -0.72322885E-02  0.24764501E-02  0.66217307E-02
  0.38501623E-02  0.41440858E-02  0.44136555E-02
  0.88132159E-03  0.17107343E-02  0.48787254E-02
  0.11305778E-02 -0.10556526E-01 -0.22112685E-02
  0.42519594E-03 -0.31813271E-02  0.73954673E-04
 -0.25070106E-01  0.25073585E-01  0.64095635E-02
  0.11951208E-01  0.51332341E-02 -0.12849137E-01
  0.14276711E-01  0.10390894E-02 -0.20049633E-02
 -0.21086591E-02 -0.22093348E-01  0.98778995E-02
 -0.11570185E-01  0.58901482E-02  0.68764335E-02
  0.33515169E-01 -0.11728553E-01 -0.22303559E-01
  0.14837663E-01 -0.17860592E-01  0.80135406E-02
 -0.35505093E-02  0.94669816E-02  0.68696891E-02
 -0.20381663E-01  0.84892040E-03 -0.83979708E-02
 -0.42712981E-02  0.32886534E-01  0.11246308E-01
 -0.22842971E-01 -0.55414171E-02  0.13291342E-01
  0.13766899E-02 -0.68984980E-02 -0.16183262E-01
  0.94326894E-02 -0.37049237E-03  0.49629539E-02
  0.10959016E-01 -0.95594172E-02 -0.65575819E-02
  0.87495358E-02  0.26161047E-01 -0.15074047E-01
  0.49341228E-03 -0.28497981E-01  0.11381031E-01
  0.85976581E-02  0.65581069E-02  0.13897872E-01
  0.41583409E-03  0.12931280E-01  0.37686745E-02
  0.16899668E-01  0.16312929E-01  0.10040468E-01
 -0.17177990E-01  0.24384506E-02  0.19142374E-01
 -0.28530294E-01  0.86410047E-02  0.11123742E-01
 -0.42287731E-02  0.26216298E-02 -0.98735715E-02
  0.58348360E-02 -0.26601591E-02  0.47940390E-02
  0.29391871E-02  0.60326465E-02  0.14156056E-02
 -0.21175722E-01  0.10767527E-01  0.12708229E-01
 -0.21888658E-02  0.11158747E-01 -0.96790346E-02
 -0.49091902E-02  0.35415154E-01  0.42967462E-02
  0.24133433E-01  0.73563949E-02  0.26898343E-02
  0.90211931E-02 -0.58400759E-02  0.49073460E-02
 -0.13443734E-01 -0.28898414E-01 -0.17079829E-01
  0.11227819E-02 -0.22048584E-01  0.89320999E-02
  0.13717357E-01 -0.16618517E-01  0.15189877E-01
  0.37277872E-02 -0.18547280E-02 -0.81058145E-02
 -0.20064040E-02 -0.39145577E-02  0.65087239E-02
 -0.14788147E-01  0.58702709E-02  0.17202104E-01
 -0.67116987E-02 -0.12446454E-02  0.84217330E-02
 -0.29237601E-02 -0.45466846E-02  0.34375941E-02
  0.77027511E-03 -0.19438443E-01  0.46100860E-02
 -0.73183889E-02  0.79816147E-02  0.19230864E-02
 -0.30013727E-01 -0.60586237E-02  0.14640048E-01
 -0.10008074E-01  0.89251691E-02  0.54121238E-02
 -0.60703847E-02 -0.16709224E-01 -0.22006181E-01
  0.43016089E-02  0.19591995E-01 -0.32602490E-01
  0.17348920E-01  0.19320891E-01 -0.58613546E-02
 -0.87870773E-02 -0.12833372E-01  0.16925268E-01
 -0.12528080E-01 -0.14886849E-01 -0.19602997E-01
 -0.28381292E-02 -0.22215333E-01  0.19527636E-01
  0.24706132E-02  0.44486013E-01 -0.14763540E-01
 -0.24637434E-01 -0.79420960E-02 -0.62983404E-02
  0.26004541E-01  0.79518398E-02 -0.12835266E-01
 -0.16405230E-01 -0.16824563E-01  0.14491403E-01
 -0.28866381E-02  0.18093379E-01  0.11292956E-01
 -0.70052679E-02  0.65428961E-02 -0.20797542E-01
 -0.59434623E-02 -0.32984875E-01  0.23840450E-02
 -0.15401128E-02  0.26510162E-01  0.39572536E-02
 -0.21884573E-01  0.16991393E-01  0.29836655E-01
 -0.23956479E-01  0.45763776E-02  0.42452184E-03
 -0.89944336E-02  0.44452152E-03 -0.18061651E-01
 -0.16231563E-01 -0.12192976E-01 -0.10488952E-01
  0.23303033E-01  0.15463759E-02 -0.83628815E-02
 -0.17902266E-01  0.23007821E-01  0.10189437E-01
  0.10015273E-01 -0.15364567E-01 -0.14148128E-01
 -0.16630556E-01 -0.32945971E-01  0.40140350E-01
 -0.12445632E-01  0.34826015E-02 -0.94774320E-02
 -0.12133808E-02  0.48566043E-02  0.31504545E-02
  0.19460293E-01 -0.14394166E-01  0.39921724E-02
 -0.24373772E-01  0.33560592E-01 -0.11302079E-01
 -0.18751499E-02 -0.32091783E-01  0.77700011E-02
  0.11906368E-01  0.11148443E-01  0.60490435E-02
 -0.29829662E-01  0.40714452E-02  0.77185399E-02
 -0.16480820E-01 -0.10502161E-01 -0.44213769E-03
  0.17185109E-01  0.56553452E-02  0.10108544E-01
 -0.54603951E-02 -0.10166926E-01  0.27251896E-02
  0.33654804E-02  0.15763819E-01  0.11516620E-01
 -0.67114708E-02  0.14551820E-01  0.14964775E-01
  0.16532178E-01  0.10834690E-01 -0.30549968E-01
  0.25935493E-03 -0.32181101E-01 -0.72178894E-02
 -0.10057061E-01  0.19645490E-01 -0.34959295E-01
  0.38992579E-02 -0.17974464E-01 -0.28078872E-01
 -0.27034314E-01  0.27559209E-01 -0.14032605E-01
  0.12765747E-01 -0.17730031E-01  0.12053706E-03
 -0.29391241E-01 -0.21608864E-01  0.28142446E-01
 -0.88911239E-02 -0.24000471E-01 -0.33038870E-03
 -0.15772722E-01 -0.12636524E-01 -0.84736663E-02
 -0.66094115E-02 -0.14033332E-01 -0.12310735E-01
 -0.13780467E-01 -0.13361297E-01  0.29086870E-02
  0.64187574E-02  0.13631343E-01  0.23363184E-02
  0.26838894E-01  0.84387341E-02 -0.12698054E-01
 -0.25958648E-02  0.21257251E-01 -0.97565604E-02
  0.71628514E-02 -0.14262953E-01 -0.15953977E-04
 -0.49325219E-02 -0.17748658E-01  0.10514247E-01
  0.26211466E-02 -0.53766995E-02 -0.24957402E-02
 -0.86477571E-02 -0.26892597E-01 -0.21358456E-01
 -0.10195870E-01  0.19145551E-01  0.73034743E-02
  0.11617731E-02 -0.10784332E-01  0.26511695E-01
 -0.10276403E-01  0.15309020E-01 -0.44618159E-03
 -0.77549855E-02  0.18821582E-01 -0.25087130E-02
 -0.10666533E-02 -0.53369660E-02  0.19730823E-01
 -0.78214353E-02  0.15733390E-01  0.77938447E-02
 -0.74374411E-02 -0.10269894E-01 -0.22764337E-01
 -0.10730341E-01  0.15652899E-01  0.92110887E-02
 -0.17459284E-01  0.17446491E-01  0.11032319E-02
 -0.28522766E-01 -0.21142212E-01 -0.27199542E-01
  0.13507253E-01  0.79146923E-04  0.80594242E-02
 -0.27129770E-01  0.30618525E-02  0.12173118E-01
 -0.21984542E-01 -0.15173793E-01 -0.97414698E-02
  0.64399598E-02 -0.14023360E-01  0.58884998E-02
 -0.18258255E-01  0.13065071E-01 -0.44805460E-02
 -0.11102601E-01  0.49478430E-02  0.37268682E-02
  0.29976461E-02 -0.25287971E-01  0.16370663E-01
 -0.30793862E-01 -0.17826942E-01  0.73503907E-02
 -0.84997874E-02  0.21970699E-01  0.52906632E-02
 -0.25516984E-01  0.12338293E-01  0.18698968E-01
  0.91655559E-02 -0.10079508E-01  0.22147428E-01
  0.32919895E-02  0.58885221E-02 -0.15192001E-01
 -0.17194277E-01  0.35362981E-01  0.11639060E-01
  0.12730689E-01 -0.55396981E-02 -0.16216577E-01
  0.99421139E-02  0.67568758E-02 -0.54318467E-02
  0.66581383E-02 -0.23991428E-01  0.47273508E-02
 -0.79513043E-02  0.42315998E-02  0.92223497E-02
  0.34185162E-02  0.16549851E-01  0.22301057E-02
  0.24681961E-01  0.33507589E-01 -0.22863046E-01
 -0.18210808E-02 -0.99744140E-02  0.54419715E-02
  0.11726260E-02  0.69657001E-02 -0.20810033E-02
 -0.55181495E-02  0.18785428E-02 -0.17577798E-01
  0.93009513E-02  0.79164027E-02  0.67356627E-02
 -0.40731151E-02 -0.79909194E-02 -0.16462919E-02
  0.19188016E-01  0.16637765E-02  0.54126640E-02
  0.31337081E-02 -0.90874710E-02 -0.15282224E-01
 -0.18646000E-01  0.69098425E-02 -0.15305035E-01
 -0.11429058E-01 -0.15069795E-01  0.32510030E-01
 -0.16820008E-01 -0.25293807E-02  0.15682557E-02
  0.27608124E-01  0.27633232E-01 -0.61276210E-02
  0.28953459E-01 -0.29217642E-02  0.81130561E-02
  0.11460093E-01  0.55810701E-02 -0.14641228E-01
  0.19387294E-01  0.24597727E-02  0.33317160E-01
 -0.15152818E-01  0.64925753E-02 -0.25662873E-01
  0.20365153E-01  0.14327722E-01  0.22442894E-01
  0.23730040E-02 -0.75139722E-02  0.48152177E-02
 -0.33007066E-02  0.11249381E-01  0.11898152E-01
 -0.39529630E-02 -0.23001121E-01 -0.12351564E-04
 -0.82361373E-02 -0.11297037E-01  0.97194305E-02
  0.53154906E-02 -0.10051101E-01 -0.18087080E-01
 -0.14299356E-01  0.13314451E-01 -0.22544153E-01
 -0.36474270E-02 -0.34743565E-02  0.58632007E-02
  0.35811794E-01  0.20341351E-01 -0.46492191E-03
 -0.19049735E-01 -0.24399182E-01 -0.41743404E-02
 -0.20321881E-01 -0.78849529E-02  0.33211660E-01
 
           1
   1.00000000000000     
  0.60019152E+00  0.66471392E-02  0.71333608E-02  0.59330127E+00
  0.96498432E+00  0.20314017E+00  0.99789140E-01
  0.67004977E-01  0.37023211E+00  0.87411298E-01
  0.96548536E+00  0.31624447E+00  0.95820141E-01
  0.67695507E-01  0.14192642E+00  0.10332906E+00
  0.16410593E+00  0.20089802E+00  0.95173584E-01
  0.26497772E+00  0.37087449E+00  0.78287901E-01
  0.16557676E+00  0.31134331E+00  0.84883093E-01
  0.26582603E+00  0.14705516E+00  0.95942349E-01
  0.36368163E+00  0.20467579E+00  0.97601737E-01
  0.46625312E+00  0.37437906E+00  0.10174549E+00
  0.36674861E+00  0.31725224E+00  0.91017590E-01
  0.46467586E+00  0.14667196E+00  0.10023460E+00
  0.56541096E+00  0.20224296E+00  0.10128869E+00
  0.66522729E+00  0.37164869E+00  0.10322722E+00
  0.56298631E+00  0.31628041E+00  0.99975568E-01
  0.66563915E+00  0.14693302E+00  0.10098138E+00
  0.76385652E+00  0.20351102E+00  0.10380927E+00
  0.86647876E+00  0.37215051E+00  0.98597076E-01
  0.76608727E+00  0.31676538E+00  0.10019003E+00
  0.86591952E+00  0.14950610E+00  0.10464550E+00
  0.96300576E+00  0.53849942E+00  0.87831364E-01
  0.69239712E-01  0.69993660E+00  0.84909450E-01
  0.96531134E+00  0.64955299E+00  0.89736992E-01
  0.64214483E-01  0.48187480E+00  0.80043275E-01
  0.16284356E+00  0.53663499E+00  0.69196211E-01
  0.26527944E+00  0.69944920E+00  0.84254522E-01
  0.16557799E+00  0.64776218E+00  0.72335181E-01
  0.26005675E+00  0.47927193E+00  0.57979476E-01
  0.46744779E+00  0.48323498E+00  0.11953304E+00
  0.56582869E+00  0.53892207E+00  0.12557375E+00
  0.66923760E+00  0.70809636E+00  0.11984364E+00
  0.57122454E+00  0.65793214E+00  0.14583843E+00
  0.66313969E+00  0.48417216E+00  0.10937068E+00
  0.76343796E+00  0.53775737E+00  0.10729148E+00
  0.86413995E+00  0.70358821E+00  0.95328699E-01
  0.76533053E+00  0.65141333E+00  0.10690511E+00
  0.86312762E+00  0.48520257E+00  0.97460231E-01
  0.96902980E+00  0.86776983E+00  0.10061734E+00
  0.67020146E-01  0.30815336E-01  0.10739999E+00
  0.96547146E+00  0.97836073E+00  0.10444364E+00
  0.69553833E-01  0.81131594E+00  0.90308643E-01
  0.17017923E+00  0.86275808E+00  0.92279216E-01
  0.26417544E+00  0.34457313E-01  0.10363421E+00
  0.16749527E+00  0.97553736E+00  0.10218576E+00
  0.27072917E+00  0.80933206E+00  0.96735698E-01
  0.36759603E+00  0.86439824E+00  0.11340299E+00
  0.46279494E+00  0.34141782E-01  0.11131629E+00
  0.36171025E+00  0.97602165E+00  0.11326775E+00
  0.46871593E+00  0.81233246E+00  0.12406892E+00
  0.56573352E+00  0.86858928E+00  0.12245257E+00
  0.66516351E+00  0.33533583E-01  0.10553500E+00
  0.56493441E+00  0.98235558E+00  0.11202336E+00
  0.66728582E+00  0.81832786E+00  0.11975051E+00
  0.76850467E+00  0.87139955E+00  0.10976993E+00
  0.86738967E+00  0.36741849E-01  0.10701735E+00
  0.76737534E+00  0.98209462E+00  0.10989608E+00
  0.86575801E+00  0.81577392E+00  0.99280415E-01
  0.47164363E+00  0.70253593E+00  0.12666412E+00
  0.53722166E+00  0.20019894E+00  0.43800197E+00
  0.59195876E+00  0.76368924E+00  0.73740298E+00
  0.35266043E+00  0.27153128E+00  0.61991256E+00
  0.76307363E+00  0.20196613E-01  0.42922350E+00
  0.57342346E-01  0.61951941E+00  0.66174209E+00
  0.69447957E+00  0.63062937E+00  0.81253362E+00
  0.39469768E+00  0.43074465E+00  0.84041360E+00
  0.47484309E+00  0.97411618E+00  0.58216135E+00
  0.17716874E+00  0.56698228E+00  0.86433307E+00
  0.38847134E+00  0.33955090E+00  0.50279016E+00
  0.59414820E+00  0.45426620E+00  0.56239458E+00
  0.13414487E+00  0.75376896E+00  0.32405891E+00
  0.98991108E+00  0.59601665E+00  0.93777431E+00
  0.55548815E+00  0.93470406E+00  0.35335857E+00
  0.89224414E+00  0.97855264E+00  0.26252759E+00
  0.32004016E+00  0.71584555E+00  0.93961123E+00
  0.17294512E+00  0.21523146E-01  0.42324619E+00
  0.64716041E+00  0.93239113E-01  0.53369720E+00
  0.27733981E+00  0.52930256E+00  0.47260357E+00
  0.60154528E+00  0.78719347E+00  0.60793929E+00
  0.83908189E+00  0.40181952E+00  0.53977566E+00
  0.12280626E+00  0.42415765E+00  0.70491575E+00
  0.79120422E+00  0.45997661E+00  0.95420772E+00
  0.33059897E+00  0.91670069E+00  0.49335535E+00
  0.22264719E-01  0.69876377E+00  0.43776670E+00
  0.34455336E+00  0.41916818E+00  0.71193402E+00
  0.39036796E+00  0.45417579E+00  0.32569375E+00
  0.60932520E+00  0.23211189E+00  0.25747993E+00
  0.52193351E+00  0.77886611E+00  0.91211849E+00
  0.81624267E+00  0.81657182E+00  0.42448540E+00
  0.96588158E+00  0.58477760E-01  0.48310554E+00
  0.12472071E+00  0.96177079E+00  0.30868821E+00
  0.17720812E+00  0.86827974E+00  0.59360151E+00
  0.44707467E+00  0.62318677E+00  0.58142514E+00
  0.72035949E+00  0.80854658E+00  0.30648011E+00
  0.27457251E+00  0.10357566E+00  0.25454718E+00
  0.26867421E+00  0.82699679E+00  0.71630470E+00
  0.13060820E+00  0.25467078E+00  0.63275044E+00
  0.20720208E+00  0.29969313E+00  0.29853182E+00
  0.43786137E+00  0.13041450E+00  0.70602697E+00
  0.22441156E-01  0.41385179E+00  0.30712776E+00
  0.79271485E+00  0.28713318E+00  0.71346651E+00
  0.21469990E+00  0.25281219E+00  0.42834888E+00
  0.60012721E+00  0.14279513E+00  0.87764895E+00
  0.34461167E+00  0.96333153E+00  0.78759777E+00
  0.70145174E+00  0.37979953E+00  0.41679199E+00
  0.77702725E+00  0.13694370E+00  0.32088709E+00
  0.91724708E+00  0.28172240E+00  0.90726022E+00
  0.33093125E+00  0.69227472E+00  0.38166566E+00
  0.60305141E+00  0.44821451E+00  0.30491173E+00
  0.10856354E+00  0.71075006E+00  0.77576673E+00
  0.71601705E+00  0.26716478E+00  0.59891254E+00
  0.58705547E+00  0.28336077E+00  0.77402982E+00
  0.92871342E+00  0.89143292E+00  0.91289331E+00
  0.96580782E+00  0.13451876E+00  0.67799893E+00
  0.96070948E+00  0.94674641E+00  0.58357164E+00
  0.96736140E+00  0.42497335E+00  0.79859737E+00
  0.17183533E+00  0.85711671E+00  0.88423718E+00
  0.81376674E+00  0.76754934E-01  0.92430733E+00
  0.48072470E-01  0.29692116E+00  0.50658122E+00
  0.90119574E+00  0.71526792E+00  0.84292733E+00
  0.87998354E+00  0.28230513E+00  0.37729235E+00
  0.69700562E-01  0.47171354E+00  0.42470635E+00
  0.61663267E+00  0.43899013E+00  0.85784798E+00
  0.39942728E+00  0.65640517E+00  0.69783349E+00
  0.80219309E+00  0.79465656E+00  0.55547325E+00
  0.54370488E+00  0.92840371E+00  0.82583313E+00
  0.87457005E+00  0.59435305E+00  0.60241745E+00
  0.80020055E+00  0.50433150E+00  0.71450342E+00
  0.97700443E+00  0.61729850E+00  0.26082091E+00
  0.14737784E+00  0.65597355E+00  0.55057044E+00
  0.44826124E+00  0.10684020E+00  0.32942359E+00
  0.56306448E+00  0.67358876E+00  0.21474465E+00
  0.65603800E+00  0.62428582E+00  0.24749671E+00
  0.33600297E+00  0.64817534E+00  0.82226654E-01
  0.33339157E+00  0.52113926E+00  0.41411305E-01
  0.39289439E+00  0.50796343E+00  0.13947223E+00
  0.56264175E+00  0.14383272E+00  0.46930412E+00
  0.48332076E+00  0.25384559E+00  0.45615145E+00
  0.58319450E+00  0.83723427E+00  0.75812033E+00
  0.60190223E+00  0.76606657E+00  0.69100582E+00
  0.37948126E+00  0.20741689E+00  0.63877007E+00
  0.36683792E+00  0.32845873E+00  0.65270721E+00
  0.74947041E+00  0.60494312E-01  0.38798916E+00
  0.78571652E+00  0.94654288E+00  0.42079298E+00
  0.98243798E+00  0.61346723E+00  0.63652353E+00
  0.11137249E+00  0.63581258E+00  0.62759481E+00
  0.66869631E+00  0.67151752E+00  0.77520959E+00
  0.76886306E+00  0.64849344E+00  0.82196621E+00
  0.37732074E+00  0.41546345E+00  0.79622078E+00
  0.32927819E+00  0.46519078E+00  0.85791923E+00
  0.42485772E+00  0.95189694E+00  0.54414360E+00
  0.43668369E+00  0.25059646E-01  0.60985197E+00
  0.23299103E+00  0.60864981E+00  0.88653475E+00
  0.11490317E+00  0.57147643E+00  0.89603757E+00
  0.38038198E+00  0.32169918E+00  0.54644450E+00
  0.37246540E+00  0.41589293E+00  0.49771723E+00
  0.53432356E+00  0.43480789E+00  0.53145901E+00
  0.62338463E+00  0.38404999E+00  0.57350931E+00
  0.20315423E+00  0.72721639E+00  0.34000986E+00
  0.13323063E+00  0.83390989E+00  0.32752921E+00
  0.96237172E+00  0.65630286E+00  0.91272510E+00
  0.92169364E+00  0.54757640E+00  0.94029591E+00
  0.61112959E+00  0.90203588E+00  0.32320086E+00
  0.59287644E+00  0.94939469E+00  0.39741320E+00
  0.91990507E+00  0.36140100E-02  0.22307990E+00
  0.85336119E+00  0.38563112E-01  0.28356164E+00
  0.38984201E+00  0.74327779E+00  0.92479610E+00
  0.32974167E+00  0.71114959E+00  0.98637388E+00
  0.15982584E+00  0.99840081E+00  0.38068850E+00
  0.17774534E+00  0.97946587E-01  0.42530207E+00
  0.59037854E+00  0.53349089E-01  0.55545970E+00
  0.68640638E+00  0.50405347E-01  0.50504662E+00
  0.20408354E+00  0.50542357E+00  0.45407702E+00
  0.24931252E+00  0.57688446E+00  0.50573708E+00
  0.56162351E+00  0.85777449E+00  0.60152223E+00
  0.67916444E+00  0.80375300E+00  0.59298550E+00
  0.91870512E+00  0.37961937E+00  0.53818682E+00
  0.79986596E+00  0.34960903E+00  0.56679371E+00
  0.66674361E-01  0.41705690E+00  0.73649428E+00
  0.10263773E+00  0.49481775E+00  0.68239621E+00
  0.72520639E+00  0.43915739E+00  0.92727185E+00
  0.76400062E+00  0.46163847E+00  0.99660181E+00
  0.27749712E+00  0.88930506E+00  0.52404776E+00
  0.28200291E+00  0.95745592E+00  0.46569163E+00
  0.66679783E-01  0.71592707E+00  0.40089977E+00
  0.31785477E-01  0.62204735E+00  0.44208838E+00
  0.26243374E+00  0.43143462E+00  0.70747960E+00
  0.37912054E+00  0.49148810E+00  0.71505463E+00
  0.32727964E+00  0.41404418E+00  0.31620025E+00
  0.36729919E+00  0.52538453E+00  0.34046235E+00
  0.61622813E+00  0.31161078E+00  0.26551403E+00
  0.54290900E+00  0.20267082E+00  0.27634546E+00
  0.53554600E+00  0.83228747E+00  0.87817449E+00
  0.57895118E+00  0.72748791E+00  0.90636422E+00
  0.87267407E+00  0.76370073E+00  0.42753724E+00
  0.78795192E+00  0.80198326E+00  0.38309811E+00
  0.88728992E+00  0.52276449E-01  0.46119692E+00
  0.19954431E-01  0.31811530E-01  0.45299910E+00
  0.44424465E-01  0.97019329E+00  0.30406275E+00
  0.16530267E+00  0.74686870E-02  0.27447280E+00
  0.10060582E+00  0.89854371E+00  0.59576049E+00
  0.20584377E+00  0.85803874E+00  0.63952250E+00
  0.50385144E+00  0.67256147E+00  0.56691397E+00
  0.48414902E+00  0.55561447E+00  0.58539865E+00
  0.76935686E+00  0.85686159E+00  0.28372013E+00
  0.71959814E+00  0.73932308E+00  0.28531206E+00
  0.30480021E+00  0.95089624E-01  0.21494391E+00
  0.33853681E+00  0.10473113E+00  0.28702898E+00
  0.30827027E+00  0.75772526E+00  0.69993506E+00
  0.19994337E+00  0.80432395E+00  0.73749934E+00
  0.21103930E+00  0.23979711E+00  0.63181409E+00
  0.11849881E+00  0.31914272E+00  0.65486877E+00
  0.21472993E+00  0.23301975E+00  0.27455793E+00
  0.20406284E+00  0.27629290E+00  0.34129975E+00
  0.41974113E+00  0.68047130E-01  0.73444489E+00
  0.47999575E+00  0.17141479E+00  0.73461860E+00
  0.81188559E-02  0.48123089E+00  0.28744923E+00
  0.87413903E-01  0.36444711E+00  0.29327417E+00
  0.86232247E+00  0.25058953E+00  0.71530549E+00
  0.79995287E+00  0.36213585E+00  0.72758455E+00
  0.15805849E+00  0.27891655E+00  0.46036674E+00
  0.28224519E+00  0.28887302E+00  0.44415636E+00
  0.59443452E+00  0.20339721E+00  0.84782678E+00
  0.55642028E+00  0.15731040E+00  0.91507311E+00
  0.32006327E+00  0.89727020E+00  0.75876777E+00
  0.28240785E+00  0.98468030E+00  0.81458244E+00
  0.72580233E+00  0.40288842E+00  0.45881208E+00
  0.64472153E+00  0.32407817E+00  0.42756427E+00
  0.82733240E+00  0.19101484E+00  0.34842879E+00
  0.70957732E+00  0.16585738E+00  0.30214553E+00
  0.88928129E+00  0.33650318E+00  0.93608698E+00
  0.90406041E+00  0.31251342E+00  0.86476855E+00
  0.36054673E+00  0.75913809E+00  0.39532750E+00
  0.31675359E+00  0.64601173E+00  0.42017341E+00
  0.62471628E+00  0.55966727E+00  0.26833961E+00
  0.52367570E+00  0.43670050E+00  0.31459415E+00
  0.79875012E-01  0.67038563E+00  0.74253952E+00
  0.13886528E+00  0.65539730E+00  0.80442126E+00
  0.74011874E+00  0.26344161E+00  0.64389388E+00
  0.69601452E+00  0.19769636E+00  0.57878101E+00
  0.60322276E+00  0.34833844E+00  0.79646616E+00
  0.65301459E+00  0.27042567E+00  0.74947013E+00
  0.69316638E-03  0.91423421E+00  0.90045748E+00
  0.88325603E+00  0.96188398E+00  0.91830615E+00
  0.11315915E-01  0.95819870E-01  0.70652053E+00
  0.23573838E-01  0.18053800E+00  0.65872685E+00
  0.96008275E+00  0.99210935E+00  0.54153491E+00
  0.94774296E+00  0.99652370E+00  0.61820497E+00
  0.92329471E+00  0.47415349E+00  0.77454944E+00
  0.98797002E+00  0.46000019E+00  0.83930858E+00
  0.22247917E+00  0.80563319E+00  0.90608782E+00
  0.15274954E+00  0.81996317E+00  0.84592237E+00
  0.74138328E+00  0.82970775E-01  0.90570714E+00
  0.84541946E+00  0.14892941E+00  0.91282166E+00
  0.99444111E+00  0.24111543E+00  0.49049458E+00
  0.84788827E-01  0.27707812E+00  0.54793502E+00
  0.94747026E+00  0.73485624E+00  0.80752524E+00
  0.89669137E+00  0.78794189E+00  0.87032684E+00
  0.92107335E+00  0.32034360E+00  0.34651169E+00
  0.82105369E+00  0.32725081E+00  0.39715174E+00
  0.62493699E-01  0.44436461E+00  0.38033863E+00
  0.49503275E-01  0.41428729E+00  0.45551449E+00
  0.52980216E+00  0.44776804E+00  0.86305962E+00
  0.64078615E+00  0.50959971E+00  0.84199809E+00
  0.46165450E+00  0.69002978E+00  0.71802491E+00
  0.42463875E+00  0.64897153E+00  0.65462562E+00
  0.79351669E+00  0.80623219E+00  0.51064004E+00
  0.84776465E+00  0.85497587E+00  0.57217255E+00
  0.46412274E+00  0.93851907E+00  0.81631882E+00
  0.55603756E+00  0.39526004E-02  0.84361239E+00
  0.85439608E+00  0.66348691E+00  0.58694881E+00
  0.84600733E+00  0.53287590E+00  0.57683519E+00
  0.74800514E+00  0.54569213E+00  0.74445614E+00
  0.81661536E+00  0.54687913E+00  0.67450910E+00
  0.33674209E-01  0.65622773E+00  0.28340584E+00
  0.60491042E-02  0.59850653E+00  0.21933528E+00
  0.15558991E+00  0.73648228E+00  0.56444153E+00
  0.83021237E-01  0.66095780E+00  0.52324272E+00
  0.47137147E+00  0.13701001E+00  0.37033085E+00
  0.48871993E+00  0.34911196E-01  0.32635521E+00
  0.65665929E+00  0.44921582E+00  0.34281135E+00
  0.00000000E+00  0.00000000E+00  0.00000000E+00
  0.00000000E+00  0.00000000E+00  0.00000000E+00
  0.00000000E+00  0.00000000E+00  0.00000000E+00
  0.00000000E+00  0.00000000E+00  0.00000000E+00
  0.00000000E+00  0.00000000E+00  0.00000000E+00
  0.00000000E+00  0.00000000E+00  0.00000000E+00
  0.00000000E+00  0.00000000E+00  0.00000000E+00
  0.00000000E+00  0.00000000E+00  0.00000000E+00
  0.00000000E+00  0.00000000E+00  0.00000000E+00
  0.00000000E+00  0.00000000E+00  0.00000000E+00
  0.00000000E+00  0.00000000E+00  0.00000000E+00
  0.00000000E+00  0.00000000E+00  0.00000000E+00
  0.00000000E+00  0.00000000E+00  0.00000000E+00
  0.00000000E+00  0.00000000E+00  0.00000000E+00
  0.00000000E+00  0.00000000E+00  0.00000000E+00
  0.00000000E+00  0.00000000E+00  0.00000000E+00
  0.00000000E+00  0.00000000E+00  0.00000000E+00
  0.00000000E+00  0.00000000E+00  0.00000000E+00
  0.00000000E+00  0.00000000E+00  0.00000000E+00
  0.00000000E+00  0.00000000E+00  0.00000000E+00
  0.00000000E+00  0.00000000E+00  0.00000000E+00
  0.00000000E+00  0.00000000E+00  0.00000000E+00
  0.00000000E+00  0.00000000E+00  0.00000000E+00
  0.00000000E+00  0.00000000E+00  0.00000000E+00
  0.00000000E+00  0.00000000E+00  0.00000000E+00
  0.00000000E+00  0.00000000E+00  0.00000000E+00
  0.00000000E+00  0.00000000E+00  0.00000000E+00
  0.00000000E+00  0.00000000E+00  0.00000000E+00
  0.00000000E+00  0.00000000E+00  0.00000000E+00
  0.00000000E+00  0.00000000E+00  0.00000000E+00
  0.00000000E+00  0.00000000E+00  0.00000000E+00
  0.00000000E+00  0.00000000E+00  0.00000000E+00
  0.00000000E+00  0.00000000E+00  0.00000000E+00
  0.00000000E+00  0.00000000E+00  0.00000000E+00
  0.00000000E+00  0.00000000E+00  0.00000000E+00
  0.00000000E+00  0.00000000E+00  0.00000000E+00
  0.00000000E+00  0.00000000E+00  0.00000000E+00
  0.00000000E+00  0.00000000E+00  0.00000000E+00
  0.00000000E+00  0.00000000E+00  0.00000000E+00
  0.00000000E+00  0.00000000E+00  0.00000000E+00
  0.00000000E+00  0.00000000E+00  0.00000000E+00
  0.00000000E+00  0.00000000E+00  0.00000000E+00
  0.00000000E+00  0.00000000E+00  0.00000000E+00
  0.00000000E+00  0.00000000E+00  0.00000000E+00
  0.00000000E+00  0.00000000E+00  0.00000000E+00
  0.00000000E+00  0.00000000E+00  0.00000000E+00
  0.00000000E+00  0.00000000E+00  0.00000000E+00
  0.00000000E+00  0.00000000E+00  0.00000000E+00
  0.00000000E+00  0.00000000E+00  0.00000000E+00
  0.00000000E+00  0.00000000E+00  0.00000000E+00
  0.00000000E+00  0.00000000E+00  0.00000000E+00
  0.00000000E+00  0.00000000E+00  0.00000000E+00
  0.00000000E+00  0.00000000E+00  0.00000000E+00
  0.00000000E+00  0.00000000E+00  0.00000000E+00
  0.00000000E+00  0.00000000E+00  0.00000000E+00
  0.00000000E+00  0.00000000E+00  0.00000000E+00
  0.00000000E+00  0.00000000E+00  0.00000000E+00
  0.00000000E+00  0.00000000E+00  0.00000000E+00
  0.00000000E+00  0.00000000E+00  0.00000000E+00
  0.00000000E+00  0.00000000E+00  0.00000000E+00
  0.00000000E+00  0.00000000E+00  0.00000000E+00
  0.00000000E+00  0.00000000E+00  0.00000000E+00
  0.00000000E+00  0.00000000E+00  0.00000000E+00
  0.00000000E+00  0.00000000E+00  0.00000000E+00
  0.00000000E+00  0.00000000E+00  0.00000000E+00
  0.00000000E+00  0.00000000E+00  0.00000000E+00
  0.00000000E+00  0.00000000E+00  0.00000000E+00
  0.00000000E+00  0.00000000E+00  0.00000000E+00
  0.00000000E+00  0.00000000E+00  0.00000000E+00
  0.00000000E+00  0.00000000E+00  0.00000000E+00
  0.00000000E+00  0.00000000E+00  0.00000000E+00
  0.00000000E+00  0.00000000E+00  0.00000000E+00
  0.00000000E+00  0.00000000E+00  0.00000000E+00
  0.00000000E+00  0.00000000E+00  0.00000000E+00
  0.00000000E+00  0.00000000E+00  0.00000000E+00
  0.00000000E+00  0.00000000E+00  0.00000000E+00
  0.00000000E+00  0.00000000E+00  0.00000000E+00
  0.00000000E+00  0.00000000E+00  0.00000000E+00
  0.00000000E+00  0.00000000E+00  0.00000000E+00
  0.00000000E+00  0.00000000E+00  0.00000000E+00
  0.00000000E+00  0.00000000E+00  0.00000000E+00
  0.00000000E+00  0.00000000E+00  0.00000000E+00
  0.00000000E+00  0.00000000E+00  0.00000000E+00
  0.00000000E+00  0.00000000E+00  0.00000000E+00
  0.00000000E+00  0.00000000E+00  0.00000000E+00
  0.00000000E+00  0.00000000E+00  0.00000000E+00
  0.00000000E+00  0.00000000E+00  0.00000000E+00
  0.00000000E+00  0.00000000E+00  0.00000000E+00
  0.00000000E+00  0.00000000E+00  0.00000000E+00
  0.00000000E+00  0.00000000E+00  0.00000000E+00
  0.00000000E+00  0.00000000E+00  0.00000000E+00
  0.00000000E+00  0.00000000E+00  0.00000000E+00
  0.00000000E+00  0.00000000E+00  0.00000000E+00
  0.00000000E+00  0.00000000E+00  0.00000000E+00
  0.00000000E+00  0.00000000E+00  0.00000000E+00
  0.00000000E+00  0.00000000E+00  0.00000000E+00
  0.00000000E+00  0.00000000E+00  0.00000000E+00
  0.00000000E+00  0.00000000E+00  0.00000000E+00
  0.00000000E+00  0.00000000E+00  0.00000000E+00
  0.00000000E+00  0.00000000E+00  0.00000000E+00
  0.00000000E+00  0.00000000E+00  0.00000000E+00
  0.00000000E+00  0.00000000E+00  0.00000000E+00
  0.00000000E+00  0.00000000E+00  0.00000000E+00
  0.00000000E+00  0.00000000E+00  0.00000000E+00
  0.00000000E+00  0.00000000E+00  0.00000000E+00
  0.00000000E+00  0.00000000E+00  0.00000000E+00
  0.00000000E+00  0.00000000E+00  0.00000000E+00
  0.00000000E+00  0.00000000E+00  0.00000000E+00
  0.00000000E+00  0.00000000E+00  0.00000000E+00
  0.00000000E+00  0.00000000E+00  0.00000000E+00
  0.00000000E+00  0.00000000E+00  0.00000000E+00
  0.00000000E+00  0.00000000E+00  0.00000000E+00
  0.00000000E+00  0.00000000E+00  0.00000000E+00
  0.00000000E+00  0.00000000E+00  0.00000000E+00
  0.00000000E+00  0.00000000E+00  0.00000000E+00
  0.00000000E+00  0.00000000E+00  0.00000000E+00
  0.00000000E+00  0.00000000E+00  0.00000000E+00
  0.00000000E+00  0.00000000E+00  0.00000000E+00
  0.00000000E+00  0.00000000E+00  0.00000000E+00
  0.00000000E+00  0.00000000E+00  0.00000000E+00
  0.00000000E+00  0.00000000E+00  0.00000000E+00
  0.00000000E+00  0.00000000E+00  0.00000000E+00
  0.00000000E+00  0.00000000E+00  0.00000000E+00
  0.00000000E+00  0.00000000E+00  0.00000000E+00
  0.00000000E+00  0.00000000E+00  0.00000000E+00
  0.00000000E+00  0.00000000E+00  0.00000000E+00
  0.00000000E+00  0.00000000E+00  0.00000000E+00
  0.00000000E+00  0.00000000E+00  0.00000000E+00
  0.00000000E+00  0.00000000E+00  0.00000000E+00
  0.00000000E+00  0.00000000E+00  0.00000000E+00
  0.00000000E+00  0.00000000E+00  0.00000000E+00
  0.00000000E+00  0.00000000E+00  0.00000000E+00
  0.00000000E+00  0.00000000E+00  0.00000000E+00
  0.00000000E+00  0.00000000E+00  0.00000000E+00
  0.00000000E+00  0.00000000E+00  0.00000000E+00
  0.00000000E+00  0.00000000E+00  0.00000000E+00
  0.00000000E+00  0.00000000E+00  0.00000000E+00
  0.00000000E+00  0.00000000E+00  0.00000000E+00
  0.00000000E+00  0.00000000E+00  0.00000000E+00
  0.00000000E+00  0.00000000E+00  0.00000000E+00
  0.00000000E+00  0.00000000E+00  0.00000000E+00
  0.00000000E+00  0.00000000E+00  0.00000000E+00
  0.00000000E+00  0.00000000E+00  0.00000000E+00
  0.00000000E+00  0.00000000E+00  0.00000000E+00
  0.00000000E+00  0.00000000E+00  0.00000000E+00
  0.00000000E+00  0.00000000E+00  0.00000000E+00
  0.00000000E+00  0.00000000E+00  0.00000000E+00
  0.00000000E+00  0.00000000E+00  0.00000000E+00
  0.00000000E+00  0.00000000E+00  0.00000000E+00
  0.00000000E+00  0.00000000E+00  0.00000000E+00
  0.00000000E+00  0.00000000E+00  0.00000000E+00
  0.00000000E+00  0.00000000E+00  0.00000000E+00
  0.00000000E+00  0.00000000E+00  0.00000000E+00
  0.00000000E+00  0.00000000E+00  0.00000000E+00
  0.00000000E+00  0.00000000E+00  0.00000000E+00
  0.00000000E+00  0.00000000E+00  0.00000000E+00
  0.00000000E+00  0.00000000E+00  0.00000000E+00
  0.00000000E+00  0.00000000E+00  0.00000000E+00
  0.00000000E+00  0.00000000E+00  0.00000000E+00
  0.00000000E+00  0.00000000E+00  0.00000000E+00
  0.00000000E+00  0.00000000E+00  0.00000000E+00
  0.00000000E+00  0.00000000E+00  0.00000000E+00
  0.00000000E+00  0.00000000E+00  0.00000000E+00
  0.00000000E+00  0.00000000E+00  0.00000000E+00
  0.00000000E+00  0.00000000E+00  0.00000000E+00
  0.00000000E+00  0.00000000E+00  0.00000000E+00
  0.00000000E+00  0.00000000E+00  0.00000000E+00
  0.00000000E+00  0.00000000E+00  0.00000000E+00
  0.00000000E+00  0.00000000E+00  0.00000000E+00
  0.00000000E+00  0.00000000E+00  0.00000000E+00
  0.00000000E+00  0.00000000E+00  0.00000000E+00
  0.00000000E+00  0.00000000E+00  0.00000000E+00
  0.00000000E+00  0.00000000E+00  0.00000000E+00
  0.00000000E+00  0.00000000E+00  0.00000000E+00
  0.00000000E+00  0.00000000E+00  0.00000000E+00
  0.00000000E+00  0.00000000E+00  0.00000000E+00
  0.00000000E+00  0.00000000E+00  0.00000000E+00
  0.00000000E+00  0.00000000E+00  0.00000000E+00
  0.00000000E+00  0.00000000E+00  0.00000000E+00
  0.00000000E+00  0.00000000E+00  0.00000000E+00
  0.00000000E+00  0.00000000E+00  0.00000000E+00
  0.00000000E+00  0.00000000E+00  0.00000000E+00
  0.00000000E+00  0.00000000E+00  0.00000000E+00
  0.00000000E+00  0.00000000E+00  0.00000000E+00
  0.00000000E+00  0.00000000E+00  0.00000000E+00
  0.00000000E+00  0.00000000E+00  0.00000000E+00
  0.00000000E+00  0.00000000E+00  0.00000000E+00
  0.00000000E+00  0.00000000E+00  0.00000000E+00
  0.00000000E+00  0.00000000E+00  0.00000000E+00
  0.00000000E+00  0.00000000E+00  0.00000000E+00
  0.00000000E+00  0.00000000E+00  0.00000000E+00
  0.00000000E+00  0.00000000E+00  0.00000000E+00
  0.00000000E+00  0.00000000E+00  0.00000000E+00
  0.00000000E+00  0.00000000E+00  0.00000000E+00
  0.00000000E+00  0.00000000E+00  0.00000000E+00
  0.00000000E+00  0.00000000E+00  0.00000000E+00
  0.00000000E+00  0.00000000E+00  0.00000000E+00
  0.00000000E+00  0.00000000E+00  0.00000000E+00
  0.00000000E+00  0.00000000E+00  0.00000000E+00
  0.00000000E+00  0.00000000E+00  0.00000000E+00
  0.00000000E+00  0.00000000E+00  0.00000000E+00
  0.00000000E+00  0.00000000E+00  0.00000000E+00
  0.00000000E+00  0.00000000E+00  0.00000000E+00
  0.00000000E+00  0.00000000E+00  0.00000000E+00
  0.00000000E+00  0.00000000E+00  0.00000000E+00
  0.00000000E+00  0.00000000E+00  0.00000000E+00
  0.00000000E+00  0.00000000E+00  0.00000000E+00
  0.00000000E+00  0.00000000E+00  0.00000000E+00
  0.00000000E+00  0.00000000E+00  0.00000000E+00
  0.00000000E+00  0.00000000E+00  0.00000000E+00
  0.00000000E+00  0.00000000E+00  0.00000000E+00
  0.00000000E+00  0.00000000E+00  0.00000000E+00
  0.00000000E+00  0.00000000E+00  0.00000000E+00
  0.00000000E+00  0.00000000E+00  0.00000000E+00
  0.00000000E+00  0.00000000E+00  0.00000000E+00
  0.00000000E+00  0.00000000E+00  0.00000000E+00
  0.00000000E+00  0.00000000E+00  0.00000000E+00
  0.00000000E+00  0.00000000E+00  0.00000000E+00
  0.00000000E+00  0.00000000E+00  0.00000000E+00
  0.00000000E+00  0.00000000E+00  0.00000000E+00
  0.00000000E+00  0.00000000E+00  0.00000000E+00
  0.00000000E+00  0.00000000E+00  0.00000000E+00
  0.00000000E+00  0.00000000E+00  0.00000000E+00
  0.00000000E+00  0.00000000E+00  0.00000000E+00
  0.00000000E+00  0.00000000E+00  0.00000000E+00
  0.00000000E+00  0.00000000E+00  0.00000000E+00
  0.00000000E+00  0.00000000E+00  0.00000000E+00
  0.00000000E+00  0.00000000E+00  0.00000000E+00
  0.00000000E+00  0.00000000E+00  0.00000000E+00
  0.00000000E+00  0.00000000E+00  0.00000000E+00
  0.00000000E+00  0.00000000E+00  0.00000000E+00
  0.00000000E+00  0.00000000E+00  0.00000000E+00
  0.00000000E+00  0.00000000E+00  0.00000000E+00
  0.00000000E+00  0.00000000E+00  0.00000000E+00
  0.00000000E+00  0.00000000E+00  0.00000000E+00
  0.00000000E+00  0.00000000E+00  0.00000000E+00
  0.00000000E+00  0.00000000E+00  0.00000000E+00
  0.00000000E+00  0.00000000E+00  0.00000000E+00
  0.00000000E+00  0.00000000E+00  0.00000000E+00
  0.00000000E+00  0.00000000E+00  0.00000000E+00
  0.00000000E+00  0.00000000E+00  0.00000000E+00
  0.00000000E+00  0.00000000E+00  0.00000000E+00
  0.00000000E+00  0.00000000E+00  0.00000000E+00
  0.00000000E+00  0.00000000E+00  0.00000000E+00
  0.00000000E+00  0.00000000E+00  0.00000000E+00
  0.00000000E+00  0.00000000E+00  0.00000000E+00
  0.00000000E+00  0.00000000E+00  0.00000000E+00
  0.00000000E+00  0.00000000E+00  0.00000000E+00
  0.00000000E+00  0.00000000E+00  0.00000000E+00
  0.00000000E+00  0.00000000E+00  0.00000000E+00
  0.00000000E+00  0.00000000E+00  0.00000000E+00
  0.00000000E+00  0.00000000E+00  0.00000000E+00
  0.00000000E+00  0.00000000E+00  0.00000000E+00
  0.00000000E+00  0.00000000E+00  0.00000000E+00
  0.00000000E+00  0.00000000E+00  0.00000000E+00
  0.00000000E+00  0.00000000E+00  0.00000000E+00
  0.00000000E+00  0.00000000E+00  0.00000000E+00
  0.00000000E+00  0.00000000E+00  0.00000000E+00
  0.00000000E+00  0.00000000E+00  0.00000000E+00
  0.00000000E+00  0.00000000E+00  0.00000000E+00
  0.00000000E+00  0.00000000E+00  0.00000000E+00
  0.00000000E+00  0.00000000E+00  0.00000000E+00
  0.00000000E+00  0.00000000E+00  0.00000000E+00
  0.00000000E+00  0.00000000E+00  0.00000000E+00
  0.00000000E+00  0.00000000E+00  0.00000000E+00
  0.00000000E+00  0.00000000E+00  0.00000000E+00
  0.00000000E+00  0.00000000E+00  0.00000000E+00
  0.00000000E+00  0.00000000E+00  0.00000000E+00
  0.00000000E+00  0.00000000E+00  0.00000000E+00
  0.00000000E+00  0.00000000E+00  0.00000000E+00
  0.00000000E+00  0.00000000E+00  0.00000000E+00
  0.00000000E+00  0.00000000E+00  0.00000000E+00
  0.00000000E+00  0.00000000E+00  0.00000000E+00
  0.00000000E+00  0.00000000E+00  0.00000000E+00
  0.00000000E+00  0.00000000E+00  0.00000000E+00
  0.00000000E+00  0.00000000E+00  0.00000000E+00
  0.00000000E+00  0.00000000E+00  0.00000000E+00
  0.00000000E+00  0.00000000E+00  0.00000000E+00
  0.00000000E+00  0.00000000E+00  0.00000000E+00
  0.00000000E+00  0.00000000E+00  0.00000000E+00
  0.00000000E+00  0.00000000E+00  0.00000000E+00
  0.00000000E+00  0.00000000E+00  0.00000000E+00
  0.00000000E+00  0.00000000E+00  0.00000000E+00
  0.00000000E+00  0.00000000E+00  0.00000000E+00
  0.00000000E+00  0.00000000E+00  0.00000000E+00
  0.00000000E+00  0.00000000E+00  0.00000000E+00
  0.00000000E+00  0.00000000E+00  0.00000000E+00
  0.00000000E+00  0.00000000E+00  0.00000000E+00
  0.00000000E+00  0.00000000E+00  0.00000000E+00
  0.00000000E+00  0.00000000E+00  0.00000000E+00
  0.00000000E+00  0.00000000E+00  0.00000000E+00
  0.00000000E+00  0.00000000E+00  0.00000000E+00
  0.00000000E+00  0.00000000E+00  0.00000000E+00
  0.00000000E+00  0.00000000E+00  0.00000000E+00
  0.00000000E+00  0.00000000E+00  0.00000000E+00
  0.00000000E+00  0.00000000E+00  0.00000000E+00
  0.00000000E+00  0.00000000E+00  0.00000000E+00
  0.00000000E+00  0.00000000E+00  0.00000000E+00
  0.00000000E+00  0.00000000E+00  0.00000000E+00
  0.00000000E+00  0.00000000E+00  0.00000000E+00
  0.00000000E+00  0.00000000E+00  0.00000000E+00
  0.00000000E+00  0.00000000E+00  0.00000000E+00
  0.00000000E+00  0.00000000E+00  0.00000000E+00
  0.00000000E+00  0.00000000E+00  0.00000000E+00
  0.00000000E+00  0.00000000E+00  0.00000000E+00
  0.00000000E+00  0.00000000E+00  0.00000000E+00
  0.00000000E+00  0.00000000E+00  0.00000000E+00
  0.00000000E+00  0.00000000E+00  0.00000000E+00
  0.00000000E+00  0.00000000E+00  0.00000000E+00
  0.00000000E+00  0.00000000E+00  0.00000000E+00
  0.00000000E+00  0.00000000E+00  0.00000000E+00
  0.00000000E+00  0.00000000E+00  0.00000000E+00
  0.00000000E+00  0.00000000E+00  0.00000000E+00
  0.00000000E+00  0.00000000E+00  0.00000000E+00
  0.00000000E+00  0.00000000E+00  0.00000000E+00
  0.00000000E+00  0.00000000E+00  0.00000000E+00
  0.00000000E+00  0.00000000E+00  0.00000000E+00
  0.00000000E+00  0.00000000E+00  0.00000000E+00
  0.00000000E+00  0.00000000E+00  0.00000000E+00
  0.00000000E+00  0.00000000E+00  0.00000000E+00
  0.00000000E+00  0.00000000E+00  0.00000000E+00
  0.00000000E+00  0.00000000E+00  0.00000000E+00
  0.00000000E+00  0.00000000E+00  0.00000000E+00
  0.00000000E+00  0.00000000E+00  0.00000000E+00
  0.00000000E+00  0.00000000E+00  0.00000000E+00
  0.00000000E+00  0.00000000E+00  0.00000000E+00
  0.00000000E+00  0.00000000E+00  0.00000000E+00
  0.00000000E+00  0.00000000E+00  0.00000000E+00
  0.00000000E+00  0.00000000E+00  0.00000000E+00
  0.00000000E+00  0.00000000E+00  0.00000000E+00
  0.00000000E+00  0.00000000E+00  0.00000000E+00
  0.00000000E+00  0.00000000E+00  0.00000000E+00
  0.00000000E+00  0.00000000E+00  0.00000000E+00
  0.00000000E+00  0.00000000E+00  0.00000000E+00
  0.00000000E+00  0.00000000E+00  0.00000000E+00
  0.00000000E+00  0.00000000E+00  0.00000000E+00
  0.00000000E+00  0.00000000E+00  0.00000000E+00
  0.00000000E+00  0.00000000E+00  0.00000000E+00
  0.00000000E+00  0.00000000E+00  0.00000000E+00
  0.00000000E+00  0.00000000E+00  0.00000000E+00
  0.00000000E+00  0.00000000E+00  0.00000000E+00
  0.00000000E+00  0.00000000E+00  0.00000000E+00
  0.00000000E+00  0.00000000E+00  0.00000000E+00
  0.00000000E+00  0.00000000E+00  0.00000000E+00
  0.00000000E+00  0.00000000E+00  0.00000000E+00
  0.00000000E+00  0.00000000E+00  0.00000000E+00
  0.00000000E+00  0.00000000E+00  0.00000000E+00
  0.00000000E+00  0.00000000E+00  0.00000000E+00
  0.00000000E+00  0.00000000E+00  0.00000000E+00
  0.00000000E+00  0.00000000E+00  0.00000000E+00
  0.00000000E+00  0.00000000E+00  0.00000000E+00
  0.00000000E+00  0.00000000E+00  0.00000000E+00
  0.00000000E+00  0.00000000E+00  0.00000000E+00
  0.00000000E+00  0.00000000E+00  0.00000000E+00
  0.00000000E+00  0.00000000E+00  0.00000000E+00
  0.00000000E+00  0.00000000E+00  0.00000000E+00
  0.00000000E+00  0.00000000E+00  0.00000000E+00
  0.00000000E+00  0.00000000E+00  0.00000000E+00
  0.00000000E+00  0.00000000E+00  0.00000000E+00
  0.00000000E+00  0.00000000E+00  0.00000000E+00
  0.00000000E+00  0.00000000E+00  0.00000000E+00
  0.00000000E+00  0.00000000E+00  0.00000000E+00
  0.00000000E+00  0.00000000E+00  0.00000000E+00
  0.00000000E+00  0.00000000E+00  0.00000000E+00
  0.00000000E+00  0.00000000E+00  0.00000000E+00
  0.00000000E+00  0.00000000E+00  0.00000000E+00
  0.00000000E+00  0.00000000E+00  0.00000000E+00
  0.00000000E+00  0.00000000E+00  0.00000000E+00
  0.00000000E+00  0.00000000E+00  0.00000000E+00
  0.00000000E+00  0.00000000E+00  0.00000000E+00
  0.00000000E+00  0.00000000E+00  0.00000000E+00
  0.00000000E+00  0.00000000E+00  0.00000000E+00
  0.00000000E+00  0.00000000E+00  0.00000000E+00
  0.00000000E+00  0.00000000E+00  0.00000000E+00
  0.00000000E+00  0.00000000E+00  0.00000000E+00
  0.00000000E+00  0.00000000E+00  0.00000000E+00
  0.00000000E+00  0.00000000E+00  0.00000000E+00
  0.00000000E+00  0.00000000E+00  0.00000000E+00
  0.00000000E+00  0.00000000E+00  0.00000000E+00
  0.00000000E+00  0.00000000E+00  0.00000000E+00
  0.00000000E+00  0.00000000E+00  0.00000000E+00
  0.00000000E+00  0.00000000E+00  0.00000000E+00
  0.00000000E+00  0.00000000E+00  0.00000000E+00
  0.00000000E+00  0.00000000E+00  0.00000000E+00
  0.00000000E+00  0.00000000E+00  0.00000000E+00
  0.00000000E+00  0.00000000E+00  0.00000000E+00
  0.00000000E+00  0.00000000E+00  0.00000000E+00
  0.00000000E+00  0.00000000E+00  0.00000000E+00
  0.00000000E+00  0.00000000E+00  0.00000000E+00
  0.00000000E+00  0.00000000E+00  0.00000000E+00
  0.00000000E+00  0.00000000E+00  0.00000000E+00
  0.00000000E+00  0.00000000E+00  0.00000000E+00
  0.00000000E+00  0.00000000E+00  0.00000000E+00
  0.00000000E+00  0.00000000E+00  0.00000000E+00
  0.00000000E+00  0.00000000E+00  0.00000000E+00
  0.00000000E+00  0.00000000E+00  0.00000000E+00
  0.00000000E+00  0.00000000E+00  0.00000000E+00
  0.00000000E+00  0.00000000E+00  0.00000000E+00
  0.00000000E+00  0.00000000E+00  0.00000000E+00
  0.00000000E+00  0.00000000E+00  0.00000000E+00
  0.00000000E+00  0.00000000E+00  0.00000000E+00
  0.00000000E+00  0.00000000E+00  0.00000000E+00
  0.00000000E+00  0.00000000E+00  0.00000000E+00
  0.00000000E+00  0.00000000E+00  0.00000000E+00
  0.00000000E+00  0.00000000E+00  0.00000000E+00
  0.00000000E+00  0.00000000E+00  0.00000000E+00
  0.00000000E+00  0.00000000E+00  0.00000000E+00
  0.00000000E+00  0.00000000E+00  0.00000000E+00
  0.00000000E+00  0.00000000E+00  0.00000000E+00
  0.00000000E+00  0.00000000E+00  0.00000000E+00
  0.00000000E+00  0.00000000E+00  0.00000000E+00
  0.00000000E+00  0.00000000E+00  0.00000000E+00
  0.00000000E+00  0.00000000E+00  0.00000000E+00
  0.00000000E+00  0.00000000E+00  0.00000000E+00
  0.00000000E+00  0.00000000E+00  0.00000000E+00
  0.00000000E+00  0.00000000E+00  0.00000000E+00
  0.00000000E+00  0.00000000E+00  0.00000000E+00
  0.00000000E+00  0.00000000E+00  0.00000000E+00
  0.00000000E+00  0.00000000E+00  0.00000000E+00
  0.00000000E+00  0.00000000E+00  0.00000000E+00
  0.00000000E+00  0.00000000E+00  0.00000000E+00
  0.00000000E+00  0.00000000E+00  0.00000000E+00
  0.00000000E+00  0.00000000E+00  0.00000000E+00
  0.00000000E+00  0.00000000E+00  0.00000000E+00
  0.00000000E+00  0.00000000E+00  0.00000000E+00
  0.00000000E+00  0.00000000E+00  0.00000000E+00
  0.00000000E+00  0.00000000E+00  0.00000000E+00
  0.00000000E+00  0.00000000E+00  0.00000000E+00
  0.00000000E+00  0.00000000E+00  0.00000000E+00
  0.00000000E+00  0.00000000E+00  0.00000000E+00
  0.00000000E+00  0.00000000E+00  0.00000000E+00
  0.00000000E+00  0.00000000E+00  0.00000000E+00
  0.00000000E+00  0.00000000E+00  0.00000000E+00
  0.00000000E+00  0.00000000E+00  0.00000000E+00
  0.00000000E+00  0.00000000E+00  0.00000000E+00
  0.00000000E+00  0.00000000E+00  0.00000000E+00
  0.00000000E+00  0.00000000E+00  0.00000000E+00
  0.00000000E+00  0.00000000E+00  0.00000000E+00
  0.00000000E+00  0.00000000E+00  0.00000000E+00
  0.00000000E+00  0.00000000E+00  0.00000000E+00
  0.00000000E+00  0.00000000E+00  0.00000000E+00
  0.00000000E+00  0.00000000E+00  0.00000000E+00
  0.00000000E+00  0.00000000E+00  0.00000000E+00
  0.00000000E+00  0.00000000E+00  0.00000000E+00
  0.00000000E+00  0.00000000E+00  0.00000000E+00
  0.00000000E+00  0.00000000E+00  0.00000000E+00
  0.00000000E+00  0.00000000E+00  0.00000000E+00
  0.00000000E+00  0.00000000E+00  0.00000000E+00
  0.00000000E+00  0.00000000E+00  0.00000000E+00
  0.00000000E+00  0.00000000E+00  0.00000000E+00
  0.00000000E+00  0.00000000E+00  0.00000000E+00
  0.00000000E+00  0.00000000E+00  0.00000000E+00
  0.00000000E+00  0.00000000E+00  0.00000000E+00
  0.00000000E+00  0.00000000E+00  0.00000000E+00
  0.00000000E+00  0.00000000E+00  0.00000000E+00
  0.00000000E+00  0.00000000E+00  0.00000000E+00
  0.00000000E+00  0.00000000E+00  0.00000000E+00
  0.00000000E+00  0.00000000E+00  0.00000000E+00
  0.00000000E+00  0.00000000E+00  0.00000000E+00
  0.00000000E+00  0.00000000E+00  0.00000000E+00
  0.00000000E+00  0.00000000E+00  0.00000000E+00
  0.00000000E+00  0.00000000E+00  0.00000000E+00
  0.00000000E+00  0.00000000E+00  0.00000000E+00
  0.00000000E+00  0.00000000E+00  0.00000000E+00
  0.00000000E+00  0.00000000E+00  0.00000000E+00
  0.00000000E+00  0.00000000E+00  0.00000000E+00
  0.00000000E+00  0.00000000E+00  0.00000000E+00
  0.00000000E+00  0.00000000E+00  0.00000000E+00
  0.00000000E+00  0.00000000E+00  0.00000000E+00
  0.00000000E+00  0.00000000E+00  0.00000000E+00
  0.00000000E+00  0.00000000E+00  0.00000000E+00
  0.00000000E+00  0.00000000E+00  0.00000000E+00
  0.00000000E+00  0.00000000E+00  0.00000000E+00
  0.00000000E+00  0.00000000E+00  0.00000000E+00
  0.00000000E+00  0.00000000E+00  0.00000000E+00
  0.00000000E+00  0.00000000E+00  0.00000000E+00
  0.00000000E+00  0.00000000E+00  0.00000000E+00
  0.00000000E+00  0.00000000E+00  0.00000000E+00
  0.00000000E+00  0.00000000E+00  0.00000000E+00
  0.00000000E+00  0.00000000E+00  0.00000000E+00
  0.00000000E+00  0.00000000E+00  0.00000000E+00
  0.00000000E+00  0.00000000E+00  0.00000000E+00
  0.00000000E+00  0.00000000E+00  0.00000000E+00
  0.00000000E+00  0.00000000E+00  0.00000000E+00
  0.00000000E+00  0.00000000E+00  0.00000000E+00
  0.00000000E+00  0.00000000E+00  0.00000000E+00
  0.00000000E+00  0.00000000E+00  0.00000000E+00
  0.00000000E+00  0.00000000E+00  0.00000000E+00
  0.00000000E+00  0.00000000E+00  0.00000000E+00
  0.00000000E+00  0.00000000E+00  0.00000000E+00
  0.00000000E+00  0.00000000E+00  0.00000000E+00
  0.00000000E+00  0.00000000E+00  0.00000000E+00
  0.00000000E+00  0.00000000E+00  0.00000000E+00
  0.00000000E+00  0.00000000E+00  0.00000000E+00
  0.00000000E+00  0.00000000E+00  0.00000000E+00
  0.00000000E+00  0.00000000E+00  0.00000000E+00
  0.00000000E+00  0.00000000E+00  0.00000000E+00
  0.00000000E+00  0.00000000E+00  0.00000000E+00
  0.00000000E+00  0.00000000E+00  0.00000000E+00
  0.00000000E+00  0.00000000E+00  0.00000000E+00
  0.00000000E+00  0.00000000E+00  0.00000000E+00
  0.00000000E+00  0.00000000E+00  0.00000000E+00
  0.00000000E+00  0.00000000E+00  0.00000000E+00
  0.00000000E+00  0.00000000E+00  0.00000000E+00
  0.00000000E+00  0.00000000E+00  0.00000000E+00
  0.00000000E+00  0.00000000E+00  0.00000000E+00
  0.00000000E+00  0.00000000E+00  0.00000000E+00
  0.00000000E+00  0.00000000E+00  0.00000000E+00
  0.00000000E+00  0.00000000E+00  0.00000000E+00
  0.00000000E+00  0.00000000E+00  0.00000000E+00
  0.00000000E+00  0.00000000E+00  0.00000000E+00
  0.00000000E+00  0.00000000E+00  0.00000000E+00
  0.00000000E+00  0.00000000E+00  0.00000000E+00
  0.00000000E+00  0.00000000E+00  0.00000000E+00
  0.00000000E+00  0.00000000E+00  0.00000000E+00
  0.00000000E+00  0.00000000E+00  0.00000000E+00
  0.00000000E+00  0.00000000E+00  0.00000000E+00
  0.00000000E+00  0.00000000E+00  0.00000000E+00
  0.00000000E+00  0.00000000E+00  0.00000000E+00
  0.00000000E+00  0.00000000E+00  0.00000000E+00
  0.00000000E+00  0.00000000E+00  0.00000000E+00
  0.00000000E+00  0.00000000E+00  0.00000000E+00
  0.00000000E+00  0.00000000E+00  0.00000000E+00
  0.00000000E+00  0.00000000E+00  0.00000000E+00
  0.00000000E+00  0.00000000E+00  0.00000000E+00
  0.00000000E+00  0.00000000E+00  0.00000000E+00
  0.00000000E+00  0.00000000E+00  0.00000000E+00
  0.00000000E+00  0.00000000E+00  0.00000000E+00
  0.00000000E+00  0.00000000E+00  0.00000000E+00
  0.00000000E+00  0.00000000E+00  0.00000000E+00
  0.00000000E+00  0.00000000E+00  0.00000000E+00
  0.00000000E+00  0.00000000E+00  0.00000000E+00
  0.00000000E+00  0.00000000E+00  0.00000000E+00
  0.00000000E+00  0.00000000E+00  0.00000000E+00
  0.00000000E+00  0.00000000E+00  0.00000000E+00
  0.00000000E+00  0.00000000E+00  0.00000000E+00
  0.00000000E+00  0.00000000E+00  0.00000000E+00
  0.00000000E+00  0.00000000E+00  0.00000000E+00
  0.00000000E+00  0.00000000E+00  0.00000000E+00
  0.00000000E+00  0.00000000E+00  0.00000000E+00
  0.00000000E+00  0.00000000E+00  0.00000000E+00
  0.00000000E+00  0.00000000E+00  0.00000000E+00
  0.00000000E+00  0.00000000E+00  0.00000000E+00
  0.00000000E+00  0.00000000E+00  0.00000000E+00
  0.00000000E+00  0.00000000E+00  0.00000000E+00
  0.00000000E+00  0.00000000E+00  0.00000000E+00
  0.00000000E+00  0.00000000E+00  0.00000000E+00
  0.00000000E+00  0.00000000E+00  0.00000000E+00
  0.00000000E+00  0.00000000E+00  0.00000000E+00
  0.00000000E+00  0.00000000E+00  0.00000000E+00
  0.00000000E+00  0.00000000E+00  0.00000000E+00
  0.00000000E+00  0.00000000E+00  0.00000000E+00
  0.00000000E+00  0.00000000E+00  0.00000000E+00
  0.00000000E+00  0.00000000E+00  0.00000000E+00
  0.00000000E+00  0.00000000E+00  0.00000000E+00
  0.00000000E+00  0.00000000E+00  0.00000000E+00
  0.00000000E+00  0.00000000E+00  0.00000000E+00
  0.00000000E+00  0.00000000E+00  0.00000000E+00
  0.00000000E+00  0.00000000E+00  0.00000000E+00
  0.00000000E+00  0.00000000E+00  0.00000000E+00
