# Supplementary material for: Cation-tuned acidic electrified interface for hydrogen peroxide electrosynthesis with industrial-level current densities in natural seawater
Source: Nat Commun. 2026 Apr 20;17:5443. doi: 10.1038/s41467-026-72026-2 (PMC13279823; doi:10.1038/s41467-026-72026-2)
Supplement: Supplementary file 3 — Supplementary Data 1 [file 41467_2026_72026_MOESM3_ESM.zip › AIMD/Supplementary Fig. 33-c2-h2o-ooh/CONTCAR]

c-h2o-h-ooh                             
   1.00000000000000     
    12.2737998961999999    0.0000000000000000    0.0000000000000000
     0.0000000000000000   12.5156002045000001    0.0000000000000000
     0.0000000000000000    0.0000000000000000   21.2098007202000005
   C    O    H 
    57    75   149
Direct
  0.9224125772454727  0.1603464317182548  0.1050734396509968
  0.0227838384618150  0.3251511449001340  0.1045346738284918
  0.9225957352532360  0.2729285750797217  0.1074777492751727
  0.0222379810353859  0.1064483154720785  0.0919783585729186
  0.1254559795522540  0.1583332869310728  0.0934922190084746
  0.2196843016926676  0.3281724135787363  0.0987069631276891
  0.1226323745533235  0.2679292029465746  0.1019518823557114
  0.2262384831139035  0.1077985358409892  0.0911017953693450
  0.3246679985626455  0.1632543108184312  0.1032848258198318
  0.4229945570146637  0.3309513377870709  0.1246132814687074
  0.3203775729048075  0.2766234539653905  0.1087217304216161
  0.4247608591033654  0.1048209199377649  0.0999704884499016
  0.5234663935721499  0.1611849208224546  0.1043746399162274
  0.6201970030651892  0.3272993612577960  0.1257073188749533
  0.5230414905264250  0.2718780489637433  0.1194806216883490
  0.6257904743241718  0.1030127176036018  0.1018387655279474
  0.7254652507638518  0.1630490808349943  0.1039335243056062
  0.8215235037750375  0.3285451783009983  0.1091944580936712
  0.7216623448566943  0.2740726823249961  0.1157633404730542
  0.8257608413882478  0.1088788857106897  0.0986210955131894
  0.9214988664625322  0.4971412623629770  0.0959489802109178
  0.0169821600892730  0.6644745883278249  0.0714845659178893
  0.9227385589087508  0.6075122256091299  0.0834174082132980
  0.0215858935888936  0.4366260487517575  0.0992223892925543
  0.1179685145824372  0.4939446310957862  0.0848527865253553
  0.2138289314066023  0.6654820222825377  0.0675515232533990
  0.1169931294677875  0.6072899441385249  0.0723054213810706
  0.2135774803763794  0.4362692550036005  0.0849599128060880
  0.4312713072908335  0.4394680795229025  0.1402366026569959
  0.5293460452919354  0.4996174301400034  0.1412013408302513
  0.6200308025084174  0.6631593767279166  0.1106492538355890
  0.5276472782234057  0.6141862927747718  0.1403506144288367
  0.6254232599775701  0.4401036776694196  0.1298824263868341
  0.7252051543370169  0.4964005129178133  0.1176487559949957
  0.8210427884863842  0.6617990194349942  0.0894462738100759
  0.7223958096008967  0.6100605922506672  0.1087074096388971
  0.8233087100221121  0.4461145094440734  0.1081420479532159
  0.9223856312266110  0.8305944141560929  0.0725854091529095
  0.0196600083664998  0.9983880529707885  0.0765434539931841
  0.9202921451970952  0.9437618310874889  0.0756819093823776
  0.0216817832211181  0.7758675179184413  0.0676949572685003
  0.1204841665765626  0.8342434347344764  0.0637303613805936
  0.2253605507481365  0.9930127353986917  0.0815935151936722
  0.1216564059226052  0.9454097334613021  0.0713395655374517
  0.2161082734113861  0.7732814384881800  0.0642896790391530
  0.3204301736322548  0.8263320413868326  0.0643489929983374
  0.4225607650902130  0.9930610195774466  0.0858523265137265
  0.3239320745197107  0.9355311581315355  0.0811037305560805
  0.4230748108408295  0.7804344094857237  0.0468538873122522
  0.5237952900861496  0.8288559874639498  0.0747409346465177
  0.6238020467466787  0.9905924509843350  0.0918678138793697
  0.5223038673516696  0.9387038668995974  0.0856706255306866
  0.6210291105250473  0.7735580518611069  0.0890902136536014
  0.7237389675424426  0.8261588046700655  0.0870575855800659
  0.8229997819609852  0.9989424060722325  0.0874709002449662
  0.7227752138881548  0.9374578256742708  0.0874229225672893
  0.8262809267014496  0.7721818279198073  0.0794861569635543
  0.4227963521419474  0.6974056379462029  0.0133144104725322
  0.4466516813213009 -0.0012499675246166  0.4607265188625624
  0.5695746552709168  0.8025809418688559  0.7135633125462213
  0.4951381899437523  0.3088654300635192  0.6296276151379595
  0.9460738833717963  0.0476386865120311  0.5167353286514400
  0.2919240066077209  0.6575598985679891  0.5991711556976443
  0.6506570793461578  0.6472042176700732  0.7802511944747538
  0.1653199802543673  0.7728138904703855  0.9280828842138586
  0.5484456680130002 -0.0227457126146530  0.5706858963567714
 -0.0452092381988887  0.6646118014482199  0.9285366291216063
  0.4532951539215232  0.2307659295555800  0.4519032652735491
  0.7530414727936114  0.4800343772292995  0.5254484797970403
  0.1512826015019024  0.7944050148047925  0.2290349273882032
  0.8245193158184845  0.3640836119911368  0.9585748478800330
  0.6859052620233637  0.6511917338921906  0.4071834301973631
  0.8551492076942867  0.0149337245331731  0.3324589890679067
  0.3260728272935476  0.0522100337159939  0.8571068047459784
 -0.0734917761047379  0.2079373525940277  0.2686679850490703
  0.7368913256839039  0.1298639989531711  0.5273194382653477
  0.2503720534336742  0.3864476826460274  0.4600711963989980
  0.6285012335792549  0.7629496638342633  0.5804460792607896
  0.9949512479141819  0.3370888960495146  0.6086649525271923
  0.1428112737840223  0.5812485403608622  0.6948650070126640
  0.6437470946339119  0.5468202837990178  0.9487909841123580
  0.2434091341029822  0.9472980680724757  0.4284056681989615
  0.1764712436045412  0.8257846039493351  0.5253317209909103
  0.3249229890993178  0.6069173355459329  0.9032522455798975
  0.4175078081007008  0.5750621841922616  0.3598354164998210
  0.6727433521513269  0.0127526192009953  0.2556971163626783
  0.1303230967424173  0.9534189180977998  0.8585906346777921
  0.9559431591270982  0.8211083557329670  0.5174949952182325
  1.1011818149270374  0.2959108086795518  0.3210318083106455
  0.2835360379145318  0.9452041906342603  0.3005646306103193
  0.2548207069881631  0.9498996817836670  0.6109977237597393
  0.5681966923426728  0.5958452632305498  0.5192555129444772
  0.8879663599488616  0.8317139087878401  0.3993341026095578
  0.4795855550297631 -0.1487601962980235  0.2639720946538942
  0.1349324725233602  0.8634503266493438  0.7392817330161576
  0.2051913498794474  0.3644593884924215  0.7179236060518881
  0.2913473649776346  0.1559000773807801  0.3025784119517591
  0.4211580671143930  0.3569527581515456  0.7709761934977520
  1.1185867346716560  0.5183968718318661  0.3114490526787940
  0.8076407143930457  0.3169973302314137  0.7399097568816015
  0.0489910319872245  0.1167086798720743  0.4030014826179423
  0.6601043675743227  0.2632691242977039  0.8341052292998025
  0.4238831114282705  0.0933688040878102  0.6478059610837412
  0.8859670356040447  0.3979726463074490  0.4157746547051063
  0.7830151903674133  0.1971998658972372  0.4026676404696057
  0.1698742700217285  0.4618089384526955  0.9066571164282465
  0.2808290096281874  0.5973817028360077  0.2279730183391277
  0.5435062615816217  0.4137193286146462  0.3915815925006438
 -0.0089925019723509  0.7078921987828005  0.7775553424665070
  0.7195761250683719  0.3135785299620476  0.6158407791688323
  0.4868881910629058  0.1380199230977195  0.7735515179858419
 -0.0470264042995836  0.0698443412365195  0.8115596158458397
  0.9873766491514074  0.2078942808324353  0.7203623504162850
  1.0930605316132582  0.1046764771841873  0.6098675221554342
  0.9649201985915967  0.4564146568567972  0.8706305657628162
  0.6658941462462976 -0.0461088087437873  0.9016691111293761
  0.7591173814213295  0.1674125207435636  0.9127716783326206
  0.2029915668868670  0.2952525343160994  0.5925546570492105
  0.7406760833132134  0.7283115921909534  0.8958681637082224
  0.8156350520006197  0.5568725802940273  0.3095746682340858
  0.0499445259019899  0.5257923809542691  0.4300735273510748
  0.5245488905455644  0.5196284172603797  0.8423099934722421
  0.3418252961027699  0.7930236296920080  0.6909891904069391
  0.8375507308021072  0.6641432819410712  0.5639554768829284
  0.6460842706119894 -0.0287876138837434  0.7653269713032052
  0.9357979130929619  0.5157051799929204  0.6410546147745150
  0.8466037677228617  0.5502373270833495  0.7569276949457363
  0.9573225041969755  0.7160513921698031  0.2897236991833899
  0.3929104300151319  0.4691601342495135  0.5507237346125751
  0.5075038564745318 -0.2039592911761677  0.3886343593557913
  0.4492871397199155  0.6709434097431600  0.1636071814621880
  0.5352077508232969  0.1658978659691239  0.3162861502161728
  0.2934732365612995  0.6226418181240732  0.0739540980273439
  0.2888911461255095  0.4808165605367443  0.0751194227066851
  0.3591716897487094  0.4864052637805130  0.1485457693486264
  0.3615144559406451 -0.0013404596696722  0.4560563254606681
  0.4773606589813465  0.0720872292016644  0.4449257530546640
  0.5986149133904323  0.8773893627036099  0.7257332563758947
  0.5916473448248412  0.7845231072526989  0.6692972561711484
  0.5783832687968916  0.3127274909077882  0.6226708840243089
  0.4733687912717450  0.2389902708595752  0.6406156871434073
  0.9828537952379151  0.0759133811579209  0.4802285189192176
  0.9481455111380190  0.9641328784355113  0.5147307895662870
  0.2531141523601290  0.6207061731976463  0.6309637531033095
  0.3327835563730021  0.6037297636532829  0.5740169518691656
  0.6154958020389629  0.7077401049342528  0.7497864259403625
  0.6791683963259824  0.6866800726743333  0.8176434319623396
  0.2303572384140087  0.7410899427299523  0.9084898442352692
  0.1057510447231161  0.7224652949347355  0.9272021188774561
  0.5080859696055163 -0.0204609331052469  0.5268036441563411
  0.5067598703445150  0.0191883317087590  0.5996135929107965
 -0.1225890916802256  0.6764157366252761  0.9177288096659141
 -0.0384340867246865  0.5921228163952318  0.9245207731734333
  0.4677928089167306  0.2240501610148939  0.4953108529055921
  0.4867286303939682  0.2933366155632490  0.4355078963118195
  0.8051810579009994  0.5358302621547857  0.5384285834510356
  0.7448998281512039  0.4237724620623717  0.5583890030875575
  0.1722607190890945  0.8460798578498316  0.2639056815649167
  0.0845973940053402  0.7638645520160107  0.2423590778167034
  0.7948786854042980  0.2886334220241186  0.9565726844741455
  0.7610932714782251  0.4126158449405222  0.9525843493713786
  0.7509314470321599  0.6667557478310687  0.4308201141311702
  0.6432908669930835  0.5996874736714906  0.4287201645203772
  0.7998863751907593  0.0134286319683747  0.2995763263422763
  0.8280993560742147  0.0768538707047470  0.3614215577204823
  0.3420520815043639  0.0410065142524764  0.9011741431624032
  0.2480984863936661  1.0364172365331870  0.8463894713726681
 -0.0953997866999698  0.1421055147102111  0.2909074544465385
 -0.1395313466087149  0.2492166789632417  0.2665309851815729
  0.6907529867712969  0.0720753784849340  0.5446864374690576
  0.8104022314875207  0.0960602121286154  0.5241234195008309
  0.2172392424897636  0.3161820474948395  0.4606360842554171
  0.3241623218421260  0.3676900412693280  0.4460511959943244
  0.6008341142563893  0.8354395435214746  0.5693435078710808
  0.5920486108878495  0.7023800519873956  0.5586728576522531
  0.0685031375169829  0.3243892977542625  0.5898796308377291
  0.9651015534748504  0.2698387537574756  0.5930547477181852
  0.1131044099139832  0.6299529778114744  0.7286945136109023
  0.0705722669977798  0.5592903220244491  0.6749855426237102
  0.5853031729854944  0.5261755338876978  0.9181618214923539
  0.6078728663656023  0.5470020097428565  0.9921824356242408
  0.1749111792735268  0.9877171916013390  0.4202857890586258
  0.2208145331372401 -0.1116371159892923  0.4618446587491939
  0.2027552144819387  0.8743805900000063  0.5621315310563287
  0.1970427912065040  0.7550860636119171  0.5418627193287195
  0.2638046419617721  0.5502320464500451  0.9115459033448713
  0.3580161914823510  0.6288327505470633  0.9451604939003649
  0.3886475857391997  0.5761134761043596  0.3155446599594700
  0.4264183327125852  0.6508401247288046  0.3721598613715948
  0.6399161851483347  0.0761309357890378  0.2796440610256364
  0.6172223478302230 -0.0420809645610292  0.2554854617673050
  0.1488499396853440  0.9202516704097111  0.8164803430405194
  0.1414673646842415  0.8975663522059925  0.8914262217241811
  1.0370728510312868  0.8184923375458719  0.5156586199683467
  0.9236503257206976  0.8196855626255692  0.4741539722927605
  1.1633849230352113  0.2579896333468893  0.3022785767413606
  0.0369943985424700  0.2677653628180836  0.2947076373935827
  0.2904101713825946  0.9335157103997485  0.3458286176824209
  0.3500769807450814  0.9202425159317420  0.2818148747957991
  0.1866319028853757  0.9786227632253889  0.6256068864480799
  0.2844961354730668  0.9040907094820030  0.6463841884261772
  0.5033996237539705  0.5486731533360072  0.5159029405201823
  0.6311952867960325  0.5507350481306011  0.5307046516210846
  0.8595224992303527  0.8975796623875958  0.3792505456553252
  0.9305497049355925  0.8015365644714911  0.3645017062025984
  0.4738773796142750 -0.1970356531481507  0.2242573047711602
  0.5017396964769397 -0.1957748126148007  0.3002032105881445
  0.2129673481202659  0.8347470995033287  0.7371938990341212
  0.0881389976629617  0.8033488373878377  0.7464840397907955
  0.2733979364928463  0.3620585414788455  0.7440144328657561
  0.1813712433935674  0.4425117146334795  0.7230535744619531
  0.2871787280978169  0.0728549707077896  0.2967614029818340
  0.2905804665063297  0.1654778025586166  0.3475646799594686
  0.4662501666990842  0.4086985640948662  0.7947905794746476
  0.4592214480480129  0.3454895712607119  0.7292948723243009
  1.1744244703819036  0.5335398096830073  0.2814149009082449
  0.1219211292590204  0.4438780244330702  0.3202501530121979
  0.8745774615446783  0.2827284296506410  0.7293955155508309
  0.8218423400643819  0.3940578960042480  0.7480220773298653
  0.0518185759678895  0.1947257937219411  0.3801746840661248
  0.0129752253565140  0.0662296827231127  0.3738155613862178
  0.7166375289180130  0.2649780249818727  0.7989510134694270
  0.6559007039201922  0.3315157067205650  0.8533392464260063
  0.3485892365940805  0.0668132373802265  0.6379424805533475
  0.4309273192355368  0.1003804939389014  0.6952185180220676
  0.9526299570714116  0.4385849183060500  0.4213243034510031
  0.8372532663638548  0.4213322642608762  0.4491147225952929
  0.8218066805961379  0.2689466753002364  0.4060247602628043
  0.7626881316221551  0.1720187269768997  0.4447446708050475
  0.2086906882377585  0.4151932206707579  0.8786647534293990
  0.0972645069484519  0.4679440586399833  0.8852926795915941
  0.2324509314386694  0.6586665572356671  0.2368334578048282
  0.3503974088673522  0.6208572380303319  0.2047885990542839
  0.4591145286102186  0.1599929017808550  0.2988457959271653
  0.5048200868806764  0.4808837497030314  0.3755485068339677
 -0.0120131402583112  0.7271685011510411  0.8213416879112790
 -0.0676855929742798  0.6517833977867268  0.7685783777363887
  0.7549473202314230  0.3153011277147865  0.6579743858055099
  0.7359630038752913  0.2484828747330855  0.5939978554801820
  0.5011625706874629  0.2164933551724167  0.7832520200491722
  0.4221180811459311  0.1190716408092072  0.8000372605517428
 -0.0018737834875500  1.0147047305667267  0.8348096436919379
 -0.1163826642214713  0.0422642951735014  0.7990069218036751
 -0.0174939299372648  0.1539599102857492  0.7544024662943801
  1.0499323114598842  0.2506702333771835  0.7277927333378748
  1.0417061047315099  0.0783238719100264  0.5773405640654352
  1.0527062439878243  0.1280447464586154  0.6489258656767071
  0.9565881192928731  0.4502461391208771  0.8266104640411691
  0.9127937241738836  0.4052120926658349  0.8902894406368930
  0.5954815518995353 -0.0481763957692406  0.9205099299312013
  0.6987691418353910  0.0268367739949694  0.9063186285023961
  0.8344164936971212  0.1639725301161571  0.8963944907771542
 -0.2804313766166391  0.2115433816447242  0.8791375931858594
  0.1807858316477362  0.2214083295953402  0.5990558205963799
  0.2151241867869923  0.3177825321674974  0.6377743025069129
  0.7320289989042839  0.8019360017202003  0.9126783954614367
  0.6998763441078881  0.6769458260838516  0.9227629658058161
  0.8490780429204777  0.5048758721697829  0.3391808798104985
  0.7522990163667473  0.5871863771262219  0.3321839007559147
  0.0872306862599630  0.5537321671002472  0.3914846216309785
  1.1023849422030496  0.4775876649210992  0.4504327203233348
  0.4486617935842782  0.5442054710929901  0.8518699317545525
  0.5698158853244267  0.5798302058936067  0.8216058390431445
  0.4182159817875743  0.7892427770414504  0.7032879610077496
  0.3273168717448108  0.7430074878877316  0.6549638697857316
  0.8919680613930215  0.7206400260297433  0.5532865167951491
  0.7611284284477883  0.6981248084108393  0.5747581854004662
  0.6426143282261978 -0.0447391370367796  0.8090848481797704
  0.5903985072401361  0.0288662234249791  0.7630049855516963
  0.9112567571594146  0.5776939377828586  0.6196466070066393
  0.9601497845260237  0.4462064751097372  0.6160350693256504
  0.7716088635878205  0.5789025424001732  0.7619657214171727
  0.8642397431220258  0.5455310029658957  0.7091190976580508
  1.0026785096821751  0.6621776531726624  0.3108623421835686
  0.8879832766553404  0.6745829797479681  0.2928128708150228
  0.3236212508296188  0.4404385188649554  0.5360339346527758
  0.4188351490472246  0.4145046099502786  0.5819334082709936
  0.5180990386432711 -0.1302029361863472  0.4020501767200758
  0.5711109892627070  0.7576280853041619  0.4061941205513288
  0.6166388881061909  0.4128710562071100  0.3826444666187792
  0.5440435892968899  0.2435794922200398  0.3224874729141648
 
 -0.35990793E-02 -0.35617407E-02 -0.12332245E-02
  0.20636002E-03  0.48018825E-02 -0.11920831E-02
  0.26474654E-02  0.12210770E-02 -0.37491581E-02
  0.32415079E-02  0.59448362E-02 -0.81772962E-03
 -0.39353020E-02 -0.44714262E-03 -0.31603668E-03
  0.53881867E-02 -0.51336038E-02  0.63182470E-02
 -0.26068041E-02  0.21060073E-02  0.30920799E-02
  0.37529493E-02 -0.44826963E-02 -0.81796763E-02
 -0.12129660E-03  0.11461527E-01 -0.45993100E-02
 -0.35444667E-02  0.56073947E-02  0.94401921E-03
 -0.13880116E-02  0.46907839E-02  0.48006115E-02
  0.22506570E-02 -0.40359463E-02 -0.31403034E-02
 -0.36676958E-03 -0.14034990E-02  0.45052768E-02
  0.49270655E-02 -0.20505751E-02  0.15103707E-03
  0.31736691E-02  0.41496202E-02  0.27924164E-02
 -0.11028689E-02  0.35701271E-02  0.11909477E-02
 -0.40012033E-02  0.45732029E-02 -0.29087793E-02
 -0.92658959E-03 -0.26491531E-02  0.34475490E-03
 -0.17853015E-02 -0.21093804E-02 -0.27429677E-02
 -0.87701863E-03 -0.44793419E-02 -0.25782075E-02
 -0.16298843E-05  0.55564441E-02  0.23991565E-02
 -0.20821047E-02  0.41072157E-03 -0.83857525E-02
 -0.76312030E-02 -0.94568120E-02 -0.26770554E-04
  0.13766790E-02  0.12085707E-02 -0.19434348E-02
  0.28292419E-02  0.72207497E-03 -0.15325979E-02
  0.96400951E-02 -0.54223785E-03 -0.18930411E-02
 -0.81280737E-02 -0.49644375E-02  0.19666684E-02
  0.42334437E-02 -0.37332178E-02  0.95733052E-03
 -0.10844216E-02  0.32965372E-02  0.10278017E-01
 -0.23853895E-02 -0.17343937E-02 -0.10978984E-02
  0.82814459E-02  0.31935797E-02 -0.17736912E-02
 -0.79889252E-02 -0.50390118E-02  0.19706876E-02
 -0.31960685E-02 -0.13531434E-02  0.10117856E-02
  0.21976256E-02 -0.74132741E-02  0.13486990E-02
  0.47493213E-02 -0.32455519E-02 -0.29965044E-03
 -0.24054636E-02 -0.69749046E-02 -0.25170352E-03
 -0.24527849E-02 -0.48210085E-02 -0.64413528E-02
 -0.18412582E-02  0.38084200E-02 -0.42526429E-02
  0.60068417E-02  0.80792396E-03 -0.53681769E-02
  0.17705533E-02  0.10815074E-02  0.22219355E-02
  0.24557112E-03 -0.53373620E-03 -0.72625503E-03
  0.11755152E-02 -0.29815014E-02  0.88361101E-03
  0.67854659E-03  0.16950847E-02 -0.18028168E-02
 -0.67683955E-02 -0.59309032E-03  0.22638821E-02
  0.61587841E-02  0.11207664E-02 -0.17773009E-02
  0.55071644E-05  0.17869026E-02  0.50884378E-02
 -0.27875781E-03  0.45210898E-02 -0.15099934E-02
  0.12899755E-01 -0.54826435E-02  0.23928689E-02
 -0.32034096E-02 -0.46379314E-02  0.13439270E-04
 -0.50437003E-02  0.11285241E-02 -0.16492043E-02
  0.83644144E-03  0.15673159E-02 -0.38322034E-02
  0.18231570E-02  0.17375949E-02 -0.44860923E-02
  0.87721742E-04 -0.39941085E-02  0.15947249E-02
  0.68857271E-02  0.82023040E-02 -0.88222259E-02
  0.16597441E-02 -0.16564827E-02  0.20256071E-02
 -0.13310990E-02  0.23586216E-02 -0.11874862E-02
 -0.11176227E-01  0.65398841E-03 -0.32744815E-02
  0.78576357E-03 -0.54601718E-02  0.41177586E-07
  0.10251599E-02  0.95637543E-02 -0.57746195E-02
 -0.75542272E-02  0.39926784E-03  0.43013478E-02
 -0.50020493E-02  0.17703017E-02  0.17484594E-02
 -0.65564944E-02 -0.21644759E-02  0.74036206E-03
 -0.71610479E-02 -0.15912780E-02 -0.39622356E-02
  0.53159752E-02 -0.83533462E-02  0.46719714E-02
 -0.24605510E-02  0.11940418E-02 -0.30621804E-02
 -0.27302528E-02  0.65142601E-03 -0.28675006E-02
 -0.11032674E-02  0.46568367E-02 -0.16907251E-02
  0.10445079E-02 -0.27495128E-03 -0.40453614E-02
 -0.55086757E-02  0.94046201E-03  0.10580096E-02
 -0.19763424E-02 -0.52139089E-04 -0.37737456E-02
  0.15980717E-02 -0.37802188E-02  0.49412019E-02
 -0.36013408E-02 -0.27123849E-02  0.13961367E-02
 -0.11616941E-01  0.16897647E-02  0.28252261E-02
 -0.31014049E-02  0.28425688E-02 -0.17176391E-02
 -0.33489627E-02  0.47241468E-02 -0.83732009E-03
  0.10937403E-02  0.71850663E-02 -0.86323865E-04
  0.40440020E-02 -0.56035452E-03  0.59228224E-02
 -0.31110834E-02  0.64805433E-03 -0.67119815E-02
  0.30066449E-02 -0.57004593E-02 -0.38831219E-02
  0.61432631E-02  0.62540213E-02  0.49849495E-02
  0.41019518E-02  0.26532686E-02 -0.14131153E-02
 -0.19800886E-02  0.17702954E-02 -0.35564530E-03
  0.31761329E-02  0.32823695E-02  0.57173747E-02
 -0.10669449E-02 -0.56068078E-02 -0.84203487E-02
 -0.24592285E-03  0.19022099E-02  0.58869408E-03
 -0.18300372E-02  0.38797940E-02  0.64502439E-02
 -0.58919142E-02 -0.20954829E-02 -0.58192037E-02
  0.32965610E-02 -0.34296867E-02  0.47164397E-02
  0.34048132E-02 -0.58172236E-02 -0.12432946E-03
  0.33777796E-02 -0.55164888E-02  0.45950179E-02
  0.32729676E-02  0.43579151E-02 -0.13540757E-02
 -0.10536752E-01 -0.40351580E-02 -0.67959964E-02
 -0.62371154E-03  0.22317929E-02  0.10601347E-02
  0.20554342E-02 -0.40645729E-02  0.58416080E-03
 -0.48704458E-04  0.13763629E-02 -0.39562685E-02
  0.80560092E-02 -0.31071365E-02  0.26766577E-02
  0.74800887E-02 -0.22416656E-02 -0.81639308E-03
 -0.16121493E-02 -0.54547190E-02  0.15189047E-02
 -0.48800070E-03  0.81127998E-03  0.48500495E-02
 -0.51739454E-02  0.68862305E-02  0.51991967E-02
  0.66910993E-03  0.33119962E-02 -0.56326035E-03
 -0.15869957E-02  0.22102166E-02  0.51456175E-03
  0.79529206E-03 -0.45732913E-02  0.95993779E-02
  0.44628147E-02 -0.52697714E-02 -0.55394576E-02
 -0.23890923E-02  0.47126081E-02  0.96723337E-03
 -0.84371229E-02  0.57817160E-02  0.52396221E-02
  0.10567501E-02 -0.63503744E-02 -0.27909220E-03
  0.31860538E-02  0.12451162E-02  0.23712410E-04
 -0.78401593E-03 -0.45897813E-02 -0.13268017E-02
  0.44011134E-02  0.12250444E-02  0.56980987E-02
 -0.16697618E-02  0.46148458E-02 -0.40270894E-02
  0.16549823E-02  0.37566323E-02  0.52126084E-02
 -0.22708876E-02  0.25488159E-03 -0.69463551E-02
  0.64788643E-02 -0.18012720E-02 -0.36991005E-03
  0.18258500E-02  0.90078427E-02 -0.32800860E-02
  0.25547545E-02  0.25414745E-02  0.11433404E-02
 -0.18473122E-04  0.22166731E-02 -0.31541149E-02
  0.54879875E-02 -0.18840290E-02 -0.73105562E-03
  0.12183699E-02  0.92940885E-03 -0.98065871E-03
  0.14323990E-02 -0.18103369E-02  0.17180850E-02
  0.48673865E-02 -0.39007409E-02  0.21336805E-02
  0.51406337E-02  0.71992185E-02 -0.17479854E-02
  0.49184469E-02  0.50701222E-02 -0.51565747E-02
  0.14922399E-02  0.31536454E-02  0.93196562E-02
  0.45964944E-02  0.12940465E-02  0.17416528E-03
 -0.26917314E-02 -0.95899481E-03  0.15717890E-02
 -0.72668539E-02 -0.42089914E-03 -0.34161485E-02
 -0.25047267E-02  0.39535067E-02  0.21250578E-02
  0.65783214E-02 -0.27718974E-02 -0.50642830E-02
 -0.45129818E-02 -0.32380073E-02  0.67881326E-02
  0.83898725E-03  0.15611076E-02  0.26517823E-02
  0.40310454E-03 -0.64756831E-02 -0.57151110E-02
  0.32516370E-02  0.20462549E-01 -0.23164959E-01
  0.73674868E-03  0.21662270E-01 -0.17567284E-02
 -0.13958545E-01  0.15723414E-02  0.25741764E-02
  0.17924679E-01  0.89306121E-02 -0.23640194E-01
  0.33383909E-02 -0.17630686E-01  0.20034171E-01
 -0.30392329E-02 -0.19667855E-01 -0.94345065E-02
 -0.19837653E-01  0.27996602E-02  0.18135509E-01
 -0.30329691E-01  0.91758220E-02  0.94118153E-02
 -0.54172625E-02 -0.23631413E-01  0.36258873E-02
  0.87766402E-02 -0.16701275E-02  0.11507221E-01
  0.11531268E-01 -0.15288858E-01 -0.15735354E-01
 -0.17586906E-01 -0.12451795E-01  0.24088669E-03
  0.70316920E-02 -0.36842436E-01 -0.62675252E-02
  0.47252694E-02  0.10361022E-01  0.38157600E-01
  0.13371215E-01  0.56280497E-02 -0.31154670E-01
 -0.22837998E-01 -0.87266562E-02  0.25149369E-01
  0.18044478E-03 -0.13634362E-01  0.38769822E-01
 -0.50180098E-02 -0.22965884E-02  0.47180259E-02
 -0.12014722E-02  0.41928213E-01 -0.68355621E-02
  0.91812875E-02  0.11276562E-01  0.27933861E-03
  0.28190113E-02 -0.67024301E-02  0.15619589E-01
 -0.15360858E-01 -0.13390893E-01  0.76115316E-02
  0.24920103E-01 -0.87413820E-02 -0.61430730E-02
 -0.29798376E-02 -0.56718006E-02  0.19351600E-01
  0.10414340E-01  0.31314380E-01 -0.31263639E-02
  0.87556028E-02 -0.18322958E-05 -0.13429257E-01
 -0.16136216E-01 -0.76955702E-02 -0.10594317E-01
 -0.29764980E-02  0.22308921E-01 -0.58172039E-02
  0.89085137E-02 -0.19712582E-01  0.15965729E-01
  0.10139807E-02 -0.14000498E-01 -0.20971089E-01
 -0.10523161E-01 -0.27636638E-01  0.20699308E-01
  0.13758350E-01  0.17711339E-01 -0.60756412E-02
  0.92697081E-02 -0.18911276E-01  0.13724365E-01
 -0.11545620E-01  0.55165007E-02  0.24450628E-01
  0.26867076E-02  0.28710860E-01  0.84379199E-02
  0.25371049E-01 -0.14855775E-01  0.17817878E-02
 -0.13647361E-01 -0.54600246E-02  0.18556764E-01
 -0.10228019E-01  0.22371669E-01 -0.33610855E-02
  0.44368380E-02 -0.30606141E-01  0.20128035E-01
  0.35558106E-01 -0.24601713E-01  0.89414751E-02
  0.10283504E-01  0.13975098E-01 -0.18561828E-01
 -0.18067292E-01 -0.48244995E-02 -0.50383241E-02
 -0.12338076E-01 -0.78791000E-02  0.14417615E-01
  0.36511004E-01  0.87155581E-02  0.70000598E-02
 -0.17757380E-02  0.83559828E-02 -0.41546225E-02
 -0.45901109E-02  0.24243413E-02 -0.20827291E-01
  0.39132178E-02 -0.26390690E-01  0.31388184E-01
  0.13862427E-01  0.15586347E-01 -0.36939662E-02
  0.81674452E-02  0.22575340E-02  0.22710898E-02
  0.10057521E-01 -0.12451291E-01  0.18284129E-01
 -0.32265902E-02  0.20291757E-01  0.10209358E-01
  0.15286656E-01  0.13825807E-01 -0.11795354E-01
 -0.64254286E-02 -0.16352921E-01  0.34426155E-02
 -0.59508655E-02  0.48974906E-02 -0.70251126E-02
 -0.19443640E-01 -0.42712952E-01  0.11159462E-01
  0.11347831E-01 -0.15878827E-01  0.21148719E-01
 -0.12488303E-01  0.17519906E-01  0.26928037E-02
  0.31641078E-02 -0.21524810E-03 -0.88250146E-02
  0.14643282E-01 -0.19506966E-01  0.14614251E-01
 -0.43770808E-01  0.13231756E-01  0.44791605E-02
 -0.20396023E-02 -0.28513065E-01 -0.59164204E-02
  0.11132545E-01  0.31215232E-03 -0.40658172E-02
  0.13109676E-01  0.13750884E-01 -0.67892387E-02
 -0.14988517E-01 -0.16822167E-01  0.15173628E-01
  0.89133661E-02 -0.42288367E-02  0.26904416E-01
 -0.30208097E-01  0.30737811E-03 -0.44202067E-02
  0.16103754E-02 -0.13171408E-02 -0.20674210E-02
  0.82574800E-02 -0.19755446E-01 -0.10507761E-03
 -0.44283565E-02  0.32466925E-02 -0.92023499E-03
 -0.26197435E-02 -0.23176266E-01  0.36919204E-01
  0.62383048E-02  0.30366356E-02  0.11486503E-01
 -0.19483225E-01 -0.14724998E-01  0.22109900E-01
 -0.20469409E-01 -0.63630046E-02  0.84692058E-03
 -0.16091597E-01  0.58988275E-02  0.14223575E-01
 -0.68349970E-02  0.28779100E-02 -0.28882755E-02
 -0.27438044E-01  0.12371157E-01 -0.17744438E-01
 -0.16000330E-01 -0.20182646E-02  0.14699485E-01
  0.17964180E-02  0.21338211E-01  0.24367873E-02
 -0.92740268E-02 -0.26269345E-01 -0.25059853E-02
 -0.26625653E-02  0.10008087E-01  0.27743478E-01
 -0.31853863E-02 -0.55818043E-02 -0.13250251E-01
 -0.20138531E-01  0.27087273E-02 -0.54289012E-02
 -0.14155282E-01 -0.34529141E-02 -0.16611769E-01
 -0.18241142E-01 -0.12731963E-01  0.13564634E-01
 -0.17490880E-02 -0.48253525E-02 -0.17103976E-01
  0.19751613E-02 -0.10899412E-01  0.10549102E-02
  0.35477385E-01  0.21829146E-01 -0.47481808E-02
  0.11021246E-01 -0.11110964E-01  0.49675788E-02
  0.15021682E-01 -0.33805865E-01 -0.42282309E-02
  0.18633847E-01  0.17878105E-01 -0.14755855E-01
 -0.12790519E-01  0.26179699E-02  0.11832864E-01
 -0.41788757E-02 -0.12512763E-01  0.52855557E-02
 -0.21762987E-02 -0.10571266E-01 -0.11778051E-03
  0.12112958E-01 -0.98921730E-02 -0.19815965E-01
 -0.24506490E-02  0.16819695E-01  0.64657550E-02
 -0.11685713E-01 -0.20604317E-01 -0.37470513E-02
  0.88392602E-02  0.28248790E-02  0.76231982E-02
  0.18646594E-01 -0.48718887E-02  0.28224047E-01
 -0.14708276E-01  0.13908248E-01 -0.15910489E-02
  0.15094453E-01 -0.76009822E-02 -0.18200068E-02
 -0.22099552E-01 -0.84884084E-02 -0.10362021E-01
 -0.56259467E-02  0.87965189E-02  0.18751772E-01
  0.12770761E-01  0.55687968E-02 -0.29613586E-03
 -0.19662932E-01 -0.59095102E-02 -0.78584390E-02
  0.12408854E-01 -0.15539135E-01 -0.18185464E-01
 -0.13719522E-02  0.27146589E-01 -0.37835856E-02
 -0.15509784E-01  0.36255148E-01 -0.14354494E-01
 -0.17988437E-02 -0.14190066E-01  0.44550981E-02
 -0.11028222E-01  0.61194810E-02 -0.12961718E-01
 -0.25452388E-01 -0.10273207E-01 -0.22267013E-01
 -0.57334457E-02  0.14666049E-01  0.18095800E-01
  0.20838156E-01  0.24692366E-01 -0.18171788E-01
 -0.99608645E-03  0.45145542E-01 -0.17755279E-01
  0.12341425E-01 -0.37824754E-01 -0.17607922E-02
  0.10537865E-01 -0.16492214E-01 -0.10802055E-01
 -0.13956409E-01  0.88672569E-02 -0.86068820E-02
 -0.25552557E-02  0.17130834E-01 -0.14018162E-01
 -0.50330567E-02 -0.20910063E-02 -0.33009501E-02
  0.59399350E-02 -0.14598477E-01 -0.15788902E-01
  0.33027027E-01  0.24467655E-01  0.24151900E-02
  0.60055969E-02  0.43233004E-02 -0.74552863E-02
 -0.44323470E-02  0.31200050E-02  0.22026619E-01
 -0.67755322E-03  0.43375649E-02  0.18314425E-01
  0.13808472E-01  0.11286408E-01 -0.80379393E-02
 -0.16378603E-01 -0.53378744E-02  0.19086979E-02
 -0.30374045E-01 -0.22558073E-02  0.24285189E-01
  0.13285582E-01 -0.47944960E-02  0.47380923E-01
  0.10558623E-01  0.23872249E-01 -0.10466762E-01
  0.37474792E-03 -0.14489118E-01 -0.20540576E-02
  0.17297664E-01 -0.14320598E-01 -0.27839624E-01
 -0.15009268E-01  0.10065903E-01 -0.21548178E-01
  0.13843160E-01 -0.15449746E-01 -0.14852149E-01
  0.17383808E-01 -0.12218187E-01 -0.14216277E-01
  0.70865489E-02  0.14150070E-02  0.22187248E-01
  0.29702235E-02  0.20784165E-01 -0.35811454E-02
  0.17544651E-01 -0.25087804E-02  0.53326321E-02
  0.17128169E-01 -0.28007302E-01  0.18264640E-01
  0.59965064E-02  0.16618554E-01 -0.14020317E-01
  0.84581945E-02 -0.11524609E-01  0.54632937E-02
 -0.15808541E-01 -0.10419738E-01  0.77584777E-02
 -0.14101490E-01  0.18991363E-02  0.23233281E-01
 -0.61936946E-02  0.18782145E-01 -0.23150183E-02
 -0.14542486E-01  0.20316508E-01  0.91070709E-02
 -0.77014433E-02 -0.39186793E-02 -0.21131643E-01
 -0.39715969E-02 -0.26266026E-01  0.88379087E-03
 -0.20375653E-01 -0.25077515E-01 -0.14193503E-01
  0.64062684E-02 -0.22241396E-01  0.40103284E-02
  0.15523587E-01 -0.16262647E-01  0.12855654E-01
  0.38709222E-02  0.19919623E-02 -0.26131878E-02
 
           1
   1.00000000000000     
  0.62041995E+00  0.62180406E-02  0.68270192E-02  0.61389742E+00
  0.92211934E+00  0.16006185E+00  0.10501530E+00
  0.22800652E-01  0.32553482E+00  0.10447847E+00
  0.92281144E+00  0.27302614E+00  0.10730098E+00
  0.22502081E-01  0.10692331E+00  0.91939804E-01
  0.12513535E+00  0.15829756E+00  0.93477319E-01
  0.22012330E+00  0.32776224E+00  0.99004856E-01
  0.12241999E+00  0.26809747E+00  0.10209767E+00
  0.22654425E+00  0.10744037E+00  0.90716140E-01
  0.32465812E+00  0.16417009E+00  0.10306798E+00
  0.42270577E+00  0.33139937E+00  0.12465779E+00
  0.32026449E+00  0.27699825E+00  0.10894807E+00
  0.42494423E+00  0.10449845E+00  0.99822429E-01
  0.52343651E+00  0.16107278E+00  0.10458705E+00
  0.62059843E+00  0.32713552E+00  0.12571444E+00
  0.52330006E+00  0.27220960E+00  0.11961228E+00
  0.62570062E+00  0.10329797E+00  0.10189492E+00
  0.72513926E+00  0.16341448E+00  0.10379638E+00
  0.82144801E+00  0.32833351E+00  0.10921071E+00
  0.72151689E+00  0.27390414E+00  0.11563401E+00
  0.82568939E+00  0.10852099E+00  0.98499538E-01
  0.92149873E+00  0.49758522E+00  0.96062096E-01
  0.16812522E-01  0.66450741E+00  0.71089194E-01
  0.92211681E+00  0.60675662E+00  0.83416146E-01
  0.21698058E-01  0.43672261E+00  0.99130760E-01
  0.11819903E+00  0.49400233E+00  0.84780528E-01
  0.21461435E+00  0.66543870E+00  0.67462270E-01
  0.11633090E+00  0.60689328E+00  0.72398146E-01
  0.21392240E+00  0.43597097E+00  0.85005049E-01
  0.43118295E+00  0.43973147E+00  0.14072119E+00
  0.52915170E+00  0.49947885E+00  0.14114958E+00
  0.62070553E+00  0.66341454E+00  0.11056563E+00
  0.52699639E+00  0.61378367E+00  0.14044353E+00
  0.62516286E+00  0.43999556E+00  0.12993013E+00
  0.72538420E+00  0.49580819E+00  0.11771234E+00
  0.82142974E+00  0.66153970E+00  0.89432146E-01
  0.72219983E+00  0.60950330E+00  0.10869554E+00
  0.82310887E+00  0.44572931E+00  0.10783835E+00
  0.92223562E+00  0.83089871E+00  0.72384905E-01
  0.20149412E-01  0.99845261E+00  0.76290355E-01
  0.92043640E+00  0.94384824E+00  0.75786669E-01
  0.21701791E-01  0.77582487E+00  0.67660716E-01
  0.12057994E+00  0.83400521E+00  0.63772022E-01
  0.22541583E+00  0.99314817E+00  0.81508516E-01
  0.12110496E+00  0.94536235E+00  0.71446303E-01
  0.21661006E+00  0.77337099E+00  0.64205883E-01
  0.32043062E+00  0.82647482E+00  0.64588903E-01
  0.42253805E+00  0.99342226E+00  0.85781133E-01
  0.32498307E+00  0.93509309E+00  0.81216550E-01
  0.42281382E+00  0.78006384E+00  0.46854521E-01
  0.52338436E+00  0.82894616E+00  0.74663178E-01
  0.62387020E+00  0.99071768E+00  0.91687133E-01
  0.52245241E+00  0.93884270E+00  0.85459115E-01
  0.62103626E+00  0.77323892E+00  0.89165402E-01
  0.72429998E+00  0.82681417E+00  0.86641635E-01
  0.82313501E+00  0.99881005E+00  0.87566404E-01
  0.72266676E+00  0.93764628E+00  0.87366935E-01
  0.82537035E+00  0.77223408E+00  0.79331772E-01
  0.42286037E+00  0.69696937E+00  0.13314412E-01
  0.44673521E+00  0.99951418E+00  0.46045426E+00
  0.56895918E+00  0.80261284E+00  0.71376611E+00
  0.49473065E+00  0.30900688E+00  0.62971005E+00
  0.94553970E+00  0.47465744E-01  0.51677024E+00
  0.29134056E+00  0.65743276E+00  0.59898434E+00
  0.65109020E+00  0.64653678E+00  0.78047147E+00
  0.16511951E+00  0.77290929E+00  0.92793851E+00
  0.54822322E+00  0.97730634E+00  0.57055070E+00
  0.95470087E+00  0.66498388E+00  0.92845691E+00
  0.45338025E+00  0.23074396E+00  0.45171253E+00
  0.75259266E+00  0.48010952E+00  0.52549836E+00
  0.15112158E+00  0.79440085E+00  0.22885700E+00
  0.82464952E+00  0.36378157E+00  0.95880782E+00
  0.68561185E+00  0.65097501E+00  0.40724926E+00
  0.85420272E+00  0.15068737E-01  0.33259219E+00
  0.32582014E+00  0.52437156E-01  0.85702582E+00
  0.92623537E+00  0.20831481E+00  0.26862851E+00
  0.73698044E+00  0.13043809E+00  0.52731537E+00
  0.25070154E+00  0.38640291E+00  0.46035045E+00
  0.62824776E+00  0.76300144E+00  0.58012962E+00
  0.99519621E+00  0.33663343E+00  0.60848187E+00
  0.14331179E+00  0.58174824E+00  0.69510004E+00
  0.64408130E+00  0.54703228E+00  0.94872436E+00
  0.24324781E+00  0.94743952E+00  0.42838890E+00
  0.17673002E+00  0.82604687E+00  0.52560128E+00
  0.32483606E+00  0.60646935E+00  0.90285524E+00
  0.41748777E+00  0.57521417E+00  0.35986317E+00
  0.67259425E+00  0.13062616E-01  0.25600123E+00
  0.12984306E+00  0.95325149E+00  0.85831627E+00
  0.95621174E+00  0.82083432E+00  0.51771737E+00
  0.10145922E+00  0.29544601E+00  0.32102595E+00
  0.28381124E+00  0.94476342E+00  0.30078128E+00
  0.25508737E+00  0.95024788E+00  0.61093388E+00
  0.56733822E+00  0.59552285E+00  0.51893510E+00
  0.88791554E+00  0.83189223E+00  0.39938409E+00
  0.47975302E+00  0.85091504E+00  0.26399964E+00
  0.13492850E+00  0.86356030E+00  0.73909520E+00
  0.20584771E+00  0.36421113E+00  0.71804981E+00
  0.29195680E+00  0.15572097E+00  0.30253992E+00
  0.42102672E+00  0.35651692E+00  0.77104781E+00
  0.11854698E+00  0.51846169E+00  0.31167772E+00
  0.80721917E+00  0.31754754E+00  0.74015489E+00
  0.49045547E-01  0.11697331E+00  0.40297493E+00
  0.65997507E+00  0.26344572E+00  0.83412949E+00
  0.42394791E+00  0.93003397E-01  0.64825855E+00
  0.88633064E+00  0.39755159E+00  0.41551348E+00
  0.78282054E+00  0.19757640E+00  0.40271324E+00
  0.16918686E+00  0.46227090E+00  0.90690415E+00
  0.28091511E+00  0.59687431E+00  0.22795986E+00
  0.54376584E+00  0.41381881E+00  0.39158271E+00
  0.99094362E+00  0.70752547E+00  0.77749279E+00
  0.71993470E+00  0.31367641E+00  0.61610943E+00
  0.48675215E+00  0.13838865E+00  0.77336165E+00
  0.95310843E+00  0.70144497E-01  0.81180538E+00
  0.98719163E+00  0.20791465E+00  0.72003484E+00
  0.93588393E-01  0.10453256E+00  0.60985008E+00
  0.96506896E+00  0.45713439E+00  0.87047592E+00
  0.66610229E+00  0.95409426E+00  0.90172302E+00
  0.75911588E+00  0.16758963E+00  0.91262297E+00
  0.20343870E+00  0.29510200E+00  0.59252019E+00
  0.74077535E+00  0.72838585E+00  0.89582193E+00
  0.81575176E+00  0.55672793E+00  0.30965567E+00
  0.50341093E-01  0.52548071E+00  0.43017413E+00
  0.52496772E+00  0.52020364E+00  0.84222758E+00
  0.34222602E+00  0.79342873E+00  0.69074607E+00
  0.83767231E+00  0.66439526E+00  0.56439488E+00
  0.64645877E+00  0.97131578E+00  0.76533518E+00
  0.93557861E+00  0.51562856E+00  0.64112872E+00
  0.84601171E+00  0.55020370E+00  0.75676663E+00
  0.95711843E+00  0.71636728E+00  0.28982389E+00
  0.39344639E+00  0.46893866E+00  0.55048496E+00
  0.50713616E+00  0.79578199E+00  0.38895441E+00
  0.44935550E+00  0.67106814E+00  0.16373221E+00
  0.53524059E+00  0.16538046E+00  0.31601669E+00
  0.29373816E+00  0.62427678E+00  0.72861916E-01
  0.28895117E+00  0.48254738E+00  0.75036596E-01
  0.35803443E+00  0.48653089E+00  0.14866714E+00
  0.36297486E+00  0.99937310E+00  0.45494174E+00
  0.47763265E+00  0.70678532E-01  0.44587032E+00
  0.59836729E+00  0.87581790E+00  0.72528844E+00
  0.59003108E+00  0.78474680E+00  0.67015231E+00
  0.57591218E+00  0.31346064E+00  0.62311463E+00
  0.47292742E+00  0.23710211E+00  0.64078664E+00
  0.98356887E+00  0.75779938E-01  0.48077106E+00
  0.94908501E+00  0.96291129E+00  0.51398890E+00
  0.25168127E+00  0.61971127E+00  0.63097511E+00
  0.33335646E+00  0.60078604E+00  0.57372145E+00
  0.61588079E+00  0.70856795E+00  0.75158548E+00
  0.68025781E+00  0.68712976E+00  0.81617455E+00
  0.22849653E+00  0.74039268E+00  0.90967559E+00
  0.10576575E+00  0.72137591E+00  0.92903004E+00
  0.50767713E+00  0.97935557E+00  0.52702609E+00
  0.50666198E+00  0.22538408E-01  0.59929131E+00
  0.87815895E+00  0.67731674E+00  0.91774198E+00
  0.96179559E+00  0.59158729E+00  0.92525721E+00
  0.46654129E+00  0.22298022E+00  0.49566972E+00
  0.48875898E+00  0.29263818E+00  0.43521826E+00
  0.80493828E+00  0.53537708E+00  0.53934097E+00
  0.74574833E+00  0.42627449E+00  0.55824160E+00
  0.17297408E+00  0.84607971E+00  0.26327252E+00
  0.83282706E-01  0.76324967E+00  0.24185958E+00
  0.79463618E+00  0.29041591E+00  0.95629841E+00
  0.76181909E+00  0.41104080E+00  0.95333710E+00
  0.75101406E+00  0.66563710E+00  0.42983137E+00
  0.64243350E+00  0.59747930E+00  0.42969610E+00
  0.80100733E+00  0.14843773E-01  0.29928987E+00
  0.82885460E+00  0.75342854E-01  0.36206863E+00
  0.34111141E+00  0.41447284E-01  0.90232694E+00
  0.24831738E+00  0.38711242E-01  0.84678730E+00
  0.90666730E+00  0.14091853E+00  0.29099146E+00
  0.85935674E+00  0.24878042E+00  0.26740590E+00
  0.68991967E+00  0.73862881E-01  0.54452797E+00
  0.81076372E+00  0.93614773E-01  0.52507242E+00
  0.22013632E+00  0.31421636E+00  0.46105766E+00
  0.32500016E+00  0.36880666E+00  0.44517604E+00
  0.59936209E+00  0.83505406E+00  0.56910596E+00
  0.59104337E+00  0.70175051E+00  0.55935262E+00
  0.71477848E-01  0.32508567E+00  0.59020967E+00
  0.96495688E+00  0.27050640E+00  0.59285887E+00
  0.11273043E+00  0.63014668E+00  0.72771255E+00
  0.70891094E-01  0.55718170E+00  0.67646543E+00
  0.58643261E+00  0.52742089E+00  0.91798766E+00
  0.60853830E+00  0.54718239E+00  0.99228951E+00
  0.17573061E+00  0.98672233E+00  0.42114785E+00
  0.22055165E+00  0.88998420E+00  0.46232601E+00
  0.20400069E+00  0.87548528E+00  0.56157540E+00
  0.19651928E+00  0.75377946E+00  0.54202503E+00
  0.26331980E+00  0.55062336E+00  0.91121468E+00
  0.35643203E+00  0.62541997E+00  0.94568664E+00
  0.38957214E+00  0.57484475E+00  0.31654178E+00
  0.42540086E+00  0.65223997E+00  0.37228682E+00
  0.64017398E+00  0.76113737E-01  0.27922798E+00
  0.61841540E+00  0.95636042E+00  0.25617449E+00
  0.14528374E+00  0.92130889E+00  0.81669153E+00
  0.14130119E+00  0.89528815E+00  0.89114727E+00
  0.37979868E-01  0.81851728E+00  0.51546692E+00
  0.92471843E+00  0.82078426E+00  0.47383387E+00
  0.16216374E+00  0.25664554E+00  0.30299398E+00
  0.37720609E-01  0.26742748E+00  0.29597613E+00
  0.28794899E+00  0.93354027E+00  0.34562021E+00
  0.35020819E+00  0.92013728E+00  0.28171740E+00
  0.18730468E+00  0.97704430E+00  0.62560193E+00
  0.28413534E+00  0.90435012E+00  0.64634080E+00
  0.50318618E+00  0.54682136E+00  0.51764361E+00
  0.63170355E+00  0.55097768E+00  0.53124622E+00
  0.85793512E+00  0.89640313E+00  0.38029298E+00
  0.92888197E+00  0.80102816E+00  0.36454164E+00
  0.47256633E+00  0.80343566E+00  0.22492792E+00
  0.50118282E+00  0.80445513E+00  0.30006703E+00
  0.21073185E+00  0.83573556E+00  0.73635728E+00
  0.86835381E-01  0.80318758E+00  0.74717709E+00
  0.27354430E+00  0.36376347E+00  0.74412932E+00
  0.18061565E+00  0.44041279E+00  0.72293542E+00
  0.28696180E+00  0.73654620E-01  0.29806945E+00
  0.29032094E+00  0.16503181E+00  0.34693996E+00
  0.46460939E+00  0.40891499E+00  0.79453462E+00
  0.45806816E+00  0.34521368E+00  0.72851166E+00
  0.17293828E+00  0.53252252E+00  0.28205445E+00
  0.12177862E+00  0.44349248E+00  0.31944373E+00
  0.87473839E+00  0.28185756E+00  0.72944525E+00
  0.82473284E+00  0.39580205E+00  0.74779821E+00
  0.52716525E-01  0.19383802E+00  0.38040890E+00
  0.14199107E-01  0.63528585E-01  0.37361621E+00
  0.71815571E+00  0.26640649E+00  0.79825530E+00
  0.65485860E+00  0.33172488E+00  0.85389714E+00
  0.34824877E+00  0.65813464E-01  0.63819168E+00
  0.43075001E+00  0.99535847E-01  0.69521296E+00
  0.95361685E+00  0.43779453E+00  0.42039002E+00
  0.83705360E+00  0.42267616E+00  0.44941957E+00
  0.82085459E+00  0.26730038E+00  0.40584809E+00
  0.76340830E+00  0.17224444E+00  0.44510409E+00
  0.21020991E+00  0.41480396E+00  0.87999546E+00
  0.96066160E-01  0.46905533E+00  0.88521766E+00
  0.23368074E+00  0.65805924E+00  0.23674765E+00
  0.34859686E+00  0.62017901E+00  0.20430005E+00
  0.45865616E+00  0.16069575E+00  0.29972990E+00
  0.50586058E+00  0.48132870E+00  0.37553454E+00
  0.98638483E+00  0.72669633E+00  0.82097118E+00
  0.93332541E+00  0.65054182E+00  0.76772097E+00
  0.75483554E+00  0.31747015E+00  0.65779600E+00
  0.73469935E+00  0.25137967E+00  0.59332107E+00
  0.50101601E+00  0.21535956E+00  0.78346207E+00
  0.42121956E+00  0.11956059E+00  0.79942614E+00
  0.99605250E+00  0.13883898E-01  0.83375980E+00
  0.88315021E+00  0.43436117E-01  0.79986010E+00
  0.98420385E+00  0.15593284E+00  0.75354570E+00
  0.49851156E-01  0.25427737E+00  0.72695561E+00
  0.42711614E-01  0.75301663E-01  0.57725755E+00
  0.53564810E-01  0.12672701E+00  0.64841657E+00
  0.95545103E+00  0.45095464E+00  0.82620467E+00
  0.91258554E+00  0.40658085E+00  0.88962851E+00
  0.59507149E+00  0.95165653E+00  0.92035430E+00
  0.69925309E+00  0.25670352E-01  0.90557421E+00
  0.83710735E+00  0.16592750E+00  0.89650836E+00
  0.72005793E+00  0.21188881E+00  0.87878609E+00
  0.18042471E+00  0.22165762E+00  0.60009433E+00
  0.21506898E+00  0.31812910E+00  0.63863779E+00
  0.73315404E+00  0.80283779E+00  0.91229942E+00
  0.69854191E+00  0.67651933E+00  0.92285296E+00
  0.84660334E+00  0.50469563E+00  0.34032588E+00
  0.75338145E+00  0.58680330E+00  0.33441782E+00
  0.88090943E-01  0.55563957E+00  0.39099113E+00
  0.10241547E+00  0.47642998E+00  0.45033588E+00
  0.45007111E+00  0.54306125E+00  0.85055735E+00
  0.56859301E+00  0.58063447E+00  0.82058989E+00
  0.41934384E+00  0.78800834E+00  0.70258771E+00
  0.32873321E+00  0.74203125E+00  0.65429360E+00
  0.89254543E+00  0.72075309E+00  0.55433260E+00
  0.76137043E+00  0.69978547E+00  0.57458934E+00
  0.64404377E+00  0.95506041E+00  0.80933627E+00
  0.59179401E+00  0.26628432E-01  0.76386613E+00
  0.91174532E+00  0.57902176E+00  0.61898558E+00
  0.96083891E+00  0.44528566E+00  0.61629265E+00
  0.77032087E+00  0.57807000E+00  0.76233152E+00
  0.86309083E+00  0.54568274E+00  0.71021450E+00
  0.21738824E-02  0.66367835E+00  0.31075319E+00
  0.88679844E+00  0.67620627E+00  0.29324225E+00
  0.32299378E+00  0.44012542E+00  0.53503762E+00
  0.41851157E+00  0.41240595E+00  0.58197508E+00
  0.51643895E+00  0.86779336E+00  0.40138098E+00
  0.57163294E+00  0.75585099E+00  0.40638320E+00
  0.61790366E+00  0.41157167E+00  0.38325059E+00
  0.54435897E+00  0.24373865E+00  0.32236427E+00
  0.00000000E+00  0.00000000E+00  0.00000000E+00
  0.00000000E+00  0.00000000E+00  0.00000000E+00
  0.00000000E+00  0.00000000E+00  0.00000000E+00
  0.00000000E+00  0.00000000E+00  0.00000000E+00
  0.00000000E+00  0.00000000E+00  0.00000000E+00
  0.00000000E+00  0.00000000E+00  0.00000000E+00
  0.00000000E+00  0.00000000E+00  0.00000000E+00
  0.00000000E+00  0.00000000E+00  0.00000000E+00
  0.00000000E+00  0.00000000E+00  0.00000000E+00
  0.00000000E+00  0.00000000E+00  0.00000000E+00
  0.00000000E+00  0.00000000E+00  0.00000000E+00
  0.00000000E+00  0.00000000E+00  0.00000000E+00
  0.00000000E+00  0.00000000E+00  0.00000000E+00
  0.00000000E+00  0.00000000E+00  0.00000000E+00
  0.00000000E+00  0.00000000E+00  0.00000000E+00
  0.00000000E+00  0.00000000E+00  0.00000000E+00
  0.00000000E+00  0.00000000E+00  0.00000000E+00
  0.00000000E+00  0.00000000E+00  0.00000000E+00
  0.00000000E+00  0.00000000E+00  0.00000000E+00
  0.00000000E+00  0.00000000E+00  0.00000000E+00
  0.00000000E+00  0.00000000E+00  0.00000000E+00
  0.00000000E+00  0.00000000E+00  0.00000000E+00
  0.00000000E+00  0.00000000E+00  0.00000000E+00
  0.00000000E+00  0.00000000E+00  0.00000000E+00
  0.00000000E+00  0.00000000E+00  0.00000000E+00
  0.00000000E+00  0.00000000E+00  0.00000000E+00
  0.00000000E+00  0.00000000E+00  0.00000000E+00
  0.00000000E+00  0.00000000E+00  0.00000000E+00
  0.00000000E+00  0.00000000E+00  0.00000000E+00
  0.00000000E+00  0.00000000E+00  0.00000000E+00
  0.00000000E+00  0.00000000E+00  0.00000000E+00
  0.00000000E+00  0.00000000E+00  0.00000000E+00
  0.00000000E+00  0.00000000E+00  0.00000000E+00
  0.00000000E+00  0.00000000E+00  0.00000000E+00
  0.00000000E+00  0.00000000E+00  0.00000000E+00
  0.00000000E+00  0.00000000E+00  0.00000000E+00
  0.00000000E+00  0.00000000E+00  0.00000000E+00
  0.00000000E+00  0.00000000E+00  0.00000000E+00
  0.00000000E+00  0.00000000E+00  0.00000000E+00
  0.00000000E+00  0.00000000E+00  0.00000000E+00
  0.00000000E+00  0.00000000E+00  0.00000000E+00
  0.00000000E+00  0.00000000E+00  0.00000000E+00
  0.00000000E+00  0.00000000E+00  0.00000000E+00
  0.00000000E+00  0.00000000E+00  0.00000000E+00
  0.00000000E+00  0.00000000E+00  0.00000000E+00
  0.00000000E+00  0.00000000E+00  0.00000000E+00
  0.00000000E+00  0.00000000E+00  0.00000000E+00
  0.00000000E+00  0.00000000E+00  0.00000000E+00
  0.00000000E+00  0.00000000E+00  0.00000000E+00
  0.00000000E+00  0.00000000E+00  0.00000000E+00
  0.00000000E+00  0.00000000E+00  0.00000000E+00
  0.00000000E+00  0.00000000E+00  0.00000000E+00
  0.00000000E+00  0.00000000E+00  0.00000000E+00
  0.00000000E+00  0.00000000E+00  0.00000000E+00
  0.00000000E+00  0.00000000E+00  0.00000000E+00
  0.00000000E+00  0.00000000E+00  0.00000000E+00
  0.00000000E+00  0.00000000E+00  0.00000000E+00
  0.00000000E+00  0.00000000E+00  0.00000000E+00
  0.00000000E+00  0.00000000E+00  0.00000000E+00
  0.00000000E+00  0.00000000E+00  0.00000000E+00
  0.00000000E+00  0.00000000E+00  0.00000000E+00
  0.00000000E+00  0.00000000E+00  0.00000000E+00
  0.00000000E+00  0.00000000E+00  0.00000000E+00
  0.00000000E+00  0.00000000E+00  0.00000000E+00
  0.00000000E+00  0.00000000E+00  0.00000000E+00
  0.00000000E+00  0.00000000E+00  0.00000000E+00
  0.00000000E+00  0.00000000E+00  0.00000000E+00
  0.00000000E+00  0.00000000E+00  0.00000000E+00
  0.00000000E+00  0.00000000E+00  0.00000000E+00
  0.00000000E+00  0.00000000E+00  0.00000000E+00
  0.00000000E+00  0.00000000E+00  0.00000000E+00
  0.00000000E+00  0.00000000E+00  0.00000000E+00
  0.00000000E+00  0.00000000E+00  0.00000000E+00
  0.00000000E+00  0.00000000E+00  0.00000000E+00
  0.00000000E+00  0.00000000E+00  0.00000000E+00
  0.00000000E+00  0.00000000E+00  0.00000000E+00
  0.00000000E+00  0.00000000E+00  0.00000000E+00
  0.00000000E+00  0.00000000E+00  0.00000000E+00
  0.00000000E+00  0.00000000E+00  0.00000000E+00
  0.00000000E+00  0.00000000E+00  0.00000000E+00
  0.00000000E+00  0.00000000E+00  0.00000000E+00
  0.00000000E+00  0.00000000E+00  0.00000000E+00
  0.00000000E+00  0.00000000E+00  0.00000000E+00
  0.00000000E+00  0.00000000E+00  0.00000000E+00
  0.00000000E+00  0.00000000E+00  0.00000000E+00
  0.00000000E+00  0.00000000E+00  0.00000000E+00
  0.00000000E+00  0.00000000E+00  0.00000000E+00
  0.00000000E+00  0.00000000E+00  0.00000000E+00
  0.00000000E+00  0.00000000E+00  0.00000000E+00
  0.00000000E+00  0.00000000E+00  0.00000000E+00
  0.00000000E+00  0.00000000E+00  0.00000000E+00
  0.00000000E+00  0.00000000E+00  0.00000000E+00
  0.00000000E+00  0.00000000E+00  0.00000000E+00
  0.00000000E+00  0.00000000E+00  0.00000000E+00
  0.00000000E+00  0.00000000E+00  0.00000000E+00
  0.00000000E+00  0.00000000E+00  0.00000000E+00
  0.00000000E+00  0.00000000E+00  0.00000000E+00
  0.00000000E+00  0.00000000E+00  0.00000000E+00
  0.00000000E+00  0.00000000E+00  0.00000000E+00
  0.00000000E+00  0.00000000E+00  0.00000000E+00
  0.00000000E+00  0.00000000E+00  0.00000000E+00
  0.00000000E+00  0.00000000E+00  0.00000000E+00
  0.00000000E+00  0.00000000E+00  0.00000000E+00
  0.00000000E+00  0.00000000E+00  0.00000000E+00
  0.00000000E+00  0.00000000E+00  0.00000000E+00
  0.00000000E+00  0.00000000E+00  0.00000000E+00
  0.00000000E+00  0.00000000E+00  0.00000000E+00
  0.00000000E+00  0.00000000E+00  0.00000000E+00
  0.00000000E+00  0.00000000E+00  0.00000000E+00
  0.00000000E+00  0.00000000E+00  0.00000000E+00
  0.00000000E+00  0.00000000E+00  0.00000000E+00
  0.00000000E+00  0.00000000E+00  0.00000000E+00
  0.00000000E+00  0.00000000E+00  0.00000000E+00
  0.00000000E+00  0.00000000E+00  0.00000000E+00
  0.00000000E+00  0.00000000E+00  0.00000000E+00
  0.00000000E+00  0.00000000E+00  0.00000000E+00
  0.00000000E+00  0.00000000E+00  0.00000000E+00
  0.00000000E+00  0.00000000E+00  0.00000000E+00
  0.00000000E+00  0.00000000E+00  0.00000000E+00
  0.00000000E+00  0.00000000E+00  0.00000000E+00
  0.00000000E+00  0.00000000E+00  0.00000000E+00
  0.00000000E+00  0.00000000E+00  0.00000000E+00
  0.00000000E+00  0.00000000E+00  0.00000000E+00
  0.00000000E+00  0.00000000E+00  0.00000000E+00
  0.00000000E+00  0.00000000E+00  0.00000000E+00
  0.00000000E+00  0.00000000E+00  0.00000000E+00
  0.00000000E+00  0.00000000E+00  0.00000000E+00
  0.00000000E+00  0.00000000E+00  0.00000000E+00
  0.00000000E+00  0.00000000E+00  0.00000000E+00
  0.00000000E+00  0.00000000E+00  0.00000000E+00
  0.00000000E+00  0.00000000E+00  0.00000000E+00
  0.00000000E+00  0.00000000E+00  0.00000000E+00
  0.00000000E+00  0.00000000E+00  0.00000000E+00
  0.00000000E+00  0.00000000E+00  0.00000000E+00
  0.00000000E+00  0.00000000E+00  0.00000000E+00
  0.00000000E+00  0.00000000E+00  0.00000000E+00
  0.00000000E+00  0.00000000E+00  0.00000000E+00
  0.00000000E+00  0.00000000E+00  0.00000000E+00
  0.00000000E+00  0.00000000E+00  0.00000000E+00
  0.00000000E+00  0.00000000E+00  0.00000000E+00
  0.00000000E+00  0.00000000E+00  0.00000000E+00
  0.00000000E+00  0.00000000E+00  0.00000000E+00
  0.00000000E+00  0.00000000E+00  0.00000000E+00
  0.00000000E+00  0.00000000E+00  0.00000000E+00
  0.00000000E+00  0.00000000E+00  0.00000000E+00
  0.00000000E+00  0.00000000E+00  0.00000000E+00
  0.00000000E+00  0.00000000E+00  0.00000000E+00
  0.00000000E+00  0.00000000E+00  0.00000000E+00
  0.00000000E+00  0.00000000E+00  0.00000000E+00
  0.00000000E+00  0.00000000E+00  0.00000000E+00
  0.00000000E+00  0.00000000E+00  0.00000000E+00
  0.00000000E+00  0.00000000E+00  0.00000000E+00
  0.00000000E+00  0.00000000E+00  0.00000000E+00
  0.00000000E+00  0.00000000E+00  0.00000000E+00
  0.00000000E+00  0.00000000E+00  0.00000000E+00
  0.00000000E+00  0.00000000E+00  0.00000000E+00
  0.00000000E+00  0.00000000E+00  0.00000000E+00
  0.00000000E+00  0.00000000E+00  0.00000000E+00
  0.00000000E+00  0.00000000E+00  0.00000000E+00
  0.00000000E+00  0.00000000E+00  0.00000000E+00
  0.00000000E+00  0.00000000E+00  0.00000000E+00
  0.00000000E+00  0.00000000E+00  0.00000000E+00
  0.00000000E+00  0.00000000E+00  0.00000000E+00
  0.00000000E+00  0.00000000E+00  0.00000000E+00
  0.00000000E+00  0.00000000E+00  0.00000000E+00
  0.00000000E+00  0.00000000E+00  0.00000000E+00
  0.00000000E+00  0.00000000E+00  0.00000000E+00
  0.00000000E+00  0.00000000E+00  0.00000000E+00
  0.00000000E+00  0.00000000E+00  0.00000000E+00
  0.00000000E+00  0.00000000E+00  0.00000000E+00
  0.00000000E+00  0.00000000E+00  0.00000000E+00
  0.00000000E+00  0.00000000E+00  0.00000000E+00
  0.00000000E+00  0.00000000E+00  0.00000000E+00
  0.00000000E+00  0.00000000E+00  0.00000000E+00
  0.00000000E+00  0.00000000E+00  0.00000000E+00
  0.00000000E+00  0.00000000E+00  0.00000000E+00
  0.00000000E+00  0.00000000E+00  0.00000000E+00
  0.00000000E+00  0.00000000E+00  0.00000000E+00
  0.00000000E+00  0.00000000E+00  0.00000000E+00
  0.00000000E+00  0.00000000E+00  0.00000000E+00
  0.00000000E+00  0.00000000E+00  0.00000000E+00
  0.00000000E+00  0.00000000E+00  0.00000000E+00
  0.00000000E+00  0.00000000E+00  0.00000000E+00
  0.00000000E+00  0.00000000E+00  0.00000000E+00
  0.00000000E+00  0.00000000E+00  0.00000000E+00
  0.00000000E+00  0.00000000E+00  0.00000000E+00
  0.00000000E+00  0.00000000E+00  0.00000000E+00
  0.00000000E+00  0.00000000E+00  0.00000000E+00
  0.00000000E+00  0.00000000E+00  0.00000000E+00
  0.00000000E+00  0.00000000E+00  0.00000000E+00
  0.00000000E+00  0.00000000E+00  0.00000000E+00
  0.00000000E+00  0.00000000E+00  0.00000000E+00
  0.00000000E+00  0.00000000E+00  0.00000000E+00
  0.00000000E+00  0.00000000E+00  0.00000000E+00
  0.00000000E+00  0.00000000E+00  0.00000000E+00
  0.00000000E+00  0.00000000E+00  0.00000000E+00
  0.00000000E+00  0.00000000E+00  0.00000000E+00
  0.00000000E+00  0.00000000E+00  0.00000000E+00
  0.00000000E+00  0.00000000E+00  0.00000000E+00
  0.00000000E+00  0.00000000E+00  0.00000000E+00
  0.00000000E+00  0.00000000E+00  0.00000000E+00
  0.00000000E+00  0.00000000E+00  0.00000000E+00
  0.00000000E+00  0.00000000E+00  0.00000000E+00
  0.00000000E+00  0.00000000E+00  0.00000000E+00
  0.00000000E+00  0.00000000E+00  0.00000000E+00
  0.00000000E+00  0.00000000E+00  0.00000000E+00
  0.00000000E+00  0.00000000E+00  0.00000000E+00
  0.00000000E+00  0.00000000E+00  0.00000000E+00
  0.00000000E+00  0.00000000E+00  0.00000000E+00
  0.00000000E+00  0.00000000E+00  0.00000000E+00
  0.00000000E+00  0.00000000E+00  0.00000000E+00
  0.00000000E+00  0.00000000E+00  0.00000000E+00
  0.00000000E+00  0.00000000E+00  0.00000000E+00
  0.00000000E+00  0.00000000E+00  0.00000000E+00
  0.00000000E+00  0.00000000E+00  0.00000000E+00
  0.00000000E+00  0.00000000E+00  0.00000000E+00
  0.00000000E+00  0.00000000E+00  0.00000000E+00
  0.00000000E+00  0.00000000E+00  0.00000000E+00
  0.00000000E+00  0.00000000E+00  0.00000000E+00
  0.00000000E+00  0.00000000E+00  0.00000000E+00
  0.00000000E+00  0.00000000E+00  0.00000000E+00
  0.00000000E+00  0.00000000E+00  0.00000000E+00
  0.00000000E+00  0.00000000E+00  0.00000000E+00
  0.00000000E+00  0.00000000E+00  0.00000000E+00
  0.00000000E+00  0.00000000E+00  0.00000000E+00
  0.00000000E+00  0.00000000E+00  0.00000000E+00
  0.00000000E+00  0.00000000E+00  0.00000000E+00
  0.00000000E+00  0.00000000E+00  0.00000000E+00
  0.00000000E+00  0.00000000E+00  0.00000000E+00
  0.00000000E+00  0.00000000E+00  0.00000000E+00
  0.00000000E+00  0.00000000E+00  0.00000000E+00
  0.00000000E+00  0.00000000E+00  0.00000000E+00
  0.00000000E+00  0.00000000E+00  0.00000000E+00
  0.00000000E+00  0.00000000E+00  0.00000000E+00
  0.00000000E+00  0.00000000E+00  0.00000000E+00
  0.00000000E+00  0.00000000E+00  0.00000000E+00
  0.00000000E+00  0.00000000E+00  0.00000000E+00
  0.00000000E+00  0.00000000E+00  0.00000000E+00
  0.00000000E+00  0.00000000E+00  0.00000000E+00
  0.00000000E+00  0.00000000E+00  0.00000000E+00
  0.00000000E+00  0.00000000E+00  0.00000000E+00
  0.00000000E+00  0.00000000E+00  0.00000000E+00
  0.00000000E+00  0.00000000E+00  0.00000000E+00
  0.00000000E+00  0.00000000E+00  0.00000000E+00
  0.00000000E+00  0.00000000E+00  0.00000000E+00
  0.00000000E+00  0.00000000E+00  0.00000000E+00
  0.00000000E+00  0.00000000E+00  0.00000000E+00
  0.00000000E+00  0.00000000E+00  0.00000000E+00
  0.00000000E+00  0.00000000E+00  0.00000000E+00
  0.00000000E+00  0.00000000E+00  0.00000000E+00
  0.00000000E+00  0.00000000E+00  0.00000000E+00
  0.00000000E+00  0.00000000E+00  0.00000000E+00
  0.00000000E+00  0.00000000E+00  0.00000000E+00
  0.00000000E+00  0.00000000E+00  0.00000000E+00
  0.00000000E+00  0.00000000E+00  0.00000000E+00
  0.00000000E+00  0.00000000E+00  0.00000000E+00
  0.00000000E+00  0.00000000E+00  0.00000000E+00
  0.00000000E+00  0.00000000E+00  0.00000000E+00
  0.00000000E+00  0.00000000E+00  0.00000000E+00
  0.00000000E+00  0.00000000E+00  0.00000000E+00
  0.00000000E+00  0.00000000E+00  0.00000000E+00
  0.00000000E+00  0.00000000E+00  0.00000000E+00
  0.00000000E+00  0.00000000E+00  0.00000000E+00
  0.00000000E+00  0.00000000E+00  0.00000000E+00
  0.00000000E+00  0.00000000E+00  0.00000000E+00
  0.00000000E+00  0.00000000E+00  0.00000000E+00
  0.00000000E+00  0.00000000E+00  0.00000000E+00
  0.00000000E+00  0.00000000E+00  0.00000000E+00
  0.00000000E+00  0.00000000E+00  0.00000000E+00
  0.00000000E+00  0.00000000E+00  0.00000000E+00
  0.00000000E+00  0.00000000E+00  0.00000000E+00
  0.00000000E+00  0.00000000E+00  0.00000000E+00
  0.00000000E+00  0.00000000E+00  0.00000000E+00
  0.00000000E+00  0.00000000E+00  0.00000000E+00
  0.00000000E+00  0.00000000E+00  0.00000000E+00
  0.00000000E+00  0.00000000E+00  0.00000000E+00
  0.00000000E+00  0.00000000E+00  0.00000000E+00
  0.00000000E+00  0.00000000E+00  0.00000000E+00
  0.00000000E+00  0.00000000E+00  0.00000000E+00
  0.00000000E+00  0.00000000E+00  0.00000000E+00
  0.00000000E+00  0.00000000E+00  0.00000000E+00
  0.00000000E+00  0.00000000E+00  0.00000000E+00
  0.00000000E+00  0.00000000E+00  0.00000000E+00
  0.00000000E+00  0.00000000E+00  0.00000000E+00
  0.00000000E+00  0.00000000E+00  0.00000000E+00
  0.00000000E+00  0.00000000E+00  0.00000000E+00
  0.00000000E+00  0.00000000E+00  0.00000000E+00
  0.00000000E+00  0.00000000E+00  0.00000000E+00
  0.00000000E+00  0.00000000E+00  0.00000000E+00
  0.00000000E+00  0.00000000E+00  0.00000000E+00
  0.00000000E+00  0.00000000E+00  0.00000000E+00
  0.00000000E+00  0.00000000E+00  0.00000000E+00
  0.00000000E+00  0.00000000E+00  0.00000000E+00
  0.00000000E+00  0.00000000E+00  0.00000000E+00
  0.00000000E+00  0.00000000E+00  0.00000000E+00
  0.00000000E+00  0.00000000E+00  0.00000000E+00
  0.00000000E+00  0.00000000E+00  0.00000000E+00
  0.00000000E+00  0.00000000E+00  0.00000000E+00
  0.00000000E+00  0.00000000E+00  0.00000000E+00
  0.00000000E+00  0.00000000E+00  0.00000000E+00
  0.00000000E+00  0.00000000E+00  0.00000000E+00
  0.00000000E+00  0.00000000E+00  0.00000000E+00
  0.00000000E+00  0.00000000E+00  0.00000000E+00
  0.00000000E+00  0.00000000E+00  0.00000000E+00
  0.00000000E+00  0.00000000E+00  0.00000000E+00
  0.00000000E+00  0.00000000E+00  0.00000000E+00
  0.00000000E+00  0.00000000E+00  0.00000000E+00
  0.00000000E+00  0.00000000E+00  0.00000000E+00
  0.00000000E+00  0.00000000E+00  0.00000000E+00
  0.00000000E+00  0.00000000E+00  0.00000000E+00
  0.00000000E+00  0.00000000E+00  0.00000000E+00
  0.00000000E+00  0.00000000E+00  0.00000000E+00
  0.00000000E+00  0.00000000E+00  0.00000000E+00
  0.00000000E+00  0.00000000E+00  0.00000000E+00
  0.00000000E+00  0.00000000E+00  0.00000000E+00
  0.00000000E+00  0.00000000E+00  0.00000000E+00
  0.00000000E+00  0.00000000E+00  0.00000000E+00
  0.00000000E+00  0.00000000E+00  0.00000000E+00
  0.00000000E+00  0.00000000E+00  0.00000000E+00
  0.00000000E+00  0.00000000E+00  0.00000000E+00
  0.00000000E+00  0.00000000E+00  0.00000000E+00
  0.00000000E+00  0.00000000E+00  0.00000000E+00
  0.00000000E+00  0.00000000E+00  0.00000000E+00
  0.00000000E+00  0.00000000E+00  0.00000000E+00
  0.00000000E+00  0.00000000E+00  0.00000000E+00
  0.00000000E+00  0.00000000E+00  0.00000000E+00
  0.00000000E+00  0.00000000E+00  0.00000000E+00
  0.00000000E+00  0.00000000E+00  0.00000000E+00
  0.00000000E+00  0.00000000E+00  0.00000000E+00
  0.00000000E+00  0.00000000E+00  0.00000000E+00
  0.00000000E+00  0.00000000E+00  0.00000000E+00
  0.00000000E+00  0.00000000E+00  0.00000000E+00
  0.00000000E+00  0.00000000E+00  0.00000000E+00
  0.00000000E+00  0.00000000E+00  0.00000000E+00
  0.00000000E+00  0.00000000E+00  0.00000000E+00
  0.00000000E+00  0.00000000E+00  0.00000000E+00
  0.00000000E+00  0.00000000E+00  0.00000000E+00
  0.00000000E+00  0.00000000E+00  0.00000000E+00
  0.00000000E+00  0.00000000E+00  0.00000000E+00
  0.00000000E+00  0.00000000E+00  0.00000000E+00
  0.00000000E+00  0.00000000E+00  0.00000000E+00
  0.00000000E+00  0.00000000E+00  0.00000000E+00
  0.00000000E+00  0.00000000E+00  0.00000000E+00
  0.00000000E+00  0.00000000E+00  0.00000000E+00
  0.00000000E+00  0.00000000E+00  0.00000000E+00
  0.00000000E+00  0.00000000E+00  0.00000000E+00
  0.00000000E+00  0.00000000E+00  0.00000000E+00
  0.00000000E+00  0.00000000E+00  0.00000000E+00
  0.00000000E+00  0.00000000E+00  0.00000000E+00
  0.00000000E+00  0.00000000E+00  0.00000000E+00
  0.00000000E+00  0.00000000E+00  0.00000000E+00
  0.00000000E+00  0.00000000E+00  0.00000000E+00
  0.00000000E+00  0.00000000E+00  0.00000000E+00
  0.00000000E+00  0.00000000E+00  0.00000000E+00
  0.00000000E+00  0.00000000E+00  0.00000000E+00
  0.00000000E+00  0.00000000E+00  0.00000000E+00
  0.00000000E+00  0.00000000E+00  0.00000000E+00
  0.00000000E+00  0.00000000E+00  0.00000000E+00
  0.00000000E+00  0.00000000E+00  0.00000000E+00
  0.00000000E+00  0.00000000E+00  0.00000000E+00
  0.00000000E+00  0.00000000E+00  0.00000000E+00
  0.00000000E+00  0.00000000E+00  0.00000000E+00
  0.00000000E+00  0.00000000E+00  0.00000000E+00
  0.00000000E+00  0.00000000E+00  0.00000000E+00
  0.00000000E+00  0.00000000E+00  0.00000000E+00
  0.00000000E+00  0.00000000E+00  0.00000000E+00
  0.00000000E+00  0.00000000E+00  0.00000000E+00
  0.00000000E+00  0.00000000E+00  0.00000000E+00
  0.00000000E+00  0.00000000E+00  0.00000000E+00
  0.00000000E+00  0.00000000E+00  0.00000000E+00
  0.00000000E+00  0.00000000E+00  0.00000000E+00
  0.00000000E+00  0.00000000E+00  0.00000000E+00
  0.00000000E+00  0.00000000E+00  0.00000000E+00
  0.00000000E+00  0.00000000E+00  0.00000000E+00
  0.00000000E+00  0.00000000E+00  0.00000000E+00
  0.00000000E+00  0.00000000E+00  0.00000000E+00
  0.00000000E+00  0.00000000E+00  0.00000000E+00
  0.00000000E+00  0.00000000E+00  0.00000000E+00
  0.00000000E+00  0.00000000E+00  0.00000000E+00
  0.00000000E+00  0.00000000E+00  0.00000000E+00
  0.00000000E+00  0.00000000E+00  0.00000000E+00
  0.00000000E+00  0.00000000E+00  0.00000000E+00
  0.00000000E+00  0.00000000E+00  0.00000000E+00
  0.00000000E+00  0.00000000E+00  0.00000000E+00
  0.00000000E+00  0.00000000E+00  0.00000000E+00
  0.00000000E+00  0.00000000E+00  0.00000000E+00
  0.00000000E+00  0.00000000E+00  0.00000000E+00
  0.00000000E+00  0.00000000E+00  0.00000000E+00
  0.00000000E+00  0.00000000E+00  0.00000000E+00
  0.00000000E+00  0.00000000E+00  0.00000000E+00
  0.00000000E+00  0.00000000E+00  0.00000000E+00
  0.00000000E+00  0.00000000E+00  0.00000000E+00
  0.00000000E+00  0.00000000E+00  0.00000000E+00
  0.00000000E+00  0.00000000E+00  0.00000000E+00
  0.00000000E+00  0.00000000E+00  0.00000000E+00
  0.00000000E+00  0.00000000E+00  0.00000000E+00
  0.00000000E+00  0.00000000E+00  0.00000000E+00
  0.00000000E+00  0.00000000E+00  0.00000000E+00
  0.00000000E+00  0.00000000E+00  0.00000000E+00
  0.00000000E+00  0.00000000E+00  0.00000000E+00
  0.00000000E+00  0.00000000E+00  0.00000000E+00
  0.00000000E+00  0.00000000E+00  0.00000000E+00
  0.00000000E+00  0.00000000E+00  0.00000000E+00
  0.00000000E+00  0.00000000E+00  0.00000000E+00
  0.00000000E+00  0.00000000E+00  0.00000000E+00
  0.00000000E+00  0.00000000E+00  0.00000000E+00
  0.00000000E+00  0.00000000E+00  0.00000000E+00
  0.00000000E+00  0.00000000E+00  0.00000000E+00
  0.00000000E+00  0.00000000E+00  0.00000000E+00
  0.00000000E+00  0.00000000E+00  0.00000000E+00
  0.00000000E+00  0.00000000E+00  0.00000000E+00
  0.00000000E+00  0.00000000E+00  0.00000000E+00
  0.00000000E+00  0.00000000E+00  0.00000000E+00
  0.00000000E+00  0.00000000E+00  0.00000000E+00
  0.00000000E+00  0.00000000E+00  0.00000000E+00
  0.00000000E+00  0.00000000E+00  0.00000000E+00
  0.00000000E+00  0.00000000E+00  0.00000000E+00
  0.00000000E+00  0.00000000E+00  0.00000000E+00
  0.00000000E+00  0.00000000E+00  0.00000000E+00
  0.00000000E+00  0.00000000E+00  0.00000000E+00
  0.00000000E+00  0.00000000E+00  0.00000000E+00
  0.00000000E+00  0.00000000E+00  0.00000000E+00
  0.00000000E+00  0.00000000E+00  0.00000000E+00
  0.00000000E+00  0.00000000E+00  0.00000000E+00
  0.00000000E+00  0.00000000E+00  0.00000000E+00
  0.00000000E+00  0.00000000E+00  0.00000000E+00
  0.00000000E+00  0.00000000E+00  0.00000000E+00
  0.00000000E+00  0.00000000E+00  0.00000000E+00
  0.00000000E+00  0.00000000E+00  0.00000000E+00
  0.00000000E+00  0.00000000E+00  0.00000000E+00
  0.00000000E+00  0.00000000E+00  0.00000000E+00
  0.00000000E+00  0.00000000E+00  0.00000000E+00
  0.00000000E+00  0.00000000E+00  0.00000000E+00
  0.00000000E+00  0.00000000E+00  0.00000000E+00
  0.00000000E+00  0.00000000E+00  0.00000000E+00
  0.00000000E+00  0.00000000E+00  0.00000000E+00
  0.00000000E+00  0.00000000E+00  0.00000000E+00
  0.00000000E+00  0.00000000E+00  0.00000000E+00
  0.00000000E+00  0.00000000E+00  0.00000000E+00
  0.00000000E+00  0.00000000E+00  0.00000000E+00
  0.00000000E+00  0.00000000E+00  0.00000000E+00
  0.00000000E+00  0.00000000E+00  0.00000000E+00
  0.00000000E+00  0.00000000E+00  0.00000000E+00
  0.00000000E+00  0.00000000E+00  0.00000000E+00
  0.00000000E+00  0.00000000E+00  0.00000000E+00
  0.00000000E+00  0.00000000E+00  0.00000000E+00
  0.00000000E+00  0.00000000E+00  0.00000000E+00
  0.00000000E+00  0.00000000E+00  0.00000000E+00
  0.00000000E+00  0.00000000E+00  0.00000000E+00
  0.00000000E+00  0.00000000E+00  0.00000000E+00
  0.00000000E+00  0.00000000E+00  0.00000000E+00
  0.00000000E+00  0.00000000E+00  0.00000000E+00
  0.00000000E+00  0.00000000E+00  0.00000000E+00
  0.00000000E+00  0.00000000E+00  0.00000000E+00
  0.00000000E+00  0.00000000E+00  0.00000000E+00
  0.00000000E+00  0.00000000E+00  0.00000000E+00
  0.00000000E+00  0.00000000E+00  0.00000000E+00
  0.00000000E+00  0.00000000E+00  0.00000000E+00
  0.00000000E+00  0.00000000E+00  0.00000000E+00
  0.00000000E+00  0.00000000E+00  0.00000000E+00
  0.00000000E+00  0.00000000E+00  0.00000000E+00
  0.00000000E+00  0.00000000E+00  0.00000000E+00
  0.00000000E+00  0.00000000E+00  0.00000000E+00
  0.00000000E+00  0.00000000E+00  0.00000000E+00
  0.00000000E+00  0.00000000E+00  0.00000000E+00
  0.00000000E+00  0.00000000E+00  0.00000000E+00
  0.00000000E+00  0.00000000E+00  0.00000000E+00
  0.00000000E+00  0.00000000E+00  0.00000000E+00
  0.00000000E+00  0.00000000E+00  0.00000000E+00
  0.00000000E+00  0.00000000E+00  0.00000000E+00
  0.00000000E+00  0.00000000E+00  0.00000000E+00
  0.00000000E+00  0.00000000E+00  0.00000000E+00
  0.00000000E+00  0.00000000E+00  0.00000000E+00
  0.00000000E+00  0.00000000E+00  0.00000000E+00
  0.00000000E+00  0.00000000E+00  0.00000000E+00
  0.00000000E+00  0.00000000E+00  0.00000000E+00
  0.00000000E+00  0.00000000E+00  0.00000000E+00
  0.00000000E+00  0.00000000E+00  0.00000000E+00
  0.00000000E+00  0.00000000E+00  0.00000000E+00
  0.00000000E+00  0.00000000E+00  0.00000000E+00
  0.00000000E+00  0.00000000E+00  0.00000000E+00
  0.00000000E+00  0.00000000E+00  0.00000000E+00
  0.00000000E+00  0.00000000E+00  0.00000000E+00
  0.00000000E+00  0.00000000E+00  0.00000000E+00
  0.00000000E+00  0.00000000E+00  0.00000000E+00
  0.00000000E+00  0.00000000E+00  0.00000000E+00
  0.00000000E+00  0.00000000E+00  0.00000000E+00
  0.00000000E+00  0.00000000E+00  0.00000000E+00
  0.00000000E+00  0.00000000E+00  0.00000000E+00
  0.00000000E+00  0.00000000E+00  0.00000000E+00
  0.00000000E+00  0.00000000E+00  0.00000000E+00
  0.00000000E+00  0.00000000E+00  0.00000000E+00
  0.00000000E+00  0.00000000E+00  0.00000000E+00
  0.00000000E+00  0.00000000E+00  0.00000000E+00
  0.00000000E+00  0.00000000E+00  0.00000000E+00
  0.00000000E+00  0.00000000E+00  0.00000000E+00
  0.00000000E+00  0.00000000E+00  0.00000000E+00
  0.00000000E+00  0.00000000E+00  0.00000000E+00
  0.00000000E+00  0.00000000E+00  0.00000000E+00
  0.00000000E+00  0.00000000E+00  0.00000000E+00
  0.00000000E+00  0.00000000E+00  0.00000000E+00
  0.00000000E+00  0.00000000E+00  0.00000000E+00
  0.00000000E+00  0.00000000E+00  0.00000000E+00
  0.00000000E+00  0.00000000E+00  0.00000000E+00
  0.00000000E+00  0.00000000E+00  0.00000000E+00
  0.00000000E+00  0.00000000E+00  0.00000000E+00
  0.00000000E+00  0.00000000E+00  0.00000000E+00
  0.00000000E+00  0.00000000E+00  0.00000000E+00
  0.00000000E+00  0.00000000E+00  0.00000000E+00
  0.00000000E+00  0.00000000E+00  0.00000000E+00
  0.00000000E+00  0.00000000E+00  0.00000000E+00
  0.00000000E+00  0.00000000E+00  0.00000000E+00
  0.00000000E+00  0.00000000E+00  0.00000000E+00
  0.00000000E+00  0.00000000E+00  0.00000000E+00
  0.00000000E+00  0.00000000E+00  0.00000000E+00
  0.00000000E+00  0.00000000E+00  0.00000000E+00
  0.00000000E+00  0.00000000E+00  0.00000000E+00
  0.00000000E+00  0.00000000E+00  0.00000000E+00
  0.00000000E+00  0.00000000E+00  0.00000000E+00
  0.00000000E+00  0.00000000E+00  0.00000000E+00
  0.00000000E+00  0.00000000E+00  0.00000000E+00
  0.00000000E+00  0.00000000E+00  0.00000000E+00
  0.00000000E+00  0.00000000E+00  0.00000000E+00
  0.00000000E+00  0.00000000E+00  0.00000000E+00
  0.00000000E+00  0.00000000E+00  0.00000000E+00
  0.00000000E+00  0.00000000E+00  0.00000000E+00
  0.00000000E+00  0.00000000E+00  0.00000000E+00
  0.00000000E+00  0.00000000E+00  0.00000000E+00
  0.00000000E+00  0.00000000E+00  0.00000000E+00
  0.00000000E+00  0.00000000E+00  0.00000000E+00
  0.00000000E+00  0.00000000E+00  0.00000000E+00
  0.00000000E+00  0.00000000E+00  0.00000000E+00
  0.00000000E+00  0.00000000E+00  0.00000000E+00
  0.00000000E+00  0.00000000E+00  0.00000000E+00
  0.00000000E+00  0.00000000E+00  0.00000000E+00
  0.00000000E+00  0.00000000E+00  0.00000000E+00
  0.00000000E+00  0.00000000E+00  0.00000000E+00
  0.00000000E+00  0.00000000E+00  0.00000000E+00
  0.00000000E+00  0.00000000E+00  0.00000000E+00
  0.00000000E+00  0.00000000E+00  0.00000000E+00
  0.00000000E+00  0.00000000E+00  0.00000000E+00
  0.00000000E+00  0.00000000E+00  0.00000000E+00
  0.00000000E+00  0.00000000E+00  0.00000000E+00
  0.00000000E+00  0.00000000E+00  0.00000000E+00
  0.00000000E+00  0.00000000E+00  0.00000000E+00
  0.00000000E+00  0.00000000E+00  0.00000000E+00
  0.00000000E+00  0.00000000E+00  0.00000000E+00
  0.00000000E+00  0.00000000E+00  0.00000000E+00
  0.00000000E+00  0.00000000E+00  0.00000000E+00
  0.00000000E+00  0.00000000E+00  0.00000000E+00
  0.00000000E+00  0.00000000E+00  0.00000000E+00
  0.00000000E+00  0.00000000E+00  0.00000000E+00
  0.00000000E+00  0.00000000E+00  0.00000000E+00
  0.00000000E+00  0.00000000E+00  0.00000000E+00
  0.00000000E+00  0.00000000E+00  0.00000000E+00
  0.00000000E+00  0.00000000E+00  0.00000000E+00
  0.00000000E+00  0.00000000E+00  0.00000000E+00
  0.00000000E+00  0.00000000E+00  0.00000000E+00
  0.00000000E+00  0.00000000E+00  0.00000000E+00
  0.00000000E+00  0.00000000E+00  0.00000000E+00
  0.00000000E+00  0.00000000E+00  0.00000000E+00
  0.00000000E+00  0.00000000E+00  0.00000000E+00
