# Supplementary material for: Cation-tuned acidic electrified interface for hydrogen peroxide electrosynthesis with industrial-level current densities in natural seawater
Source: Nat Commun. 2026 Apr 20;17:5443. doi: 10.1038/s41467-026-72026-2 (PMC13279823; doi:10.1038/s41467-026-72026-2)
Supplement: Supplementary file 3 — Supplementary Data 1 [file 41467_2026_72026_MOESM3_ESM.zip › AIMD/Supplementary Fig. 33-c2-h2o-ooh/POSCAR]

c-h2o-h-ooh
1.0
       12.2737998962         0.0000000000         0.0000000000
        0.0000000000        12.5156002045         0.0000000000
        0.0000000000         0.0000000000        21.2098007202
    C    O    H
   57   75  149
Direct
     0.976440038         0.120509992         0.096169999
     0.071579998         0.285439989         0.075669996
     0.973039963         0.229499995         0.085440000
     0.077550001         0.064170003         0.102260005
     0.176559995         0.118180003         0.093029999
     0.271710003         0.284750008         0.067380005
     0.171820003         0.229390002         0.079989999
     0.277470002         0.062080001         0.095159999
     0.375570007         0.117870007         0.090180000
     0.471319996         0.286199996         0.090669999
     0.371719972         0.228520002         0.082149995
     0.474970031         0.062080001         0.100679997
     0.572969979         0.116449994         0.097390004
     0.672470002         0.285519979         0.094820005
     0.572880041         0.228669999         0.092640000
     0.673280025         0.061319999         0.102009994
     0.771899980         0.116160000         0.099699999
     0.871909987         0.283660003         0.090039999
     0.770980012         0.229910002         0.095309998
     0.875260023         0.062490004         0.103379998
     0.968709975         0.455549974         0.083260001
     0.072860004         0.621299993         0.089670003
     0.970200028         0.566950022         0.092380002
     0.067450000         0.398539977         0.069260000
     0.169839993         0.453370001         0.059579997
     0.273530009         0.617609988         0.085280002
     0.173730005         0.565060024         0.075790005
     0.266079997         0.391959978         0.048599999
     0.477369990         0.396829998         0.102499999
     0.573440025         0.454589982         0.111419995
     0.677740005         0.617129973         0.129229997
     0.577750044         0.564170022         0.125760001
     0.673080025         0.396820016         0.103490002
     0.772729971         0.451449980         0.104500002
     0.874030032         0.620679963         0.109180009
     0.775110000         0.562910036         0.117499996
     0.870890019         0.395259997         0.088009999
     0.977570029         0.786130027         0.118070003
     0.079830000         0.955089999         0.118009998
     0.978950058         0.899839967         0.122349999
     0.075130000         0.731069958         0.106129998
     0.175809995         0.784879985         0.113200002
     0.277399994         0.952480036         0.109800004
     0.176880002         0.897759967         0.118290000
     0.273889993         0.725119971         0.105280002
     0.378470005         0.779350006         0.119620008
     0.474379977         0.948960031         0.111649997
     0.376560022         0.893599967         0.113830001
     0.479449980         0.730759981         0.130830002
     0.579509988         0.786109986         0.134590003
     0.675080023         0.951830060         0.113330003
     0.575649968         0.895490004         0.120820003
     0.678020036         0.732640036         0.136380002
     0.776359960         0.786230000         0.130989994
     0.876679991         0.951279981         0.115700003
     0.776769983         0.898559979         0.123149996
     0.876139976         0.730960003         0.121109997
     0.482269985         0.620919990         0.140469993
     0.513670034         0.194209985         0.433179986
     0.546490011         0.817879953         0.763710018
     0.423970001         0.466020000         0.588050011
     0.838410019         0.032830000         0.467810019
     0.136680010         0.609799987         0.678939984
     0.695180004         0.667559971         0.807010026
     0.340290009         0.555289998         0.938470028
     0.484900014         0.018849969         0.604160020
     0.121019963         0.675970038         0.911730026
     0.409529999         0.371449991         0.470380018
     0.590960016         0.558780020         0.470789999
     0.160040002         0.722729994         0.291619979
     0.785609990         0.642020022         0.943160027
     0.528869981         0.863900019         0.346419987
     0.956509986         0.009610000         0.276699984
     0.094219998         0.000290000         0.939180007
     0.090970001         0.158350007         0.369960002
     0.661840020         0.164869999         0.539019989
     0.227259986         0.493109986         0.493369990
     0.586780028         0.849059988         0.639540005
     0.951139983         0.471249984         0.547869999
     0.149460001         0.414950008         0.768900015
     0.600790038         0.549499991         0.954069966
     0.379849995         0.970990032         0.498309989
     0.048739999         0.733950046         0.446819995
     0.360049975         0.518630009         0.810639958
     0.302060014         0.445519995         0.311280018
     0.597670033         0.164450010         0.277060010
     0.335120006         0.829010014         0.957009972
     0.828310028         0.798600044         0.452709989
     0.992749968         0.272580024         0.466249999
     0.139209981         0.919040019         0.278360005
     0.165069990         0.936909945         0.570609972
     0.451079999         0.690559984         0.584990041
     0.768110006         0.816759982         0.326759993
     0.281239986         0.139430004         0.246320001
     0.229550000         0.872969967         0.699760001
     0.227259986         0.268999992         0.673330025
     0.144089998         0.307749983         0.288309988
     0.447690025         0.312489989         0.661040010
     0.955890018         0.440040003         0.292699988
     0.810109967         0.316069983         0.714409988
     0.231149998         0.186699998         0.462240033
     0.745659989         0.195230002         0.903950020
     0.342549991         0.066540001         0.708560011
     0.674540008         0.480300007         0.342139991
     0.799300032         0.124700005         0.341149977
     0.058920026         0.382180008         0.905159998
     0.219369997         0.571330008         0.230219997
     0.515410009         0.334780019         0.323980013
     0.097070005         0.764969988         0.793120063
     0.724380055         0.363500013         0.568029992
     0.644789997         0.272179999         0.793650007
     0.061719999         0.029920001         0.801030014
     0.945630043         0.141599995         0.689130007
     0.978169950         0.104210021         0.563880008
     0.931819955         0.548580004         0.873160034
     0.275149996         0.065810002         0.872989981
     0.967649991         0.184070014         0.886100001
     0.138660001         0.307630008         0.554520018
     0.876200038         0.822510024         0.794659985
     0.841870000         0.338039996         0.377419999
     0.053259969         0.531669956         0.405950012
     0.596199988         0.464959998         0.833369994
     0.377510021         0.719799996         0.714999959
     0.735010037         0.709579978         0.577070019
     0.484130007         0.089869998         0.800289999
     0.936899981         0.645519988         0.626739966
     0.865739985         0.540889978         0.729120002
     0.795560020         0.600689996         0.266200003
     0.221929999         0.676070011         0.556150003
     0.416820008         0.053859951         0.346470009
     0.576059991         0.590030006         0.197069994
     0.662840019         0.541549974         0.234670002
     0.351160007         0.585160023         0.073959998
     0.337159981         0.428609985         0.029139998
     0.405430003         0.438499986         0.114349997
     0.540579993         0.136429999         0.459819988
     0.480189995         0.239869992         0.465279993
     0.534139984         0.885580039         0.786989962
     0.572849971         0.836600029         0.719940002
     0.441030008         0.405749988         0.623639978
     0.353650020         0.492790027         0.599349967
     0.843119960         0.073909996         0.427830007
     0.808740038         0.958599947         0.456429984
     0.069549998         0.638019964         0.659389972
     0.197400010         0.640049977         0.655459996
     0.629599996         0.722029956         0.805470014
     0.759229984         0.709140006         0.819580030
     0.339980025         0.547649997         0.891289998
     0.261000009         0.557759984         0.951830047
     0.433099985         0.003340006         0.567700047
     0.433190000         0.039420010         0.635700003
     0.110579967         0.735929997         0.942610029
     0.048490048         0.637780014         0.906790027
     0.415900001         0.401890021         0.519860038
     0.377899997         0.434720028         0.452550008
     0.622600002         0.614220016         0.499470011
     0.596379980         0.494310003         0.493939997
     0.157739995         0.812269965         0.283329994
     0.123550001         0.698249972         0.328750003
     0.795109981         0.696609944         0.974540029
     0.701789944         0.627049997         0.939880004
     0.607169986         0.855160011         0.340339998
     0.512469996         0.824949987         0.384389981
     0.928840004         0.043140002         0.239649996
     0.942880007         0.055599999         0.312300001
     0.034790003         0.049470002         0.936699981
     0.113439997         0.988119990         0.983339994
     0.109899995         0.088669999         0.351300004
     0.149229999         0.172959993         0.405200015
     0.623239978         0.124029998         0.571049989
     0.725610046         0.129049997         0.527459963
     0.186090017         0.487989995         0.454010029
     0.210649998         0.428079984         0.517629966
     0.560880013         0.919279970         0.626010023
     0.538400003         0.790539959         0.621930003
     0.014980000         0.421680005         0.554380001
     0.887379981         0.425089979         0.543690025
     0.113250001         0.402460026         0.808510020
     0.108990001         0.473760012         0.748700005
     0.603619989         0.494180008         0.920050047
     0.530019980         0.575820025         0.952469972
     0.323529982         0.925880009         0.516470034
     0.337729988         0.022889972         0.470479973
     0.109259999         0.789129975         0.455390015
     0.080360002         0.671639962         0.427319982
     0.295920023         0.472990023         0.798880022
     0.366580000         0.568340004         0.776690002
     0.235420002         0.397800010         0.315079981
     0.268159987         0.520529989         0.257620001
     0.640619993         0.158480002         0.239499997
     0.557290001         0.100489993         0.285820002
     0.348049986         0.879140017         0.921579987
     0.331559986         0.752499970         0.943460026
     0.905780041         0.778770056         0.447279975
     0.806790001         0.806630031         0.406030003
     0.940550017         0.325559959         0.447540001
     0.012169958         0.220720059         0.433020004
     0.062630055         0.948170001         0.270990025
     0.188820007         0.968259979         0.258390007
     0.094010004         0.971710035         0.569530031
     0.173830005         0.903289946         0.611929998
     0.377699997         0.707710059         0.564559996
     0.455700002         0.609799987         0.589050007
     0.822009956         0.861989942         0.304180001
     0.781880001         0.744559974         0.306219989
     0.319889989         0.134140004         0.203229996
     0.319770001         0.090839999         0.277040001
     0.276679987         0.810559987         0.702909988
     0.172280006         0.847310005         0.726679993
     0.268330014         0.202199986         0.683499993
     0.189899998         0.292860004         0.712930003
     0.183900003         0.263090010         0.259180000
     0.111509997         0.253120000         0.315759992
     0.367689984         0.313100018         0.668940024
     0.498829993         0.306369984         0.695649990
     0.917529991         0.487050006         0.260390022
     0.008139968         0.390270001         0.275249990
     0.864000049         0.257099980         0.708859965
     0.847729979         0.384430007         0.727490017
     0.197419999         0.223769994         0.499300003
     0.297709998         0.225529997         0.455999994
     0.719990005         0.233149996         0.866110062
     0.702209990         0.220780009         0.938030011
     0.297699994         0.000010014         0.709100027
     0.389290002         0.070550003         0.745430009
     0.608990030         0.442529991         0.321000011
     0.658410031         0.522499996         0.377240009
     0.810860005         0.205019992         0.353029988
     0.727000021         0.112849998         0.330539992
     0.092039939         0.405299996         0.946969994
     0.017470002         0.452699984         0.896720013
     0.196919999         0.646959994         0.258020022
     0.245019993         0.580359991         0.187930001
     0.567200015         0.276919986         0.306719987
     0.373150002         0.405219987         0.311830016
     0.112589998         0.704550016         0.762220006
     0.123709995         0.746100029         0.833729974
     0.744240021         0.339679986         0.609409999
     0.708509984         0.296900010         0.544650003
     0.625079992         0.346219981         0.813600018
     0.708150000         0.288289997         0.765460011
     0.059309958         0.962149975         0.824739992
     0.018140000         0.088040006         0.825989987
     0.002619982         0.108339998         0.716579988
     0.984080046         0.166569996         0.651049987
     0.962149996         0.100649953         0.520459991
     0.921150035         0.058580041         0.584159964
     0.916410024         0.558709993         0.827929997
     0.867350007         0.579039998         0.897270011
     0.218419998         0.037430000         0.902729971
     0.226750002         0.080880000         0.835360004
     0.888879979         0.191870013         0.895989980
     0.009480000         0.251850013         0.892970028
     0.078050000         0.264160013         0.539460006
     0.143820000         0.284399989         0.599080049
     0.952679998         0.805490020         0.785970002
     0.868609990         0.893729963         0.779180010
     0.888870034         0.369800019         0.343259995
     0.773039994         0.377919997         0.367300008
     0.028020025         0.492409985         0.370589990
     0.998870009         0.518959988         0.441120017
     0.514670033         0.478880003         0.830640059
     0.630770041         0.535149995         0.828939975
     0.444099974         0.747110044         0.738730036
     0.404030004         0.689109996         0.672710018
     0.777890028         0.734629968         0.541209999
     0.688750018         0.768610007         0.594659967
     0.434769991         0.094389999         0.838959990
     0.537029997         0.149910003         0.799830019
     0.876999959         0.700299949         0.607930014
     0.925520038         0.585650020         0.597649973
     0.786979997         0.542309982         0.729749990
     0.879249996         0.594200026         0.692130040
     0.737489988         0.566420021         0.293370017
     0.773760040         0.586780010         0.220929994
     0.155990006         0.720229986         0.561810007
     0.196830003         0.606530028         0.538649982
     0.455689979         0.099679999         0.378599986
     0.451440022         0.982170003         0.355879999
     0.505240011         0.299440003         0.365159998
     0.630580026         0.471379979         0.243500003
