# Supplementary material for: Cation-tuned acidic electrified interface for hydrogen peroxide electrosynthesis with industrial-level current densities in natural seawater
Source: Nat Commun. 2026 Apr 20;17:5443. doi: 10.1038/s41467-026-72026-2 (PMC13279823; doi:10.1038/s41467-026-72026-2)
Supplement: Supplementary file 3 — Supplementary Data 1 [file 41467_2026_72026_MOESM3_ESM.zip › AIMD/Supplementary Fig. 34-c2-otab-h2o-o2/CONTCAR]

c-otab-h2o-h-ooh\(1)                    
   1.00000000000000     
    12.2974996566999994    0.0000000000000000    0.0000000000000000
     0.0000000000000000   12.7799997330000004    0.0000000000000000
     0.0000000000000000    0.0000000000000000   30.0000000000000000
   C    O    H    N 
    68    75   174     1
Direct
  0.9675707914990987  0.0056598475712828  0.0649600604405286
  0.0697983912796747  0.1702328565740209  0.0599248805109215
  0.9658514604149813  0.1169648435574682  0.0645252534266192
  0.0682824146373151 -0.0508349999215727  0.0652813425906240
  0.1693479921702830  0.0009818241745122  0.0597796773762754
  0.2666300646118250  0.1725577104428967  0.0497139872150239
  0.1692809314075037  0.1179112391276566  0.0562133747579535
  0.2698440764257116 -0.0542814851753022  0.0589873586172543
  0.3666893843517134  0.0060187229481342  0.0567056936352179
  0.4665810439053351  0.1752530372283812  0.0598476323992688
  0.3675569361257230  0.1184100775324884  0.0531757478303752
  0.4671548902700240 -0.0495359865469971  0.0550487742592681
  0.5631174741538296  0.0082168348830792  0.0565546250653029
  0.6636518044579305  0.1737474034630382  0.0636964826871321
  0.5659280071474537  0.1190245351776524  0.0609076755595060
  0.6667754894131179 -0.0474571403515247  0.0604998304043651
  0.7659125800472197  0.0056402612853280  0.0663918088209178
  0.8669509209887882  0.1711627780196060  0.0658741354481583
  0.7654797258668498  0.1190342247816734  0.0638877209159905
  0.8692844720205348 -0.0516428689183468  0.0697677957535537
  0.9691170249252010  0.3383484205415653  0.0638569588137156
  0.0674376345323247  0.5047193364435657  0.0587113284757782
  0.9670620651831983  0.4509238172305564  0.0628001920238936
  0.0658863255732275  0.2818013637370846  0.0577797991201275
  0.1624203999216682  0.3359431923466891  0.0449919967712990
  0.2556640050247226  0.5105010800779053  0.0395940221776575
  0.1614387903545685  0.4501526785927588  0.0453635730544837
  0.2586315299916657  0.2800885650064294  0.0389993991772572
  0.4670228842891381  0.2834570054272444  0.0703782743312814
  0.5640210594662600  0.3397292417019251  0.0684892495378590
  0.6709344302990962  0.5028459763261908  0.0650322041998415
  0.5721997850387198  0.4508683284342991  0.0659359023795776
  0.6667372853419292  0.2841958874806145  0.0645074934296050
  0.7675964079204500  0.3379969373711513  0.0662956998426987
  0.8670096094190446  0.5054391498915404  0.0669533923584830
  0.7700676360419184  0.4453314859256295  0.0689738041976356
  0.8676370969931257  0.2796946302877267  0.0653124364523602
  0.9670964224559540  0.6724117327496161  0.0666350798416450
  0.0686489748244031  0.8359822322984595  0.0666459957092974
  0.9674376551622774  0.7805035903248595  0.0695345647431553
  0.0659631380181379  0.6174693204753666  0.0620348138173261
  0.1663940178183372  0.6716803514341287  0.0618057308023043
  0.2726885786450420  0.8341964916338213  0.0607748100538894
  0.1703829629350405  0.7827994651916897  0.0636375432761375
  0.2633843309799963  0.6132826240197493  0.0519797428478538
  0.3694089756540236  0.6663530293228851  0.0552867762571197
  0.4682716892122806  0.8392944523064094  0.0582489095840107
  0.3718077209254648  0.7770334678316008  0.0586043872529179
  0.4721408235802414  0.6158796515009686  0.0562688310965991
  0.5662953262886468  0.6729329631859733  0.0582127743471045
  0.6690891033111991  0.8418012996453621  0.0627552715213085
  0.5676209124355309  0.7836022839453665  0.0602021789729344
  0.6681960497165782  0.6173530319536534  0.0606784510304486
  0.7688868348722917  0.6746238954453917  0.0632893798084957
  0.8654747974262152  0.8385796139255451  0.0704613681567886
  0.7678276221463542  0.7851792300695950  0.0654457076095693
  0.8674912757672015  0.6153921188283122  0.0678185386467226
  0.2408994320204580  0.4057005067621957  0.2459207570286675
  0.3476875117145009  0.4405445850904589  0.2692580175831318
  0.3648347728941090  0.3765169577672745  0.3120288197857619
  0.2994511263916858  0.4157593306689892  0.3519221570269863
  0.3179044003730488  0.5025580059994085  0.1737288733613243
  0.1566725693002761  0.3972021998929097  0.1737999016954760
  0.1450093319896251  0.5625320014971110  0.2100760359644220
  0.3436172138093928  0.5075985689202144  0.3838161995056590
  0.4671596853620162  0.4976252919199980  0.3987894308470429
  0.4980191486361654  0.5485854773180500  0.4427791806229120
  0.5173607112362447  0.6653370625688783  0.4407523920738173
  0.4769479486995178  0.5080305173005742  0.0585689273536827
  0.3516294005462784  0.1836068721679163  0.3918022146616013
  0.5844803787181631  0.9743879718064367  0.6000698034748390
  0.5647433154281943  0.3057496659784022  0.5165639482603318
  0.6060324608871996  0.9013962418854072  0.2250988166808320
  0.0923460103984092  0.6370971878060216  0.5252113895247678
  0.8083076460081977  0.8427215830595735  0.5161073213563366
  0.3515602981935708  0.4708015773786893  0.6057205187532199
  0.5672080593352272  1.0905348115489231  0.3096089035040023
  1.3006929700537659  0.8790050860607038  0.6011117063442484
  0.5459176749809592  0.2547563195576297  0.4242842313391981
  0.5537790782031893  0.6487194265625672  0.2884866471515605
  0.4172729786081021  0.8057195655763065  0.2921693060139466
  0.4737486140346233  0.6650077012695443  0.5876164993050407
  0.4472783105276669  0.1838306242844230  0.2362996715014211
 -0.2042325308285413 -0.0225105027560228  0.1667808726005737
  0.4302101888487614  0.2688782183615104  0.6451392163917731
  0.2278708494412601  0.0710337323826168  0.3141680071613544
  0.6574183677731743  0.3463419409168102  0.2764870073731903
  0.0682412807448291  0.6329121780631926  0.3926757743643540
  0.6920126610093268  0.0943947701310211  0.4044897228841822
  0.8179027405231071  0.3917126211903507  0.4459825168997875
  0.1698307169985844  0.4258635933474860  0.5408493883002271
  0.6071516120206949  0.4666819104516918  0.5739149474479274
  0.4979602978309846  0.9351007098396206  0.3606858020750099
  0.2307210711815908  0.7448600041666056  0.3419092348939609
  0.3731936642794461  0.0840125680367895  0.6008409826070110
  0.9180718965618588  0.7495252736843347  0.2860964947442444
  0.3801993662972909 -0.1131520853448608  0.2130321174842676
  0.4585499493423684 -0.2506218280050803  0.6628981307343226
  0.1866854195260498  0.9320300051810754  0.3826453670318032
  0.9178734987441846  1.2589281598920392  0.2120150270339084
 -0.4145378704854668  0.4046272118210313  0.1688541355418204
  0.3432949780503790  0.8325449237013519  0.4974101117534497
  0.5692928492694297  0.8169684406527595  0.5462981283594828
  0.3879079133527888  0.7358970354218419  0.1610858724507004
  0.2726778083890725  0.0995594563872019  0.1533560071603739
  0.1434097704911743  0.9404993543500521  0.4961005518036276
  0.3628180728995840  0.2857516621894898  0.5205070006274305
  0.9655646674561126  0.5287295313407372  0.3222394463480764
  0.6839124073989448  0.8723568913839392  0.3940572982558009
  0.9859488556139484  0.3353581091865054  0.2871315243479259
  0.6631702715321054  0.1660722757677565  0.5635350213756869
  0.1604771258467900  0.2646445808179771  0.4273176766173192
  0.9184867546606772  0.9683359860207087  0.5736028629072136
  0.3652509066776659  0.9831146474569785  0.4268611159421589
  1.1205062904906511  0.7809699676252814  0.2694264566035757
  0.5865896179052343  0.6144222391149188  0.1545896485556611
  0.9501897291334215  0.3571090568730834  0.5745600422569612
  1.0427566384124265  1.1011980676672282  0.1662083549151642
  0.8081947956198371  0.9456021670309093  0.3051225679066261
  0.0960322743486014  0.8147903864275072  0.5705291059601976
  0.6808510635337670  0.3632716550755611  0.3677860295908345
  0.7951394294335974  0.1856168917733459  0.4735909853574128
  1.0242146300686081  0.0931809065503041  0.4478271226353173
  0.7565830197161703  0.1548930243316119  0.2600560203206278
  0.0485590363429264  1.1885921607468304  0.3488708118912101
  0.5386770355628544 -0.0597271541073774  0.6835029228069998
  0.2247572774570215  0.1032194874266904  0.5328920930624308
  0.0166430121618202  0.1716840546148153  0.5570637531860939
  0.0442372119766858  0.4610545176699695  0.4383783216788017
  0.8135272594133911  0.2100446950592380  0.3489171029302194
  0.9099848159779504  0.7803523445607533  0.1689163161246307
  0.7187817596288401  0.5803244228720030  0.3475689617400143
  0.7965499394790025  0.4874964669860730  0.5258176597664700
  0.7817283319222017  0.0006365809330207  0.6459133657396240
  0.9512867434743139  0.9156255335058581  0.3873896523835441
  0.7434226161057390  0.3181610618856852  0.6233425756543097
  0.8539966879911698  0.6944606801028383  0.3971303859059284
  0.9054013515174506  0.6559807985597536  0.4861150581142740
  0.7872910445291138  0.4244533940394467  0.2104301561969762
  0.1915697669163310  0.7485117556102709  0.4513653916301396
  0.1709470198792006 -0.0283901241584972  0.2270748610795860
  0.7830498159422737  0.6755949583248974  0.2208454046762938
  0.6697440110440824  0.7123037233921344  0.2276487422284208
  0.3292334380430271  0.4755092957650641  0.0273162095691566
  0.3258298352908999  0.3223202132523317  1.0220652584064791
  0.3949522217225384  0.3244860718392480  0.0813596559596107
  0.1740754971659856  0.4247019069969889  0.2676217471334418
  0.2367273310134214  0.3191113317659198  0.2364940679730245
  0.3371357260117659  0.5203079125470640  0.2797201506557599
  0.4200591082229013  0.4406123811875369  0.2471097070466265
  0.4540386176211590  0.3771132867285643  0.3186464925511429
  0.3576226040030271  0.2927376869566023  0.3051857660633643
  0.2859418829470023  0.3468129251561165  0.3723698955898875
  0.2160455136074876  0.4440315069518771  0.3429286540613886
  0.3786195586438415  0.4399011949077397  0.1760767354888516
  0.2755940148066937  0.5129919956646763  0.1416901293280759
  0.3537546113265908  0.5748496862320601  0.1859405706840150
  0.0809378931946398  0.3685751721666150  0.1895928567652375
  0.1394742508556330  0.4417467684637112  0.1439105911282392
  0.2001393303861486  0.3216348302420838  0.1699793504123067
  0.1867336003488258  0.6170667497374952  0.2322189448330226
  0.1341963984573829  0.6046777460857231  0.1794879810343681
  0.0667061186025357  0.5319571422267375  0.2228165438458295
  0.3236856343330765  0.5878000298930119  0.3716928264839346
  0.2900644775718256  0.5063493984085061  0.4148977977622768
  0.4842154212597545  0.4121383433166978  0.4006174647096726
  0.5261793745843167  0.5217759962395004  0.3717959746527181
  0.4375783029929298  0.5292321926665912  0.4691433572845971
  0.5722715384809838  0.5083422328534269  0.4532966609534361
  0.4776776292003170  0.7116117421055351  0.4154734247295179
  0.4994447885373862  0.7057647092609648  0.4724691403041636
  0.6066691641234774  0.6834287746579085  0.4342961610906296
  0.3605387537409315  0.1149159487310630  0.4081908261739120
  0.4217403626217552  0.2165657775047777  0.4026632683968546
  0.6067757206908307  0.0393824666826907  0.5836277683222074
  0.5732452057521923  0.9081577776060505  0.5805093326572023
  0.4816233735636237  0.3134749298694027  0.5142301596401895
  0.5772153961209028  0.3722594237596801  0.5323248183809182
  0.6405870878235201  0.8314147731940872  0.2283534636060037
  0.6218664488615960  0.9390355679427423  0.2535252618782060
  1.0171019708920921  0.6487062771417035  0.5114538020225929
  0.1412822630924670  0.6713658211952613  0.5019666744901393
  0.8455347909276586  0.8780721206512545  0.5409513825847639
  0.8010725702242424  0.8981326302938667  0.4922166081392295
  0.3790794291926353  0.5412122371101163  0.6001579291550200
  0.6351892108699841  0.1236803707120751  0.3164153570059006
  0.5548971100331275  1.0409856129075892  0.3338984080543839
  0.3405358900635549  0.8349505082640986  0.6219282500506799
  1.3033924226362898  0.9474899180890034  0.6126951453972037
  0.5647278683010885  0.2797679440949484  0.4546745214355098
  0.5840217020323626  0.1842057224283442  0.4210895752727233
  0.6187583160507993  0.6667775824409393  0.2656855302995365
  0.5293380996184714  0.5830303574869997  0.2783082724023432
  0.4624416190436393  0.7360885028385996  0.2924977519326202
  0.3584904657281858  0.7837943868679516  0.3118931359692553
  0.5283091434261468  0.6076026458134436  0.5853694523188354
  0.4796497369431221  0.6943954674215068  0.6186509337035504
  0.4944986004076418  1.2448401083678571  0.2313145164918946
  0.5925764258781168  0.4748469190457973  0.1566411032505921
 -0.2023025654112907  1.0416618877919104  0.1476070895651682
  0.4894969177779017  0.1484908060497624  0.2597750790157838
  0.5017792429562350  0.2906219660397009  0.6570177381175034
  0.4008490083132127  0.3394592751172248  0.6355072304441219
  0.1977048242075174  0.0654635311852215  0.2839907478493762
  0.2827007216122909  0.1265451265791226  0.3164155510682097
  0.6771155973218870  0.2725242912483232  0.2695168226864096
  0.7075775754684307  0.3854063407436735  0.2551368714430896
 -0.0020472138341490  0.6650319629234720  0.3983167551964347
  0.0744008412548203  0.5629682712530047  0.4108468712988225
  0.7411638662450010  0.1337675358992423  0.3830740875685259
  0.7197330579794788  0.1101516513444603  0.4353397553701480
 -0.1026399917121644  0.4040768288378274  0.4426259693613746
  0.7782627790087041  0.3976344777012270  0.4172585188810461
  0.1046938411539839  0.3905402002484871  0.5531984707249149
  0.1469712898567773  0.4983459269372153  0.5369461203791811
  0.6732387111677263  0.4964271046974478  0.5586870228737382
  0.6496159410022858  0.4214467768700728  0.5953203706170279
  0.4548269821356242  0.9435308497205581  0.3902287136297257
  0.4581925171020229  0.9047725064180848  0.3364343110066715
  0.1710864371480099  0.7051353488362997  0.3558946665726277
  0.1876746502658058  0.7588614661348524  0.3126897314832656
  0.4007026472084029  0.1507867540821015  0.6141923016959659
  0.4346390674221600  0.0504344549704993  0.5835157730695086
  0.8611131172065576  0.7190966634304777  0.2678905360722739
  0.8855764693479666  0.8169874462065770  0.2919322003311746
  0.3631673252031335 -0.1507462287930057  0.2422598044691560
  0.4572659998390429 -0.0948152187523011  0.2215119066601556
  0.4922950842331887 -0.1799254553035129  0.6672873809715991
  0.4587137772460985 -0.2823880433467387  0.6906208215858107
  0.2141106182518958  0.8577193397658951  0.3722794136425260
  0.2075806171028602  0.9852570556386985  0.3571499334189980
  0.8874065544425085  1.3233195025690176  0.1957992778615886
  0.9466850471138566  1.2865972479969248  0.2407085729527606
 -0.2813571257588483 -0.0438220990100827  0.1760262791685992
 -0.4128025266955344  0.3529559265895407  0.1453655931093528
  0.4197558823701333  0.8259832758510997  0.5030574595465850
  0.3093111860263473  0.8645608670958937  0.5255425915904227
  0.6425515507447481  0.8068830685670830  0.5337985523062566
  0.5445105410504320  0.7492109230558844  0.5602632840439578
  0.3997656565785086  0.7980690038233351  0.1848697973870984
  0.3609135939015616  0.7734000324617336  0.1356409218245665
  0.2578057473969064  0.0246754124420196  0.1502468406408028
  0.3252400926101996  0.0945602060050464  0.1783091268997379
  0.1095074204623216  0.9132046741698411  0.5229272445425783
  0.1598380129149680  0.8817362145880844  0.4752850582175961
  0.3267445356851135  0.2264230421180916  0.5064827089664112
  0.3084197812268222  0.3371676518195447  0.5182726054305027
  0.9012389103716921  0.5624223788117066  0.3095442809297672
  0.0132338163294271  0.5826545651595503  0.3364369218220600
  0.6991134520698927  0.9469973417303152  0.3990417800268730
  0.6188104160497974  0.8896597039080306  0.3781958478691135
  0.9778186144006844  0.4065565746827297  0.2984326710949537
  0.0375339771032779  0.2981649190203725  0.3053717974233424
  0.6016811169953222  0.2083664930293650  0.5553787180717725
  0.7067801055937207  0.1692581017243057  0.5362853055495392
  0.2360037393355008  0.2434938680198109  0.4144476361204356
  0.1230514022311305  0.2012680710628960  0.4363371582395983
  0.9670670934858284  0.9112739687712622  0.5814390168415177
  0.8837897645960867  0.9836604734595389  0.6026038674666915
  0.3837392306868734  0.9582189471968455  0.4571948318907106
  0.2872785482910798  0.9710360518537015  0.4195317178262103
  1.1326602523382390  0.8356043041630545  0.2483080481118830
  1.0341715456350506  0.7801480777790250  0.2721110085832474
  0.6132685896333253  0.6517292801126350  0.1827613125762728
  0.5100638037208669  0.6452774876751827  0.1528355568487218
  0.9554618360900996  0.2806529824783986  0.5674004905320341
  0.9080696806468257  0.3967844830079911  0.5544676822433349
  0.9963284558238995  1.1561290511224880  0.1774195097218624
  1.1028719730511678  1.1191983415287334  0.1449467414661071
  0.7727816497567601  1.0037873209543628  0.2876851473396746
  0.7527847043731793  0.9269741765326291  0.3275569427928363
  0.0985623965026078  0.7428799724134826  0.5565223713218643
  0.1630260016584308  0.8365177353525309  0.5866608043384344
  0.6204038380333793  0.3256134017961759  0.3814668384104746
  0.6735160136344822  0.3732496732785608  0.3347476092140237
  0.7889077800444059  0.2643035141459257  0.4670718798266022
  0.8728231889628847  0.1689233768962483  0.4745373698018814
  0.9966043225971789  0.0651820757966385  0.4206928188745596
  1.0368851687478242  0.0375863252382771  0.4677504492824064
  0.8049544574862604  0.1551112881430101  0.2327006069556060
  0.8020068467594312  0.1711970464798331  0.2846051710499661
  0.1079150991013759  0.1496428750903252  0.3358871386630511
  0.0755704714370083  1.2266020842919740  0.3761113554751891
  0.6045093295390292 -0.0396913705228482  0.6997652230087560
  0.5417944666913949 -0.0235600292416326  0.6540659578488719
  0.2236512409368422  0.0382088355961870  0.5161358036243449
  0.2758107814252231  0.0973713085398749  0.5590080373213759
 -0.0161066282465094  0.1059137530753055  0.5658063271859227
  0.0915785536051673  0.1492848453430731  0.5481421495197102
  0.0970228124473492  0.4057550150906264  0.4318658948278152
  0.0541007234399527  0.4742663559687020  0.4706996506775107
  0.8930585912571716  0.2003294090304740  0.3555571500163028
 -0.2092754756857486  1.2846646388297307  0.3527782892147506
  0.9137484482056717  0.8532470456988059  0.1742950489128278
  0.8235092759572131  0.7165345852082217  0.1986866489824454
  0.6895313717052843  0.5109924728976942  0.3623912771736876
  0.6521643685927485  0.6134072961067896  0.3324157677827984
  0.8282955526591088  0.5552837533655592  0.5155651235256065
  0.7906492176211730  0.4447056787501165  0.4976189852451498
  0.7180991936395079 -0.0312801433466063  0.6283688890402838
  0.7761586075328994  0.0743832519142153  0.6442325689438722
  0.0327129238003890  0.9135148896140849  0.3918126480597702
  0.9431865280749248  0.9262345825661683  0.3554627904552443
  0.7242035649795658  0.2620338574950370  0.6014444093560071
  0.8222709581575275  0.3148179354501965  0.6178723732256659
  0.8359972966226312  0.7694459521057329  0.3979634559130013
  0.7988851533170922  0.6542197939377128  0.3799428532480807
  0.8649195959422398  0.7206923539426353  0.4952365820777241
  0.8997872355733756  0.6489772306352856  0.4527490111874455
  0.7890411688695526  0.4989986459061735  0.2081798166644423
  0.7168914711621691  0.4104036851213269  0.1970518248263133
  0.2711355969677992  0.7571156958914289  0.4547283804505753
  0.1561118671955996  0.7037623182656308  0.4288033827427752
  0.1223902191010674  0.0167101967270334  0.2074444530731854
  0.2441290158911968 -0.0348298962473056  0.2157861056641795
  0.2869396064400620  0.4637091044547027  0.5880735162025793
  0.9849801184925969  0.7484412075328498  0.1652402719007529
  0.2194085294086844  0.4732878491926186  0.2037262361328115
 
 -0.46341561E-02 -0.24297725E-02 -0.17591297E-04
  0.86293806E-03 -0.12510497E-02 -0.10164482E-02
  0.34140523E-02 -0.26430522E-02 -0.20508719E-02
 -0.19800587E-02 -0.15970134E-02  0.45939007E-02
  0.11065329E-02 -0.39594684E-03  0.31772285E-02
  0.25873476E-03  0.57442092E-04  0.75793259E-02
 -0.49422795E-03 -0.21320542E-02  0.47095195E-02
  0.25009862E-02 -0.21520731E-02 -0.95565715E-03
  0.10372287E-03 -0.47811895E-02  0.41265914E-02
 -0.43069492E-02  0.59740150E-02  0.31026777E-02
  0.66851737E-03  0.44392448E-02 -0.75570855E-03
 -0.30061377E-02  0.46247522E-02  0.37790244E-02
  0.34957060E-02 -0.61447774E-02  0.57684361E-02
  0.52909501E-02  0.65605464E-02 -0.21549323E-02
  0.36555201E-02  0.35404415E-02  0.41990506E-02
  0.16156271E-02 -0.46956293E-02  0.34956042E-02
  0.86035617E-02 -0.21027067E-02  0.44886410E-02
  0.30002475E-02 -0.40756543E-02 -0.50520452E-03
 -0.47593623E-02 -0.15450451E-02 -0.48992805E-02
 -0.24705598E-02 -0.52888695E-03  0.48339936E-02
  0.84115706E-03  0.57563081E-03 -0.32053633E-02
 -0.22862020E-02  0.12085976E-02 -0.24596196E-02
 -0.32069615E-02 -0.20166610E-02  0.40740561E-02
 -0.46840330E-02  0.98391382E-03  0.60619549E-02
  0.11772881E-02  0.23162289E-02 -0.28653000E-02
 -0.41670002E-02 -0.35002140E-02  0.50780038E-02
 -0.19753042E-02 -0.19303021E-02  0.19928381E-03
  0.86055094E-03  0.14566190E-02  0.84943302E-02
  0.22115722E-02 -0.24446261E-03 -0.39388646E-02
 -0.34276935E-02  0.19934167E-02  0.94717718E-02
  0.26993684E-02  0.23850267E-03 -0.20388330E-02
  0.14649170E-02  0.14724478E-02 -0.12324915E-01
  0.33525275E-04 -0.96382556E-03 -0.19923636E-02
  0.26642440E-02 -0.28996792E-02  0.43808767E-04
 -0.58317698E-02  0.84316514E-02  0.64210992E-02
  0.22143753E-02  0.24846708E-02 -0.20063652E-02
  0.95590206E-03  0.67039767E-02 -0.39259519E-02
 -0.31889905E-02  0.45309282E-02  0.32004910E-02
  0.55812172E-03 -0.16123098E-02  0.28094330E-02
 -0.41491347E-02  0.80054861E-03  0.56049884E-02
 -0.80080264E-02 -0.12274825E-02 -0.55170133E-02
 -0.42730258E-02 -0.61734353E-02 -0.39067898E-02
  0.23925524E-02 -0.48689062E-02  0.39082362E-02
 -0.77304105E-03 -0.41635811E-02  0.20750106E-02
  0.14879781E-02 -0.38885333E-02 -0.66789256E-02
 -0.24898773E-03  0.60396460E-03 -0.56023393E-02
  0.21062004E-02  0.86021993E-03 -0.29498809E-02
  0.91103234E-04 -0.20949164E-02 -0.60953271E-02
 -0.22746019E-02  0.74075562E-02 -0.50656336E-02
 -0.31887656E-02  0.65755874E-03 -0.26119249E-02
  0.64333266E-02  0.65171702E-03  0.11865468E-02
  0.25437559E-02  0.36044065E-02 -0.12574398E-02
  0.61282259E-03  0.24406931E-02  0.21723602E-02
 -0.43827989E-03 -0.19985099E-02 -0.79085684E-03
  0.24430976E-02  0.25449650E-02  0.34941857E-02
 -0.26137044E-02 -0.15492025E-03 -0.20099978E-02
  0.44787091E-02 -0.91999392E-03  0.82124348E-03
 -0.29485305E-03 -0.62776392E-03 -0.11029443E-01
  0.31052982E-02 -0.53691500E-02  0.71830552E-03
 -0.20897022E-02 -0.65219901E-02  0.55769339E-03
 -0.39103004E-02  0.91554873E-02 -0.49939680E-02
  0.44730665E-03 -0.12988751E-02  0.29328597E-02
  0.52863247E-02 -0.63699678E-02  0.30244830E-02
  0.63610175E-03 -0.43600095E-02 -0.95336437E-02
  0.35414583E-03 -0.11039592E-02  0.95489898E-02
  0.13873372E-02 -0.25469502E-02  0.36386362E-02
  0.45611895E-02  0.32492035E-02 -0.39319755E-02
  0.16193798E-02  0.47835454E-02  0.85253360E-02
 -0.60338467E-02  0.21141651E-04 -0.10042127E-02
  0.81161844E-03 -0.41368252E-03  0.11810459E-02
  0.58659355E-02  0.75145502E-03 -0.33307521E-02
  0.43655026E-03  0.55214851E-02  0.35280313E-02
 -0.28494815E-02 -0.27050232E-02 -0.16554230E-02
 -0.39400333E-03  0.54299921E-02 -0.19255763E-02
 -0.25299289E-02 -0.13427398E-03 -0.66241916E-02
 -0.67127476E-02 -0.79222376E-03  0.36776533E-02
 -0.60203177E-02  0.41962651E-02  0.61183183E-03
  0.29990862E-03 -0.41769485E-02 -0.52005218E-03
  0.21914855E-02 -0.42189472E-02 -0.25725426E-02
 -0.80936885E-02 -0.74480128E-02  0.12674857E-02
 -0.29439514E-02 -0.57624136E-02  0.74343773E-03
  0.95146845E-03  0.23444130E-02  0.15532283E-02
 -0.29321164E-02 -0.33171996E-02  0.98727150E-03
  0.41637181E-02 -0.62863420E-03 -0.55593215E-02
  0.40181123E-03 -0.29667470E-02 -0.37641990E-02
  0.25647755E-02 -0.55978499E-02 -0.19788581E-02
 -0.24860135E-02  0.47822760E-03  0.25925360E-02
  0.31093819E-02  0.27517101E-02  0.15993279E-02
 -0.35872857E-02 -0.21423950E-02  0.15279112E-02
  0.15549803E-03 -0.37168894E-02 -0.57596650E-02
  0.19443239E-03  0.34121686E-03  0.94151020E-05
 -0.39497859E-02  0.16225091E-02  0.24369191E-02
 -0.56806773E-02 -0.58561520E-02 -0.43861466E-02
  0.34917628E-02  0.70720529E-04 -0.29249701E-03
 -0.34769394E-02 -0.12212073E-02  0.26003459E-02
  0.71704412E-02  0.19848957E-02 -0.37707620E-02
  0.47856120E-02 -0.12404723E-02 -0.17549832E-02
 -0.44002518E-02 -0.18037890E-02 -0.24027119E-02
 -0.29585048E-02  0.53981409E-02  0.22042884E-02
  0.27411496E-02  0.28838419E-02  0.11617446E-02
  0.11517940E-02  0.51659958E-02  0.10317557E-02
  0.39919913E-02 -0.53358052E-02  0.24151214E-02
 -0.46636740E-02 -0.81089209E-03  0.43519405E-03
 -0.41064266E-02  0.59809107E-02 -0.75284165E-03
  0.50713328E-02  0.17127628E-02  0.24183915E-02
 -0.10838808E-02 -0.75270233E-03  0.35464140E-02
  0.23470613E-02 -0.51108190E-02 -0.55171868E-02
 -0.38119117E-02  0.26819776E-02  0.13491382E-02
  0.80306832E-02 -0.18972262E-02 -0.95800443E-02
  0.36028306E-02  0.53146317E-02 -0.28911488E-02
 -0.28894966E-02  0.26574378E-02  0.24457826E-02
  0.20292809E-02  0.18688671E-02 -0.45291395E-02
  0.14742927E-02  0.34066529E-02  0.46556929E-02
  0.20132738E-02  0.51555477E-02 -0.58969704E-02
  0.23198625E-02 -0.26777559E-02  0.61391718E-02
  0.42443359E-02 -0.94002936E-02  0.70679933E-02
 -0.74210444E-02 -0.35748546E-03  0.29039384E-02
  0.30551586E-02  0.80827890E-02  0.45672826E-02
 -0.11345757E-02  0.16359558E-02  0.17930062E-03
 -0.50857658E-02  0.75667567E-02  0.31764971E-02
 -0.28900021E-02  0.19038675E-02 -0.29330042E-02
 -0.14602536E-02  0.42304326E-02  0.17489043E-02
  0.23345320E-02  0.21959616E-02 -0.96137135E-03
  0.74613153E-03  0.95813065E-03 -0.39833511E-02
  0.35225285E-02  0.18695646E-02 -0.26861764E-02
  0.14940240E-02  0.45872542E-02 -0.40825144E-02
 -0.53143596E-02 -0.22280832E-02 -0.22405465E-03
  0.28770139E-03 -0.27199714E-02 -0.40847770E-02
 -0.20555059E-02 -0.39580145E-02  0.61996364E-02
  0.37870024E-02  0.45411080E-03  0.73288350E-02
  0.74036698E-02  0.11404044E-02 -0.29325697E-02
 -0.37654356E-02  0.37188220E-02 -0.18583770E-02
 -0.28334174E-02  0.57155653E-02 -0.55717278E-02
  0.59549625E-04 -0.32619331E-02  0.20477646E-02
 -0.32223269E-02  0.34121768E-02  0.70088666E-04
 -0.82187163E-03  0.21644002E-02 -0.34768383E-02
  0.27180290E-02 -0.93190706E-02  0.91868188E-02
 -0.64071033E-02  0.42836396E-03 -0.38302168E-02
 -0.77793697E-03 -0.10693159E-03  0.25019409E-02
 -0.15339530E-02 -0.10143909E-02  0.16250352E-02
 -0.49337115E-02 -0.17188181E-02 -0.90131304E-02
  0.37617939E-02  0.70082641E-02  0.52452535E-03
  0.60281868E-02  0.82522531E-03  0.12120894E-02
 -0.87949623E-02 -0.27150219E-01  0.36818363E-02
 -0.48829983E-02  0.55682975E-02  0.32687589E-01
  0.40510400E-02  0.49691584E-02 -0.84685358E-02
 -0.14511357E-01  0.11816612E-01  0.22584636E-02
 -0.86600803E-02  0.23828962E-01 -0.15237940E-02
  0.60867710E-02 -0.78806807E-02  0.61483491E-02
 -0.14023337E-01 -0.33226412E-02 -0.79902920E-02
  0.28689063E-03 -0.21018322E-01  0.14127248E-01
 -0.12218407E-01 -0.19911355E-01 -0.70324952E-03
  0.90073274E-03  0.46163086E-01 -0.78133369E-02
  0.15069338E-01  0.27432459E-01 -0.61158607E-02
 -0.40579408E-03  0.45718642E-02 -0.87285427E-03
 -0.96339414E-02 -0.10412771E-01  0.69045579E-02
  0.13758683E-01 -0.12709308E-01  0.94912675E-02
 -0.11917404E-01  0.57942605E-02 -0.15149647E-02
  0.51396757E-02 -0.16400540E-01 -0.62692531E-02
  0.60190737E-02 -0.78965399E-02 -0.25143958E-01
 -0.10864800E-01 -0.13462681E-01 -0.13806135E-01
  0.79440782E-02 -0.79873674E-02 -0.18365947E-01
  0.10092068E-01 -0.68510587E-03 -0.17591238E-01
 -0.10917470E-01 -0.25512660E-01  0.14938117E-01
  0.13673918E-01 -0.15730468E-02 -0.10416923E-01
  0.32504235E-02  0.49242854E-03  0.95371504E-02
 -0.66509119E-02 -0.55080502E-04  0.63817234E-02
 -0.12961029E-02 -0.41803215E-03 -0.50855813E-02
  0.22976987E-01 -0.86047518E-02 -0.33345603E-02
  0.21731454E-02  0.17533849E-02  0.49944141E-02
 -0.18949430E-01 -0.30002080E-01 -0.11911231E-02
  0.10222647E-01 -0.12866980E-01  0.55743586E-02
  0.75359658E-02  0.10326659E-01 -0.72497778E-02
  0.14334393E-01 -0.24043185E-01 -0.25857630E-03
 -0.44751969E-02  0.22870635E-02 -0.29371070E-02
  0.65741096E-04  0.39031003E-01 -0.19541931E-01
  0.57878518E-02  0.22725738E-02  0.12141753E-02
  0.11990090E-03  0.73847438E-02  0.22724237E-01
  0.17768671E-01 -0.91109514E-02 -0.86728298E-03
  0.82633960E-02  0.27781414E-02  0.70526858E-02
 -0.28231746E-01 -0.28886749E-01 -0.12834869E-01
 -0.17721854E-02  0.20842816E-02  0.24816467E-01
  0.12060400E-01  0.15749348E-01  0.12922358E-01
  0.75167752E-02 -0.14184600E-01  0.91334645E-02
  0.16336751E-01  0.15490845E-01 -0.24196035E-02
 -0.11713504E-01  0.16074731E-01 -0.16937821E-01
  0.42267328E-03 -0.14024178E-01 -0.11195337E-01
 -0.21017982E-01 -0.10025329E-01  0.82266722E-02
  0.30819812E-02  0.32230860E-01 -0.18100552E-02
 -0.23536751E-01  0.36991434E-01 -0.98231747E-02
  0.10243844E-01  0.48583387E-02 -0.19173331E-02
 -0.71762667E-02  0.73660173E-02 -0.28950822E-01
  0.46174128E-01  0.23923918E-02 -0.19577495E-02
 -0.10742296E-01  0.94004836E-02 -0.26765081E-01
 -0.24375211E-02 -0.11546705E-01  0.43389304E-02
 -0.39202792E-01  0.26141309E-01 -0.14260105E-01
 -0.18608066E-01  0.42138969E-02  0.32150607E-02
 -0.87437262E-02  0.35175744E-01  0.94120477E-02
 -0.12982514E-01 -0.14821199E-01  0.30728614E-02
  0.20608933E-01 -0.75076461E-02  0.33083060E-01
 -0.67119502E-02 -0.57931615E-02  0.15159056E-01
 -0.24807569E-01 -0.28071506E-01 -0.58758478E-02
  0.76236736E-02 -0.13215847E-01  0.17677184E-02
  0.10834652E-01 -0.34834999E-01  0.13289949E-01
  0.23345537E-01  0.68760917E-04  0.29564493E-01
  0.64293657E-02  0.31459427E-02 -0.19134367E-01
 -0.14456861E-01  0.17519659E-01  0.15199498E-01
  0.20577605E-01 -0.35630694E-01  0.16903525E-01
  0.17528061E-01  0.54727381E-02  0.55014813E-02
  0.35244359E-01  0.22483835E-01  0.14880347E-01
  0.37024514E-03 -0.13092262E-01  0.13391587E-02
  0.76314932E-02  0.71229966E-02 -0.15637007E-01
 -0.13672045E-01 -0.14582751E-01  0.18530663E-01
  0.20877779E-01 -0.11850883E-01  0.25458506E-01
 -0.82131134E-02 -0.11338330E-01 -0.40587481E-02
  0.10173273E-01  0.12991473E-01  0.18808312E-01
  0.15199317E-01 -0.89939643E-02 -0.89440142E-02
  0.49395296E-02  0.63717830E-02  0.87998027E-02
  0.46383915E-02  0.92879380E-02  0.65708661E-03
  0.34408639E-01  0.28502069E-01  0.26509942E-02
 -0.40220184E-02  0.43040262E-02  0.65705798E-02
  0.19082457E-01  0.18133371E-01  0.40728916E-02
  0.11212138E-01 -0.34737959E-02 -0.51669273E-02
  0.24238730E-01  0.98703242E-02  0.62234848E-02
 -0.41781013E-02  0.19036915E-01 -0.36939881E-01
  0.89278283E-02 -0.45185569E-02  0.53839726E-02
  0.38567313E-01  0.39891767E-02  0.12015911E-01
  0.48554360E-02  0.15276392E-01  0.68598052E-02
 -0.58860119E-02 -0.19624348E-01 -0.66898086E-02
  0.17810811E-02  0.13003752E-01  0.19467816E-01
  0.20191581E-01 -0.66258643E-03 -0.24712525E-02
 -0.16284285E-03 -0.12005212E-01 -0.23089842E-01
  0.91347492E-02  0.34069387E-02 -0.10503832E-01
  0.14066204E-02 -0.16826987E-01  0.13993602E-02
 -0.15849213E-01  0.14992018E-02  0.31026094E-01
 -0.10461890E-02 -0.10286595E-01 -0.15389711E-01
 -0.37544206E-03 -0.29282384E-01 -0.24023385E-01
 -0.21316270E-01  0.29466591E-01 -0.29060337E-01
 -0.18919622E-01  0.53939745E-02 -0.20749362E-02
  0.11525930E-01  0.83707942E-02 -0.35282518E-01
  0.11013774E-01  0.17456939E-01 -0.40739110E-02
 -0.23796809E-01 -0.10466268E-01 -0.84041700E-02
  0.44772196E-02 -0.48453969E-02  0.34337476E-01
 -0.62443311E-02  0.10593305E-01  0.50329616E-02
  0.83979941E-02 -0.56358686E-02 -0.12395964E-01
  0.52020621E-02 -0.91644454E-02  0.67077921E-02
 -0.29467724E-01 -0.13323166E-01 -0.10557078E-01
  0.10530724E-01 -0.15964177E-01  0.66791154E-02
 -0.85876229E-02  0.99471635E-02 -0.13703352E-01
  0.44782754E-02  0.65704629E-02 -0.28166289E-02
 -0.60159761E-02 -0.10986545E-01 -0.14578670E-01
  0.51495511E-02 -0.22568627E-01  0.13621997E-01
 -0.21678211E-01 -0.94140804E-02 -0.51782987E-02
 -0.17353711E-01  0.21976683E-01 -0.89056963E-02
  0.72475330E-03 -0.74098480E-02  0.10778208E-01
 -0.95205532E-02 -0.55221442E-03  0.51861306E-02
 -0.93121507E-02 -0.12354864E-01  0.44833831E-02
 -0.63463125E-02 -0.11847523E-01 -0.13057922E-01
  0.21504414E-01 -0.24801301E-01  0.12825352E-01
  0.22348159E-02  0.17051497E-02 -0.10715366E-01
  0.12679957E-01  0.17317226E-01  0.89089320E-02
  0.98608266E-02  0.24688760E-01  0.91858391E-02
  0.10329671E-01 -0.91808374E-02 -0.27268642E-01
  0.73374824E-02  0.98269350E-03  0.27242360E-01
  0.21490430E-01  0.16631529E-01 -0.15532441E-01
 -0.29656233E-01 -0.21790825E-01  0.28004762E-01
 -0.34477558E-01  0.10639306E-01 -0.51459401E-02
 -0.24543044E-01 -0.43339971E-03 -0.51059033E-02
 -0.99514042E-02  0.72415207E-02  0.12106278E-01
  0.75527463E-02  0.69492370E-02  0.78181096E-03
 -0.55603780E-03 -0.23355780E-01  0.15746919E-01
 -0.15180032E-01 -0.15571921E-01 -0.32937346E-01
  0.95872277E-02 -0.52387047E-02 -0.50400121E-02
  0.41946695E-01 -0.15228603E-01 -0.19521497E-01
  0.17644737E-01 -0.24884354E-01 -0.12971540E-01
 -0.11153458E-01  0.33370244E-02  0.12771068E-01
  0.54690767E-03  0.14914242E-01 -0.41846375E-01
  0.10572902E-01  0.26867858E-01 -0.13616452E-01
  0.19392476E-01 -0.23414586E-01  0.24400764E-02
 -0.29317906E-02 -0.45200261E-03 -0.63633106E-03
 -0.15005846E-01 -0.22639277E-02 -0.44523491E-02
  0.15994707E-01 -0.27381023E-01  0.78379261E-02
 -0.14341662E-01 -0.66772730E-02  0.44546789E-02
 -0.80870493E-02 -0.50697484E-02  0.54164090E-02
  0.19332940E-02 -0.16149442E-01 -0.14698919E-01
 -0.42860790E-02 -0.46090602E-02  0.20278047E-01
 -0.17728932E-02 -0.67110359E-02 -0.47136279E-02
  0.57789035E-02 -0.31176261E-01 -0.26871269E-01
 -0.64563234E-02  0.40840046E-02  0.33073730E-02
  0.60950325E-03 -0.10205455E-01 -0.11471743E-01
 -0.26510764E-01  0.38667088E-03  0.38995156E-01
  0.16697178E-01  0.13721331E-01 -0.79722156E-03
 -0.12602698E-01 -0.14010120E-01 -0.20485820E-02
  0.76699975E-02  0.17937026E-01 -0.71087781E-02
 -0.22296470E-01  0.89708545E-02  0.88950288E-02
  0.38474381E-02  0.19173404E-01  0.89571647E-02
  0.24912325E-02  0.31928874E-01 -0.12498671E-02
 -0.20081785E-02 -0.43050565E-02 -0.27027845E-01
 -0.19627362E-02 -0.13582424E-01 -0.50091534E-02
  0.91398478E-02 -0.28214083E-01  0.14928122E-01
  0.28841027E-01  0.12032503E-01  0.13729389E-01
 -0.25530742E-01 -0.11704007E-01 -0.18768376E-01
  0.16828587E-01 -0.10017860E-01  0.11518922E-01
 -0.18378889E-01  0.21629930E-03  0.12167285E-02
  0.17124177E-01  0.99567420E-02  0.10610686E-01
  0.30535618E-02  0.11842345E-01  0.23622827E-01
  0.14734057E-01 -0.64882290E-02 -0.22261176E-02
  0.21450840E-01 -0.39405837E-01  0.68417504E-02
  0.50424917E-02 -0.24053076E-01  0.52232832E-02
 -0.62226306E-02  0.16535134E-01 -0.11833332E-01
  0.15350978E-02  0.62663072E-03 -0.12170531E-02
  0.25144654E-01 -0.17492331E-01  0.15944238E-01
  0.64322860E-02  0.19712381E-01 -0.53972151E-02
  0.18394413E-01  0.55071323E-02 -0.15647621E-02
  0.75541360E-02  0.21691083E-01 -0.14009538E-01
  0.84889257E-02  0.50115185E-02 -0.82213387E-02
 -0.11475116E-01 -0.58524808E-02 -0.11590444E-01
 -0.51058409E-05 -0.36801663E-02  0.11840246E-02
 
           1
   1.00000000000000     
  0.42877997E+00 -0.89579828E-02 -0.75909855E-02  0.43705446E+00
  0.96719395E+00  0.54697245E-02  0.64959474E-01
  0.69868563E-01  0.17013497E+00  0.59890999E-01
  0.96612908E+00  0.11675803E+00  0.64456891E-01
  0.68121402E-01  0.94904004E+00  0.65434473E-01
  0.16943797E+00  0.95084242E-03  0.59885585E-01
  0.26665110E+00  0.17256221E+00  0.49966631E-01
  0.16924074E+00  0.11774441E+00  0.56370359E-01
  0.27004745E+00  0.94555012E+00  0.58955503E-01
  0.36669782E+00  0.56446080E-02  0.56843247E-01
  0.46623081E+00  0.17572049E+00  0.59951055E-01
  0.36761130E+00  0.11875744E+00  0.53150558E-01
  0.46691044E+00  0.95082589E+00  0.55174742E-01
  0.56340174E+00  0.77360229E-02  0.56746906E-01
  0.66408205E+00  0.17426075E+00  0.63624652E-01
  0.56622526E+00  0.11930157E+00  0.61047644E-01
  0.66690687E+00  0.95217544E+00  0.60616351E-01
  0.76661220E+00  0.54757302E-02  0.66541430E-01
  0.86719489E+00  0.17084387E+00  0.65857295E-01
  0.76509271E+00  0.11891333E+00  0.63724412E-01
  0.86908357E+00  0.94831575E+00  0.69928929E-01
  0.96918543E+00  0.33839346E+00  0.63750113E-01
  0.67251727E-01  0.50481391E+00  0.58629341E-01
  0.96680128E+00  0.45076602E+00  0.62935994E-01
  0.65505432E-01  0.28187835E+00  0.57981864E-01
  0.16251613E+00  0.33612443E+00  0.44896487E-01
  0.25532516E+00  0.51022720E+00  0.39763289E-01
  0.16127816E+00  0.45000164E+00  0.45370216E-01
  0.25870151E+00  0.28020254E+00  0.39282544E-01
  0.46720272E+00  0.28343788E+00  0.70246979E-01
  0.56374233E+00  0.33988522E+00  0.68804975E-01
  0.67115394E+00  0.50286464E+00  0.64964243E-01
  0.57231891E+00  0.45098354E+00  0.65525072E-01
  0.66674001E+00  0.28412047E+00  0.64441081E-01
  0.76781306E+00  0.33777005E+00  0.66297160E-01
  0.86653539E+00  0.50609890E+00  0.67167429E-01
  0.77024770E+00  0.44552590E+00  0.68906925E-01
  0.86771483E+00  0.28021920E+00  0.65181571E-01
  0.96683710E+00  0.67276627E+00  0.66741763E-01
  0.68694360E-01  0.83585607E+00  0.66739643E-01
  0.96710026E+00  0.78056623E+00  0.69721398E-01
  0.65311947E-01  0.61737327E+00  0.61850913E-01
  0.16604655E+00  0.67119730E+00  0.61675504E-01
  0.27288313E+00  0.83381551E+00  0.60905085E-01
  0.17032010E+00  0.78247368E+00  0.63706710E-01
  0.26350533E+00  0.61297836E+00  0.51757112E-01
  0.36938873E+00  0.66640029E+00  0.55100032E-01
  0.46844296E+00  0.83936176E+00  0.58150580E-01
  0.37181513E+00  0.77686955E+00  0.58401210E-01
  0.47195586E+00  0.61645927E+00  0.56099977E-01
  0.56603602E+00  0.67298442E+00  0.58125710E-01
  0.66961224E+00  0.84185229E+00  0.62794823E-01
  0.56782776E+00  0.78388432E+00  0.60160264E-01
  0.66824588E+00  0.61754401E+00  0.60750863E-01
  0.76885120E+00  0.67446752E+00  0.63263018E-01
  0.86567346E+00  0.83877875E+00  0.70577841E-01
  0.76761508E+00  0.78516711E+00  0.65378708E-01
  0.86785547E+00  0.61532013E+00  0.67845913E-01
  0.24087546E+00  0.40565139E+00  0.24555311E+00
  0.34794003E+00  0.44012446E+00  0.26928196E+00
  0.36466484E+00  0.37600663E+00  0.31204741E+00
  0.29913315E+00  0.41647572E+00  0.35175569E+00
  0.31794077E+00  0.50245637E+00  0.17382664E+00
  0.15710244E+00  0.39670377E+00  0.17390072E+00
  0.14506106E+00  0.56219084E+00  0.20975825E+00
  0.34364601E+00  0.50751219E+00  0.38413450E+00
  0.46727250E+00  0.49742600E+00  0.39891072E+00
  0.49839005E+00  0.54883972E+00  0.44264811E+00
  0.51749239E+00  0.66571136E+00  0.44103657E+00
  0.47645729E+00  0.50803217E+00  0.58535454E-01
  0.35169540E+00  0.18357450E+00  0.39184158E+00
  0.58495738E+00  0.97444677E+00  0.59995878E+00
  0.56477881E+00  0.30618171E+00  0.51668155E+00
  0.60580075E+00  0.90118458E+00  0.22504364E+00
  0.92313971E-01  0.63752207E+00  0.52514720E+00
  0.80810192E+00  0.84271108E+00  0.51588651E+00
  0.35101444E+00  0.47073959E+00  0.60584311E+00
  0.56671850E+00  0.90863158E-01  0.30962930E+00
  0.30071736E+00  0.87867825E+00  0.60109437E+00
  0.54609588E+00  0.25442620E+00  0.42419848E+00
  0.55312092E+00  0.64813664E+00  0.28852890E+00
  0.41703358E+00  0.80526867E+00  0.29219409E+00
  0.47382598E+00  0.66519115E+00  0.58766827E+00
  0.44703988E+00  0.18357106E+00  0.23633258E+00
  0.79610605E+00  0.97744031E+00  0.16659556E+00
  0.43024286E+00  0.26864608E+00  0.64501374E+00
  0.22807941E+00  0.70595716E-01  0.31410205E+00
  0.65721621E+00  0.34637936E+00  0.27657343E+00
  0.68494127E-01  0.63312749E+00  0.39272909E+00
  0.69172095E+00  0.94227134E-01  0.40454065E+00
  0.81791539E+00  0.39142178E+00  0.44579053E+00
  0.16984653E+00  0.42589029E+00  0.54084970E+00
  0.60683043E+00  0.46680887E+00  0.57399618E+00
  0.49749836E+00  0.93464248E+00  0.36053960E+00
  0.23100501E+00  0.74486554E+00  0.34189948E+00
  0.37291093E+00  0.83917012E-01  0.60092766E+00
  0.91865498E+00  0.74968059E+00  0.28597080E+00
  0.38058852E+00  0.88675085E+00  0.21297362E+00
  0.45819213E+00  0.74923703E+00  0.66281804E+00
  0.18644484E+00  0.93245239E+00  0.38271884E+00
  0.91809640E+00  0.25915381E+00  0.21205375E+00
  0.58555579E+00  0.40503144E+00  0.16888853E+00
  0.34361960E+00  0.83212741E+00  0.49749062E+00
  0.56891361E+00  0.81690499E+00  0.54631263E+00
  0.38757399E+00  0.73636503E+00  0.16106078E+00
  0.27309020E+00  0.99693475E-01  0.15343662E+00
  0.14332163E+00  0.94044046E+00  0.49621877E+00
  0.36300893E+00  0.28535175E+00  0.52032309E+00
  0.96525469E+00  0.52893939E+00  0.32228442E+00
  0.68456544E+00  0.87220844E+00  0.39373796E+00
  0.98624183E+00  0.33577396E+00  0.28703515E+00
  0.66293531E+00  0.16628021E+00  0.56361655E+00
  0.16064214E+00  0.26479081E+00  0.42716671E+00
  0.91860664E+00  0.96860255E+00  0.57375805E+00
  0.36541462E+00  0.98351805E+00  0.42666455E+00
  0.12069494E+00  0.78076044E+00  0.26963110E+00
  0.58693476E+00  0.61368669E+00  0.15482525E+00
  0.94958627E+00  0.35708108E+00  0.57465684E+00
  0.43005076E-01  0.10183052E+00  0.16636060E+00
  0.80810253E+00  0.94573018E+00  0.30512854E+00
  0.95618713E-01  0.81538246E+00  0.57063499E+00
  0.68061606E+00  0.36342063E+00  0.36768826E+00
  0.79502069E+00  0.18594791E+00  0.47364928E+00
  0.24404468E-01  0.93352735E-01  0.44779508E+00
  0.75664369E+00  0.15496800E+00  0.25992324E+00
  0.48845479E-01  0.18873845E+00  0.34878127E+00
  0.53879853E+00  0.94063179E+00  0.68336684E+00
  0.22432513E+00  0.10304515E+00  0.53288462E+00
  0.16666407E-01  0.17147122E+00  0.55692759E+00
  0.44070064E-01  0.46074481E+00  0.43858498E+00
  0.81383521E+00  0.21008023E+00  0.34916140E+00
  0.91058686E+00  0.78044158E+00  0.16881856E+00
  0.71847556E+00  0.58061541E+00  0.34750702E+00
  0.79631953E+00  0.48794369E+00  0.52563194E+00
  0.78173317E+00  0.38134360E-03  0.64598162E+00
  0.95102471E+00  0.91589253E+00  0.38739199E+00
  0.74335578E+00  0.31833042E+00  0.62322668E+00
  0.85421771E+00  0.69373149E+00  0.39743661E+00
  0.90488034E+00  0.65601432E+00  0.48598738E+00
  0.78722778E+00  0.42444503E+00  0.21051355E+00
  0.19144503E+00  0.74843238E+00  0.45141956E+00
  0.17054582E+00  0.97147538E+00  0.22677442E+00
  0.78335572E+00  0.67614334E+00  0.22086289E+00
  0.67023421E+00  0.71236830E+00  0.22768915E+00
  0.32851826E+00  0.47338487E+00  0.27438937E-01
  0.32543276E+00  0.32275592E+00  0.23154845E-01
  0.39528164E+00  0.32487489E+00  0.81077371E-01
  0.17289547E+00  0.42562652E+00  0.26769703E+00
  0.23602312E+00  0.32097588E+00  0.23644327E+00
  0.33763069E+00  0.51969127E+00  0.27992510E+00
  0.41891877E+00  0.44035239E+00  0.24684336E+00
  0.45406195E+00  0.37546866E+00  0.31911740E+00
  0.35662904E+00  0.29117968E+00  0.30516232E+00
  0.28601513E+00  0.35042506E+00  0.37210945E+00
  0.21727091E+00  0.44617802E+00  0.34272479E+00
  0.37858656E+00  0.44025893E+00  0.17604764E+00
  0.27481061E+00  0.51217722E+00  0.14192028E+00
  0.35487343E+00  0.57385522E+00  0.18625695E+00
  0.79968802E-01  0.36902856E+00  0.18954236E+00
  0.13989220E+00  0.44046347E+00  0.14370162E+00
  0.20062879E+00  0.32101695E+00  0.16914122E+00
  0.18585010E+00  0.61601333E+00  0.23175874E+00
  0.13484239E+00  0.60405276E+00  0.17887578E+00
  0.67526779E-01  0.53190353E+00  0.22223017E+00
  0.32279785E+00  0.58580373E+00  0.37219076E+00
  0.29117640E+00  0.50622631E+00  0.41455057E+00
  0.48447974E+00  0.41217687E+00  0.40093537E+00
  0.52563854E+00  0.52177169E+00  0.37200870E+00
  0.43747291E+00  0.52919948E+00  0.46897384E+00
  0.57413997E+00  0.50766893E+00  0.45318551E+00
  0.47785434E+00  0.71174894E+00  0.41563991E+00
  0.49790387E+00  0.70341713E+00  0.47242944E+00
  0.60750044E+00  0.68242197E+00  0.43448197E+00
  0.36115156E+00  0.11572398E+00  0.40794917E+00
  0.42290600E+00  0.21468446E+00  0.40265465E+00
  0.60641181E+00  0.39561423E-01  0.58352986E+00
  0.57325055E+00  0.91121185E+00  0.57985793E+00
  0.48209403E+00  0.31365275E+00  0.51427063E+00
  0.57722515E+00  0.37283726E+00  0.53308229E+00
  0.64203199E+00  0.83070187E+00  0.22832455E+00
  0.62253841E+00  0.93925295E+00  0.25376035E+00
  0.14806240E-01  0.64644597E+00  0.51102597E+00
  0.14113815E+00  0.67152891E+00  0.50279389E+00
  0.84651551E+00  0.87930446E+00  0.54138213E+00
  0.80168381E+00  0.89702272E+00  0.49252106E+00
  0.38040789E+00  0.54242435E+00  0.60007728E+00
  0.63423670E+00  0.12493817E+00  0.31585076E+00
  0.55493148E+00  0.39888259E-01  0.33352523E+00
  0.33882676E+00  0.83416605E+00  0.62220247E+00
  0.30364304E+00  0.95001189E+00  0.61263481E+00
  0.56281392E+00  0.28266242E+00  0.45434708E+00
  0.58485470E+00  0.18458587E+00  0.42102566E+00
  0.61817476E+00  0.66735395E+00  0.26472050E+00
  0.53309286E+00  0.58321756E+00  0.27824301E+00
  0.46156808E+00  0.73682406E+00  0.29160558E+00
  0.35829225E+00  0.78289089E+00  0.31203777E+00
  0.52512128E+00  0.60964813E+00  0.58489412E+00
  0.47813658E+00  0.69472519E+00  0.61875810E+00
  0.49378758E+00  0.24759251E+00  0.23162825E+00
  0.59152072E+00  0.47368720E+00  0.15674353E+00
  0.79937330E+00  0.41074435E-01  0.14870986E+00
  0.48895112E+00  0.14803751E+00  0.26028038E+00
  0.49976196E+00  0.28842545E+00  0.65682188E+00
  0.40146895E+00  0.33842517E+00  0.63556615E+00
  0.19858587E+00  0.62737788E-01  0.28443375E+00
  0.28459912E+00  0.12655051E+00  0.31740103E+00
  0.67763842E+00  0.27277045E+00  0.26887901E+00
  0.70640198E+00  0.38677721E+00  0.25564352E+00
  0.99962610E+00  0.66224396E+00  0.39888021E+00
  0.75826177E-01  0.56339650E+00  0.41103025E+00
  0.74402984E+00  0.13552683E+00  0.38357010E+00
  0.71976317E+00  0.10912722E+00  0.43538439E+00
  0.89798058E+00  0.40463418E+00  0.44210474E+00
  0.77715100E+00  0.39649342E+00  0.41787621E+00
  0.10639157E+00  0.38961290E+00  0.55404709E+00
  0.14630342E+00  0.49745873E+00  0.53681083E+00
  0.67406597E+00  0.49744365E+00  0.55931397E+00
  0.65085191E+00  0.42074302E+00  0.59502224E+00
  0.45522865E+00  0.94402942E+00  0.39052204E+00
  0.45856970E+00  0.90549926E+00  0.33645621E+00
  0.17388446E+00  0.70736556E+00  0.35598303E+00
  0.18734759E+00  0.75919824E+00  0.31290875E+00
  0.40225438E+00  0.15220564E+00  0.61432806E+00
  0.43555081E+00  0.50162640E-01  0.58334354E+00
  0.86308415E+00  0.71986899E+00  0.26809799E+00
  0.88523672E+00  0.81847703E+00  0.29070087E+00
  0.36389331E+00  0.84890021E+00  0.24243927E+00
  0.46040219E+00  0.90549692E+00  0.22191244E+00
  0.49268992E+00  0.82126988E+00  0.66751604E+00
  0.45823514E+00  0.71607641E+00  0.69039783E+00
  0.21425545E+00  0.85873685E+00  0.37292834E+00
  0.20922254E+00  0.98520521E+00  0.35706756E+00
  0.88739331E+00  0.32238013E+00  0.19502962E+00
  0.94742786E+00  0.28686383E+00  0.24035845E+00
  0.71875726E+00  0.95486124E+00  0.17607292E+00
  0.58590866E+00  0.35307324E+00  0.14639980E+00
  0.41967081E+00  0.82517838E+00  0.50254447E+00
  0.30928066E+00  0.86226960E+00  0.52474181E+00
  0.64081817E+00  0.80918875E+00  0.53282987E+00
  0.54297205E+00  0.74963299E+00  0.56019412E+00
  0.40070291E+00  0.79872400E+00  0.18369371E+00
  0.36180920E+00  0.77476599E+00  0.13550512E+00
  0.25587065E+00  0.23856456E-01  0.14996670E+00
  0.32560417E+00  0.94181067E-01  0.17945371E+00
  0.10899965E+00  0.91403357E+00  0.52309501E+00
  0.16052092E+00  0.88129522E+00  0.47487186E+00
  0.32716755E+00  0.22570595E+00  0.50670630E+00
  0.30602354E+00  0.33612515E+00  0.51792070E+00
  0.90209524E+00  0.56117323E+00  0.30976692E+00
  0.12535494E-01  0.58343290E+00  0.33598014E+00
  0.69947761E+00  0.94751146E+00  0.39894789E+00
  0.61832121E+00  0.88880004E+00  0.37770989E+00
  0.97823736E+00  0.40479064E+00  0.29888674E+00
  0.35771163E-01  0.29742829E+00  0.30519919E+00
  0.60026996E+00  0.21008611E+00  0.55508186E+00
  0.70683904E+00  0.16867830E+00  0.53664458E+00
  0.23522955E+00  0.24345066E+00  0.41462051E+00
  0.12229416E+00  0.20030134E+00  0.43648660E+00
  0.96655103E+00  0.91034693E+00  0.58100375E+00
  0.88553845E+00  0.98171984E+00  0.60303138E+00
  0.38392096E+00  0.95835237E+00  0.45683765E+00
  0.28830965E+00  0.97239108E+00  0.41982868E+00
  0.13346211E+00  0.83753613E+00  0.24861424E+00
  0.35011527E-01  0.77942970E+00  0.27120205E+00
  0.61386525E+00  0.65180617E+00  0.18366939E+00
  0.51181135E+00  0.64657886E+00  0.15231781E+00
  0.95305027E+00  0.27894791E+00  0.56833398E+00
  0.90526606E+00  0.39761698E+00  0.55429615E+00
  0.99433268E+00  0.15609514E+00  0.17724931E+00
  0.10206275E+00  0.11976497E+00  0.14535028E+00
  0.77339582E+00  0.43310797E-02  0.28771121E+00
  0.75273949E+00  0.92514665E+00  0.32808184E+00
  0.97327997E-01  0.74166151E+00  0.55542446E+00
  0.16380561E+00  0.83610782E+00  0.58649280E+00
  0.62381483E+00  0.32442181E+00  0.38081612E+00
  0.67495084E+00  0.37130254E+00  0.33431522E+00
  0.78800081E+00  0.26456463E+00  0.46749758E+00
  0.87286766E+00  0.17009038E+00  0.47314249E+00
  0.99746408E+00  0.67284412E-01  0.42023894E+00
  0.38462113E-01  0.35754198E-01  0.46783179E+00
  0.80471605E+00  0.15507592E+00  0.23267940E+00
  0.80078661E+00  0.17101990E+00  0.28445676E+00
  0.10921575E+00  0.14750038E+00  0.33614840E+00
  0.74404246E-01  0.22607961E+00  0.37625984E+00
  0.60385171E+00  0.95991194E+00  0.69994577E+00
  0.54195168E+00  0.97517632E+00  0.65357599E+00
  0.22330271E+00  0.37848189E-01  0.51681174E+00
  0.27566661E+00  0.96846188E-01  0.55885092E+00
  0.98436330E+00  0.10347430E+00  0.56491062E+00
  0.91053543E-01  0.14960441E+00  0.54825240E+00
  0.97072376E-01  0.40495647E+00  0.43148350E+00
  0.51944939E-01  0.47429661E+00  0.47199949E+00
  0.89441636E+00  0.20140307E+00  0.35553058E+00
  0.78969971E+00  0.28356839E+00  0.35271000E+00
  0.91437215E+00  0.85465057E+00  0.17405809E+00
  0.82169619E+00  0.71723653E+00  0.19898315E+00
  0.68984424E+00  0.51249274E+00  0.36268985E+00
  0.65236695E+00  0.61590564E+00  0.33237411E+00
  0.82813225E+00  0.55494689E+00  0.51466420E+00
  0.79048961E+00  0.44364289E+00  0.49745201E+00
  0.71884242E+00  0.96651218E+00  0.62886649E+00
  0.77850388E+00  0.75324762E-01  0.64469022E+00
  0.30636832E-01  0.91259908E+00  0.39118704E+00
  0.94455498E+00  0.92545071E+00  0.35584675E+00
  0.72270904E+00  0.26205078E+00  0.60148497E+00
  0.82366345E+00  0.31559702E+00  0.61822606E+00
  0.83624560E+00  0.77037258E+00  0.39875088E+00
  0.80008329E+00  0.65371211E+00  0.37986865E+00
  0.86666392E+00  0.71760896E+00  0.49546464E+00
  0.90019728E+00  0.64709514E+00  0.45292312E+00
  0.78853516E+00  0.50029247E+00  0.20778537E+00
  0.71701630E+00  0.41045272E+00  0.19701126E+00
  0.27318029E+00  0.75574697E+00  0.45525986E+00
  0.15663492E+00  0.70530476E+00  0.42862348E+00
  0.12388600E+00  0.17141115E-01  0.20739229E+00
  0.24474330E+00  0.96686737E+00  0.21531912E+00
  0.28762990E+00  0.46410124E+00  0.58779947E+00
  0.98404699E+00  0.74798327E+00  0.16485392E+00
  0.21940811E+00  0.47299989E+00  0.20376570E+00
  0.00000000E+00  0.00000000E+00  0.00000000E+00
  0.00000000E+00  0.00000000E+00  0.00000000E+00
  0.00000000E+00  0.00000000E+00  0.00000000E+00
  0.00000000E+00  0.00000000E+00  0.00000000E+00
  0.00000000E+00  0.00000000E+00  0.00000000E+00
  0.00000000E+00  0.00000000E+00  0.00000000E+00
  0.00000000E+00  0.00000000E+00  0.00000000E+00
  0.00000000E+00  0.00000000E+00  0.00000000E+00
  0.00000000E+00  0.00000000E+00  0.00000000E+00
  0.00000000E+00  0.00000000E+00  0.00000000E+00
  0.00000000E+00  0.00000000E+00  0.00000000E+00
  0.00000000E+00  0.00000000E+00  0.00000000E+00
  0.00000000E+00  0.00000000E+00  0.00000000E+00
  0.00000000E+00  0.00000000E+00  0.00000000E+00
  0.00000000E+00  0.00000000E+00  0.00000000E+00
  0.00000000E+00  0.00000000E+00  0.00000000E+00
  0.00000000E+00  0.00000000E+00  0.00000000E+00
  0.00000000E+00  0.00000000E+00  0.00000000E+00
  0.00000000E+00  0.00000000E+00  0.00000000E+00
  0.00000000E+00  0.00000000E+00  0.00000000E+00
  0.00000000E+00  0.00000000E+00  0.00000000E+00
  0.00000000E+00  0.00000000E+00  0.00000000E+00
  0.00000000E+00  0.00000000E+00  0.00000000E+00
  0.00000000E+00  0.00000000E+00  0.00000000E+00
  0.00000000E+00  0.00000000E+00  0.00000000E+00
  0.00000000E+00  0.00000000E+00  0.00000000E+00
  0.00000000E+00  0.00000000E+00  0.00000000E+00
  0.00000000E+00  0.00000000E+00  0.00000000E+00
  0.00000000E+00  0.00000000E+00  0.00000000E+00
  0.00000000E+00  0.00000000E+00  0.00000000E+00
  0.00000000E+00  0.00000000E+00  0.00000000E+00
  0.00000000E+00  0.00000000E+00  0.00000000E+00
  0.00000000E+00  0.00000000E+00  0.00000000E+00
  0.00000000E+00  0.00000000E+00  0.00000000E+00
  0.00000000E+00  0.00000000E+00  0.00000000E+00
  0.00000000E+00  0.00000000E+00  0.00000000E+00
  0.00000000E+00  0.00000000E+00  0.00000000E+00
  0.00000000E+00  0.00000000E+00  0.00000000E+00
  0.00000000E+00  0.00000000E+00  0.00000000E+00
  0.00000000E+00  0.00000000E+00  0.00000000E+00
  0.00000000E+00  0.00000000E+00  0.00000000E+00
  0.00000000E+00  0.00000000E+00  0.00000000E+00
  0.00000000E+00  0.00000000E+00  0.00000000E+00
  0.00000000E+00  0.00000000E+00  0.00000000E+00
  0.00000000E+00  0.00000000E+00  0.00000000E+00
  0.00000000E+00  0.00000000E+00  0.00000000E+00
  0.00000000E+00  0.00000000E+00  0.00000000E+00
  0.00000000E+00  0.00000000E+00  0.00000000E+00
  0.00000000E+00  0.00000000E+00  0.00000000E+00
  0.00000000E+00  0.00000000E+00  0.00000000E+00
  0.00000000E+00  0.00000000E+00  0.00000000E+00
  0.00000000E+00  0.00000000E+00  0.00000000E+00
  0.00000000E+00  0.00000000E+00  0.00000000E+00
  0.00000000E+00  0.00000000E+00  0.00000000E+00
  0.00000000E+00  0.00000000E+00  0.00000000E+00
  0.00000000E+00  0.00000000E+00  0.00000000E+00
  0.00000000E+00  0.00000000E+00  0.00000000E+00
  0.00000000E+00  0.00000000E+00  0.00000000E+00
  0.00000000E+00  0.00000000E+00  0.00000000E+00
  0.00000000E+00  0.00000000E+00  0.00000000E+00
  0.00000000E+00  0.00000000E+00  0.00000000E+00
  0.00000000E+00  0.00000000E+00  0.00000000E+00
  0.00000000E+00  0.00000000E+00  0.00000000E+00
  0.00000000E+00  0.00000000E+00  0.00000000E+00
  0.00000000E+00  0.00000000E+00  0.00000000E+00
  0.00000000E+00  0.00000000E+00  0.00000000E+00
  0.00000000E+00  0.00000000E+00  0.00000000E+00
  0.00000000E+00  0.00000000E+00  0.00000000E+00
  0.00000000E+00  0.00000000E+00  0.00000000E+00
  0.00000000E+00  0.00000000E+00  0.00000000E+00
  0.00000000E+00  0.00000000E+00  0.00000000E+00
  0.00000000E+00  0.00000000E+00  0.00000000E+00
  0.00000000E+00  0.00000000E+00  0.00000000E+00
  0.00000000E+00  0.00000000E+00  0.00000000E+00
  0.00000000E+00  0.00000000E+00  0.00000000E+00
  0.00000000E+00  0.00000000E+00  0.00000000E+00
  0.00000000E+00  0.00000000E+00  0.00000000E+00
  0.00000000E+00  0.00000000E+00  0.00000000E+00
  0.00000000E+00  0.00000000E+00  0.00000000E+00
  0.00000000E+00  0.00000000E+00  0.00000000E+00
  0.00000000E+00  0.00000000E+00  0.00000000E+00
  0.00000000E+00  0.00000000E+00  0.00000000E+00
  0.00000000E+00  0.00000000E+00  0.00000000E+00
  0.00000000E+00  0.00000000E+00  0.00000000E+00
  0.00000000E+00  0.00000000E+00  0.00000000E+00
  0.00000000E+00  0.00000000E+00  0.00000000E+00
  0.00000000E+00  0.00000000E+00  0.00000000E+00
  0.00000000E+00  0.00000000E+00  0.00000000E+00
  0.00000000E+00  0.00000000E+00  0.00000000E+00
  0.00000000E+00  0.00000000E+00  0.00000000E+00
  0.00000000E+00  0.00000000E+00  0.00000000E+00
  0.00000000E+00  0.00000000E+00  0.00000000E+00
  0.00000000E+00  0.00000000E+00  0.00000000E+00
  0.00000000E+00  0.00000000E+00  0.00000000E+00
  0.00000000E+00  0.00000000E+00  0.00000000E+00
  0.00000000E+00  0.00000000E+00  0.00000000E+00
  0.00000000E+00  0.00000000E+00  0.00000000E+00
  0.00000000E+00  0.00000000E+00  0.00000000E+00
  0.00000000E+00  0.00000000E+00  0.00000000E+00
  0.00000000E+00  0.00000000E+00  0.00000000E+00
  0.00000000E+00  0.00000000E+00  0.00000000E+00
  0.00000000E+00  0.00000000E+00  0.00000000E+00
  0.00000000E+00  0.00000000E+00  0.00000000E+00
  0.00000000E+00  0.00000000E+00  0.00000000E+00
  0.00000000E+00  0.00000000E+00  0.00000000E+00
  0.00000000E+00  0.00000000E+00  0.00000000E+00
  0.00000000E+00  0.00000000E+00  0.00000000E+00
  0.00000000E+00  0.00000000E+00  0.00000000E+00
  0.00000000E+00  0.00000000E+00  0.00000000E+00
  0.00000000E+00  0.00000000E+00  0.00000000E+00
  0.00000000E+00  0.00000000E+00  0.00000000E+00
  0.00000000E+00  0.00000000E+00  0.00000000E+00
  0.00000000E+00  0.00000000E+00  0.00000000E+00
  0.00000000E+00  0.00000000E+00  0.00000000E+00
  0.00000000E+00  0.00000000E+00  0.00000000E+00
  0.00000000E+00  0.00000000E+00  0.00000000E+00
  0.00000000E+00  0.00000000E+00  0.00000000E+00
  0.00000000E+00  0.00000000E+00  0.00000000E+00
  0.00000000E+00  0.00000000E+00  0.00000000E+00
  0.00000000E+00  0.00000000E+00  0.00000000E+00
  0.00000000E+00  0.00000000E+00  0.00000000E+00
  0.00000000E+00  0.00000000E+00  0.00000000E+00
  0.00000000E+00  0.00000000E+00  0.00000000E+00
  0.00000000E+00  0.00000000E+00  0.00000000E+00
  0.00000000E+00  0.00000000E+00  0.00000000E+00
  0.00000000E+00  0.00000000E+00  0.00000000E+00
  0.00000000E+00  0.00000000E+00  0.00000000E+00
  0.00000000E+00  0.00000000E+00  0.00000000E+00
  0.00000000E+00  0.00000000E+00  0.00000000E+00
  0.00000000E+00  0.00000000E+00  0.00000000E+00
  0.00000000E+00  0.00000000E+00  0.00000000E+00
  0.00000000E+00  0.00000000E+00  0.00000000E+00
  0.00000000E+00  0.00000000E+00  0.00000000E+00
  0.00000000E+00  0.00000000E+00  0.00000000E+00
  0.00000000E+00  0.00000000E+00  0.00000000E+00
  0.00000000E+00  0.00000000E+00  0.00000000E+00
  0.00000000E+00  0.00000000E+00  0.00000000E+00
  0.00000000E+00  0.00000000E+00  0.00000000E+00
  0.00000000E+00  0.00000000E+00  0.00000000E+00
  0.00000000E+00  0.00000000E+00  0.00000000E+00
  0.00000000E+00  0.00000000E+00  0.00000000E+00
  0.00000000E+00  0.00000000E+00  0.00000000E+00
  0.00000000E+00  0.00000000E+00  0.00000000E+00
  0.00000000E+00  0.00000000E+00  0.00000000E+00
  0.00000000E+00  0.00000000E+00  0.00000000E+00
  0.00000000E+00  0.00000000E+00  0.00000000E+00
  0.00000000E+00  0.00000000E+00  0.00000000E+00
  0.00000000E+00  0.00000000E+00  0.00000000E+00
  0.00000000E+00  0.00000000E+00  0.00000000E+00
  0.00000000E+00  0.00000000E+00  0.00000000E+00
  0.00000000E+00  0.00000000E+00  0.00000000E+00
  0.00000000E+00  0.00000000E+00  0.00000000E+00
  0.00000000E+00  0.00000000E+00  0.00000000E+00
  0.00000000E+00  0.00000000E+00  0.00000000E+00
  0.00000000E+00  0.00000000E+00  0.00000000E+00
  0.00000000E+00  0.00000000E+00  0.00000000E+00
  0.00000000E+00  0.00000000E+00  0.00000000E+00
  0.00000000E+00  0.00000000E+00  0.00000000E+00
  0.00000000E+00  0.00000000E+00  0.00000000E+00
  0.00000000E+00  0.00000000E+00  0.00000000E+00
  0.00000000E+00  0.00000000E+00  0.00000000E+00
  0.00000000E+00  0.00000000E+00  0.00000000E+00
  0.00000000E+00  0.00000000E+00  0.00000000E+00
  0.00000000E+00  0.00000000E+00  0.00000000E+00
  0.00000000E+00  0.00000000E+00  0.00000000E+00
  0.00000000E+00  0.00000000E+00  0.00000000E+00
  0.00000000E+00  0.00000000E+00  0.00000000E+00
  0.00000000E+00  0.00000000E+00  0.00000000E+00
  0.00000000E+00  0.00000000E+00  0.00000000E+00
  0.00000000E+00  0.00000000E+00  0.00000000E+00
  0.00000000E+00  0.00000000E+00  0.00000000E+00
  0.00000000E+00  0.00000000E+00  0.00000000E+00
  0.00000000E+00  0.00000000E+00  0.00000000E+00
  0.00000000E+00  0.00000000E+00  0.00000000E+00
  0.00000000E+00  0.00000000E+00  0.00000000E+00
  0.00000000E+00  0.00000000E+00  0.00000000E+00
  0.00000000E+00  0.00000000E+00  0.00000000E+00
  0.00000000E+00  0.00000000E+00  0.00000000E+00
  0.00000000E+00  0.00000000E+00  0.00000000E+00
  0.00000000E+00  0.00000000E+00  0.00000000E+00
  0.00000000E+00  0.00000000E+00  0.00000000E+00
  0.00000000E+00  0.00000000E+00  0.00000000E+00
  0.00000000E+00  0.00000000E+00  0.00000000E+00
  0.00000000E+00  0.00000000E+00  0.00000000E+00
  0.00000000E+00  0.00000000E+00  0.00000000E+00
  0.00000000E+00  0.00000000E+00  0.00000000E+00
  0.00000000E+00  0.00000000E+00  0.00000000E+00
  0.00000000E+00  0.00000000E+00  0.00000000E+00
  0.00000000E+00  0.00000000E+00  0.00000000E+00
  0.00000000E+00  0.00000000E+00  0.00000000E+00
  0.00000000E+00  0.00000000E+00  0.00000000E+00
  0.00000000E+00  0.00000000E+00  0.00000000E+00
  0.00000000E+00  0.00000000E+00  0.00000000E+00
  0.00000000E+00  0.00000000E+00  0.00000000E+00
  0.00000000E+00  0.00000000E+00  0.00000000E+00
  0.00000000E+00  0.00000000E+00  0.00000000E+00
  0.00000000E+00  0.00000000E+00  0.00000000E+00
  0.00000000E+00  0.00000000E+00  0.00000000E+00
  0.00000000E+00  0.00000000E+00  0.00000000E+00
  0.00000000E+00  0.00000000E+00  0.00000000E+00
  0.00000000E+00  0.00000000E+00  0.00000000E+00
  0.00000000E+00  0.00000000E+00  0.00000000E+00
  0.00000000E+00  0.00000000E+00  0.00000000E+00
  0.00000000E+00  0.00000000E+00  0.00000000E+00
  0.00000000E+00  0.00000000E+00  0.00000000E+00
  0.00000000E+00  0.00000000E+00  0.00000000E+00
  0.00000000E+00  0.00000000E+00  0.00000000E+00
  0.00000000E+00  0.00000000E+00  0.00000000E+00
  0.00000000E+00  0.00000000E+00  0.00000000E+00
  0.00000000E+00  0.00000000E+00  0.00000000E+00
  0.00000000E+00  0.00000000E+00  0.00000000E+00
  0.00000000E+00  0.00000000E+00  0.00000000E+00
  0.00000000E+00  0.00000000E+00  0.00000000E+00
  0.00000000E+00  0.00000000E+00  0.00000000E+00
  0.00000000E+00  0.00000000E+00  0.00000000E+00
  0.00000000E+00  0.00000000E+00  0.00000000E+00
  0.00000000E+00  0.00000000E+00  0.00000000E+00
  0.00000000E+00  0.00000000E+00  0.00000000E+00
  0.00000000E+00  0.00000000E+00  0.00000000E+00
  0.00000000E+00  0.00000000E+00  0.00000000E+00
  0.00000000E+00  0.00000000E+00  0.00000000E+00
  0.00000000E+00  0.00000000E+00  0.00000000E+00
  0.00000000E+00  0.00000000E+00  0.00000000E+00
  0.00000000E+00  0.00000000E+00  0.00000000E+00
  0.00000000E+00  0.00000000E+00  0.00000000E+00
  0.00000000E+00  0.00000000E+00  0.00000000E+00
  0.00000000E+00  0.00000000E+00  0.00000000E+00
  0.00000000E+00  0.00000000E+00  0.00000000E+00
  0.00000000E+00  0.00000000E+00  0.00000000E+00
  0.00000000E+00  0.00000000E+00  0.00000000E+00
  0.00000000E+00  0.00000000E+00  0.00000000E+00
  0.00000000E+00  0.00000000E+00  0.00000000E+00
  0.00000000E+00  0.00000000E+00  0.00000000E+00
  0.00000000E+00  0.00000000E+00  0.00000000E+00
  0.00000000E+00  0.00000000E+00  0.00000000E+00
  0.00000000E+00  0.00000000E+00  0.00000000E+00
  0.00000000E+00  0.00000000E+00  0.00000000E+00
  0.00000000E+00  0.00000000E+00  0.00000000E+00
  0.00000000E+00  0.00000000E+00  0.00000000E+00
  0.00000000E+00  0.00000000E+00  0.00000000E+00
  0.00000000E+00  0.00000000E+00  0.00000000E+00
  0.00000000E+00  0.00000000E+00  0.00000000E+00
  0.00000000E+00  0.00000000E+00  0.00000000E+00
  0.00000000E+00  0.00000000E+00  0.00000000E+00
  0.00000000E+00  0.00000000E+00  0.00000000E+00
  0.00000000E+00  0.00000000E+00  0.00000000E+00
  0.00000000E+00  0.00000000E+00  0.00000000E+00
  0.00000000E+00  0.00000000E+00  0.00000000E+00
  0.00000000E+00  0.00000000E+00  0.00000000E+00
  0.00000000E+00  0.00000000E+00  0.00000000E+00
  0.00000000E+00  0.00000000E+00  0.00000000E+00
  0.00000000E+00  0.00000000E+00  0.00000000E+00
  0.00000000E+00  0.00000000E+00  0.00000000E+00
  0.00000000E+00  0.00000000E+00  0.00000000E+00
  0.00000000E+00  0.00000000E+00  0.00000000E+00
  0.00000000E+00  0.00000000E+00  0.00000000E+00
  0.00000000E+00  0.00000000E+00  0.00000000E+00
  0.00000000E+00  0.00000000E+00  0.00000000E+00
  0.00000000E+00  0.00000000E+00  0.00000000E+00
  0.00000000E+00  0.00000000E+00  0.00000000E+00
  0.00000000E+00  0.00000000E+00  0.00000000E+00
  0.00000000E+00  0.00000000E+00  0.00000000E+00
  0.00000000E+00  0.00000000E+00  0.00000000E+00
  0.00000000E+00  0.00000000E+00  0.00000000E+00
  0.00000000E+00  0.00000000E+00  0.00000000E+00
  0.00000000E+00  0.00000000E+00  0.00000000E+00
  0.00000000E+00  0.00000000E+00  0.00000000E+00
  0.00000000E+00  0.00000000E+00  0.00000000E+00
  0.00000000E+00  0.00000000E+00  0.00000000E+00
  0.00000000E+00  0.00000000E+00  0.00000000E+00
  0.00000000E+00  0.00000000E+00  0.00000000E+00
  0.00000000E+00  0.00000000E+00  0.00000000E+00
  0.00000000E+00  0.00000000E+00  0.00000000E+00
  0.00000000E+00  0.00000000E+00  0.00000000E+00
  0.00000000E+00  0.00000000E+00  0.00000000E+00
  0.00000000E+00  0.00000000E+00  0.00000000E+00
  0.00000000E+00  0.00000000E+00  0.00000000E+00
  0.00000000E+00  0.00000000E+00  0.00000000E+00
  0.00000000E+00  0.00000000E+00  0.00000000E+00
  0.00000000E+00  0.00000000E+00  0.00000000E+00
  0.00000000E+00  0.00000000E+00  0.00000000E+00
  0.00000000E+00  0.00000000E+00  0.00000000E+00
  0.00000000E+00  0.00000000E+00  0.00000000E+00
  0.00000000E+00  0.00000000E+00  0.00000000E+00
  0.00000000E+00  0.00000000E+00  0.00000000E+00
  0.00000000E+00  0.00000000E+00  0.00000000E+00
  0.00000000E+00  0.00000000E+00  0.00000000E+00
  0.00000000E+00  0.00000000E+00  0.00000000E+00
  0.00000000E+00  0.00000000E+00  0.00000000E+00
  0.00000000E+00  0.00000000E+00  0.00000000E+00
  0.00000000E+00  0.00000000E+00  0.00000000E+00
  0.00000000E+00  0.00000000E+00  0.00000000E+00
  0.00000000E+00  0.00000000E+00  0.00000000E+00
  0.00000000E+00  0.00000000E+00  0.00000000E+00
  0.00000000E+00  0.00000000E+00  0.00000000E+00
  0.00000000E+00  0.00000000E+00  0.00000000E+00
  0.00000000E+00  0.00000000E+00  0.00000000E+00
  0.00000000E+00  0.00000000E+00  0.00000000E+00
  0.00000000E+00  0.00000000E+00  0.00000000E+00
  0.00000000E+00  0.00000000E+00  0.00000000E+00
  0.00000000E+00  0.00000000E+00  0.00000000E+00
  0.00000000E+00  0.00000000E+00  0.00000000E+00
  0.00000000E+00  0.00000000E+00  0.00000000E+00
  0.00000000E+00  0.00000000E+00  0.00000000E+00
  0.00000000E+00  0.00000000E+00  0.00000000E+00
  0.00000000E+00  0.00000000E+00  0.00000000E+00
  0.00000000E+00  0.00000000E+00  0.00000000E+00
  0.00000000E+00  0.00000000E+00  0.00000000E+00
  0.00000000E+00  0.00000000E+00  0.00000000E+00
  0.00000000E+00  0.00000000E+00  0.00000000E+00
  0.00000000E+00  0.00000000E+00  0.00000000E+00
  0.00000000E+00  0.00000000E+00  0.00000000E+00
  0.00000000E+00  0.00000000E+00  0.00000000E+00
  0.00000000E+00  0.00000000E+00  0.00000000E+00
  0.00000000E+00  0.00000000E+00  0.00000000E+00
  0.00000000E+00  0.00000000E+00  0.00000000E+00
  0.00000000E+00  0.00000000E+00  0.00000000E+00
  0.00000000E+00  0.00000000E+00  0.00000000E+00
  0.00000000E+00  0.00000000E+00  0.00000000E+00
  0.00000000E+00  0.00000000E+00  0.00000000E+00
  0.00000000E+00  0.00000000E+00  0.00000000E+00
  0.00000000E+00  0.00000000E+00  0.00000000E+00
  0.00000000E+00  0.00000000E+00  0.00000000E+00
  0.00000000E+00  0.00000000E+00  0.00000000E+00
  0.00000000E+00  0.00000000E+00  0.00000000E+00
  0.00000000E+00  0.00000000E+00  0.00000000E+00
  0.00000000E+00  0.00000000E+00  0.00000000E+00
  0.00000000E+00  0.00000000E+00  0.00000000E+00
  0.00000000E+00  0.00000000E+00  0.00000000E+00
  0.00000000E+00  0.00000000E+00  0.00000000E+00
  0.00000000E+00  0.00000000E+00  0.00000000E+00
  0.00000000E+00  0.00000000E+00  0.00000000E+00
  0.00000000E+00  0.00000000E+00  0.00000000E+00
  0.00000000E+00  0.00000000E+00  0.00000000E+00
  0.00000000E+00  0.00000000E+00  0.00000000E+00
  0.00000000E+00  0.00000000E+00  0.00000000E+00
  0.00000000E+00  0.00000000E+00  0.00000000E+00
  0.00000000E+00  0.00000000E+00  0.00000000E+00
  0.00000000E+00  0.00000000E+00  0.00000000E+00
  0.00000000E+00  0.00000000E+00  0.00000000E+00
  0.00000000E+00  0.00000000E+00  0.00000000E+00
  0.00000000E+00  0.00000000E+00  0.00000000E+00
  0.00000000E+00  0.00000000E+00  0.00000000E+00
  0.00000000E+00  0.00000000E+00  0.00000000E+00
  0.00000000E+00  0.00000000E+00  0.00000000E+00
  0.00000000E+00  0.00000000E+00  0.00000000E+00
  0.00000000E+00  0.00000000E+00  0.00000000E+00
  0.00000000E+00  0.00000000E+00  0.00000000E+00
  0.00000000E+00  0.00000000E+00  0.00000000E+00
  0.00000000E+00  0.00000000E+00  0.00000000E+00
  0.00000000E+00  0.00000000E+00  0.00000000E+00
  0.00000000E+00  0.00000000E+00  0.00000000E+00
  0.00000000E+00  0.00000000E+00  0.00000000E+00
  0.00000000E+00  0.00000000E+00  0.00000000E+00
  0.00000000E+00  0.00000000E+00  0.00000000E+00
  0.00000000E+00  0.00000000E+00  0.00000000E+00
  0.00000000E+00  0.00000000E+00  0.00000000E+00
  0.00000000E+00  0.00000000E+00  0.00000000E+00
  0.00000000E+00  0.00000000E+00  0.00000000E+00
  0.00000000E+00  0.00000000E+00  0.00000000E+00
  0.00000000E+00  0.00000000E+00  0.00000000E+00
  0.00000000E+00  0.00000000E+00  0.00000000E+00
  0.00000000E+00  0.00000000E+00  0.00000000E+00
  0.00000000E+00  0.00000000E+00  0.00000000E+00
  0.00000000E+00  0.00000000E+00  0.00000000E+00
  0.00000000E+00  0.00000000E+00  0.00000000E+00
  0.00000000E+00  0.00000000E+00  0.00000000E+00
  0.00000000E+00  0.00000000E+00  0.00000000E+00
  0.00000000E+00  0.00000000E+00  0.00000000E+00
  0.00000000E+00  0.00000000E+00  0.00000000E+00
  0.00000000E+00  0.00000000E+00  0.00000000E+00
  0.00000000E+00  0.00000000E+00  0.00000000E+00
  0.00000000E+00  0.00000000E+00  0.00000000E+00
  0.00000000E+00  0.00000000E+00  0.00000000E+00
  0.00000000E+00  0.00000000E+00  0.00000000E+00
  0.00000000E+00  0.00000000E+00  0.00000000E+00
  0.00000000E+00  0.00000000E+00  0.00000000E+00
  0.00000000E+00  0.00000000E+00  0.00000000E+00
  0.00000000E+00  0.00000000E+00  0.00000000E+00
  0.00000000E+00  0.00000000E+00  0.00000000E+00
  0.00000000E+00  0.00000000E+00  0.00000000E+00
  0.00000000E+00  0.00000000E+00  0.00000000E+00
  0.00000000E+00  0.00000000E+00  0.00000000E+00
  0.00000000E+00  0.00000000E+00  0.00000000E+00
  0.00000000E+00  0.00000000E+00  0.00000000E+00
  0.00000000E+00  0.00000000E+00  0.00000000E+00
  0.00000000E+00  0.00000000E+00  0.00000000E+00
  0.00000000E+00  0.00000000E+00  0.00000000E+00
  0.00000000E+00  0.00000000E+00  0.00000000E+00
  0.00000000E+00  0.00000000E+00  0.00000000E+00
  0.00000000E+00  0.00000000E+00  0.00000000E+00
  0.00000000E+00  0.00000000E+00  0.00000000E+00
  0.00000000E+00  0.00000000E+00  0.00000000E+00
  0.00000000E+00  0.00000000E+00  0.00000000E+00
  0.00000000E+00  0.00000000E+00  0.00000000E+00
  0.00000000E+00  0.00000000E+00  0.00000000E+00
  0.00000000E+00  0.00000000E+00  0.00000000E+00
  0.00000000E+00  0.00000000E+00  0.00000000E+00
  0.00000000E+00  0.00000000E+00  0.00000000E+00
  0.00000000E+00  0.00000000E+00  0.00000000E+00
  0.00000000E+00  0.00000000E+00  0.00000000E+00
  0.00000000E+00  0.00000000E+00  0.00000000E+00
  0.00000000E+00  0.00000000E+00  0.00000000E+00
  0.00000000E+00  0.00000000E+00  0.00000000E+00
  0.00000000E+00  0.00000000E+00  0.00000000E+00
  0.00000000E+00  0.00000000E+00  0.00000000E+00
  0.00000000E+00  0.00000000E+00  0.00000000E+00
  0.00000000E+00  0.00000000E+00  0.00000000E+00
  0.00000000E+00  0.00000000E+00  0.00000000E+00
  0.00000000E+00  0.00000000E+00  0.00000000E+00
  0.00000000E+00  0.00000000E+00  0.00000000E+00
  0.00000000E+00  0.00000000E+00  0.00000000E+00
  0.00000000E+00  0.00000000E+00  0.00000000E+00
  0.00000000E+00  0.00000000E+00  0.00000000E+00
  0.00000000E+00  0.00000000E+00  0.00000000E+00
  0.00000000E+00  0.00000000E+00  0.00000000E+00
  0.00000000E+00  0.00000000E+00  0.00000000E+00
  0.00000000E+00  0.00000000E+00  0.00000000E+00
  0.00000000E+00  0.00000000E+00  0.00000000E+00
  0.00000000E+00  0.00000000E+00  0.00000000E+00
  0.00000000E+00  0.00000000E+00  0.00000000E+00
  0.00000000E+00  0.00000000E+00  0.00000000E+00
  0.00000000E+00  0.00000000E+00  0.00000000E+00
  0.00000000E+00  0.00000000E+00  0.00000000E+00
  0.00000000E+00  0.00000000E+00  0.00000000E+00
  0.00000000E+00  0.00000000E+00  0.00000000E+00
  0.00000000E+00  0.00000000E+00  0.00000000E+00
  0.00000000E+00  0.00000000E+00  0.00000000E+00
  0.00000000E+00  0.00000000E+00  0.00000000E+00
  0.00000000E+00  0.00000000E+00  0.00000000E+00
  0.00000000E+00  0.00000000E+00  0.00000000E+00
  0.00000000E+00  0.00000000E+00  0.00000000E+00
  0.00000000E+00  0.00000000E+00  0.00000000E+00
  0.00000000E+00  0.00000000E+00  0.00000000E+00
  0.00000000E+00  0.00000000E+00  0.00000000E+00
  0.00000000E+00  0.00000000E+00  0.00000000E+00
  0.00000000E+00  0.00000000E+00  0.00000000E+00
  0.00000000E+00  0.00000000E+00  0.00000000E+00
  0.00000000E+00  0.00000000E+00  0.00000000E+00
  0.00000000E+00  0.00000000E+00  0.00000000E+00
  0.00000000E+00  0.00000000E+00  0.00000000E+00
  0.00000000E+00  0.00000000E+00  0.00000000E+00
  0.00000000E+00  0.00000000E+00  0.00000000E+00
  0.00000000E+00  0.00000000E+00  0.00000000E+00
  0.00000000E+00  0.00000000E+00  0.00000000E+00
  0.00000000E+00  0.00000000E+00  0.00000000E+00
  0.00000000E+00  0.00000000E+00  0.00000000E+00
  0.00000000E+00  0.00000000E+00  0.00000000E+00
  0.00000000E+00  0.00000000E+00  0.00000000E+00
  0.00000000E+00  0.00000000E+00  0.00000000E+00
  0.00000000E+00  0.00000000E+00  0.00000000E+00
  0.00000000E+00  0.00000000E+00  0.00000000E+00
  0.00000000E+00  0.00000000E+00  0.00000000E+00
  0.00000000E+00  0.00000000E+00  0.00000000E+00
  0.00000000E+00  0.00000000E+00  0.00000000E+00
  0.00000000E+00  0.00000000E+00  0.00000000E+00
  0.00000000E+00  0.00000000E+00  0.00000000E+00
  0.00000000E+00  0.00000000E+00  0.00000000E+00
  0.00000000E+00  0.00000000E+00  0.00000000E+00
  0.00000000E+00  0.00000000E+00  0.00000000E+00
  0.00000000E+00  0.00000000E+00  0.00000000E+00
  0.00000000E+00  0.00000000E+00  0.00000000E+00
  0.00000000E+00  0.00000000E+00  0.00000000E+00
  0.00000000E+00  0.00000000E+00  0.00000000E+00
  0.00000000E+00  0.00000000E+00  0.00000000E+00
  0.00000000E+00  0.00000000E+00  0.00000000E+00
  0.00000000E+00  0.00000000E+00  0.00000000E+00
  0.00000000E+00  0.00000000E+00  0.00000000E+00
  0.00000000E+00  0.00000000E+00  0.00000000E+00
  0.00000000E+00  0.00000000E+00  0.00000000E+00
  0.00000000E+00  0.00000000E+00  0.00000000E+00
  0.00000000E+00  0.00000000E+00  0.00000000E+00
  0.00000000E+00  0.00000000E+00  0.00000000E+00
  0.00000000E+00  0.00000000E+00  0.00000000E+00
  0.00000000E+00  0.00000000E+00  0.00000000E+00
  0.00000000E+00  0.00000000E+00  0.00000000E+00
  0.00000000E+00  0.00000000E+00  0.00000000E+00
  0.00000000E+00  0.00000000E+00  0.00000000E+00
  0.00000000E+00  0.00000000E+00  0.00000000E+00
  0.00000000E+00  0.00000000E+00  0.00000000E+00
  0.00000000E+00  0.00000000E+00  0.00000000E+00
  0.00000000E+00  0.00000000E+00  0.00000000E+00
  0.00000000E+00  0.00000000E+00  0.00000000E+00
  0.00000000E+00  0.00000000E+00  0.00000000E+00
  0.00000000E+00  0.00000000E+00  0.00000000E+00
  0.00000000E+00  0.00000000E+00  0.00000000E+00
  0.00000000E+00  0.00000000E+00  0.00000000E+00
  0.00000000E+00  0.00000000E+00  0.00000000E+00
  0.00000000E+00  0.00000000E+00  0.00000000E+00
  0.00000000E+00  0.00000000E+00  0.00000000E+00
  0.00000000E+00  0.00000000E+00  0.00000000E+00
  0.00000000E+00  0.00000000E+00  0.00000000E+00
  0.00000000E+00  0.00000000E+00  0.00000000E+00
  0.00000000E+00  0.00000000E+00  0.00000000E+00
  0.00000000E+00  0.00000000E+00  0.00000000E+00
  0.00000000E+00  0.00000000E+00  0.00000000E+00
  0.00000000E+00  0.00000000E+00  0.00000000E+00
  0.00000000E+00  0.00000000E+00  0.00000000E+00
  0.00000000E+00  0.00000000E+00  0.00000000E+00
  0.00000000E+00  0.00000000E+00  0.00000000E+00
  0.00000000E+00  0.00000000E+00  0.00000000E+00
  0.00000000E+00  0.00000000E+00  0.00000000E+00
  0.00000000E+00  0.00000000E+00  0.00000000E+00
  0.00000000E+00  0.00000000E+00  0.00000000E+00
  0.00000000E+00  0.00000000E+00  0.00000000E+00
  0.00000000E+00  0.00000000E+00  0.00000000E+00
  0.00000000E+00  0.00000000E+00  0.00000000E+00
  0.00000000E+00  0.00000000E+00  0.00000000E+00
  0.00000000E+00  0.00000000E+00  0.00000000E+00
  0.00000000E+00  0.00000000E+00  0.00000000E+00
  0.00000000E+00  0.00000000E+00  0.00000000E+00
  0.00000000E+00  0.00000000E+00  0.00000000E+00
  0.00000000E+00  0.00000000E+00  0.00000000E+00
  0.00000000E+00  0.00000000E+00  0.00000000E+00
  0.00000000E+00  0.00000000E+00  0.00000000E+00
  0.00000000E+00  0.00000000E+00  0.00000000E+00
  0.00000000E+00  0.00000000E+00  0.00000000E+00
  0.00000000E+00  0.00000000E+00  0.00000000E+00
  0.00000000E+00  0.00000000E+00  0.00000000E+00
  0.00000000E+00  0.00000000E+00  0.00000000E+00
  0.00000000E+00  0.00000000E+00  0.00000000E+00
  0.00000000E+00  0.00000000E+00  0.00000000E+00
  0.00000000E+00  0.00000000E+00  0.00000000E+00
  0.00000000E+00  0.00000000E+00  0.00000000E+00
  0.00000000E+00  0.00000000E+00  0.00000000E+00
  0.00000000E+00  0.00000000E+00  0.00000000E+00
  0.00000000E+00  0.00000000E+00  0.00000000E+00
  0.00000000E+00  0.00000000E+00  0.00000000E+00
  0.00000000E+00  0.00000000E+00  0.00000000E+00
  0.00000000E+00  0.00000000E+00  0.00000000E+00
  0.00000000E+00  0.00000000E+00  0.00000000E+00
  0.00000000E+00  0.00000000E+00  0.00000000E+00
  0.00000000E+00  0.00000000E+00  0.00000000E+00
  0.00000000E+00  0.00000000E+00  0.00000000E+00
  0.00000000E+00  0.00000000E+00  0.00000000E+00
  0.00000000E+00  0.00000000E+00  0.00000000E+00
  0.00000000E+00  0.00000000E+00  0.00000000E+00
  0.00000000E+00  0.00000000E+00  0.00000000E+00
  0.00000000E+00  0.00000000E+00  0.00000000E+00
  0.00000000E+00  0.00000000E+00  0.00000000E+00
  0.00000000E+00  0.00000000E+00  0.00000000E+00
  0.00000000E+00  0.00000000E+00  0.00000000E+00
  0.00000000E+00  0.00000000E+00  0.00000000E+00
  0.00000000E+00  0.00000000E+00  0.00000000E+00
  0.00000000E+00  0.00000000E+00  0.00000000E+00
  0.00000000E+00  0.00000000E+00  0.00000000E+00
  0.00000000E+00  0.00000000E+00  0.00000000E+00
  0.00000000E+00  0.00000000E+00  0.00000000E+00
  0.00000000E+00  0.00000000E+00  0.00000000E+00
  0.00000000E+00  0.00000000E+00  0.00000000E+00
  0.00000000E+00  0.00000000E+00  0.00000000E+00
  0.00000000E+00  0.00000000E+00  0.00000000E+00
  0.00000000E+00  0.00000000E+00  0.00000000E+00
  0.00000000E+00  0.00000000E+00  0.00000000E+00
  0.00000000E+00  0.00000000E+00  0.00000000E+00
  0.00000000E+00  0.00000000E+00  0.00000000E+00
  0.00000000E+00  0.00000000E+00  0.00000000E+00
  0.00000000E+00  0.00000000E+00  0.00000000E+00
  0.00000000E+00  0.00000000E+00  0.00000000E+00
  0.00000000E+00  0.00000000E+00  0.00000000E+00
  0.00000000E+00  0.00000000E+00  0.00000000E+00
  0.00000000E+00  0.00000000E+00  0.00000000E+00
  0.00000000E+00  0.00000000E+00  0.00000000E+00
  0.00000000E+00  0.00000000E+00  0.00000000E+00
  0.00000000E+00  0.00000000E+00  0.00000000E+00
  0.00000000E+00  0.00000000E+00  0.00000000E+00
  0.00000000E+00  0.00000000E+00  0.00000000E+00
  0.00000000E+00  0.00000000E+00  0.00000000E+00
  0.00000000E+00  0.00000000E+00  0.00000000E+00
  0.00000000E+00  0.00000000E+00  0.00000000E+00
  0.00000000E+00  0.00000000E+00  0.00000000E+00
  0.00000000E+00  0.00000000E+00  0.00000000E+00
  0.00000000E+00  0.00000000E+00  0.00000000E+00
  0.00000000E+00  0.00000000E+00  0.00000000E+00
  0.00000000E+00  0.00000000E+00  0.00000000E+00
  0.00000000E+00  0.00000000E+00  0.00000000E+00
  0.00000000E+00  0.00000000E+00  0.00000000E+00
  0.00000000E+00  0.00000000E+00  0.00000000E+00
  0.00000000E+00  0.00000000E+00  0.00000000E+00
  0.00000000E+00  0.00000000E+00  0.00000000E+00
  0.00000000E+00  0.00000000E+00  0.00000000E+00
  0.00000000E+00  0.00000000E+00  0.00000000E+00
  0.00000000E+00  0.00000000E+00  0.00000000E+00
  0.00000000E+00  0.00000000E+00  0.00000000E+00
  0.00000000E+00  0.00000000E+00  0.00000000E+00
  0.00000000E+00  0.00000000E+00  0.00000000E+00
  0.00000000E+00  0.00000000E+00  0.00000000E+00
  0.00000000E+00  0.00000000E+00  0.00000000E+00
  0.00000000E+00  0.00000000E+00  0.00000000E+00
  0.00000000E+00  0.00000000E+00  0.00000000E+00
  0.00000000E+00  0.00000000E+00  0.00000000E+00
  0.00000000E+00  0.00000000E+00  0.00000000E+00
  0.00000000E+00  0.00000000E+00  0.00000000E+00
  0.00000000E+00  0.00000000E+00  0.00000000E+00
  0.00000000E+00  0.00000000E+00  0.00000000E+00
  0.00000000E+00  0.00000000E+00  0.00000000E+00
  0.00000000E+00  0.00000000E+00  0.00000000E+00
  0.00000000E+00  0.00000000E+00  0.00000000E+00
  0.00000000E+00  0.00000000E+00  0.00000000E+00
  0.00000000E+00  0.00000000E+00  0.00000000E+00
  0.00000000E+00  0.00000000E+00  0.00000000E+00
  0.00000000E+00  0.00000000E+00  0.00000000E+00
  0.00000000E+00  0.00000000E+00  0.00000000E+00
  0.00000000E+00  0.00000000E+00  0.00000000E+00
  0.00000000E+00  0.00000000E+00  0.00000000E+00
  0.00000000E+00  0.00000000E+00  0.00000000E+00
  0.00000000E+00  0.00000000E+00  0.00000000E+00
  0.00000000E+00  0.00000000E+00  0.00000000E+00
  0.00000000E+00  0.00000000E+00  0.00000000E+00
  0.00000000E+00  0.00000000E+00  0.00000000E+00
  0.00000000E+00  0.00000000E+00  0.00000000E+00
  0.00000000E+00  0.00000000E+00  0.00000000E+00
  0.00000000E+00  0.00000000E+00  0.00000000E+00
  0.00000000E+00  0.00000000E+00  0.00000000E+00
  0.00000000E+00  0.00000000E+00  0.00000000E+00
  0.00000000E+00  0.00000000E+00  0.00000000E+00
  0.00000000E+00  0.00000000E+00  0.00000000E+00
  0.00000000E+00  0.00000000E+00  0.00000000E+00
  0.00000000E+00  0.00000000E+00  0.00000000E+00
  0.00000000E+00  0.00000000E+00  0.00000000E+00
  0.00000000E+00  0.00000000E+00  0.00000000E+00
  0.00000000E+00  0.00000000E+00  0.00000000E+00
  0.00000000E+00  0.00000000E+00  0.00000000E+00
  0.00000000E+00  0.00000000E+00  0.00000000E+00
  0.00000000E+00  0.00000000E+00  0.00000000E+00
  0.00000000E+00  0.00000000E+00  0.00000000E+00
  0.00000000E+00  0.00000000E+00  0.00000000E+00
  0.00000000E+00  0.00000000E+00  0.00000000E+00
  0.00000000E+00  0.00000000E+00  0.00000000E+00
  0.00000000E+00  0.00000000E+00  0.00000000E+00
  0.00000000E+00  0.00000000E+00  0.00000000E+00
  0.00000000E+00  0.00000000E+00  0.00000000E+00
  0.00000000E+00  0.00000000E+00  0.00000000E+00
  0.00000000E+00  0.00000000E+00  0.00000000E+00
  0.00000000E+00  0.00000000E+00  0.00000000E+00
  0.00000000E+00  0.00000000E+00  0.00000000E+00
