# Supplementary material for: Cation-tuned acidic electrified interface for hydrogen peroxide electrosynthesis with industrial-level current densities in natural seawater
Source: Nat Commun. 2026 Apr 20;17:5443. doi: 10.1038/s41467-026-72026-2 (PMC13279823; doi:10.1038/s41467-026-72026-2)
Supplement: Supplementary file 3 — Supplementary Data 1 [file 41467_2026_72026_MOESM3_ESM.zip › AIMD/Supplementary Fig. 35-c2-otab-h2o-h/CONTCAR]

c-otab-h2o-h                            
   1.00000000000000     
    12.2974996566999994    0.0000000000000000    0.0000000000000000
     0.0000000000000000   12.7799997330000004    0.0000000000000000
     0.0000000000000000    0.0000000000000000   30.0000000000000000
   C    O   N  O   H    N 
    68    70  1  2  174     1
Direct
  0.9750885781769849  0.2149779737897360  0.0581281287245300
  0.0751033767084936  0.3812065750815014  0.0586373507082696
  0.9741698812355390  0.3267249225630897  0.0582559728195097
  0.0792340091356732  0.1622706591535757  0.0616784582135450
  0.1783306019677512  0.2159553226923761  0.0630299177245790
  0.2769124721523653  0.3850144641020454  0.0561571589988100
  0.1756030830506483  0.3289829992203275  0.0586897240601732
  0.2805848288118831  0.1627613389319854  0.0672932739674345
  0.3793633492912845  0.2193644456057850  0.0669778751632453
  0.4745807862740047  0.3870476618090881  0.0743239640496258
  0.3761914290368602  0.3288904515721685  0.0673761270120569
  0.4758060564685551  0.1612268934791811  0.0709303310274541
  0.5758718461236872  0.2196663217637374  0.0695868724491846
  0.6780731874179731  0.3835777743725203  0.0702640987149530
  0.5757338127308390  0.3286353262066863  0.0708631144483573
  0.6763379877641620  0.1617437601137469  0.0667381484394853
  0.7751650393916948  0.2139687895913209  0.0636134614950983
  0.8755957011936351  0.3816247779455293  0.0615164462444595
  0.7758296885983810  0.3276407963621171  0.0656456864781358
  0.8729022928019669  0.1592009733754962  0.0608984161629605
  0.9784204323529898  0.5532218120703523  0.0606308827770832
  0.0775499334445999  0.7210884375504092  0.0572494637131824
  0.9777320846506440  0.6637534992334935  0.0636682597580509
  0.0777870778454554  0.4936289132175780  0.0571318907144950
  0.1729260343030910  0.5475295568037657  0.0490409650587854
  0.2750010795210581  0.7155141948636182  0.0532180915565246
  0.1753684128556031  0.6626857167178271  0.0500890863820321
  0.2714357233121893  0.4915800435339817  0.0445513254654206
  0.4805855340376268  0.4947399206703355  0.0858927828289688
  0.5758116225179384  0.5525230168580203  0.0821862076344856
  0.6806944331662348  0.7176290680736424  0.0780821665006017
  0.5837662245160087  0.6623668758246177  0.0809764214630183
  0.6762819248013900  0.4959775577207516  0.0750306158958820
  0.7797573081957395  0.5509868348076260  0.0725900750846213
  0.8791821367012554  0.7193360467277629  0.0718559816846342
  0.7815299915812366  0.6621632202626514  0.0743411686773272
  0.8792789882269664  0.4945581277253606  0.0648729320300556
  0.9826692599614703  0.8858175553892721  0.0630725848160318
  0.0815740821533283  1.0498067159386981  0.0650494418228492
  0.9810221320792258  0.9960240894204698  0.0643439670039747
  0.0829169693600522  0.8301687094450104  0.0587180582494867
  0.1852727903810587  0.8846868424030108  0.0589537927400266
  0.2849961853521762  1.0503427410619666  0.0691456085333704
  0.1856052681502417  0.9979960111656386  0.0652627271955406
  0.2822347582210315  0.8215062950048818  0.0590376229771052
  0.3834332725635908  0.8768317249373424  0.0683748079911477
  0.4795124869437349  1.0500508246601081  0.0734351803606740
  0.3825216986822971  0.9921127650945764  0.0700658142979229
  0.4831936929873747  0.8251576994960875  0.0762837374125009
  0.5816978044793212  0.8806190323234520  0.0766979014136901
  0.6780000695785916  1.0490899190915359  0.0701892376118575
  0.5785558187663720  0.9927025913140407  0.0738473350449747
  0.6852364784713889  0.8297553083103003  0.0783631768986128
  0.7815547762013166  0.8849527234788009  0.0759772746153095
  0.8789453263728904  1.0483115421588962  0.0643128073593791
  0.7793022228156217  0.9938836798282189  0.0680289315133532
  0.8825710016601743  0.8288084359939665  0.0707128516101102
  0.2624392695163049  0.6142536793097868  0.1742975488646790
  0.2141661533916612  0.5028287068462832  0.1845196580477842
  0.3039527792535613  0.4212672406073302  0.1778770273034123
  0.3459893310856803  0.3708338226121167  0.2207038997515559
  0.2011051091768919  0.7129502977882204  0.2384171227633092
  0.2640109973191080  0.8029204394719306  0.1742162365740322
  0.0897684622694346  0.7009929087721478  0.1699955681581361
  0.3942753345777028  0.4405665687737383  0.2564146679886165
  0.4456683827962704  0.3956785230424085  0.3004095216493061
  0.4884493639060435  0.4780480215360476  0.3311265924359675
  0.4022599894500280  0.5405142373621595  0.3596892420584911
  0.4796425378030162  0.7171324629725351  0.0828643650309751
  0.6050400999139443 -0.1122445195705634  0.2991695078203951
  0.4996249233333253  0.7037364446785670  0.5724290168024918
  0.2903579674206004 -0.0186957822251077  0.4469059160640370
  0.7272530527407880  1.0780434750195984  0.2661280806011120
  0.1625203766470363  0.4115057149001503  0.5612371128801378
  0.8710866688417405  0.5566330754681040  0.5959404866470749
  0.6132925042515097  0.3668626157708872  0.5149612824471310
  0.6651631115924793  0.9556947422340651  0.3798695443147861
  0.9317149976879437  0.9474578752096884  0.6981659921939124
  0.5090182281851953 -0.0014328528320398  0.4368377306161931
  0.7070043069631659  0.7170637713540540  0.3040252954761948
  0.5113259446456868  0.7671979614295437  0.2148449906350381
  0.4215950908713246  0.2929354529129301  0.4889373653808775
  0.5388022026805331  0.1976343517586613  0.1920975203277701
 -0.2579765015317318  0.1182177787818825  0.1625183958228421
  0.4998380949696747  0.1284007726782608  0.5561231734175618
  0.1578451151539553  0.1831920480588686  0.2959744669692053
  0.6576863109663005  0.2683047643250946  0.2823533485872654
  0.1232066992249918  0.3818862703681344  0.3950441473079021
  0.7173174963894713 -0.3418947788227201  0.5530888058835495
  0.8973394432726564  0.0942231527341060  0.4713568437581225
  0.2264857163636824  0.2802204895294109  0.6336846324614883
  0.4707870551821819  0.2134829204868341  0.4053901999907440
  0.2283171811840555  0.9138115810689295  0.3500525893933008
  0.1261589815008115  0.7141906359017064  0.3770828760969457
  0.3603800904346582 -0.1009702742469808  0.6229557400158537
  0.8408361386665471  0.5094512321339115  0.3306822041874404
  0.7363374051336962  0.5157526513393467  0.2155331756418191
  0.5175258652547882 -0.0286714814020557  0.6765158931647713
 -0.0616313171451383  1.0028668490602557  0.2515404591126153
  1.0929788607485225  0.9904183220883147  0.1763847047954251
 -0.1099422081307369  0.2834306659650268  0.1582102932840115
  0.2511286348643504  0.7591243312544100  0.4655226458836786
  0.4061451063238829  0.6162581445080355  0.4849550796422146
  0.4028502741203077  1.0317659985173024  0.1916542984316268
  0.1013143027158209  0.2533771583029512  0.1634855294049499
  0.1315511319541329  0.7664883927124128  0.5336065490168288
  0.2641341682722386  0.1047816527684871  0.5098020260624880
  1.1052908023402692  0.5123406512894495  0.3251937356181248
  0.6479117956713385  0.6066594417668403  0.4458323314261374
  1.0352556673417270  0.3566281802005496  0.2722000316831315
  0.5258738768956455 -0.0812893684006818  0.5207376608186856
  0.2647583378560504  0.2251274546250863  0.3752278167146127
  0.7277158225486023  0.8248561668563409  0.6722740694478411
  0.4019906308482505  0.9663063034572265  0.2818705379099963
  0.9219310224214877  0.8200312945654452  0.2957180790353461
  0.6193645252944290  0.3911061340963304  0.1649846315124033
  1.3603914315983914  0.1291488695529502  0.6279889804044064
  0.7229106160403287  0.8600596120686193  0.1854061974324505
  0.7484307010803800  0.7568512511585518  0.3862767033013572
  0.1002552313348582  0.6177191506936937  0.5855967473326681
  0.6526137839169781  0.2724437169310103  0.3744748151989957
  0.7438681717683353 -0.0472928058543856  0.5082809584534459
  0.7952850897823470  0.0007832642300890  0.6009507122325808
  0.7943959737546712  0.1228773129492828  0.3923007218431899
  0.0372752016121454  1.0269097563794818  0.3358352752795867
  0.6734958374663453  0.1198182630684340  0.6553072322501662
  0.1785041806220797 -0.0454207733523038  0.5715406330757266
  0.0057880999261991  0.0704997199320115  0.6049217572142763
  0.1004017726859824  0.0905126135798343  0.4214632344479827
  0.8816692228849013 -0.2316929330984843  0.5059390459206048
  0.8419239019478086  0.6792480317350252  0.1867565740942536
  0.7253540157365532  0.4143469585278121  0.4365438680872402
  0.9328609773532581  0.2074081484411832  0.5442485701200525
  0.6098845322693405 -0.3697486273991262  0.6621075737102690
  0.9328592449648998  0.6901848544889858  0.4213269136825922
  0.7354044480133050  0.2445412915522310  0.5678542473466628
  0.9353204368403958  0.4752466313846819  0.4494455143896153
  0.9508993517006797  0.4063101704427918  0.5336723129647558
  0.8592586729142638  0.3697919855995839  0.2344879713570788
  0.2895703633434644  0.4526231944966458  0.4738145690387034
  0.2082823220816170  0.1324527822062861  0.2091856003290338
  0.3490947811449479  0.6660055614385334  0.0518316322955757
  0.3458068556798314  0.5365813226117981  1.0359177230822814
  0.4059147942444278  0.5379574400366387  0.0949650028630923
  0.2762266535858950  0.6205564016961920  0.1387931991913210
  0.3379923578231560  0.6149897464776033  0.1912046003856513
  0.1495203954020826  0.4900313844008614  0.1603882470826535
  0.1770192902606335  0.4954414143874266  0.2181407919059436
  0.3711826944360780  0.4594712993661779  0.1604192581626183
  0.2690711990090718  0.3552694425863210  0.1555344598191665
  0.4022807417804450  0.3072906782551206  0.2092372629771374
  0.2787165444321704  0.3277454508927435  0.2340673605884450
  0.2833768551795207  0.7226489709712014  0.2527262925766869
  0.1502288345724885  0.7784439642814783  0.2491466573707804
  0.1580405530306987  0.6446096908931371  0.2514283015313213
  0.2682261409471184  0.8144109828099054  0.1379314565763440
  0.2325585050951274  0.8756320731419249  0.1894174206344811
  0.3469101240584536  0.7918695404821099  0.1869861610219611
  0.0595160823910934  0.6336555213542775  0.1867150238367547
  0.0401798714939289  0.7704275506190889  0.1728515481956834
  0.0939737982360044  0.6847884804347668  0.1344624460324615
  0.4516930927417942  0.4977248230252910  0.2424039090704563
  0.3255376299598678  0.4894899098121362  0.2696377718716922
  0.3778102903169849  0.3567221193500937  0.3201672476365645
  0.5134620618763169  0.3424037345721165  0.2948297990271829
  0.5393916330072791  0.4434679225275095  0.3572039832086459
  0.5451403825992166  0.5337341782995563  0.3138060529933246
  0.3558020591988731  0.4846774419049334  0.3818953591931467
  0.4367822761953518  0.5934377285776898  0.3845941996306597
  0.3410072739312040  0.5886394323229071  0.3424726191995069
  0.5277467578487425 -0.0990669552814588  0.2913078698902016
  0.6166807444071083 -0.0715937090391130  0.3273978961797523
  0.4837169406663689 -0.2266822235368582  0.5590883703584958
  0.4613532107539496  0.6605700717491386  0.5506471172217084
  0.2898166133614316  0.0235407445250321  0.4746199345373668
  0.2664476232315759 -0.0935073024645685  0.4518230176719399
  0.6800599168458231  1.0182837950603294  0.2781870712063824
  0.8004255112301469  1.0634814532416665  0.2553121195183284
  1.0836231403208343  0.4178759552825529  0.5489230002542131
  0.2075476045830409  0.4267017809838757  0.5348816059756195
  0.8345430458340434  0.5141343346281957  0.6188182634627615
  0.8095046597601618  0.5987234437305082  0.5863682387816209
  0.6522168565664812  0.3758677449788851  0.4859502388885588
  0.6567784548854204  0.3306309846877216  0.5373740792513844
  0.7537029823320551  0.0499596868839148  0.3908887572868699
  0.5972645614388323  0.9673488091758173  0.3995016080688367
 -0.0282435967878533  0.9081536097093875  0.7205216934880661
  0.8603849197443532  0.9171047711078528  0.6971724888357148
  0.5049503256725068 -0.0380873452367930  0.4677388525051026
  0.4295923640945952 -0.0087236925310642  0.4293710417462850
  0.6688895153440854  0.6581906106096307  0.2877480575874155
  0.7208035927361692  0.7345030268456114  0.3559584909624212
  0.5865463781121336  0.7778666091218344  0.2068191221424538
  0.4960961061209611  0.8430680389420717  0.2228341620253115
  0.4405189899776631  0.2605604455324945  0.4586755769845640
  0.4938419581072553  0.3101090868879664  0.5033218139931689
  0.5641214398247414  1.2132070264586556  0.2242556257071191
  0.5611249050142313  0.2679412920942285  0.1802172002414746
 -0.2752363771081967  1.1320625622702603  0.1307763231840818
  0.6764328830132568  0.1314767736154653  0.1792034362545839
  0.4524994131477738  0.1203750452002518  0.5825588871007110
  0.4499390489990933  0.1484446495639779  0.5315246230045862
  0.1817771524376594  0.1663286987962746  0.2666252645154841
  0.1069093162561014  0.1298809034743359  0.3059919877998334
  0.7162348253927877  0.3043636271375449  0.2686900499080760
  0.6893778904097820  0.1990838589215181  0.2771967005296668
  0.0680414668021271  0.3670528240423578  0.4172975765642503
  0.1749700519735518  0.3233331336922414  0.3880186461901494
  0.7661269635618436 -0.2803309966351402  0.5471787059782188
  0.6408820407915163 -0.3118110905917664  0.5571819188768722
 -0.0376620262163314  0.0862794287798785  0.4502407869620775
  0.9294717171956044  0.1408880508375656  0.4957320007737342
  0.1882776110392917  0.3192337422173084  0.6077743241363945
  0.2142875260900093  0.3162554267995203  0.6610651456740453
  0.5411065317112557  0.2382376404390099  0.3933672128318800
  0.4866959953754604  0.1376498502616748  0.4124119964831745
  0.1612366338733832  0.9532623520528538  0.3431201492704825
  0.2615322107041702  0.9422063939863371  0.3770910878260551
  0.1614613407722791  0.7725560029702142  0.3623711943739589
  0.1285770251465411  0.6516775404537077  0.3578983259610040
  0.4308946119918118 -0.0711315694555494  0.6353354271685793
  0.3387395208119143 -0.1642508087630583  0.6379423201540440
  0.8143923356956371  0.4857139817923588  0.3590850666275484
  0.8054516677171429  0.5766115457398251  0.3254616568463701
  0.6940073251875658  0.4770399179297592  0.1911803803865273
  0.7659965958221922  0.5807111357075749  0.2013930586357948
  0.5834480486146386  0.0165852464116854  0.6659828754501752
  0.4609036958134182  0.0274138811656655  0.6722164888897143
 -0.0572959996723260  0.9277910211224092  0.2599616592839346
 -0.0299200502866157  1.0006029482511585  0.2201992266569610
  1.1444367241165849  1.0438863805403884  0.1903220734235895
  1.0766721006415485  1.0190152113646147  0.1458067322888462
 -0.1668392578873445  0.2290530970147137  0.1581333383675211
 -0.1357351565641753  0.3204525807701089  0.1315445348042678
  0.3218074697108417  0.7223048165699206  0.4755177672447322
  0.2331290358835331  0.7297645282857392  0.4365238481452413
  0.4747682478587339  0.6097679852996365  0.4680483934198927
  0.3637400136995469  0.5481107626132322  0.4799994204975808
  0.3829969780207446  1.0041452434763329  0.1628098199472615
  0.4507997213994893  1.0948099660513875  0.1849517951837127
  0.0218115718934663  0.2450102066814084  0.1615030738064513
  0.1291919754768461  0.2403960707412666  0.1336342057615422
  0.1132961048907121  0.7043830649763188  0.5529926987759910
  0.1666951700987818  0.7500707271904009  0.5068561815270487
  0.2225252725990936  0.0674748438089902  0.5349439528481630
  0.2746735037969659  0.1807939175684674  0.5128405277947033
  1.0293446804411146  0.5366742085424284  0.3285112993339533
  0.1160557826387116  0.4686828260344312  0.3526546592355829
  0.7001356510397987  0.6065630613191673  0.4696706957657037
  0.6794770075497814  0.6592533541312282  0.4236923823377719
  0.9329351102000517  0.3643275022170118  0.2541663145350525
  0.0766763339608854  0.2958552686670185  0.2868211293021139
  0.5040503205211400 -0.0091216002119187  0.5297289966632300
  0.6061991638353963 -0.0687385177305736  0.5173988948078955
  0.3432286823239294  0.2274909985449264  0.3860979897857308
  0.2599604623287852  0.2142452678480197  0.3434360923793476
  0.7123688591473604  0.7466746535411507  0.6726744023667693
  0.6531291486022238  0.8487728847627571  0.6721884256910355
  0.3386669223579182  0.9482039123635686  0.2997326016867342
  0.3767271782757531  0.9833242706436284  0.2527782158912070
  0.9305170243998759  0.8141411233007730  0.3271723760477583
  0.8611992921416748  0.7754450183455486  0.2908125550095371
  0.6531594070556038  0.3693140758816492  0.1374398298833556
  0.5455699472500660  0.4203060972767872  0.1557461790499217
  1.3008588414074704  0.0763492959185572  0.6341635911317176
  1.3220423479497114  0.1968545011550674  0.6367718563244938
  0.6965000785093564  0.8619416588153639  0.1533921270102186
  0.7819495390214060  0.9122811498408355  0.1872726452140671
  0.6992428664236694  0.8903337224713833  0.3895778959802618
  0.8184499978607233  0.7159727852940843  0.3905129108082872
  0.1419022817538800  0.5525752556778829  0.5761390229358925
  0.0250418319239310  0.5951249034981432  0.5914062454323399
  0.7040843982455524  0.2148869003231721  0.3837605122471827
  0.6622031055509365  0.2821854514695549  0.3424000826835161
  0.7915315987303666  0.0123332270622569  0.4922128915477945
  0.7646840792725645 -0.0354631528538005  0.5394200906882098
  0.7755620184026126 -0.0604021718238368  0.6183863407610013
  0.8643038301494224  0.0254839477657845  0.6135611477945310
  1.0689133333965763  0.4175307759575452  0.2859499107710926
  0.8309315578367183  0.1204101268828504  0.4206100891341252
  0.0313038671907953  0.0492652922132531  0.3686949198835117
 -0.0330192247930858  1.0182553689195457  0.3216645824928763
  0.7316641291703780  0.0992854081314798  0.6340439728845579
  0.6357318398168432  0.1706065376053249  0.6362749500155009
  0.1556584108229334 -0.1115690338696039  0.5529336879306931
  0.2510136161877901 -0.0723661301871122  0.5852392013577209
  0.0109762793052045  0.0558122641172930  0.6364601634114805
  0.0689105160289555  0.0250071396962777  0.5933805114384642
  0.1325387418083135  0.1531084609496680  0.4097369260497365
  0.1591625651003493  0.0444909369159524  0.4318707688898326
  0.8444271380833966 -0.1620341760493333  0.5077861776862220
 -0.0436472730367207  0.7885652934149294  0.5146282760542400
  0.8484097267688243  0.6993526557387606  0.1559609217280857
  0.7940619783577393  0.7348307601691947  0.1939384185436098
  0.7127701301363844  0.3675037739428285  0.4100450455712418
  0.6856039324481461  0.4798490668038292  0.4308983871481014
  0.9357655705299257  0.2860633083702533  0.5448212701938933
  0.9832358646466528  0.1824781207661588  0.5678538461000379
  0.5894897546643245 -0.3711749567881703  0.6303369712709026
  0.5467375183331641 -0.3420537156772716  0.6794528375288412
  0.0040100474785206  0.7159624745965035  0.4037886776055988
  0.9272269044716879  0.7306690127580431  0.4490504411052013
  0.6804859180473113  0.1903683536412112  0.5569821227969435
  0.8049254937363990  0.2140688126898832  0.5624259132644479
  0.9447596649414066  0.5482605070305601  0.4375577436080917
  0.8597626050704633  0.4556507008354766  0.4429348644563398
  0.8990752754250529  0.4476251878653342  0.5500874474261546
  0.9337863274040394  0.4366383492647335  0.5028932477522420
  0.8245243853410636  0.4419601410478344  0.2351580422502549
  0.8636957281522178  0.3466207726013306  0.2019483976177270
  0.3445756094803709  0.3908700712117094  0.4795583710128847
  0.2448071891209997  0.4452479388590984  0.4463025036853550
  0.2819395766914335  0.1172865197224528  0.2007882148897807
  0.1786209516774860  0.1939772977499117  0.1918171876646073
  0.6586901916780147  0.7819250584728576  0.2989371079077195
  0.2003665625244465  0.7098459217917562  0.1890237307445791
 
 -0.14777331E-03  0.26968613E-03  0.69187080E-02
  0.16914568E-02  0.13708561E-02  0.23152316E-02
 -0.13957730E-02  0.48267422E-03 -0.35472956E-02
  0.30324705E-02  0.20112682E-02 -0.34618712E-03
  0.35898758E-02  0.53175645E-02  0.16347034E-02
 -0.58401470E-02 -0.16348246E-02  0.13993788E-02
  0.18870316E-02  0.99926728E-03  0.20723015E-02
 -0.87258068E-03 -0.25817611E-02 -0.14880830E-02
  0.63836458E-02  0.36812874E-02  0.25809793E-02
 -0.83910997E-04 -0.40912811E-02 -0.39818418E-02
  0.41434710E-02  0.21166233E-02  0.20717350E-02
  0.28804781E-02 -0.33771422E-03  0.14346435E-02
 -0.13904055E-02 -0.62476049E-02 -0.78830460E-03
  0.20778908E-02 -0.41408570E-02 -0.35490785E-02
  0.39325258E-02 -0.91505213E-03  0.54570637E-02
 -0.73221028E-02 -0.35716003E-02 -0.53609817E-02
 -0.52420525E-02 -0.30037795E-02  0.37997831E-02
  0.55259177E-03  0.44186430E-02  0.32705643E-02
 -0.11698192E-02  0.17380342E-02  0.41907590E-02
  0.13943110E-02 -0.19348717E-02  0.33612556E-02
 -0.34736582E-02 -0.11119231E-02  0.99126748E-03
 -0.55448361E-02 -0.23747088E-03  0.71619445E-03
  0.22219409E-02 -0.32235815E-02 -0.87369051E-02
 -0.15828584E-02  0.52201225E-02 -0.40019470E-02
  0.12461879E-03  0.31088796E-02 -0.13103087E-02
  0.36859249E-02  0.26675785E-02  0.37710908E-02
  0.48132661E-02 -0.23363566E-02  0.23933634E-02
  0.44135090E-02  0.10127106E-02 -0.12036281E-02
 -0.48841180E-02 -0.54251488E-02 -0.32556771E-02
 -0.85939958E-02 -0.19124122E-02 -0.31131716E-03
 -0.42355930E-02 -0.76379391E-02  0.61350085E-02
  0.55712418E-02 -0.15009116E-02 -0.56324324E-02
 -0.15762102E-02  0.14104612E-02 -0.28820070E-04
 -0.21244949E-03 -0.21383443E-02  0.16394612E-02
  0.28467292E-02 -0.49258991E-02  0.14377028E-02
 -0.58067754E-02  0.39893817E-02 -0.34738911E-02
 -0.46290704E-03 -0.39178933E-02 -0.53619723E-03
  0.41172535E-03 -0.10337210E-02  0.23589792E-02
 -0.63833338E-02  0.39695716E-02 -0.15732033E-02
 -0.49634037E-02  0.13275648E-02  0.30606880E-02
 -0.34790987E-02  0.13119861E-02 -0.25486284E-03
 -0.10935824E-02 -0.52571531E-03 -0.65209879E-02
 -0.16375901E-02 -0.20410114E-02 -0.60047572E-02
  0.15066271E-02 -0.12703450E-02  0.63146420E-03
  0.24085074E-02  0.66795096E-02 -0.95530100E-02
 -0.31722989E-03 -0.85893861E-02  0.18501022E-02
 -0.50338361E-02  0.31227787E-02 -0.13014135E-02
 -0.12830987E-02 -0.26585161E-02  0.18488085E-02
 -0.27888678E-02  0.37277053E-02 -0.31083657E-02
  0.42766797E-02  0.35549084E-02 -0.15173379E-02
  0.58618855E-02 -0.45379636E-02 -0.76246295E-02
 -0.27372614E-02  0.35233532E-02 -0.12824024E-01
  0.41721585E-03  0.10689892E-02  0.67990211E-02
  0.31245511E-02  0.50840718E-02  0.18672350E-02
  0.29431025E-02  0.94403501E-02 -0.32085511E-02
  0.21450436E-02 -0.13982629E-03 -0.80294516E-03
 -0.40079604E-02  0.84744875E-03 -0.58119631E-03
 -0.17213167E-02 -0.27629831E-03  0.28225701E-02
  0.17693414E-02  0.36700874E-02  0.15378781E-02
  0.20313147E-03 -0.53412352E-02 -0.12078076E-03
 -0.50058029E-02 -0.71658392E-02 -0.17257968E-02
 -0.44113696E-02 -0.16221731E-02 -0.15064086E-02
 -0.60486068E-02  0.28869368E-02 -0.17813907E-02
 -0.58822595E-02  0.27009785E-02  0.67205316E-02
 -0.69189604E-02 -0.64081385E-02 -0.28835935E-02
  0.45175715E-02 -0.97347408E-04 -0.57241965E-02
 -0.17916954E-02 -0.39813562E-02  0.95156940E-03
  0.27758079E-02 -0.60234984E-02  0.69846263E-02
  0.22567562E-02  0.64492499E-03 -0.57542734E-02
 -0.16473195E-02 -0.61421052E-02 -0.62757407E-02
  0.23705217E-02 -0.11648901E-02  0.13346052E-02
 -0.45382602E-03  0.86008090E-04  0.47784148E-02
 -0.11369927E-02  0.22464883E-02 -0.10499806E-02
 -0.47956085E-02 -0.35020634E-02 -0.18722428E-02
  0.56170832E-02 -0.19589768E-02  0.75607712E-03
 -0.96695792E-03 -0.40234850E-02 -0.58478329E-02
 -0.67221636E-02  0.59940650E-02  0.25357627E-02
 -0.49022986E-03  0.30145001E-02  0.37673768E-02
 -0.58774848E-03  0.33778142E-02 -0.85730621E-04
 -0.40941468E-02  0.28146906E-03  0.12247226E-02
  0.19910365E-02 -0.23994869E-02  0.97262792E-03
 -0.23830967E-02 -0.23767533E-02  0.50933326E-03
  0.84909558E-02 -0.58990594E-03  0.43411408E-02
  0.12254329E-01  0.11681712E-02  0.33493641E-02
  0.34294237E-02  0.45436200E-02  0.30079085E-02
 -0.50112725E-03  0.28411964E-02  0.59826366E-02
 -0.21474009E-02  0.99205162E-02 -0.42768512E-03
  0.27691853E-02  0.70203103E-02  0.14911190E-02
 -0.13778928E-02 -0.32286924E-02  0.32645143E-02
 -0.52295839E-02 -0.10153033E-02  0.10115308E-02
 -0.94237080E-02  0.48634954E-02  0.95800816E-04
  0.61891705E-02 -0.64515338E-02 -0.24258662E-02
  0.15668403E-02 -0.31909604E-02 -0.13807218E-02
  0.23260748E-02 -0.45663547E-02  0.40742696E-02
  0.27849129E-03  0.37470157E-02  0.97989050E-02
 -0.33308557E-02 -0.44708976E-02 -0.43216988E-02
  0.10451783E-01  0.75494831E-02 -0.35072496E-02
  0.96605205E-04 -0.19907454E-02 -0.59518363E-03
 -0.22877125E-02  0.22723254E-02  0.35972894E-02
 -0.17995996E-02 -0.12599365E-02  0.24976506E-03
 -0.39624581E-02  0.51495083E-02 -0.18292995E-02
  0.39423126E-02  0.11171551E-02 -0.12011942E-02
  0.67811974E-02  0.31646365E-02 -0.21904305E-02
 -0.67469481E-02 -0.23352603E-02  0.10150054E-02
  0.45162195E-02  0.88731635E-02 -0.28468425E-02
  0.26331391E-02  0.10961162E-01 -0.19578457E-02
 -0.32589124E-02 -0.47221731E-03 -0.31191617E-02
  0.25276727E-02  0.47352166E-02  0.59298162E-02
 -0.41676244E-02  0.52858112E-03 -0.88220657E-02
  0.81166732E-04 -0.47854385E-02 -0.51743777E-04
 -0.10005829E-02 -0.25658059E-02 -0.63688329E-03
  0.36847580E-02  0.53721198E-02  0.43341003E-02
  0.53684623E-02 -0.35531702E-02 -0.15297259E-02
  0.50789807E-02 -0.17713412E-02 -0.13008044E-02
 -0.59536486E-02  0.38990803E-02 -0.10667022E-02
 -0.64423710E-02 -0.93486221E-03  0.12886845E-02
  0.28299244E-02  0.26609148E-02 -0.48542629E-03
 -0.22721971E-02  0.58521421E-02  0.28363533E-02
 -0.15965256E-02  0.33407516E-02 -0.79522392E-03
 -0.16718148E-02 -0.35492045E-02  0.53541154E-02
 -0.14828947E-02 -0.71836043E-03  0.31405730E-02
  0.37281512E-02  0.18211444E-02  0.15539985E-03
 -0.39802168E-02  0.18344015E-02  0.33786610E-02
  0.73684846E-02  0.19881293E-02 -0.81902361E-02
 -0.16121912E-02  0.31705616E-02  0.21590523E-02
  0.51468622E-02 -0.10648140E-02 -0.39037603E-02
 -0.70744054E-02 -0.25234893E-02  0.29622141E-02
 -0.15156411E-02 -0.69530311E-03  0.41617132E-02
 -0.53844501E-02 -0.38401865E-04 -0.51782026E-02
  0.40362057E-02  0.71110013E-02  0.34919823E-02
 -0.33045544E-02 -0.26396039E-02  0.43993151E-02
 -0.29557998E-02 -0.33672713E-02 -0.27196675E-02
  0.49690279E-02  0.25773390E-02  0.13338295E-02
  0.70164869E-03 -0.89856357E-04 -0.24300758E-02
  0.54561357E-02  0.91604862E-03 -0.68998915E-03
 -0.90414708E-02 -0.33798729E-02 -0.60154086E-02
  0.77423414E-02 -0.28954474E-02 -0.94676565E-02
 -0.37199079E-02 -0.62114560E-02 -0.13316472E-02
  0.30812456E-02 -0.87184436E-03  0.17565114E-02
 -0.45076188E-03 -0.20337227E-02 -0.11268098E-01
 -0.27451870E-02  0.44197934E-02  0.24892389E-02
 -0.64008977E-03 -0.48866531E-02  0.25515886E-01
  0.27620185E-02 -0.16277624E-01 -0.79451475E-02
  0.33175220E-02 -0.54738895E-02  0.30684495E-02
 -0.73890855E-02 -0.20872712E-02 -0.11118811E-01
 -0.44745047E-02  0.45158366E-03  0.95141407E-02
  0.11986473E-01 -0.15764046E-01  0.17307873E-02
  0.14990503E-01 -0.38155677E-02  0.12931056E-01
 -0.29423922E-01 -0.12857760E-01  0.62270568E-02
  0.83501492E-02  0.11085034E-01  0.79091109E-02
 -0.71003431E-02  0.27330968E-01  0.16635091E-02
 -0.13802799E-01 -0.23536189E-02  0.39521686E-02
 -0.15166040E-01 -0.16768457E-02  0.86481196E-02
 -0.31620803E-02 -0.24702383E-01  0.34067579E-01
  0.15548482E-01  0.79779611E-02  0.23316964E-01
 -0.39295105E-02  0.39385339E-02 -0.15424010E-01
  0.39177223E-02 -0.11759579E-01  0.24283594E-01
  0.61124603E-02 -0.22688392E-02 -0.19378244E-01
 -0.59970002E-02  0.87295319E-02  0.12870185E-01
  0.55347221E-02  0.17459759E-01  0.80212662E-02
  0.23971882E-02 -0.54224245E-02  0.77651897E-02
  0.69114988E-02  0.45594466E-03  0.96330573E-02
  0.66654597E-02 -0.15710345E-01  0.25157089E-01
 -0.34488294E-03  0.42928030E-02 -0.98556530E-02
 -0.10237692E-02  0.53216557E-02 -0.68019677E-02
  0.32729697E-02  0.10829603E-01  0.10906854E-01
  0.40171101E-02 -0.85122402E-03  0.27351766E-01
 -0.89207549E-03  0.60831984E-02 -0.17986015E-01
  0.35355391E-01 -0.97707506E-02  0.77248931E-02
  0.21312803E-01  0.97760517E-02 -0.71574227E-02
  0.96111905E-02 -0.18481489E-01  0.78801246E-02
  0.13527473E-01  0.52552268E-02 -0.41312177E-02
  0.11271465E-01 -0.74718722E-02  0.34176414E-01
 -0.20674782E-01  0.23589285E-02  0.10663352E-01
 -0.29591653E-02 -0.18519737E-01  0.20764114E-01
  0.19806655E-01 -0.35830790E-01  0.17174839E-01
  0.20753991E-01  0.14542881E-01  0.24245638E-01
  0.26687164E-01 -0.61559114E-02  0.18864371E-01
  0.25384765E-01 -0.63046458E-02  0.31579626E-01
  0.19426295E-01  0.13153752E-02  0.67875465E-02
 -0.72126258E-02 -0.12205572E-01  0.10334291E-01
 -0.67578149E-02 -0.31681720E-01 -0.12518066E-01
  0.90942394E-02 -0.28482063E-01  0.18792793E-02
 -0.31773211E-01 -0.26879844E-01  0.15846541E-01
 -0.31920936E-02  0.20092405E-01  0.78100513E-02
  0.47250205E-01  0.20453758E-01 -0.30490100E-01
 -0.63998428E-02 -0.53295351E-02  0.15593576E-01
 -0.20131058E-01  0.20139482E-01  0.62372089E-02
  0.13067715E-01 -0.28126410E-01  0.44259163E-02
 -0.22022049E-01  0.34199256E-02  0.34967578E-04
  0.99907818E-02 -0.18490172E-02 -0.19099759E-01
 -0.97997335E-02 -0.10096839E-01  0.19777493E-01
  0.24398666E-02  0.94990189E-02 -0.12243067E-01
 -0.11362864E-01 -0.24909646E-01 -0.17874462E-01
 -0.14786248E-01 -0.19163086E-01 -0.10945352E-01
  0.18800151E-01  0.87103542E-02 -0.27951281E-01
  0.46035508E-02 -0.24805054E-01  0.29470443E-02
  0.49651048E-02 -0.53642418E-02  0.51752651E-02
 -0.21999914E-01  0.65911316E-02  0.22338564E-01
  0.22845068E-01  0.80783299E-02  0.17812903E-01
 -0.30466832E-01 -0.20098630E-02 -0.13488910E-01
  0.67521786E-02 -0.21690216E-02 -0.11812239E-01
 -0.29484250E-04 -0.16168401E-03  0.79564400E-03
 -0.17507527E-02 -0.25888603E-01 -0.23643826E-01
 -0.42271652E-02  0.28124179E-01 -0.11999095E-01
 -0.22353382E-01 -0.62457932E-02 -0.71325467E-02
  0.99408433E-02 -0.29474450E-01  0.10769219E-01
  0.11395997E-01  0.39344811E-01 -0.47231967E-02
  0.38821769E-02  0.24857969E-01  0.14585850E-01
  0.10996980E-01 -0.12169266E-01 -0.27747463E-01
 -0.17921575E-01 -0.16049609E-01  0.68513032E-02
  0.99511768E-04 -0.15008051E-01 -0.79636927E-02
  0.47990537E-02  0.23134932E-02 -0.11237127E-01
  0.22618460E-03  0.67107007E-03 -0.28531075E-02
 -0.14060128E-01 -0.15257893E-02 -0.21752985E-01
 -0.12465662E-01 -0.23344960E-01  0.16502693E-01
  0.10089673E-01 -0.51381617E-02  0.34597174E-01
  0.12453448E-01 -0.20916196E-01  0.23167279E-01
  0.22398110E-01 -0.19802198E-03 -0.94221691E-02
 -0.13212526E-01  0.70033686E-02  0.22491813E-01
  0.73267419E-02  0.13666856E-01 -0.41000325E-02
 -0.15480561E-01  0.55720465E-02  0.15354592E-01
  0.14598202E-01 -0.19243055E-01 -0.38256336E-02
  0.92652397E-02 -0.76471266E-02 -0.96550625E-03
 -0.21466478E-02 -0.72635645E-02  0.25320342E-02
  0.82810672E-02  0.82678232E-02 -0.30015891E-01
  0.33348238E-01 -0.27774949E-01  0.78180372E-02
 -0.69695503E-03 -0.39287108E-02  0.16244996E-01
 -0.87318435E-02  0.11237504E-01 -0.14321805E-01
  0.92652875E-03 -0.24682738E-01  0.19377118E-01
  0.89068029E-02 -0.32305837E-01  0.73036383E-03
 -0.25288040E-01 -0.18264068E-01 -0.38983474E-02
  0.42547258E-02 -0.19057019E-01  0.52538492E-02
  0.19537609E-01 -0.35009496E-02  0.13650800E-01
 -0.68859170E-02  0.18841022E-01  0.85804834E-02
 -0.38349898E-03 -0.28151538E-02  0.11497380E-01
  0.34268617E-01  0.50319540E-02  0.80927448E-02
  0.13825434E-01 -0.16981896E-02 -0.17946136E-01
 -0.18111262E-01 -0.10474239E-01  0.10438602E-01
 -0.94091011E-02 -0.96548286E-02 -0.28721915E-01
 -0.40585505E-02  0.21754885E-02  0.14556026E-01
  0.11741052E-01  0.12060108E-02  0.82256943E-02
  0.50184620E-02  0.53769850E-02  0.46712213E-03
 -0.70822621E-03 -0.19177501E-01 -0.55693875E-02
 -0.17874689E-01 -0.88473207E-02  0.81356487E-03
  0.29816598E-01  0.16916744E-01 -0.49609329E-02
  0.36609105E-02  0.14142804E-01  0.47238112E-03
 -0.67634086E-02  0.27674835E-01 -0.18135945E-01
 -0.59072796E-02 -0.10994466E-01  0.67291333E-02
 -0.18887105E-01 -0.41113149E-01 -0.71015800E-02
  0.16753964E-02  0.21247096E-01 -0.32940788E-01
  0.53254119E-02 -0.18477951E-01 -0.19970208E-01
  0.21450157E-01 -0.93559974E-02 -0.50238356E-02
  0.14580298E-01 -0.21279368E-01 -0.30744889E-01
 -0.26172360E-01  0.13255185E-01 -0.34486332E-02
  0.43233971E-02  0.13123573E-01  0.86257351E-02
  0.20125232E-01  0.18117067E-01 -0.83248240E-03
  0.11534859E-01  0.42363755E-02 -0.13284662E-01
 -0.98237850E-02 -0.14328195E-01  0.89073739E-02
  0.52722802E-02 -0.26516161E-01 -0.13085377E-01
  0.26874799E-02  0.83171034E-03  0.82366387E-02
  0.21339133E-01  0.22623122E-01 -0.64150288E-02
 -0.41684517E-02  0.12583439E-02  0.36878824E-02
  0.15867212E-01  0.18270519E-02  0.11670117E-01
 -0.35992398E-01  0.19438796E-01 -0.23438633E-01
  0.11759511E-01  0.21652197E-01 -0.36818855E-03
  0.40698571E-03  0.14640787E-01  0.10061099E-01
  0.10255366E-02  0.84762813E-02  0.54819962E-02
  0.37171873E-02 -0.73566621E-02 -0.12666287E-01
  0.10236736E-01  0.72781711E-02  0.74717135E-02
 -0.11478227E-01  0.41483579E-01 -0.67868093E-02
 -0.20024768E-01 -0.31738527E-01  0.27321964E-01
 -0.10935710E-01 -0.13400893E-01 -0.63254600E-02
  0.92096632E-02 -0.18962171E-01  0.16362766E-02
  0.15191422E-01 -0.35134780E-02 -0.17817568E-01
  0.30846160E-03  0.55065731E-02 -0.33009034E-02
  0.15506174E-01  0.14887033E-01 -0.26470363E-02
  0.46570503E-02  0.93311767E-02  0.10402111E-01
 -0.55343903E-02  0.77261287E-02 -0.45808182E-02
 -0.57448066E-02  0.38375956E-02 -0.21554353E-02
 -0.24593371E-01 -0.37173492E-02  0.19545270E-01
  0.11642635E-01  0.17031183E-01  0.25562850E-01
  0.44854621E-02 -0.54788852E-02  0.40017174E-01
 -0.10085936E-01 -0.46630851E-01 -0.56762612E-01
 -0.14228429E-02  0.13933734E-01  0.17362290E-01
 -0.18498221E-01 -0.13730723E-01 -0.12376707E-01
  0.92053990E-02 -0.18176071E-01  0.11484065E-01
  0.69145138E-03 -0.61984949E-02  0.11742799E-01
  0.46289992E-01 -0.11147722E-01  0.61265770E-02
 -0.61669640E-03 -0.22746061E-02  0.36246113E-02
 -0.19972255E-01  0.54122918E-02 -0.23689094E-01
 -0.18950494E-01 -0.29167090E-01  0.50143187E-02
  0.16070063E-01 -0.12416029E-01 -0.55147646E-02
 -0.27883419E-01  0.26016240E-01  0.12014230E-01
 -0.56458498E-03  0.25676238E-01 -0.51902452E-02
 -0.10063117E-02  0.17091458E-02  0.70574809E-02
  0.22990952E-03  0.20151660E-02  0.10142094E-01
  0.10402430E-01  0.20439794E-01  0.11005639E-01
  0.12318606E-01 -0.29037398E-01  0.61768325E-02
  0.80551297E-02  0.51497036E-02  0.41340600E-01
 -0.11051700E-01 -0.10433045E-01  0.19516831E-01
 -0.43388003E-04 -0.42369022E-02 -0.93616035E-03
  0.14844726E-01 -0.58267219E-03  0.23156198E-01
  0.26589715E-01 -0.53831525E-02  0.20693824E-01
  0.71362428E-02  0.21033597E-01 -0.50862251E-02
 -0.82854338E-02 -0.16554065E-01 -0.66365790E-03
  0.12663104E-01 -0.20342587E-01 -0.16398317E-01
 -0.29689406E-01  0.72799702E-02 -0.60318183E-02
  0.70616929E-02  0.24542856E-01 -0.33109147E-01
  0.61822573E-02 -0.18860860E-01 -0.71005815E-02
 -0.12170209E-01  0.12887596E-01 -0.27967635E-01
  0.28468975E-01  0.35748849E-02  0.33424038E-01
  0.23907092E-01 -0.21776958E-01 -0.12837920E-01
 -0.18963494E-01  0.86244476E-02  0.29166216E-01
  0.10000192E-02  0.26978159E-01 -0.25433600E-01
 -0.11976868E-02 -0.48832770E-02  0.72657697E-03
 
           1
   1.00000000000000     
  0.19527009E+00 -0.12369092E-02 -0.86714959E-03  0.19632212E+00
  0.97507656E+00  0.21499908E+00  0.58358752E-01
  0.75240921E-01  0.38131384E+00  0.58714525E-01
  0.97405638E+00  0.32676269E+00  0.58137730E-01
  0.79480602E-01  0.16242804E+00  0.61666919E-01
  0.17862252E+00  0.21637141E+00  0.63084408E-01
  0.27643757E+00  0.38488654E+00  0.56203805E-01
  0.17575653E+00  0.32906119E+00  0.58758801E-01
  0.28051387E+00  0.16255932E+00  0.67243671E-01
  0.37988245E+00  0.21965250E+00  0.67063908E-01
  0.47457396E+00  0.38672753E+00  0.74191236E-01
  0.37652837E+00  0.32905607E+00  0.67445185E-01
  0.47604029E+00  0.16120047E+00  0.70978152E-01
  0.57575878E+00  0.21917746E+00  0.69560596E-01
  0.67824216E+00  0.38325376E+00  0.70145796E-01
  0.57605360E+00  0.32856373E+00  0.71045017E-01
  0.67574257E+00  0.16146429E+00  0.66559449E-01
  0.77473877E+00  0.21373375E+00  0.63740121E-01
  0.87564064E+00  0.38197052E+00  0.61625465E-01
  0.77573456E+00  0.32777679E+00  0.65785378E-01
  0.87301567E+00  0.15904957E+00  0.61010458E-01
  0.97813796E+00  0.55313481E+00  0.60663925E-01
  0.77099042E-01  0.72106986E+00  0.57273337E-01
  0.97791277E+00  0.66350126E+00  0.63377030E-01
  0.77658364E-01  0.49403737E+00  0.56998492E-01
  0.17293617E+00  0.54777282E+00  0.48997288E-01
  0.27530081E+00  0.71572293E+00  0.53343795E-01
  0.17575981E+00  0.66250290E+00  0.50168865E-01
  0.27179462E+00  0.49165929E+00  0.44511205E-01
  0.48018837E+00  0.49431542E+00  0.85784260E-01
  0.57511278E+00  0.55237338E+00  0.82175830E-01
  0.68035001E+00  0.71703142E+00  0.78286667E-01
  0.58421926E+00  0.66224943E+00  0.80788674E-01
  0.67615375E+00  0.49608792E+00  0.75029655E-01
  0.77974003E+00  0.55081952E+00  0.72644724E-01
  0.87941363E+00  0.71895061E+00  0.71903905E-01
  0.78105780E+00  0.66247538E+00  0.74225372E-01
  0.87924135E+00  0.49425156E+00  0.64855059E-01
  0.98270274E+00  0.88573667E+00  0.63151217E-01
  0.81055006E-01  0.50117324E-01  0.64997002E-01
  0.98061852E+00  0.99612797E+00  0.64445990E-01
  0.82634058E-01  0.83027137E+00  0.58709563E-01
  0.18518386E+00  0.88464571E+00  0.58736426E-01
  0.28486302E+00  0.50183038E-01  0.68945450E-01
  0.18572778E+00  0.99789661E+00  0.65283776E-01
  0.28243061E+00  0.82202895E+00  0.58719189E-01
  0.38340748E+00  0.87615963E+00  0.68436478E-01
  0.47910315E+00  0.50295174E-01  0.73391800E-01
  0.38241736E+00  0.99190474E+00  0.70127441E-01
  0.48296691E+00  0.82544938E+00  0.76180125E-01
  0.58204557E+00  0.88089719E+00  0.76647323E-01
  0.67847674E+00  0.48734836E-01  0.69935083E-01
  0.57833323E+00  0.99297828E+00  0.73419868E-01
  0.68527041E+00  0.82983895E+00  0.78589811E-01
  0.78180886E+00  0.88535054E+00  0.76039516E-01
  0.87918465E+00  0.49050224E-01  0.64205856E-01
  0.77947665E+00  0.99387274E+00  0.68002167E-01
  0.88224508E+00  0.82887475E+00  0.70693478E-01
  0.26229930E+00  0.61423206E+00  0.17439163E+00
  0.21431003E+00  0.50311588E+00  0.18457092E+00
  0.30396930E+00  0.42084930E+00  0.17787300E+00
  0.34558227E+00  0.37027312E+00  0.22064637E+00
  0.20074639E+00  0.71282337E+00  0.23836691E+00
  0.26351914E+00  0.80314633E+00  0.17415686E+00
  0.89290133E-01  0.70120425E+00  0.17021959E+00
  0.39371270E+00  0.44006515E+00  0.25631855E+00
  0.44603574E+00  0.39567091E+00  0.30021872E+00
  0.48830367E+00  0.47773649E+00  0.33115831E+00
  0.40248571E+00  0.54004292E+00  0.35992206E+00
  0.47982605E+00  0.71718293E+00  0.82672556E-01
  0.60490614E+00  0.88727488E+00  0.29896032E+00
  0.49981769E+00  0.70364530E+00  0.57247350E+00
  0.29032106E+00  0.98131095E+00  0.44706520E+00
  0.72716060E+00  0.78219257E-01  0.26609308E+00
  0.16213041E+00  0.41123169E+00  0.56117470E+00
  0.87154344E+00  0.55647979E+00  0.59596569E+00
  0.61321387E+00  0.36654779E+00  0.51476635E+00
  0.66461648E+00  0.95616376E+00  0.37995407E+00
  0.93167513E+00  0.94769375E+00  0.69829157E+00
  0.50897043E+00  0.99883145E+00  0.43683487E+00
  0.70667138E+00  0.71708580E+00  0.30406612E+00
  0.51148785E+00  0.76701021E+00  0.21487741E+00
  0.42140130E+00  0.29274948E+00  0.48895434E+00
  0.53949266E+00  0.19758819E+00  0.19224223E+00
  0.74301999E+00  0.11830918E+00  0.16263004E+00
  0.50011697E+00  0.12875630E+00  0.55622344E+00
  0.15780436E+00  0.18341436E+00  0.29617389E+00
  0.65751169E+00  0.26908102E+00  0.28233909E+00
  0.12343188E+00  0.38243559E+00  0.39509385E+00
  0.71720545E+00  0.65785258E+00  0.55319762E+00
  0.89691419E+00  0.94143708E-01  0.47139056E+00
  0.22571941E+00  0.28060104E+00  0.63368783E+00
  0.47129034E+00  0.21297811E+00  0.40530934E+00
  0.22844459E+00  0.91356190E+00  0.35000657E+00
  0.12634813E+00  0.71383333E+00  0.37721869E+00
  0.36040274E+00  0.89932292E+00  0.62328237E+00
  0.84056528E+00  0.50910140E+00  0.33053815E+00
  0.73718732E+00  0.51634338E+00  0.21541627E+00
  0.51753372E+00  0.97117275E+00  0.67649605E+00
  0.93818265E+00  0.30446523E-02  0.25166037E+00
  0.92832522E-01  0.99031974E+00  0.17639303E+00
  0.88973558E+00  0.28383360E+00  0.15814932E+00
  0.25144921E+00  0.75921175E+00  0.46548261E+00
  0.40669654E+00  0.61650577E+00  0.48488207E+00
  0.40230163E+00  0.31583271E-01  0.19168813E+00
  0.10168155E+00  0.25407146E+00  0.16339063E+00
  0.13176525E+00  0.76734607E+00  0.53354129E+00
  0.26386916E+00  0.10474470E+00  0.50969805E+00
  0.10549635E+00  0.51271117E+00  0.32539140E+00
  0.64757290E+00  0.60670080E+00  0.44553826E+00
  0.35262268E-01  0.35625373E+00  0.27219831E+00
  0.52579251E+00  0.91850986E+00  0.52071643E+00
  0.26505797E+00  0.22554781E+00  0.37537229E+00
  0.72815237E+00  0.82457814E+00  0.67222308E+00
  0.40240364E+00  0.96616770E+00  0.28182718E+00
  0.92144689E+00  0.82033639E+00  0.29568252E+00
  0.61884065E+00  0.39103298E+00  0.16502759E+00
  0.36062155E+00  0.12935708E+00  0.62797280E+00
  0.72272585E+00  0.86051753E+00  0.18550074E+00
  0.74830088E+00  0.75711266E+00  0.38625020E+00
  0.10011928E+00  0.61744144E+00  0.58577522E+00
  0.65249320E+00  0.27238751E+00  0.37457950E+00
  0.74417134E+00  0.95284969E+00  0.50828614E+00
  0.79496143E+00  0.92680112E-03  0.60106333E+00
  0.79499516E+00  0.12303288E+00  0.39202771E+00
  0.37144103E-01  0.27157844E-01  0.33590724E+00
  0.67391437E+00  0.11973494E+00  0.65517711E+00
  0.17792891E+00  0.95438177E+00  0.57163937E+00
  0.56648520E-02  0.70445314E-01  0.60506048E+00
  0.99963924E-01  0.90509609E-01  0.42129063E+00
  0.88199744E+00  0.76886348E+00  0.50605545E+00
  0.84165518E+00  0.67904149E+00  0.18690322E+00
  0.72511366E+00  0.41408348E+00  0.43645321E+00
  0.93326505E+00  0.20760982E+00  0.54429303E+00
  0.60994159E+00  0.63024434E+00  0.66202657E+00
  0.93330292E+00  0.69025653E+00  0.42130391E+00
  0.73466922E+00  0.24427683E+00  0.56765373E+00
  0.93595002E+00  0.47502007E+00  0.44912993E+00
  0.95059686E+00  0.40582414E+00  0.53362792E+00
  0.85950923E+00  0.36972377E+00  0.23454652E+00
  0.28953371E+00  0.45246406E+00  0.47343897E+00
  0.20805909E+00  0.13279862E+00  0.20926857E+00
  0.34904273E+00  0.66562319E+00  0.52682162E-01
  0.34603146E+00  0.53530764E+00  0.35652885E-01
  0.40618457E+00  0.53752912E+00  0.95067285E-01
  0.27562579E+00  0.62039308E+00  0.13842257E+00
  0.33762850E+00  0.61502508E+00  0.19152174E+00
  0.15049510E+00  0.48879789E+00  0.16044594E+00
  0.17823828E+00  0.49514286E+00  0.21857183E+00
  0.36879002E+00  0.45846521E+00  0.16062683E+00
  0.26975021E+00  0.35613682E+00  0.15579810E+00
  0.40170336E+00  0.30942925E+00  0.20929271E+00
  0.27759414E+00  0.32756129E+00  0.23419910E+00
  0.28214359E+00  0.72251776E+00  0.25301456E+00
  0.14997170E+00  0.77651107E+00  0.25028224E+00
  0.15930491E+00  0.64523394E+00  0.25220553E+00
  0.26790660E+00  0.81471916E+00  0.13741732E+00
  0.23287708E+00  0.87471192E+00  0.19022687E+00
  0.34740717E+00  0.79169201E+00  0.18634022E+00
  0.59028422E-01  0.63433858E+00  0.18714403E+00
  0.40629940E-01  0.77179373E+00  0.17311892E+00
  0.94168731E-01  0.68436419E+00  0.13472129E+00
  0.45225512E+00  0.49776050E+00  0.24272501E+00
  0.32607965E+00  0.48826062E+00  0.27047634E+00
  0.37778225E+00  0.35705802E+00  0.31983873E+00
  0.51337881E+00  0.34282014E+00  0.29460307E+00
  0.53965778E+00  0.44431531E+00  0.35756754E+00
  0.54546704E+00  0.53366757E+00  0.31471778E+00
  0.35572952E+00  0.48515344E+00  0.38129583E+00
  0.43965728E+00  0.59267319E+00  0.38485170E+00
  0.34274037E+00  0.58940438E+00  0.34223404E+00
  0.52852831E+00  0.89948692E+00  0.29157054E+00
  0.61778076E+00  0.92881750E+00  0.32726019E+00
  0.48463351E+00  0.77273312E+00  0.56022758E+00
  0.45967199E+00  0.66075465E+00  0.55100256E+00
  0.28957598E+00  0.22091626E-01  0.47531207E+00
  0.26805825E+00  0.90368904E+00  0.45239551E+00
  0.68174758E+00  0.19421736E-01  0.27899526E+00
  0.80259564E+00  0.62999770E-01  0.25594093E+00
  0.85687362E-01  0.41738263E+00  0.54997565E+00
  0.20912730E+00  0.42680471E+00  0.53510786E+00
  0.83395653E+00  0.51317928E+00  0.61916274E+00
  0.80895513E+00  0.59624444E+00  0.58595097E+00
  0.65295638E+00  0.37363910E+00  0.48601288E+00
  0.65419474E+00  0.32852771E+00  0.53790230E+00
  0.75344341E+00  0.51531863E-01  0.39114909E+00
  0.60110682E+00  0.96894926E+00  0.39848527E+00
  0.97123598E+00  0.90773659E+00  0.72104148E+00
  0.85874792E+00  0.91868063E+00  0.69738040E+00
  0.50601296E+00  0.95971184E+00  0.46788638E+00
  0.42780159E+00  0.99154391E+00  0.42937221E+00
  0.66970194E+00  0.65804593E+00  0.28711140E+00
  0.72000670E+00  0.73371298E+00  0.35661774E+00
  0.58674478E+00  0.77860988E+00  0.20641102E+00
  0.49517211E+00  0.84111893E+00  0.22223835E+00
  0.43931661E+00  0.25906099E+00  0.45831073E+00
  0.49537074E+00  0.31079065E+00  0.50239010E+00
  0.56449579E+00  0.21126610E+00  0.22435386E+00
  0.56152865E+00  0.26752155E+00  0.18038971E+00
  0.72297465E+00  0.13257830E+00  0.13152094E+00
  0.67829058E+00  0.13210888E+00  0.17979720E+00
  0.45002193E+00  0.12021778E+00  0.58210926E+00
  0.45048812E+00  0.14827493E+00  0.53113088E+00
  0.18177475E+00  0.16631605E+00  0.26665179E+00
  0.10676695E+00  0.12785519E+00  0.30520386E+00
  0.71589108E+00  0.30656427E+00  0.26829008E+00
  0.68756017E+00  0.19859514E+00  0.27695895E+00
  0.68849830E-01  0.36474653E+00  0.41765655E+00
  0.17589674E+00  0.32641176E+00  0.38786121E+00
  0.76644265E+00  0.72161407E+00  0.54766490E+00
  0.64177629E+00  0.68723670E+00  0.55625700E+00
  0.96088064E+00  0.85023591E-01  0.45046916E+00
  0.92947981E+00  0.13971371E+00  0.49546654E+00
  0.18866786E+00  0.31941477E+00  0.60739975E+00
  0.21430592E+00  0.31630794E+00  0.66097004E+00
  0.53996320E+00  0.23811825E+00  0.39264211E+00
  0.48568232E+00  0.13582317E+00  0.41296209E+00
  0.16205710E+00  0.95286030E+00  0.34427339E+00
  0.26254489E+00  0.94056976E+00  0.37786333E+00
  0.16328270E+00  0.77254051E+00  0.36205712E+00
  0.12750262E+00  0.65222553E+00  0.35864805E+00
  0.43149040E+00  0.92993782E+00  0.63519876E+00
  0.33748068E+00  0.83618519E+00  0.63845414E+00
  0.81557942E+00  0.48420827E+00  0.35895755E+00
  0.80620509E+00  0.57601318E+00  0.32542947E+00
  0.69383277E+00  0.47647156E+00  0.19126478E+00
  0.76666999E+00  0.58135807E+00  0.20039253E+00
  0.58615984E+00  0.14411933E-01  0.66624348E+00
  0.46084702E+00  0.27106470E-01  0.67275799E+00
  0.94199395E+00  0.92867033E+00  0.25948427E+00
  0.97015529E+00  0.99867159E+00  0.22084513E+00
  0.14516100E+00  0.41358537E-01  0.19034642E+00
  0.74615744E-01  0.17586098E-01  0.14567679E+00
  0.83350673E+00  0.22756194E+00  0.15830847E+00
  0.86585359E+00  0.32017864E+00  0.13199956E+00
  0.32124753E+00  0.72377908E+00  0.47580378E+00
  0.23309785E+00  0.72954425E+00  0.43690709E+00
  0.47755488E+00  0.61016172E+00  0.46831815E+00
  0.36486426E+00  0.54797788E+00  0.47940122E+00
  0.38152422E+00  0.33256629E-02  0.16315777E+00
  0.45003460E+00  0.94054502E-01  0.18399440E+00
  0.21481541E-01  0.24518043E+00  0.16198827E+00
  0.13014673E+00  0.24049044E+00  0.13390840E+00
  0.11370419E+00  0.70480380E+00  0.55300827E+00
  0.16663758E+00  0.74857014E+00  0.50667054E+00
  0.22107175E+00  0.66782565E-01  0.53497107E+00
  0.27709811E+00  0.18211761E+00  0.51267516E+00
  0.29642376E-01  0.53778084E+00  0.32852705E+00
  0.11550580E+00  0.47084831E+00  0.35205013E+00
  0.69965529E+00  0.60570277E+00  0.46989500E+00
  0.67794116E+00  0.65603636E+00  0.42345566E+00
  0.93307135E+00  0.36599003E+00  0.25306829E+00
  0.77109382E-01  0.29440942E+00  0.28615546E+00
  0.50579459E+00  0.99014632E+00  0.52956154E+00
  0.60738479E+00  0.92959643E+00  0.51637407E+00
  0.34110042E+00  0.22852818E+00  0.38598304E+00
  0.26031203E+00  0.21527215E+00  0.34372362E+00
  0.71400539E+00  0.74809226E+00  0.67264665E+00
  0.65406713E+00  0.84910437E+00  0.67174560E+00
  0.33786808E+00  0.94708277E+00  0.30002951E+00
  0.37715591E+00  0.98124945E+00  0.25234204E+00
  0.93073556E+00  0.81420620E+00  0.32744693E+00
  0.86293453E+00  0.77721522E+00  0.29059872E+00
  0.65282044E+00  0.36941254E+00  0.13756276E+00
  0.54686023E+00  0.42044906E+00  0.15613518E+00
  0.29793204E+00  0.77870328E-01  0.63338230E+00
  0.32299860E+00  0.19854873E+00  0.63675958E+00
  0.69653317E+00  0.86308726E+00  0.15372750E+00
  0.78203293E+00  0.91294440E+00  0.18745538E+00
  0.69954514E+00  0.88975808E+00  0.38915569E+00
  0.81928242E+00  0.71654228E+00  0.39076197E+00
  0.14096890E+00  0.55582123E+00  0.57591280E+00
  0.23413471E-01  0.59264145E+00  0.59231698E+00
  0.70319514E+00  0.21383832E+00  0.38354966E+00
  0.66295201E+00  0.28070171E+00  0.34245463E+00
  0.79276692E+00  0.12058307E-01  0.49161897E+00
  0.76470916E+00  0.96496772E+00  0.53931006E+00
  0.77682294E+00  0.94076270E+00  0.61829811E+00
  0.86468253E+00  0.26214087E-01  0.61390788E+00
  0.68463291E-01  0.41813532E+00  0.28579722E+00
  0.83046441E+00  0.12071041E+00  0.42053824E+00
  0.29304000E-01  0.48974420E-01  0.36934643E+00
  0.96792752E+00  0.19588012E-01  0.32251668E+00
  0.73202888E+00  0.98856700E-01  0.63537788E+00
  0.63491168E+00  0.16695780E+00  0.63438286E+00
  0.15554271E+00  0.88952124E+00  0.55351243E+00
  0.24950939E+00  0.92655948E+00  0.58482664E+00
  0.11724838E-01  0.54390036E-01  0.63684297E+00
  0.68966743E-01  0.24522124E-01  0.59377194E+00
  0.13630292E+00  0.15223618E+00  0.40994115E+00
  0.15911242E+00  0.44312955E-01  0.43199159E+00
  0.84280305E+00  0.83838932E+00  0.50699654E+00
  0.95481172E+00  0.78628305E+00  0.51479542E+00
  0.84971650E+00  0.69838114E+00  0.15577710E+00
  0.79179457E+00  0.73686646E+00  0.19433889E+00
  0.71272422E+00  0.36951287E+00  0.40987204E+00
  0.68552210E+00  0.47998280E+00  0.43113364E+00
  0.93578427E+00  0.28622099E+00  0.54515934E+00
  0.98408176E+00  0.18407748E+00  0.56822070E+00
  0.59049147E+00  0.62655295E+00  0.63054287E+00
  0.54739254E+00  0.65834923E+00  0.68083086E+00
  0.31113526E-02  0.71514612E+00  0.40443924E+00
  0.92722338E+00  0.73033749E+00  0.44901924E+00
  0.68169305E+00  0.19032276E+00  0.55775400E+00
  0.80708770E+00  0.21364760E+00  0.56311571E+00
  0.94533997E+00  0.54990633E+00  0.43738820E+00
  0.85908886E+00  0.45435539E+00  0.44291274E+00
  0.90010501E+00  0.44603344E+00  0.54954084E+00
  0.93137206E+00  0.43720799E+00  0.50269219E+00
  0.82509862E+00  0.44388055E+00  0.23405440E+00
  0.86419845E+00  0.34514496E+00  0.20171171E+00
  0.34358596E+00  0.39187849E+00  0.47862612E+00
  0.24712221E+00  0.44552766E+00  0.44741664E+00
  0.28388364E+00  0.11558253E+00  0.20036028E+00
  0.17707889E+00  0.19465214E+00  0.19278939E+00
  0.65877151E+00  0.78403603E+00  0.29808932E+00
  0.20026917E+00  0.70946382E+00  0.18904795E+00
  0.00000000E+00  0.00000000E+00  0.00000000E+00
  0.00000000E+00  0.00000000E+00  0.00000000E+00
  0.00000000E+00  0.00000000E+00  0.00000000E+00
  0.00000000E+00  0.00000000E+00  0.00000000E+00
  0.00000000E+00  0.00000000E+00  0.00000000E+00
  0.00000000E+00  0.00000000E+00  0.00000000E+00
  0.00000000E+00  0.00000000E+00  0.00000000E+00
  0.00000000E+00  0.00000000E+00  0.00000000E+00
  0.00000000E+00  0.00000000E+00  0.00000000E+00
  0.00000000E+00  0.00000000E+00  0.00000000E+00
  0.00000000E+00  0.00000000E+00  0.00000000E+00
  0.00000000E+00  0.00000000E+00  0.00000000E+00
  0.00000000E+00  0.00000000E+00  0.00000000E+00
  0.00000000E+00  0.00000000E+00  0.00000000E+00
  0.00000000E+00  0.00000000E+00  0.00000000E+00
  0.00000000E+00  0.00000000E+00  0.00000000E+00
  0.00000000E+00  0.00000000E+00  0.00000000E+00
  0.00000000E+00  0.00000000E+00  0.00000000E+00
  0.00000000E+00  0.00000000E+00  0.00000000E+00
  0.00000000E+00  0.00000000E+00  0.00000000E+00
  0.00000000E+00  0.00000000E+00  0.00000000E+00
  0.00000000E+00  0.00000000E+00  0.00000000E+00
  0.00000000E+00  0.00000000E+00  0.00000000E+00
  0.00000000E+00  0.00000000E+00  0.00000000E+00
  0.00000000E+00  0.00000000E+00  0.00000000E+00
  0.00000000E+00  0.00000000E+00  0.00000000E+00
  0.00000000E+00  0.00000000E+00  0.00000000E+00
  0.00000000E+00  0.00000000E+00  0.00000000E+00
  0.00000000E+00  0.00000000E+00  0.00000000E+00
  0.00000000E+00  0.00000000E+00  0.00000000E+00
  0.00000000E+00  0.00000000E+00  0.00000000E+00
  0.00000000E+00  0.00000000E+00  0.00000000E+00
  0.00000000E+00  0.00000000E+00  0.00000000E+00
  0.00000000E+00  0.00000000E+00  0.00000000E+00
  0.00000000E+00  0.00000000E+00  0.00000000E+00
  0.00000000E+00  0.00000000E+00  0.00000000E+00
  0.00000000E+00  0.00000000E+00  0.00000000E+00
  0.00000000E+00  0.00000000E+00  0.00000000E+00
  0.00000000E+00  0.00000000E+00  0.00000000E+00
  0.00000000E+00  0.00000000E+00  0.00000000E+00
  0.00000000E+00  0.00000000E+00  0.00000000E+00
  0.00000000E+00  0.00000000E+00  0.00000000E+00
  0.00000000E+00  0.00000000E+00  0.00000000E+00
  0.00000000E+00  0.00000000E+00  0.00000000E+00
  0.00000000E+00  0.00000000E+00  0.00000000E+00
  0.00000000E+00  0.00000000E+00  0.00000000E+00
  0.00000000E+00  0.00000000E+00  0.00000000E+00
  0.00000000E+00  0.00000000E+00  0.00000000E+00
  0.00000000E+00  0.00000000E+00  0.00000000E+00
  0.00000000E+00  0.00000000E+00  0.00000000E+00
  0.00000000E+00  0.00000000E+00  0.00000000E+00
  0.00000000E+00  0.00000000E+00  0.00000000E+00
  0.00000000E+00  0.00000000E+00  0.00000000E+00
  0.00000000E+00  0.00000000E+00  0.00000000E+00
  0.00000000E+00  0.00000000E+00  0.00000000E+00
  0.00000000E+00  0.00000000E+00  0.00000000E+00
  0.00000000E+00  0.00000000E+00  0.00000000E+00
  0.00000000E+00  0.00000000E+00  0.00000000E+00
  0.00000000E+00  0.00000000E+00  0.00000000E+00
  0.00000000E+00  0.00000000E+00  0.00000000E+00
  0.00000000E+00  0.00000000E+00  0.00000000E+00
  0.00000000E+00  0.00000000E+00  0.00000000E+00
  0.00000000E+00  0.00000000E+00  0.00000000E+00
  0.00000000E+00  0.00000000E+00  0.00000000E+00
  0.00000000E+00  0.00000000E+00  0.00000000E+00
  0.00000000E+00  0.00000000E+00  0.00000000E+00
  0.00000000E+00  0.00000000E+00  0.00000000E+00
  0.00000000E+00  0.00000000E+00  0.00000000E+00
  0.00000000E+00  0.00000000E+00  0.00000000E+00
  0.00000000E+00  0.00000000E+00  0.00000000E+00
  0.00000000E+00  0.00000000E+00  0.00000000E+00
  0.00000000E+00  0.00000000E+00  0.00000000E+00
  0.00000000E+00  0.00000000E+00  0.00000000E+00
  0.00000000E+00  0.00000000E+00  0.00000000E+00
  0.00000000E+00  0.00000000E+00  0.00000000E+00
  0.00000000E+00  0.00000000E+00  0.00000000E+00
  0.00000000E+00  0.00000000E+00  0.00000000E+00
  0.00000000E+00  0.00000000E+00  0.00000000E+00
  0.00000000E+00  0.00000000E+00  0.00000000E+00
  0.00000000E+00  0.00000000E+00  0.00000000E+00
  0.00000000E+00  0.00000000E+00  0.00000000E+00
  0.00000000E+00  0.00000000E+00  0.00000000E+00
  0.00000000E+00  0.00000000E+00  0.00000000E+00
  0.00000000E+00  0.00000000E+00  0.00000000E+00
  0.00000000E+00  0.00000000E+00  0.00000000E+00
  0.00000000E+00  0.00000000E+00  0.00000000E+00
  0.00000000E+00  0.00000000E+00  0.00000000E+00
  0.00000000E+00  0.00000000E+00  0.00000000E+00
  0.00000000E+00  0.00000000E+00  0.00000000E+00
  0.00000000E+00  0.00000000E+00  0.00000000E+00
  0.00000000E+00  0.00000000E+00  0.00000000E+00
  0.00000000E+00  0.00000000E+00  0.00000000E+00
  0.00000000E+00  0.00000000E+00  0.00000000E+00
  0.00000000E+00  0.00000000E+00  0.00000000E+00
  0.00000000E+00  0.00000000E+00  0.00000000E+00
  0.00000000E+00  0.00000000E+00  0.00000000E+00
  0.00000000E+00  0.00000000E+00  0.00000000E+00
  0.00000000E+00  0.00000000E+00  0.00000000E+00
  0.00000000E+00  0.00000000E+00  0.00000000E+00
  0.00000000E+00  0.00000000E+00  0.00000000E+00
  0.00000000E+00  0.00000000E+00  0.00000000E+00
  0.00000000E+00  0.00000000E+00  0.00000000E+00
  0.00000000E+00  0.00000000E+00  0.00000000E+00
  0.00000000E+00  0.00000000E+00  0.00000000E+00
  0.00000000E+00  0.00000000E+00  0.00000000E+00
  0.00000000E+00  0.00000000E+00  0.00000000E+00
  0.00000000E+00  0.00000000E+00  0.00000000E+00
  0.00000000E+00  0.00000000E+00  0.00000000E+00
  0.00000000E+00  0.00000000E+00  0.00000000E+00
  0.00000000E+00  0.00000000E+00  0.00000000E+00
  0.00000000E+00  0.00000000E+00  0.00000000E+00
  0.00000000E+00  0.00000000E+00  0.00000000E+00
  0.00000000E+00  0.00000000E+00  0.00000000E+00
  0.00000000E+00  0.00000000E+00  0.00000000E+00
  0.00000000E+00  0.00000000E+00  0.00000000E+00
  0.00000000E+00  0.00000000E+00  0.00000000E+00
  0.00000000E+00  0.00000000E+00  0.00000000E+00
  0.00000000E+00  0.00000000E+00  0.00000000E+00
  0.00000000E+00  0.00000000E+00  0.00000000E+00
  0.00000000E+00  0.00000000E+00  0.00000000E+00
  0.00000000E+00  0.00000000E+00  0.00000000E+00
  0.00000000E+00  0.00000000E+00  0.00000000E+00
  0.00000000E+00  0.00000000E+00  0.00000000E+00
  0.00000000E+00  0.00000000E+00  0.00000000E+00
  0.00000000E+00  0.00000000E+00  0.00000000E+00
  0.00000000E+00  0.00000000E+00  0.00000000E+00
  0.00000000E+00  0.00000000E+00  0.00000000E+00
  0.00000000E+00  0.00000000E+00  0.00000000E+00
  0.00000000E+00  0.00000000E+00  0.00000000E+00
  0.00000000E+00  0.00000000E+00  0.00000000E+00
  0.00000000E+00  0.00000000E+00  0.00000000E+00
  0.00000000E+00  0.00000000E+00  0.00000000E+00
  0.00000000E+00  0.00000000E+00  0.00000000E+00
  0.00000000E+00  0.00000000E+00  0.00000000E+00
  0.00000000E+00  0.00000000E+00  0.00000000E+00
  0.00000000E+00  0.00000000E+00  0.00000000E+00
  0.00000000E+00  0.00000000E+00  0.00000000E+00
  0.00000000E+00  0.00000000E+00  0.00000000E+00
  0.00000000E+00  0.00000000E+00  0.00000000E+00
  0.00000000E+00  0.00000000E+00  0.00000000E+00
  0.00000000E+00  0.00000000E+00  0.00000000E+00
  0.00000000E+00  0.00000000E+00  0.00000000E+00
  0.00000000E+00  0.00000000E+00  0.00000000E+00
  0.00000000E+00  0.00000000E+00  0.00000000E+00
  0.00000000E+00  0.00000000E+00  0.00000000E+00
  0.00000000E+00  0.00000000E+00  0.00000000E+00
  0.00000000E+00  0.00000000E+00  0.00000000E+00
  0.00000000E+00  0.00000000E+00  0.00000000E+00
  0.00000000E+00  0.00000000E+00  0.00000000E+00
  0.00000000E+00  0.00000000E+00  0.00000000E+00
  0.00000000E+00  0.00000000E+00  0.00000000E+00
  0.00000000E+00  0.00000000E+00  0.00000000E+00
  0.00000000E+00  0.00000000E+00  0.00000000E+00
  0.00000000E+00  0.00000000E+00  0.00000000E+00
  0.00000000E+00  0.00000000E+00  0.00000000E+00
  0.00000000E+00  0.00000000E+00  0.00000000E+00
  0.00000000E+00  0.00000000E+00  0.00000000E+00
  0.00000000E+00  0.00000000E+00  0.00000000E+00
  0.00000000E+00  0.00000000E+00  0.00000000E+00
  0.00000000E+00  0.00000000E+00  0.00000000E+00
  0.00000000E+00  0.00000000E+00  0.00000000E+00
  0.00000000E+00  0.00000000E+00  0.00000000E+00
  0.00000000E+00  0.00000000E+00  0.00000000E+00
  0.00000000E+00  0.00000000E+00  0.00000000E+00
  0.00000000E+00  0.00000000E+00  0.00000000E+00
  0.00000000E+00  0.00000000E+00  0.00000000E+00
  0.00000000E+00  0.00000000E+00  0.00000000E+00
  0.00000000E+00  0.00000000E+00  0.00000000E+00
  0.00000000E+00  0.00000000E+00  0.00000000E+00
  0.00000000E+00  0.00000000E+00  0.00000000E+00
  0.00000000E+00  0.00000000E+00  0.00000000E+00
  0.00000000E+00  0.00000000E+00  0.00000000E+00
  0.00000000E+00  0.00000000E+00  0.00000000E+00
  0.00000000E+00  0.00000000E+00  0.00000000E+00
  0.00000000E+00  0.00000000E+00  0.00000000E+00
  0.00000000E+00  0.00000000E+00  0.00000000E+00
  0.00000000E+00  0.00000000E+00  0.00000000E+00
  0.00000000E+00  0.00000000E+00  0.00000000E+00
  0.00000000E+00  0.00000000E+00  0.00000000E+00
  0.00000000E+00  0.00000000E+00  0.00000000E+00
  0.00000000E+00  0.00000000E+00  0.00000000E+00
  0.00000000E+00  0.00000000E+00  0.00000000E+00
  0.00000000E+00  0.00000000E+00  0.00000000E+00
  0.00000000E+00  0.00000000E+00  0.00000000E+00
  0.00000000E+00  0.00000000E+00  0.00000000E+00
  0.00000000E+00  0.00000000E+00  0.00000000E+00
  0.00000000E+00  0.00000000E+00  0.00000000E+00
  0.00000000E+00  0.00000000E+00  0.00000000E+00
  0.00000000E+00  0.00000000E+00  0.00000000E+00
  0.00000000E+00  0.00000000E+00  0.00000000E+00
  0.00000000E+00  0.00000000E+00  0.00000000E+00
  0.00000000E+00  0.00000000E+00  0.00000000E+00
  0.00000000E+00  0.00000000E+00  0.00000000E+00
  0.00000000E+00  0.00000000E+00  0.00000000E+00
  0.00000000E+00  0.00000000E+00  0.00000000E+00
  0.00000000E+00  0.00000000E+00  0.00000000E+00
  0.00000000E+00  0.00000000E+00  0.00000000E+00
  0.00000000E+00  0.00000000E+00  0.00000000E+00
  0.00000000E+00  0.00000000E+00  0.00000000E+00
  0.00000000E+00  0.00000000E+00  0.00000000E+00
  0.00000000E+00  0.00000000E+00  0.00000000E+00
  0.00000000E+00  0.00000000E+00  0.00000000E+00
  0.00000000E+00  0.00000000E+00  0.00000000E+00
  0.00000000E+00  0.00000000E+00  0.00000000E+00
  0.00000000E+00  0.00000000E+00  0.00000000E+00
  0.00000000E+00  0.00000000E+00  0.00000000E+00
  0.00000000E+00  0.00000000E+00  0.00000000E+00
  0.00000000E+00  0.00000000E+00  0.00000000E+00
  0.00000000E+00  0.00000000E+00  0.00000000E+00
  0.00000000E+00  0.00000000E+00  0.00000000E+00
  0.00000000E+00  0.00000000E+00  0.00000000E+00
  0.00000000E+00  0.00000000E+00  0.00000000E+00
  0.00000000E+00  0.00000000E+00  0.00000000E+00
  0.00000000E+00  0.00000000E+00  0.00000000E+00
  0.00000000E+00  0.00000000E+00  0.00000000E+00
  0.00000000E+00  0.00000000E+00  0.00000000E+00
  0.00000000E+00  0.00000000E+00  0.00000000E+00
  0.00000000E+00  0.00000000E+00  0.00000000E+00
  0.00000000E+00  0.00000000E+00  0.00000000E+00
  0.00000000E+00  0.00000000E+00  0.00000000E+00
  0.00000000E+00  0.00000000E+00  0.00000000E+00
  0.00000000E+00  0.00000000E+00  0.00000000E+00
  0.00000000E+00  0.00000000E+00  0.00000000E+00
  0.00000000E+00  0.00000000E+00  0.00000000E+00
  0.00000000E+00  0.00000000E+00  0.00000000E+00
  0.00000000E+00  0.00000000E+00  0.00000000E+00
  0.00000000E+00  0.00000000E+00  0.00000000E+00
  0.00000000E+00  0.00000000E+00  0.00000000E+00
  0.00000000E+00  0.00000000E+00  0.00000000E+00
  0.00000000E+00  0.00000000E+00  0.00000000E+00
  0.00000000E+00  0.00000000E+00  0.00000000E+00
  0.00000000E+00  0.00000000E+00  0.00000000E+00
  0.00000000E+00  0.00000000E+00  0.00000000E+00
  0.00000000E+00  0.00000000E+00  0.00000000E+00
  0.00000000E+00  0.00000000E+00  0.00000000E+00
  0.00000000E+00  0.00000000E+00  0.00000000E+00
  0.00000000E+00  0.00000000E+00  0.00000000E+00
  0.00000000E+00  0.00000000E+00  0.00000000E+00
  0.00000000E+00  0.00000000E+00  0.00000000E+00
  0.00000000E+00  0.00000000E+00  0.00000000E+00
  0.00000000E+00  0.00000000E+00  0.00000000E+00
  0.00000000E+00  0.00000000E+00  0.00000000E+00
  0.00000000E+00  0.00000000E+00  0.00000000E+00
  0.00000000E+00  0.00000000E+00  0.00000000E+00
  0.00000000E+00  0.00000000E+00  0.00000000E+00
  0.00000000E+00  0.00000000E+00  0.00000000E+00
  0.00000000E+00  0.00000000E+00  0.00000000E+00
  0.00000000E+00  0.00000000E+00  0.00000000E+00
  0.00000000E+00  0.00000000E+00  0.00000000E+00
  0.00000000E+00  0.00000000E+00  0.00000000E+00
  0.00000000E+00  0.00000000E+00  0.00000000E+00
  0.00000000E+00  0.00000000E+00  0.00000000E+00
  0.00000000E+00  0.00000000E+00  0.00000000E+00
  0.00000000E+00  0.00000000E+00  0.00000000E+00
  0.00000000E+00  0.00000000E+00  0.00000000E+00
  0.00000000E+00  0.00000000E+00  0.00000000E+00
  0.00000000E+00  0.00000000E+00  0.00000000E+00
  0.00000000E+00  0.00000000E+00  0.00000000E+00
  0.00000000E+00  0.00000000E+00  0.00000000E+00
  0.00000000E+00  0.00000000E+00  0.00000000E+00
  0.00000000E+00  0.00000000E+00  0.00000000E+00
  0.00000000E+00  0.00000000E+00  0.00000000E+00
  0.00000000E+00  0.00000000E+00  0.00000000E+00
  0.00000000E+00  0.00000000E+00  0.00000000E+00
  0.00000000E+00  0.00000000E+00  0.00000000E+00
  0.00000000E+00  0.00000000E+00  0.00000000E+00
  0.00000000E+00  0.00000000E+00  0.00000000E+00
  0.00000000E+00  0.00000000E+00  0.00000000E+00
  0.00000000E+00  0.00000000E+00  0.00000000E+00
  0.00000000E+00  0.00000000E+00  0.00000000E+00
  0.00000000E+00  0.00000000E+00  0.00000000E+00
  0.00000000E+00  0.00000000E+00  0.00000000E+00
  0.00000000E+00  0.00000000E+00  0.00000000E+00
  0.00000000E+00  0.00000000E+00  0.00000000E+00
  0.00000000E+00  0.00000000E+00  0.00000000E+00
  0.00000000E+00  0.00000000E+00  0.00000000E+00
  0.00000000E+00  0.00000000E+00  0.00000000E+00
  0.00000000E+00  0.00000000E+00  0.00000000E+00
  0.00000000E+00  0.00000000E+00  0.00000000E+00
  0.00000000E+00  0.00000000E+00  0.00000000E+00
  0.00000000E+00  0.00000000E+00  0.00000000E+00
  0.00000000E+00  0.00000000E+00  0.00000000E+00
  0.00000000E+00  0.00000000E+00  0.00000000E+00
  0.00000000E+00  0.00000000E+00  0.00000000E+00
  0.00000000E+00  0.00000000E+00  0.00000000E+00
  0.00000000E+00  0.00000000E+00  0.00000000E+00
  0.00000000E+00  0.00000000E+00  0.00000000E+00
  0.00000000E+00  0.00000000E+00  0.00000000E+00
  0.00000000E+00  0.00000000E+00  0.00000000E+00
  0.00000000E+00  0.00000000E+00  0.00000000E+00
  0.00000000E+00  0.00000000E+00  0.00000000E+00
  0.00000000E+00  0.00000000E+00  0.00000000E+00
  0.00000000E+00  0.00000000E+00  0.00000000E+00
  0.00000000E+00  0.00000000E+00  0.00000000E+00
  0.00000000E+00  0.00000000E+00  0.00000000E+00
  0.00000000E+00  0.00000000E+00  0.00000000E+00
  0.00000000E+00  0.00000000E+00  0.00000000E+00
  0.00000000E+00  0.00000000E+00  0.00000000E+00
  0.00000000E+00  0.00000000E+00  0.00000000E+00
  0.00000000E+00  0.00000000E+00  0.00000000E+00
  0.00000000E+00  0.00000000E+00  0.00000000E+00
  0.00000000E+00  0.00000000E+00  0.00000000E+00
  0.00000000E+00  0.00000000E+00  0.00000000E+00
  0.00000000E+00  0.00000000E+00  0.00000000E+00
  0.00000000E+00  0.00000000E+00  0.00000000E+00
  0.00000000E+00  0.00000000E+00  0.00000000E+00
  0.00000000E+00  0.00000000E+00  0.00000000E+00
  0.00000000E+00  0.00000000E+00  0.00000000E+00
  0.00000000E+00  0.00000000E+00  0.00000000E+00
  0.00000000E+00  0.00000000E+00  0.00000000E+00
  0.00000000E+00  0.00000000E+00  0.00000000E+00
  0.00000000E+00  0.00000000E+00  0.00000000E+00
  0.00000000E+00  0.00000000E+00  0.00000000E+00
  0.00000000E+00  0.00000000E+00  0.00000000E+00
  0.00000000E+00  0.00000000E+00  0.00000000E+00
  0.00000000E+00  0.00000000E+00  0.00000000E+00
  0.00000000E+00  0.00000000E+00  0.00000000E+00
  0.00000000E+00  0.00000000E+00  0.00000000E+00
  0.00000000E+00  0.00000000E+00  0.00000000E+00
  0.00000000E+00  0.00000000E+00  0.00000000E+00
  0.00000000E+00  0.00000000E+00  0.00000000E+00
  0.00000000E+00  0.00000000E+00  0.00000000E+00
  0.00000000E+00  0.00000000E+00  0.00000000E+00
  0.00000000E+00  0.00000000E+00  0.00000000E+00
  0.00000000E+00  0.00000000E+00  0.00000000E+00
  0.00000000E+00  0.00000000E+00  0.00000000E+00
  0.00000000E+00  0.00000000E+00  0.00000000E+00
  0.00000000E+00  0.00000000E+00  0.00000000E+00
  0.00000000E+00  0.00000000E+00  0.00000000E+00
  0.00000000E+00  0.00000000E+00  0.00000000E+00
  0.00000000E+00  0.00000000E+00  0.00000000E+00
  0.00000000E+00  0.00000000E+00  0.00000000E+00
  0.00000000E+00  0.00000000E+00  0.00000000E+00
  0.00000000E+00  0.00000000E+00  0.00000000E+00
  0.00000000E+00  0.00000000E+00  0.00000000E+00
  0.00000000E+00  0.00000000E+00  0.00000000E+00
  0.00000000E+00  0.00000000E+00  0.00000000E+00
  0.00000000E+00  0.00000000E+00  0.00000000E+00
  0.00000000E+00  0.00000000E+00  0.00000000E+00
  0.00000000E+00  0.00000000E+00  0.00000000E+00
  0.00000000E+00  0.00000000E+00  0.00000000E+00
  0.00000000E+00  0.00000000E+00  0.00000000E+00
  0.00000000E+00  0.00000000E+00  0.00000000E+00
  0.00000000E+00  0.00000000E+00  0.00000000E+00
  0.00000000E+00  0.00000000E+00  0.00000000E+00
  0.00000000E+00  0.00000000E+00  0.00000000E+00
  0.00000000E+00  0.00000000E+00  0.00000000E+00
  0.00000000E+00  0.00000000E+00  0.00000000E+00
  0.00000000E+00  0.00000000E+00  0.00000000E+00
  0.00000000E+00  0.00000000E+00  0.00000000E+00
  0.00000000E+00  0.00000000E+00  0.00000000E+00
  0.00000000E+00  0.00000000E+00  0.00000000E+00
  0.00000000E+00  0.00000000E+00  0.00000000E+00
  0.00000000E+00  0.00000000E+00  0.00000000E+00
  0.00000000E+00  0.00000000E+00  0.00000000E+00
  0.00000000E+00  0.00000000E+00  0.00000000E+00
  0.00000000E+00  0.00000000E+00  0.00000000E+00
  0.00000000E+00  0.00000000E+00  0.00000000E+00
  0.00000000E+00  0.00000000E+00  0.00000000E+00
  0.00000000E+00  0.00000000E+00  0.00000000E+00
  0.00000000E+00  0.00000000E+00  0.00000000E+00
  0.00000000E+00  0.00000000E+00  0.00000000E+00
  0.00000000E+00  0.00000000E+00  0.00000000E+00
  0.00000000E+00  0.00000000E+00  0.00000000E+00
  0.00000000E+00  0.00000000E+00  0.00000000E+00
  0.00000000E+00  0.00000000E+00  0.00000000E+00
  0.00000000E+00  0.00000000E+00  0.00000000E+00
  0.00000000E+00  0.00000000E+00  0.00000000E+00
  0.00000000E+00  0.00000000E+00  0.00000000E+00
  0.00000000E+00  0.00000000E+00  0.00000000E+00
  0.00000000E+00  0.00000000E+00  0.00000000E+00
  0.00000000E+00  0.00000000E+00  0.00000000E+00
  0.00000000E+00  0.00000000E+00  0.00000000E+00
  0.00000000E+00  0.00000000E+00  0.00000000E+00
  0.00000000E+00  0.00000000E+00  0.00000000E+00
  0.00000000E+00  0.00000000E+00  0.00000000E+00
  0.00000000E+00  0.00000000E+00  0.00000000E+00
  0.00000000E+00  0.00000000E+00  0.00000000E+00
  0.00000000E+00  0.00000000E+00  0.00000000E+00
  0.00000000E+00  0.00000000E+00  0.00000000E+00
  0.00000000E+00  0.00000000E+00  0.00000000E+00
  0.00000000E+00  0.00000000E+00  0.00000000E+00
  0.00000000E+00  0.00000000E+00  0.00000000E+00
  0.00000000E+00  0.00000000E+00  0.00000000E+00
  0.00000000E+00  0.00000000E+00  0.00000000E+00
  0.00000000E+00  0.00000000E+00  0.00000000E+00
  0.00000000E+00  0.00000000E+00  0.00000000E+00
  0.00000000E+00  0.00000000E+00  0.00000000E+00
  0.00000000E+00  0.00000000E+00  0.00000000E+00
  0.00000000E+00  0.00000000E+00  0.00000000E+00
  0.00000000E+00  0.00000000E+00  0.00000000E+00
  0.00000000E+00  0.00000000E+00  0.00000000E+00
  0.00000000E+00  0.00000000E+00  0.00000000E+00
  0.00000000E+00  0.00000000E+00  0.00000000E+00
  0.00000000E+00  0.00000000E+00  0.00000000E+00
  0.00000000E+00  0.00000000E+00  0.00000000E+00
  0.00000000E+00  0.00000000E+00  0.00000000E+00
  0.00000000E+00  0.00000000E+00  0.00000000E+00
  0.00000000E+00  0.00000000E+00  0.00000000E+00
  0.00000000E+00  0.00000000E+00  0.00000000E+00
  0.00000000E+00  0.00000000E+00  0.00000000E+00
  0.00000000E+00  0.00000000E+00  0.00000000E+00
  0.00000000E+00  0.00000000E+00  0.00000000E+00
  0.00000000E+00  0.00000000E+00  0.00000000E+00
  0.00000000E+00  0.00000000E+00  0.00000000E+00
  0.00000000E+00  0.00000000E+00  0.00000000E+00
  0.00000000E+00  0.00000000E+00  0.00000000E+00
  0.00000000E+00  0.00000000E+00  0.00000000E+00
  0.00000000E+00  0.00000000E+00  0.00000000E+00
  0.00000000E+00  0.00000000E+00  0.00000000E+00
  0.00000000E+00  0.00000000E+00  0.00000000E+00
  0.00000000E+00  0.00000000E+00  0.00000000E+00
  0.00000000E+00  0.00000000E+00  0.00000000E+00
  0.00000000E+00  0.00000000E+00  0.00000000E+00
  0.00000000E+00  0.00000000E+00  0.00000000E+00
  0.00000000E+00  0.00000000E+00  0.00000000E+00
  0.00000000E+00  0.00000000E+00  0.00000000E+00
  0.00000000E+00  0.00000000E+00  0.00000000E+00
  0.00000000E+00  0.00000000E+00  0.00000000E+00
  0.00000000E+00  0.00000000E+00  0.00000000E+00
  0.00000000E+00  0.00000000E+00  0.00000000E+00
  0.00000000E+00  0.00000000E+00  0.00000000E+00
  0.00000000E+00  0.00000000E+00  0.00000000E+00
  0.00000000E+00  0.00000000E+00  0.00000000E+00
  0.00000000E+00  0.00000000E+00  0.00000000E+00
  0.00000000E+00  0.00000000E+00  0.00000000E+00
  0.00000000E+00  0.00000000E+00  0.00000000E+00
  0.00000000E+00  0.00000000E+00  0.00000000E+00
  0.00000000E+00  0.00000000E+00  0.00000000E+00
  0.00000000E+00  0.00000000E+00  0.00000000E+00
  0.00000000E+00  0.00000000E+00  0.00000000E+00
  0.00000000E+00  0.00000000E+00  0.00000000E+00
  0.00000000E+00  0.00000000E+00  0.00000000E+00
  0.00000000E+00  0.00000000E+00  0.00000000E+00
  0.00000000E+00  0.00000000E+00  0.00000000E+00
  0.00000000E+00  0.00000000E+00  0.00000000E+00
  0.00000000E+00  0.00000000E+00  0.00000000E+00
  0.00000000E+00  0.00000000E+00  0.00000000E+00
  0.00000000E+00  0.00000000E+00  0.00000000E+00
  0.00000000E+00  0.00000000E+00  0.00000000E+00
  0.00000000E+00  0.00000000E+00  0.00000000E+00
  0.00000000E+00  0.00000000E+00  0.00000000E+00
  0.00000000E+00  0.00000000E+00  0.00000000E+00
  0.00000000E+00  0.00000000E+00  0.00000000E+00
  0.00000000E+00  0.00000000E+00  0.00000000E+00
  0.00000000E+00  0.00000000E+00  0.00000000E+00
  0.00000000E+00  0.00000000E+00  0.00000000E+00
  0.00000000E+00  0.00000000E+00  0.00000000E+00
  0.00000000E+00  0.00000000E+00  0.00000000E+00
  0.00000000E+00  0.00000000E+00  0.00000000E+00
  0.00000000E+00  0.00000000E+00  0.00000000E+00
  0.00000000E+00  0.00000000E+00  0.00000000E+00
  0.00000000E+00  0.00000000E+00  0.00000000E+00
  0.00000000E+00  0.00000000E+00  0.00000000E+00
  0.00000000E+00  0.00000000E+00  0.00000000E+00
  0.00000000E+00  0.00000000E+00  0.00000000E+00
  0.00000000E+00  0.00000000E+00  0.00000000E+00
  0.00000000E+00  0.00000000E+00  0.00000000E+00
  0.00000000E+00  0.00000000E+00  0.00000000E+00
  0.00000000E+00  0.00000000E+00  0.00000000E+00
  0.00000000E+00  0.00000000E+00  0.00000000E+00
  0.00000000E+00  0.00000000E+00  0.00000000E+00
  0.00000000E+00  0.00000000E+00  0.00000000E+00
  0.00000000E+00  0.00000000E+00  0.00000000E+00
  0.00000000E+00  0.00000000E+00  0.00000000E+00
  0.00000000E+00  0.00000000E+00  0.00000000E+00
  0.00000000E+00  0.00000000E+00  0.00000000E+00
  0.00000000E+00  0.00000000E+00  0.00000000E+00
  0.00000000E+00  0.00000000E+00  0.00000000E+00
  0.00000000E+00  0.00000000E+00  0.00000000E+00
  0.00000000E+00  0.00000000E+00  0.00000000E+00
  0.00000000E+00  0.00000000E+00  0.00000000E+00
  0.00000000E+00  0.00000000E+00  0.00000000E+00
  0.00000000E+00  0.00000000E+00  0.00000000E+00
  0.00000000E+00  0.00000000E+00  0.00000000E+00
  0.00000000E+00  0.00000000E+00  0.00000000E+00
  0.00000000E+00  0.00000000E+00  0.00000000E+00
  0.00000000E+00  0.00000000E+00  0.00000000E+00
  0.00000000E+00  0.00000000E+00  0.00000000E+00
  0.00000000E+00  0.00000000E+00  0.00000000E+00
  0.00000000E+00  0.00000000E+00  0.00000000E+00
  0.00000000E+00  0.00000000E+00  0.00000000E+00
  0.00000000E+00  0.00000000E+00  0.00000000E+00
  0.00000000E+00  0.00000000E+00  0.00000000E+00
  0.00000000E+00  0.00000000E+00  0.00000000E+00
  0.00000000E+00  0.00000000E+00  0.00000000E+00
  0.00000000E+00  0.00000000E+00  0.00000000E+00
  0.00000000E+00  0.00000000E+00  0.00000000E+00
  0.00000000E+00  0.00000000E+00  0.00000000E+00
  0.00000000E+00  0.00000000E+00  0.00000000E+00
  0.00000000E+00  0.00000000E+00  0.00000000E+00
  0.00000000E+00  0.00000000E+00  0.00000000E+00
  0.00000000E+00  0.00000000E+00  0.00000000E+00
  0.00000000E+00  0.00000000E+00  0.00000000E+00
  0.00000000E+00  0.00000000E+00  0.00000000E+00
  0.00000000E+00  0.00000000E+00  0.00000000E+00
  0.00000000E+00  0.00000000E+00  0.00000000E+00
  0.00000000E+00  0.00000000E+00  0.00000000E+00
  0.00000000E+00  0.00000000E+00  0.00000000E+00
  0.00000000E+00  0.00000000E+00  0.00000000E+00
  0.00000000E+00  0.00000000E+00  0.00000000E+00
  0.00000000E+00  0.00000000E+00  0.00000000E+00
  0.00000000E+00  0.00000000E+00  0.00000000E+00
  0.00000000E+00  0.00000000E+00  0.00000000E+00
  0.00000000E+00  0.00000000E+00  0.00000000E+00
  0.00000000E+00  0.00000000E+00  0.00000000E+00
  0.00000000E+00  0.00000000E+00  0.00000000E+00
  0.00000000E+00  0.00000000E+00  0.00000000E+00
  0.00000000E+00  0.00000000E+00  0.00000000E+00
  0.00000000E+00  0.00000000E+00  0.00000000E+00
  0.00000000E+00  0.00000000E+00  0.00000000E+00
  0.00000000E+00  0.00000000E+00  0.00000000E+00
  0.00000000E+00  0.00000000E+00  0.00000000E+00
  0.00000000E+00  0.00000000E+00  0.00000000E+00
  0.00000000E+00  0.00000000E+00  0.00000000E+00
  0.00000000E+00  0.00000000E+00  0.00000000E+00
  0.00000000E+00  0.00000000E+00  0.00000000E+00
  0.00000000E+00  0.00000000E+00  0.00000000E+00
  0.00000000E+00  0.00000000E+00  0.00000000E+00
  0.00000000E+00  0.00000000E+00  0.00000000E+00
  0.00000000E+00  0.00000000E+00  0.00000000E+00
  0.00000000E+00  0.00000000E+00  0.00000000E+00
  0.00000000E+00  0.00000000E+00  0.00000000E+00
  0.00000000E+00  0.00000000E+00  0.00000000E+00
  0.00000000E+00  0.00000000E+00  0.00000000E+00
  0.00000000E+00  0.00000000E+00  0.00000000E+00
  0.00000000E+00  0.00000000E+00  0.00000000E+00
  0.00000000E+00  0.00000000E+00  0.00000000E+00
  0.00000000E+00  0.00000000E+00  0.00000000E+00
  0.00000000E+00  0.00000000E+00  0.00000000E+00
  0.00000000E+00  0.00000000E+00  0.00000000E+00
  0.00000000E+00  0.00000000E+00  0.00000000E+00
  0.00000000E+00  0.00000000E+00  0.00000000E+00
  0.00000000E+00  0.00000000E+00  0.00000000E+00
  0.00000000E+00  0.00000000E+00  0.00000000E+00
  0.00000000E+00  0.00000000E+00  0.00000000E+00
  0.00000000E+00  0.00000000E+00  0.00000000E+00
  0.00000000E+00  0.00000000E+00  0.00000000E+00
  0.00000000E+00  0.00000000E+00  0.00000000E+00
  0.00000000E+00  0.00000000E+00  0.00000000E+00
  0.00000000E+00  0.00000000E+00  0.00000000E+00
  0.00000000E+00  0.00000000E+00  0.00000000E+00
  0.00000000E+00  0.00000000E+00  0.00000000E+00
  0.00000000E+00  0.00000000E+00  0.00000000E+00
  0.00000000E+00  0.00000000E+00  0.00000000E+00
  0.00000000E+00  0.00000000E+00  0.00000000E+00
  0.00000000E+00  0.00000000E+00  0.00000000E+00
  0.00000000E+00  0.00000000E+00  0.00000000E+00
  0.00000000E+00  0.00000000E+00  0.00000000E+00
  0.00000000E+00  0.00000000E+00  0.00000000E+00
  0.00000000E+00  0.00000000E+00  0.00000000E+00
  0.00000000E+00  0.00000000E+00  0.00000000E+00
  0.00000000E+00  0.00000000E+00  0.00000000E+00
  0.00000000E+00  0.00000000E+00  0.00000000E+00
  0.00000000E+00  0.00000000E+00  0.00000000E+00
  0.00000000E+00  0.00000000E+00  0.00000000E+00
  0.00000000E+00  0.00000000E+00  0.00000000E+00
  0.00000000E+00  0.00000000E+00  0.00000000E+00
  0.00000000E+00  0.00000000E+00  0.00000000E+00
  0.00000000E+00  0.00000000E+00  0.00000000E+00
  0.00000000E+00  0.00000000E+00  0.00000000E+00
  0.00000000E+00  0.00000000E+00  0.00000000E+00
  0.00000000E+00  0.00000000E+00  0.00000000E+00
  0.00000000E+00  0.00000000E+00  0.00000000E+00
  0.00000000E+00  0.00000000E+00  0.00000000E+00
  0.00000000E+00  0.00000000E+00  0.00000000E+00
  0.00000000E+00  0.00000000E+00  0.00000000E+00
  0.00000000E+00  0.00000000E+00  0.00000000E+00
  0.00000000E+00  0.00000000E+00  0.00000000E+00
  0.00000000E+00  0.00000000E+00  0.00000000E+00
  0.00000000E+00  0.00000000E+00  0.00000000E+00
  0.00000000E+00  0.00000000E+00  0.00000000E+00
  0.00000000E+00  0.00000000E+00  0.00000000E+00
  0.00000000E+00  0.00000000E+00  0.00000000E+00
  0.00000000E+00  0.00000000E+00  0.00000000E+00
  0.00000000E+00  0.00000000E+00  0.00000000E+00
  0.00000000E+00  0.00000000E+00  0.00000000E+00
  0.00000000E+00  0.00000000E+00  0.00000000E+00
  0.00000000E+00  0.00000000E+00  0.00000000E+00
  0.00000000E+00  0.00000000E+00  0.00000000E+00
  0.00000000E+00  0.00000000E+00  0.00000000E+00
  0.00000000E+00  0.00000000E+00  0.00000000E+00
  0.00000000E+00  0.00000000E+00  0.00000000E+00
  0.00000000E+00  0.00000000E+00  0.00000000E+00
  0.00000000E+00  0.00000000E+00  0.00000000E+00
  0.00000000E+00  0.00000000E+00  0.00000000E+00
  0.00000000E+00  0.00000000E+00  0.00000000E+00
  0.00000000E+00  0.00000000E+00  0.00000000E+00
  0.00000000E+00  0.00000000E+00  0.00000000E+00
  0.00000000E+00  0.00000000E+00  0.00000000E+00
  0.00000000E+00  0.00000000E+00  0.00000000E+00
  0.00000000E+00  0.00000000E+00  0.00000000E+00
  0.00000000E+00  0.00000000E+00  0.00000000E+00
  0.00000000E+00  0.00000000E+00  0.00000000E+00
  0.00000000E+00  0.00000000E+00  0.00000000E+00
  0.00000000E+00  0.00000000E+00  0.00000000E+00
  0.00000000E+00  0.00000000E+00  0.00000000E+00
  0.00000000E+00  0.00000000E+00  0.00000000E+00
  0.00000000E+00  0.00000000E+00  0.00000000E+00
  0.00000000E+00  0.00000000E+00  0.00000000E+00
  0.00000000E+00  0.00000000E+00  0.00000000E+00
  0.00000000E+00  0.00000000E+00  0.00000000E+00
  0.00000000E+00  0.00000000E+00  0.00000000E+00
  0.00000000E+00  0.00000000E+00  0.00000000E+00
  0.00000000E+00  0.00000000E+00  0.00000000E+00
  0.00000000E+00  0.00000000E+00  0.00000000E+00
  0.00000000E+00  0.00000000E+00  0.00000000E+00
  0.00000000E+00  0.00000000E+00  0.00000000E+00
  0.00000000E+00  0.00000000E+00  0.00000000E+00
  0.00000000E+00  0.00000000E+00  0.00000000E+00
  0.00000000E+00  0.00000000E+00  0.00000000E+00
  0.00000000E+00  0.00000000E+00  0.00000000E+00
  0.00000000E+00  0.00000000E+00  0.00000000E+00
  0.00000000E+00  0.00000000E+00  0.00000000E+00
  0.00000000E+00  0.00000000E+00  0.00000000E+00
  0.00000000E+00  0.00000000E+00  0.00000000E+00
  0.00000000E+00  0.00000000E+00  0.00000000E+00
  0.00000000E+00  0.00000000E+00  0.00000000E+00
  0.00000000E+00  0.00000000E+00  0.00000000E+00
  0.00000000E+00  0.00000000E+00  0.00000000E+00
  0.00000000E+00  0.00000000E+00  0.00000000E+00
  0.00000000E+00  0.00000000E+00  0.00000000E+00
  0.00000000E+00  0.00000000E+00  0.00000000E+00
  0.00000000E+00  0.00000000E+00  0.00000000E+00
  0.00000000E+00  0.00000000E+00  0.00000000E+00
  0.00000000E+00  0.00000000E+00  0.00000000E+00
  0.00000000E+00  0.00000000E+00  0.00000000E+00
  0.00000000E+00  0.00000000E+00  0.00000000E+00
  0.00000000E+00  0.00000000E+00  0.00000000E+00
  0.00000000E+00  0.00000000E+00  0.00000000E+00
  0.00000000E+00  0.00000000E+00  0.00000000E+00
  0.00000000E+00  0.00000000E+00  0.00000000E+00
