# Supplementary material for: Cation-tuned acidic electrified interface for hydrogen peroxide electrosynthesis with industrial-level current densities in natural seawater
Source: Nat Commun. 2026 Apr 20;17:5443. doi: 10.1038/s41467-026-72026-2 (PMC13279823; doi:10.1038/s41467-026-72026-2)
Supplement: Supplementary file 3 — Supplementary Data 1 [file 41467_2026_72026_MOESM3_ESM.zip › AIMD/Supplementary Fig. 35-c2-otab-h2o-h/POSCAR]

c-otab-h2o-h
1.0
       12.2974996567         0.0000000000         0.0000000000
        0.0000000000        12.7799997330         0.0000000000
        0.0000000000         0.0000000000        30.0000000000
    C    O  N  O  H    N
   68   11  1  61  174    1
Direct
     0.971310048         0.121159996         0.045770001
     0.069640004         0.287449982         0.040049998
     0.970470024         0.232750005         0.045729999
     0.071670003         0.065160000         0.043110001
     0.172720001         0.119929995         0.040540000
     0.268599984         0.287860013         0.027130000
     0.169910006         0.229700001         0.035479999
     0.272869999         0.063730001         0.042309999
     0.371489988         0.124670001         0.041049997
     0.468839995         0.292979987         0.043390000
     0.368580031         0.236470007         0.036169998
     0.471929985         0.068829999         0.043529999
     0.571670013         0.124520001         0.043270000
     0.670140039         0.289779992         0.049550001
     0.569930018         0.235049998         0.045790001
     0.672110049         0.068309998         0.045579998
     0.772240000         0.122259996         0.048939999
     0.870060039         0.289400014         0.047289999
     0.771039987         0.233750001         0.047979999
     0.872300000         0.066270003         0.050129998
     0.968789975         0.454759980         0.042979999
     0.066849998         0.619379991         0.041020000
     0.967059983         0.565370010         0.042780002
     0.067890005         0.398989993         0.037600001
     0.163939993         0.452280017         0.025210001
     0.263240001         0.622049980         0.030599999
     0.165169998         0.567089982         0.030160000
     0.255389995         0.393429990         0.014030001
     0.469689984         0.401920005         0.049150002
     0.566600010         0.457749988         0.053580002
     0.668100002         0.623830023         0.049800003
     0.570599975         0.569980033         0.052930001
     0.668659993         0.401479994         0.052499998
     0.770030050         0.456589983         0.050659998
     0.868650020         0.622919966         0.045749998
     0.768830037         0.567430036         0.048239998
     0.870210021         0.399879977         0.048450001
     0.970009995         0.787560012         0.049219998
     0.069990003         0.953829999         0.045430001
     0.971119972         0.898880000         0.050259999
     0.069100002         0.730579985         0.045650001
     0.169389993         0.785279999         0.046799997
     0.271879992         0.953629936         0.043480003
     0.170229998         0.897270021         0.047150000
     0.268750005         0.729099999         0.041880000
     0.371149969         0.785589981         0.044660000
     0.472339993         0.957809985         0.044160000
     0.372120006         0.898490023         0.043219999
     0.470699999         0.733780018         0.049020000
     0.568939972         0.791340010         0.049940002
     0.672860037         0.957779986         0.048069998
     0.571690021         0.901679982         0.047220000
     0.668900011         0.735599984         0.050900002
     0.769679988         0.788820012         0.051809998
     0.870929997         0.955529972         0.051560001
     0.772250004         0.900950025         0.051640002
     0.869889971         0.733529958         0.049010003
     0.331620002         0.499960002         0.206750011
     0.316069992         0.444139981         0.251080004
     0.418790025         0.392830026         0.263040002
     0.425960012         0.371569990         0.313410028
     0.202720010         0.642310038         0.226580000
     0.268869995         0.613430011         0.146690003
     0.131040002         0.496410028         0.179350011
     0.414260004         0.467099989         0.341170025
     0.441399998         0.452809985         0.389219983
     0.445239977         0.556590013         0.417169984
     0.480999992         0.534169972         0.465979989
     0.471079995         0.625559995         0.054949999
     0.443529993         0.081639999         0.345670001
     0.514940019         0.989180050         0.568719991
     0.434690000         0.279030000         0.492029985
     0.744310040         0.897460010         0.242510001
     0.028850001         0.607119977         0.567410024
     0.781200002         0.803640021         0.574750010
     0.279949989         0.474799977         0.642369970
     0.769060051         0.948999989         0.345880000
     0.993749992         0.914369969         0.660390027
     0.590929970         0.225300003         0.410330009
     0.643930029         0.624170003         0.338360023
     0.545849964         0.809650035         0.249450000
     0.389120032         0.612760013         0.567809995
     0.808429993         0.026569963         0.156499990
     0.030969978         0.042629998         0.163819997
     0.408930013         0.272410004         0.636800003
     0.224360003         0.127340000         0.287530009
     0.693929978         0.147100004         0.283910020
     0.134760011         0.503700003         0.422539997
     0.734120014         0.058189987         0.457170010
     0.966560017         0.242510000         0.449040000
     0.113679998         0.410050004         0.592170016
     0.485120005         0.398880000         0.554819997
     0.490610020         0.817550011         0.374860001
     0.153029990         0.657119974         0.351579984
     0.345509991         0.058419941         0.615519969
     0.970260017         0.470400016         0.249930000
     0.505379972         0.293060001         0.150279999
     0.252279997         0.051589967         0.702489980
     0.147019980         0.844959939         0.312810008
     0.960629981         0.900969949         0.263409996
     0.067810060         0.229000005         0.142920001
     0.335689995         0.840870035         0.441069984
     0.509100019         0.798370038         0.528169982
     0.136920008         0.871429999         0.148120006
     0.312990006         0.169450002         0.135759989
     0.151040001         0.917430010         0.496619987
     0.249039986         0.309199987         0.538309987
     0.972780013         0.505480008         0.339689986
     0.660889999         0.827090037         0.458170001
     0.991189980         0.112200000         0.269890022
     0.581809981         0.130440001         0.516760000
     0.285519978         0.051570000         0.431219991
     0.776099986         0.895519977         0.669060008
     0.369380000         0.883329959         0.305139987
     0.802440010         0.617259968         0.260199992
     0.739729999         0.204720001         0.200790008
     0.924759961         0.266030012         0.635360018
     0.769389950         0.739940023         0.189350001
     0.841050037         0.748199977         0.335079988
     0.078380006         0.816100023         0.572820028
     0.776279981         0.285220003         0.357509995
     0.726809971         0.236080011         0.562409973
     0.860329962         0.085600004         0.556529999
     0.917710021         0.116839993         0.351900005
     0.107849954         0.999239971         0.381819979
     0.559849996         0.237480002         0.754120000
     0.201989990         0.111670004         0.547100004
     0.035349966         0.092889998         0.605249977
     0.161009999         0.327090000         0.457810020
     0.972539995         0.035969972         0.473210017
     0.560480014         0.630980044         0.188870001
     0.791269981         0.501110008         0.389290015
     0.701850031         0.453810000         0.540310033
     0.631780035         0.044610025         0.648370043
     0.941410002         0.842210029         0.423060004
     0.639240021         0.249829992         0.652360026
     0.927030012         0.622669981         0.444609992
     0.831130040         0.623329979         0.525669988
     0.938310008         0.277299991         0.213320001
     0.207169999         0.566439984         0.504270013
     0.249770005         0.016989946         0.208199994
     0.337560004         0.581249994         0.021989999
     0.321250001         0.433560016         0.996610006
     0.393460016         0.443529980         0.050150001
     0.351359995         0.437909980         0.183270009
     0.400999995         0.554290001         0.210309998
     0.249960003         0.383540021         0.250389989
     0.290850007         0.502009992         0.275599988
     0.488409997         0.448570015         0.254970010
     0.439760004         0.322230029         0.244959990
     0.503400036         0.332640004         0.319880009
     0.367370014         0.308450014         0.325150013
     0.278299990         0.664780038         0.244370000
     0.170599990         0.713800018         0.211069997
     0.145469993         0.607819973         0.250779978
     0.306320005         0.552389965         0.126499995
     0.202929996         0.650400002         0.127509999
     0.330390017         0.670280008         0.158409993
     0.080619997         0.488050005         0.209240007
     0.082409997         0.542200015         0.154990005
     0.157790005         0.418520020         0.165730000
     0.476529995         0.522409966         0.327219995
     0.336910016         0.508110000         0.335990016
     0.387020009         0.391689982         0.402069982
     0.525259981         0.418060010         0.389549987
     0.511200003         0.606080002         0.403360017
     0.370349999         0.602130014         0.415199979
     0.561230003         0.502619993         0.470569992
     0.482379999         0.606909990         0.485739994
     0.425220028         0.475600003         0.481750011
     0.425399983         0.021369998         0.326119995
     0.519269999         0.100620002         0.338690027
     0.530149991         0.039440035         0.544149971
     0.503769990         0.917869984         0.556700007
     0.374129993         0.230719996         0.497220008
     0.442939991         0.320939995         0.519200039
     0.667170020         0.880529977         0.251199992
     0.797450039         0.879950012         0.267389997
     0.952019963         0.619379991         0.556910006
     0.075060002         0.606639969         0.539619954
     0.783560011         0.836420002         0.604549980
     0.785940029         0.866989966         0.556219991
     0.214100006         0.473490017         0.623310026
     0.266130009         0.525210023         0.666699982
     0.821569954         0.004340052         0.352820015
     0.720320022         0.955640040         0.370869986
     0.034350038         0.888109972         0.686150042
     0.915340008         0.902010037         0.670250003
     0.542490021         0.268379983         0.427899996
     0.619979987         0.177840004         0.433299987
     0.657710051         0.604600016         0.304720020
     0.690410049         0.687219965         0.339920012
     0.525579993         0.768140054         0.222699992
     0.477539971         0.819059995         0.265419992
     0.435900017         0.554429993         0.560670026
     0.340100007         0.582319967         0.590260061
     0.780379985         0.973339952         0.175709995
     0.777930018         0.094339967         0.167339993
     0.069100022         0.975489973         0.157000001
     0.958599948         0.016270000         0.166050005
     0.382599994         0.201290001         0.627740033
     0.344270001         0.312420019         0.647010040
     0.253650000         0.074400002         0.265430005
     0.260500015         0.105760003         0.315930017
     0.723479963         0.173690009         0.255970001
     0.692630003         0.069969997         0.280530008
     0.080580005         0.553099998         0.432800007
     0.126919999         0.440250027         0.440220006
     0.806710005         0.036769987         0.470380020
     0.689130005         0.080539943         0.481889979
     0.036470000         0.275939998         0.450740019
     0.934769993         0.243530014         0.417770004
     0.059900001         0.356350005         0.603660011
     0.059440002         0.469199975         0.590369987
     0.559329983         0.425289988         0.554480044
     0.465140033         0.364649994         0.583509954
     0.446310015         0.833440031         0.401430003
     0.479090007         0.743630026         0.370460002
     0.207789994         0.644819963         0.374580002
     0.102269999         0.600059989         0.356640021
     0.340930028         0.000949979         0.638370005
     0.416759992         0.032750011         0.598900032
     0.982500008         0.464590027         0.283749994
     0.904009992         0.510200025         0.246070004
     0.537310013         0.282050006         0.120350003
     0.432509985         0.262609992         0.150480000
     0.219070009         0.054499984         0.732260005
     0.251700018         0.124279978         0.691820017
     0.162359994         0.774489973         0.325909996
     0.086369995         0.831150019         0.294570001
     0.977979991         0.878640016         0.232830000
     0.983500019         0.975750032         0.262910016
     0.053920033         0.150659996         0.147970009
     0.066719999         0.232659992         0.110050003
     0.381859970         0.811789982         0.466550001
     0.343420012         0.916920041         0.442360020
     0.569969995         0.798160050         0.505609989
     0.489020007         0.728149981         0.539610036
     0.163019995         0.868439954         0.116609995
     0.201390003         0.861899972         0.168689998
     0.231739996         0.178130005         0.138589986
     0.320120016         0.149609993         0.102799996
     0.138610003         0.884479965         0.526049964
     0.202759987         0.874620032         0.479290009
     0.229720006         0.235220007         0.546269989
     0.204149998         0.357099997         0.556180000
     0.895940034         0.507210017         0.349510002
     0.013170000         0.464729981         0.362129974
     0.661930026         0.903929996         0.460109997
     0.637880022         0.807670004         0.427729988
     0.980780021         0.167730011         0.248030011
     0.068040011         0.112130004         0.279240004
     0.532159977         0.188269996         0.507459990
     0.635529978         0.168170003         0.538400014
     0.339810008         0.072180004         0.409660021
     0.215910010         0.047720002         0.414789995
     0.711099994         0.850319992         0.672060013
     0.733330009         0.957290016         0.657330004
     0.408789996         0.863890002         0.333319982
     0.290379995         0.869530038         0.308429972
     0.786209981         0.664640047         0.235659997
     0.822019978         0.660489996         0.286579990
     0.803919980         0.245879985         0.204759995
     0.673750004         0.241689993         0.188899994
     0.937710001         0.189809997         0.633719953
     0.887819979         0.280409992         0.662579981
     0.813649978         0.745429993         0.161069997
     0.751460019         0.811749984         0.202979994
     0.837379971         0.825220000         0.342469978
     0.919460021         0.731789988         0.339380010
     0.064949997         0.737750005         0.575930023
     0.045910002         0.837230028         0.601540057
     0.715410005         0.272419984         0.378430017
     0.749999981         0.244570007         0.330480003
     0.736859942         0.297980005         0.542729950
     0.792580037         0.193090006         0.557369995
     0.911159971         0.074950002         0.529710007
     0.924920024         0.085929994         0.578849983
     0.936109984         0.124660002         0.320510006
     0.866110016         0.175300006         0.356620026
     0.043920038         0.040009978         0.375600020
     0.112439989         0.943149965         0.360840003
     0.604319992         0.286350010         0.737410037
     0.522899972         0.187289999         0.734040006
     0.178109996         0.070799998         0.521290016
     0.243680003         0.077440002         0.570700010
     0.047250032         0.025459999         0.619459979
     0.090700033         0.101690003         0.581529999
     0.210120011         0.287409984         0.438709990
     0.203700012         0.330269997         0.487830003
     0.985610006         0.107259988         0.462600009
     0.041419983         0.997140022         0.477360026
     0.635620014         0.660859974         0.190529998
     0.568300028         0.558260025         0.184079997
     0.775109980         0.424080023         0.384750017
     0.747099989         0.535170025         0.366739972
     0.755200036         0.505629999         0.526300017
     0.732060046         0.455790031         0.570649974
     0.593949971         0.047060013         0.618070030
     0.649969992         0.114660021         0.660080020
     0.009379983         0.879360047         0.415220006
     0.908120001         0.893379955         0.444430002
     0.559449953         0.269569987         0.653850047
     0.662029988         0.252939992         0.620890045
     0.929679982         0.697120045         0.438180002
     0.874539962         0.585679990         0.426769988
     0.796800013         0.689910029         0.533280023
     0.870029949         0.626660003         0.495479997
     0.953760036         0.338830007         0.232099994
     0.976809990         0.299719994         0.184190003
     0.277890002         0.569719974         0.517310015
     0.202529992         0.548740034         0.471789996
     0.172900015         0.030370001         0.200200001
     0.297369988         0.065160037         0.191620000
     0.607249957         0.580680028         0.361130015
     0.232079996         0.561189999         0.191929992
