# Supplementary material for: Cation-tuned acidic electrified interface for hydrogen peroxide electrosynthesis with industrial-level current densities in natural seawater
Source: Nat Commun. 2026 Apr 20;17:5443. doi: 10.1038/s41467-026-72026-2 (PMC13279823; doi:10.1038/s41467-026-72026-2)
Supplement: Supplementary file 3 — Supplementary Data 1 [file 41467_2026_72026_MOESM3_ESM.zip › AIMD/Supplementary Fig. 36-c3-otab-h2o-h/CONTCAR]

c3-h2o-otab                             
   1.00000000000000     
    12.2974996566999994    0.0000000000000000    0.0000000000000000
     0.0000000000000000   12.7799997330000004    0.0000000000000000
     0.0000000000000000    0.0000000000000000   30.0000000000000000
   C    O    H    N 
    67    74   173     1
Direct
  0.9757042795824884  0.2777298822161169  0.0638826922832856
  0.0741529126484320  0.4461439602349896  0.0634155987481981
  0.9751774449828136  0.3897983224898171  0.0663393612381493
  0.0790085353357781  0.2245864909550023  0.0608223016904036
  0.1783275058352811  0.2790820734474180  0.0605279214931012
  0.2715651457477035  0.4496104064681935  0.0624805563422376
  0.1762696227639516  0.3909147359758803  0.0589318404130608
  0.2784529201149902  0.2224735523999911  0.0655611520941440
  0.3751498139677341  0.2816055408238236  0.0682020283336598
  0.4776853857377966  0.4512682453131437  0.0688000862693300
  0.3736162101296672  0.3956026283083892  0.0685688894741737
  0.4756691399794930  0.2256345742374055  0.0650348569633290
  0.5773237726025354  0.2803765441266057  0.0629220577578692
  0.6751432650854344  0.4457012638378450  0.0660785324848011
  0.5761418742750389  0.3914415974172894  0.0639740285181460
  0.6753895571575372  0.2226936254208235  0.0603106191416078
  0.7753996645401681  0.2778002537524035  0.0627042638424468
  0.8731364439631381  0.4436576229238087  0.0683221223467575
  0.7748217533822580  0.3891218206177323  0.0649962649620519
  0.8763822286958736  0.2236748156421825  0.0630748348237981
  0.9737098576702919  0.6131266313519921  0.0733739746062705
  0.0768929153960028  0.7773097550962885  0.0671658173454687
  0.9739864354689034  0.7221662152333640  0.0702734147242880
  0.0736678341779425  0.5578583599946144  0.0671093350997174
  0.1686017998440251  0.6115072982355975  0.0617394991311405
  0.2719271001744992  0.7748012255977541  0.0609067539261140
  0.1736461229961363  0.7199803025906788  0.0620630633275456
  0.4789864538340596  0.5596757698752948  0.0743147834008991
  0.5747898307582666  0.6174279153339318  0.0695858828345590
  0.6771595544950496  0.7821473410065448  0.0696534275562491
  0.5799540786576888  0.7300534308277781  0.0706611600904644
  0.6751371763310872  0.5574568166886059  0.0676686835798709
  0.7749459355857342  0.6115054491859866  0.0703018011768438
  0.8760140975578747  0.7783453330734452  0.0716975236135973
  0.7766256302871494  0.7238714246983529  0.0726826855767917
  0.8749061457697731  0.5551298374947126  0.0729624150679017
 -0.0187255893249265  0.9463847555943610  0.0657005577374865
  0.0812585229580174  1.1124413388208645  0.0592433151325688
 -0.0204825278828498  1.0569614697232177  0.0621674602215376
  0.0804871638543435  0.8882846491856706  0.0656170099895440
  0.1788538872960734  0.9417906403593034  0.0642414134671251
  0.2774922279631178  1.1101901355435417  0.0643983699263626
  0.1783651915302477  1.0549981279530884  0.0602202641909493
  0.2779879483850815  0.8812897598920235  0.0649915460805334
  0.3795683640056854  0.9398941273352730  0.0668851300762484
  0.4752288491548511  1.1135588977039397  0.0642858139636714
  0.3757769051416184  1.0540207859800121  0.0672832291762569
  0.4792737691487334  0.8923260447118380  0.0660681829532894
  0.5782866349546613  0.9464386289433785  0.0630094310306441
  0.6767483909087814  1.1114868311654225  0.0585735918937608
  0.5762361982186061  1.0572139768551705  0.0596792888665281
  0.6783228011771507  0.8934447290158510  0.0667728138559253
  0.7803422176557914  0.9449287989318593  0.0650827564537383
  0.8786743067670589  1.1106493323051621  0.0610369333476045
  0.7783995277597073  1.0559343496788094  0.0607101246111206
  0.8803241477250848  0.8914068393400231  0.0686559685288395
  0.3653386283422739  0.4368093383892920  0.2555613856193919
  0.4411088956725651  0.4338871392527180  0.2941216008471738
  0.3803356426900057  0.4617418951063775  0.3366673516511827
  0.4509533765106393  0.4862658003768585  0.3759224073760951
  0.5081825022591662  0.4712117126817411  0.1949329415274114
  0.4170684280086355  0.2816567909939439  0.2102241154797995
  0.3216418205820686  0.4312909319929126  0.1755643093804988
  0.3930884722374519  0.4993282522166128  0.4202234867238263
  0.4749871334028537  0.4886840788662691  0.4572521410810104
  0.5628637263444929  0.5757615498533221  0.4581701667871761
  0.5846666545269217  0.6231735030819180  0.5031209191893116
  0.2646532049712180  0.5554808986313496  0.0577122874864469
  0.4826566130146802  0.7824860690530659  0.0685985110837470
  0.2735661379050885  0.1247452079589267  0.2495247078190770
  0.3501038640830853  0.9898410608850137  0.5788500820039789
  0.5040170777177118  0.1467554266398621  0.4423365342576006
  0.6869856822966846  0.4420323870932711  0.2779294458531085
  0.0110867426936771  0.6225052060376360  0.5118111981022895
  0.7929244874120073  0.8444259499685443  0.4546216872023383
  0.3163300635768370  0.5407074504234298  0.5494993952051243
  0.6071975372341122  0.7690956291113229  0.3493857819171825
  1.0631921285046486  0.9086403184263016  0.6080215951252967
  0.9083775814620305  0.0005194378118315  0.3585709790734130
  0.3394112623613681  0.0808596740064992  0.3946679623281203
  0.1488441194886291  0.9802337569522238  0.1955595054102864
  0.7250350585177006  0.5555722361456226  0.6086276738816866
  0.6309561298357931  0.7598243743331871  0.2104673689414480
  0.6553491128569415  0.1782162024812864  0.1632964313073249
  0.5661567879020837 -0.1287219526864577  0.6745061187192353
 -0.0993402192679749  0.2559600190951894  0.2961295999421374
  0.8507632099024302 -0.0707903475226797  0.2371420349044361
  0.0665982230815141  0.4299733015627239  0.3629692970966683
  0.8749083919758613  0.7201218171984127  0.3909125216154100
  0.7722757961794049  0.3361302454972577  0.3519929814643984
  0.1460464202061160  0.4434643833031136  0.5144242870289665
  0.8279447033488678  0.4557136342374719  0.6843678336235509
  0.3499322829671265  0.7815897332184329  0.4249258398999961
  0.1356020027116891  0.8138810340170265  0.2526584265996982
  0.2381423650724223  0.5661712527037779  0.6390848850035376
  0.0674488175640547  0.4991348473941522  0.1790090398170985
  0.3502960541527185  0.0047595153806945  0.1661327829337170
  0.5195524953844732  1.0478774683617547  0.5196952159029861
  1.0591552909254121  0.3783581154532674  0.2652571153699330
  0.9104108181293354  0.7328641734408181  0.2385782991276861
  0.9645376523978050  0.1233154855898631  0.2011235747574576
  0.1465489710670128  0.9930464007172057  0.4704998807776152
  0.2958540753642900  0.8543893512487185  0.5150730536322553
  0.4207261068285517  0.8024617323913229  0.1995710882670227
  0.7790614701190611 -0.3901508742431825  0.1808411345267598
 -0.0269992615638761 -0.0470923789542506  0.5238054526028371
  0.1046993977341550  0.3434378925829750  0.6015425981320118
  0.1415978605483640  0.2168714335492249  0.1717258859983373
  0.3476885630324492  0.2844571243081521  0.4821585546044173
  0.6325465399519001  0.1148544780389225  0.3060802111814418
  0.6642642568870475  0.1847018146553185  0.3885286254254248
  0.0911458961457436  0.1060918670640549  0.3143935410427753
  0.6531508543322310 -0.0423855488061999  0.5995293656343060
  0.5606149605831031  0.8906813374284425  0.4306285471784754
  1.1846195867323155  0.7145569801772922  0.1685351395399610
  0.7196109114748057 -0.0463948003492528  0.1615963190489238
  0.9053789623960640  0.2788646812313105  0.6352376463457147
  0.2332539778641256  0.7830660901445863  0.3376083844304164
  0.7389225672384698  0.6540834610530966  0.2963146842014285
  0.1723282340255477  0.7247542494346061  0.5780493819533822
  0.7954875920427988  0.0519863903072562  0.4388489600666268
  0.4304896584962866  0.3789582628571809  0.5569311708601433
 -0.1304666380080727  0.1704599958644449  0.5071081592465161
  0.7317579105871186 -0.0652192663403681  0.3125195033042232
  1.0711942523891351  0.8943946027461624  0.3960630493060588
  0.8692910246450337  0.8513382059312513  0.6231206748162751
  0.1761956931613196  0.1582589170370134  0.5165812341760783
  0.7296904826552433  0.1814449190827701  0.5681099587826204
  0.1849920505271961  0.2498618151687700  0.3991029421541947
  1.1018422608596081  0.7540228249329138  0.4604353192394297
  0.4252538556714894  0.0472744156448580  0.3058470892571784
  0.8496769187594371  0.4080214440250715  0.1762828986945226
  0.6275441438505717  0.3837162850264088  0.5659785295709359
  0.5515766281164128  0.6996145979501738  0.6110101134437530
  0.8617337259647818  0.4776189430107939  0.4085539949913912
  0.7485451734409857 -0.2703496736993364  0.6825402951264862
  0.7711292820446730  0.3342587462640194  0.4685860137652569
  0.8292502697658138  0.7220587176055203  0.5504115537229768
 -0.2577524925992163  0.2654033819608533  0.2270542969345776
  0.0938966599829637  0.6402028991718426  0.3815359354047366
  0.4339826087133906  0.8347123891067727  0.3032998725472832
  0.3428087465984075  0.7282871517102891  0.0543872984094550
  0.4020833688663356  0.5977902213808276  0.0812342358868758
  0.3389856111371513  0.5186970572613775  0.2501539027427166
  0.2858215578835502  0.3989090018552210  0.2617144061932715
  0.5084808226866033  0.4904467058180393  0.2890071564968972
  0.4761432499085546  0.3547326587169050  0.3018713494591768
  0.3272411974755569  0.3937646552995677  0.3438632734808272
  0.3242980788737681  0.5263961050828245  0.3285764174405019
  0.4974449880720290  0.5593022614931903  0.3690196558199464
  0.5146286938468644  0.4234571638747352  0.3743918807178958
  0.5614231713351789  0.4843558474554446  0.2226635745637249
  0.5545945545233378  0.4231356356497583  0.1708657213154959
  0.4767952865474734  0.5464623981856543  0.1828218074449124
  0.3343644825904841  0.2540523233238062  0.2187365641616487
  0.4419542509849820  0.2518955818858659  0.1771856036200063
  0.4752254649853835  0.2627090040638683  0.2365821881764447
  0.2903930591033418  0.5080857860361186  0.1851794885808193
  0.3588628038606682  0.4401839601694625  0.1421573562355556
  0.2621323219735921  0.3688847078748320  0.1724433895835762
  0.3474180917898970  0.5738041029404459  0.4191734990538366
  0.3339075418603891  0.4330840307717596  0.4242103891946228
  0.4424168618342891  0.4859567965836624  0.4918261849004649
  0.5162555720749011  0.4157631364443631  0.4499747190622383
  0.6382079973946531  0.5442110725128664  0.4450481406294110
  0.5393211602306418  0.6362643299434769  0.4335917382466276
  0.6071958338700401  0.7059537229498516  0.5020717657239113
  0.5131440873378535  0.6142837404650190  0.5258577155832872
  0.6530068614214273  0.5846775626221958  0.5195552680871899
  0.2077820741266014  0.1249718625255306  0.2677835358240890
  0.2713116408493301  0.0601690914284171  0.2321230590402455
  0.3737655016643376  0.9367399236209527  0.6006329490605714
  0.3401464994619214  0.9431339087278364  0.5501860461027034
  0.4050829265312899  0.2323531740772816  0.4708009434711413
  0.5078632873333064  0.1023014027463786  0.4691526046399406
  0.7238055671274227  0.5089819280298933  0.2877657760884745
  0.7090674711492957  0.3989004980784285  0.3043862554436433
 -0.0471893838539394  0.6615030630589328  0.5247439719613206
  0.0351401294541577  0.6747607800148958  0.4883082738363625
  0.7116111284345910  0.8407816069681259  0.4531157488293019
  0.8219737621141108  0.7987260485736623  0.4311563905357347
  0.2944073865065366  0.5449003334338410  0.5805972036787712
  0.2588255695697539  0.5082013841561439  0.5313458098757097
  0.5885112524788676  0.7601543954434314  0.3802725868473053
  0.5396140628240785  0.7913856644192330  0.3321675082094510
  1.1216278353244307  0.8947917936183836  0.6279431010470505
  0.9951054858263113  0.8894596561218892  0.6265239568600323
  0.8778524822356789  0.0476249157346957  0.3816254841826629
  0.8441199741147007 -0.0262108222883052  0.3386913177218130
  0.2758854504078562  0.1253343955419098  0.3932196883162222
  0.4361384104869632  0.1221790790022760  0.4258723024377523
  0.2138006653341863  0.9861793927549171  0.1756025504342410
  0.0803804075838577  1.0157391725189071  0.1856545568146866
  0.6663154022748004  0.6102915937449532  0.6131083396565333
  0.7584551085283807  0.5366257593155228  0.6384720852637250
  0.6595066207923439  0.8252741268092298  0.1986335314202166
  0.6657575188470122  0.6967887947497001  0.1988508678206084
  0.6353415655064603  0.2007297149934923  0.1327131871205346
  0.6648678638808015  0.1023525805067299  0.1594391340212910
  0.5978427672377988 -0.0824814217640404  0.6506904390512577
  0.5666042754847087 -0.0911003343716386  0.7039780017301649
 -0.0438996945775298  0.2002523358403277  0.2980031322427729
 -0.1520939129111544  0.2444180190654731  0.2685048627615151
  0.8979813467178667 -0.0125871310013969  0.2428987164558501
  0.7887874324817891 -0.0639731177881114  0.2578908945611772
 -0.0011358174807343  0.4249209598057360  0.3806625401207364
  0.0476918318893289  0.4347751153694879  0.3313903513763821
  0.9492129708327900  0.7162339266157438  0.3786963491321712
  0.8302587919464058  0.6934076605945066  0.3656904087225634
  0.8140557610276228  0.3953539189462641  0.3627198453251451
  0.0938633405639940  0.4957467093975859  0.5056176801992603
  0.1551974253117354  0.4017653419085543  0.4887126332754941
  0.8523049060230468  0.3920632314431894  0.6691812579739903
  0.8124489792021087  0.4354963254373721  0.7155441280133175
  0.2994073059193133  0.8016392111465150  0.4011989954273808
  0.3050186745484571  0.7956326298501663  0.4525232407494600
  0.1558737324915272  0.8705097904448184  0.2310728342036544
  0.0605422794168342  0.7851459770806212  0.2431546046891250
  0.1890327634878821  0.6082960109106063  0.6169470591733095
  0.1890756117157658  0.5161775258313521  0.6546022432956647
  0.0845303458754857  0.5649974379212254  0.1627330253388220
  0.1055379009095594  0.4498655737287343  0.1596497903296488
  0.3737479273590413 -0.0680571567813036  0.1631286762300075
  0.3573205732837019  0.0311527435089871  0.1336336064470310
  0.5619988697713159  1.0949099533873110  0.5387575477723531
  0.4644357676040951  1.0190603473425972  0.5413677805283820
  1.0100828784001405  0.3177616007849109  0.2652588580375616
  0.8779110190026579  0.6806162881147397  0.2168380062045305
  0.8902569571395516  0.8059450788523468  0.2299908178685678
  1.0247896428004206  0.1728941488949920  0.1875833340273663
  0.1294553685052237  0.9681898938179360  0.4397212480233411
  0.0784668140971481  0.9805522112056918  0.4872810374244236
  0.2700419618076885  0.8032460579937492  0.5376394509469659
  0.2312366278072034  0.8964050306341194  0.5024873580802168
  0.3636778922087495  0.7557089064080843  0.1886342161045266
  0.4949282061465640  0.7697425037889644  0.1957175460994210
  0.7854874792456336 -0.3522602640544585  0.1531822420487725
  0.7791226589647459 -0.4722997437474177  0.1770250151143626
 -0.0576226318775375 -0.1135240236844237  0.5121883863116939
  0.1669000804057510  0.2943318032334328  0.6066774955762281
  0.1129617678903391  0.3752355221114587  0.5712604434984165
  0.1452559521329922  0.2140206895923214  0.1386410228916707
  0.1999040839319657  0.1730999478344045  0.1825190261975352
  0.2813221211833795  0.2438699935452513  0.4918062462310524
  0.4059230764166726  0.3456232576949829  0.5274926305701209
  0.6439571557324655  0.1473894607256571  0.3382769178679227
  0.6953726974135035  0.2590664374917152  0.3855830392635660
  0.6007374918226377  0.1808220261018705  0.4095606217790876
  0.0234899555343673  0.0662973108584846  0.3239667717190149
  0.1240894804363393  0.1384367609810880  0.3412637142759923
  0.6055481869240928 -0.0509489960555495  0.5747442394782137
  0.5534505549957561  0.9479463496514596  0.4533139102268570
  1.1554939369778401  0.7229160590758766  0.1995277476769234
  1.1286254170480678  0.7391435670593676  0.1473064543149802
  0.3674768101771602  0.0764253686536406  0.2843150708694115
  0.7353585141784635 -0.0627998309142008  0.1304774689542578
  0.8576404592637447  0.2294047014675155  0.6180076532704993
  0.9729399480385706  0.2868192301383179  0.6186693330989722
  0.3026963908148496  0.8076630103754784  0.3325836675522216
  0.1863677912592654  0.8146437251221258  0.3151863975753398
  0.6785678343363447  0.6936286812078122  0.3074709002529019
  0.7631310588590633  0.7031125680660583  0.2705738759704600
  0.1281396788713344  0.6762873483418801  0.5559419032169837
  0.1113886561686254  0.7685625624478262  0.5863538711577539
  0.7951479924768122 -0.0274436594823775  0.4369471209209096
  0.7390890637939840  0.0888288006532840  0.4219525691160755
  0.5168513335542237  0.3871224760805150  0.5589259715358614
  0.3892033850910533  0.4537233935353970  0.5533881535762365
 -0.0654267548926586  0.1483745546527881  0.5205857361332870
  0.6937644343142035  0.0054956688739352  0.3096969203279437
  0.6889028011828863 -0.1252897207627465  0.3272690832215991
  1.1353650465140019  0.8834778036084106  0.3769701214251509
  1.0126846756447161  0.9331104556120753  0.3817177569639517
  0.8624795271516805  0.8021596003345146  0.5974099139556464
  0.8300488594282579  0.8154107383084261  0.6479233244436614
  0.2097299378343883  0.1272487003954407  0.5416560413468198
  0.1801533881234491  0.1091176629034721  0.4913275453369368
  0.7141573280994512  0.1127593437336732  0.5811856898653073
  0.7789225583347740  0.1669437401903409  0.5395275911883152
  0.1411359265014227  0.3098838171251030  0.3868847377706973
  0.2218817284161346  0.2698487867228396  0.4258930599592949
  1.1039359624778398  0.6993871208278867  0.4363875437914264
  1.0897240539883377  0.8228006976375390  0.4436642166857271
  0.4879327052413263  0.0952499432324806  0.3080446745559991
  0.3545242415025638  0.0575733602929873  0.3644962243102606
  0.8278352289627502  0.3504198892614819  0.1959087563187463
  0.9202320369526142  0.4320725310374940  0.1896107926499154
  0.6759698375100582  0.4288122666121923  0.5849025114308402
  0.6523601305282316  0.3084730157330318  0.5651211424273765
  0.4723194829530160  0.6814655836129437  0.6120908666973404
  0.5657497232718450  0.7570797994146201  0.6336428971483401
  0.8710482444988910  0.5492899055206228  0.4199131171956045
  0.8227173518100125  0.4307356909829391  0.4305125412909891
  0.6866456413601326 -0.2323321634449589  0.6937044205210908
  0.7940844303742480 -0.2982086728393474  0.7050011968689455
  0.8040182781267510  0.2735386206430487  0.4805357816289123
  0.6975061653513531  0.3396933498346797  0.4797385024998086
  0.7951874604236293  0.6620111118355696  0.5671753173852727
  0.7945696848153860  0.7323302401805466  0.5215998106809423
 -0.3094815907716318  0.2387435996634508  0.2027912082770478
  0.1517076686620863  0.6663257119092076  0.3620150421193729
  0.0805340730643245  0.5682395158456662  0.3697423232832271
  0.4355378695163246  0.9138000647544815  0.3051672696466434
  0.4816937850513370 -0.1331892893861044  0.4260184179627780
  0.4045982048606032 -0.1886254834923886  0.2750543420370100
 -0.1699799667369998  0.2914469762991864  0.3391670903742040
  0.0494275561980376  0.4123842872616600  0.2373898161678021
 -0.1005472207665150  0.1365964644481093  0.1817538265626551
 -0.3384167920050747  0.1642425056914782  0.2828980579967958
  0.8471215761807765  0.1092194151521242  0.4865940254262274
  0.7141216631110565  0.3233729527451157  0.2442789026684480
  0.0191309503973777  0.9392352218021833  0.5491613262761877
  0.7257398632623815  0.9319521613249754  0.5922047806042208
  0.7839747753345770 -0.0432953832679297  0.1785189075262665
  0.4051769802293904  0.4031330752483616  0.2093708741842092
 
  0.10945408E-02  0.36835600E-02 -0.16801325E-02
  0.45185192E-02 -0.41513529E-02  0.44391631E-02
  0.87359370E-03  0.23994130E-02 -0.20626177E-02
 -0.41143421E-03  0.24989852E-02  0.15536286E-02
 -0.12987664E-02  0.30527260E-02 -0.97278627E-05
 -0.84160632E-03  0.22915017E-02 -0.69858234E-02
  0.47686400E-02  0.28801874E-02 -0.98649926E-03
 -0.10286732E-02  0.78583557E-03  0.55108274E-02
 -0.21242834E-03  0.36570655E-04  0.18187742E-02
 -0.14563061E-02  0.12609575E-02 -0.22394181E-02
  0.59518087E-03  0.16425690E-02 -0.49962236E-02
 -0.15555010E-02  0.44720726E-02 -0.11406287E-02
  0.69964149E-03 -0.14743830E-02  0.52959490E-02
  0.24415371E-02 -0.38343640E-02  0.56483878E-02
  0.31445883E-02 -0.28422999E-02  0.13229621E-02
  0.60702701E-03 -0.12636359E-03  0.28767885E-02
  0.32696418E-02 -0.50105277E-02 -0.12508217E-02
  0.31077827E-02 -0.13519200E-02 -0.33381981E-02
  0.45731073E-02 -0.55231951E-02  0.38760608E-02
  0.20227411E-02  0.36525804E-04 -0.53419542E-02
 -0.36310764E-02  0.16213637E-02 -0.64153652E-02
 -0.68539653E-03  0.25883236E-02  0.50728177E-02
  0.61405384E-04  0.26458746E-02 -0.61470499E-02
 -0.33196278E-02 -0.49843730E-03 -0.27457210E-03
 -0.56962104E-02 -0.67272439E-03 -0.65084231E-02
 -0.17698465E-02  0.31069272E-02 -0.23820337E-02
 -0.91169176E-03  0.34732660E-02  0.29417031E-02
  0.16317408E-02  0.23234092E-02 -0.67298500E-03
  0.32439805E-02  0.20715611E-02 -0.56575349E-02
 -0.43494450E-02 -0.56124988E-03  0.25802605E-02
 -0.15470051E-02  0.51079079E-02 -0.28900871E-03
  0.15093101E-02 -0.32453536E-02 -0.63975801E-02
 -0.37740111E-03  0.57041945E-03 -0.11549899E-02
  0.47459093E-03  0.23514444E-03 -0.62125898E-02
  0.16272376E-02  0.31179942E-02  0.11315759E-02
  0.15018281E-02  0.51083364E-02 -0.47612741E-02
  0.65031345E-03 -0.17321696E-03 -0.56915782E-02
 -0.47965165E-04  0.21970636E-02  0.23415772E-02
 -0.27723982E-02 -0.13045716E-03 -0.51931205E-03
 -0.45466255E-02  0.44619201E-02  0.16438065E-02
  0.18881614E-03  0.17089759E-02 -0.29239593E-02
  0.29535810E-02  0.27856954E-03  0.74684228E-02
 -0.11910266E-02  0.36707170E-03  0.16905777E-02
 -0.94706754E-03  0.66070508E-02  0.48400982E-02
 -0.24860727E-02 -0.14510069E-02 -0.50537665E-02
 -0.20459660E-02  0.55885471E-02  0.19668933E-04
  0.11729924E-02 -0.58001399E-03 -0.53335078E-03
 -0.51960155E-02 -0.20823828E-02 -0.25407133E-02
 -0.14183835E-02  0.38351899E-02  0.10930346E-04
 -0.29393078E-02  0.55087287E-03 -0.50034500E-02
 -0.41424624E-02 -0.20724311E-02 -0.34157228E-02
 -0.58599751E-03  0.55886457E-03  0.44416015E-02
 -0.12746030E-02  0.14376762E-03  0.48129601E-02
  0.16484548E-02  0.21075015E-02 -0.45615657E-02
 -0.14983046E-02 -0.31304024E-02 -0.98039323E-02
  0.55348856E-03 -0.18284923E-02 -0.30794301E-02
 -0.15119496E-02  0.67605941E-02  0.54946236E-02
  0.33498883E-02  0.16926911E-02 -0.51189413E-02
 -0.68631341E-04  0.24467347E-03  0.61286268E-03
 -0.52753361E-02 -0.45456870E-03 -0.61593895E-02
 -0.70114621E-02 -0.10787474E-02 -0.11495896E-03
  0.32119966E-02  0.16212024E-02  0.20200903E-02
 -0.45499003E-03  0.13817048E-02 -0.44849590E-02
  0.57532455E-03 -0.96855503E-03 -0.13305073E-02
 -0.19416656E-02 -0.27493701E-02  0.22593639E-02
  0.47463122E-02 -0.15623511E-02 -0.72084511E-02
 -0.78640783E-03  0.21174375E-02 -0.73272795E-02
 -0.67212030E-02  0.14480836E-03 -0.89141027E-02
  0.29485406E-02  0.34984931E-03  0.49492207E-02
  0.11148239E-02 -0.26082232E-02 -0.13913975E-02
 -0.10741075E-02 -0.90649669E-02 -0.10388677E-01
 -0.13530126E-02 -0.11048857E-02  0.56399994E-03
  0.43880175E-02 -0.12155643E-02 -0.48027498E-02
 -0.44632074E-02  0.61279966E-02  0.72581010E-02
  0.31892133E-02  0.51034852E-03 -0.20553122E-02
 -0.19128850E-02  0.34412418E-02 -0.67630855E-02
 -0.38958487E-02 -0.66297168E-03 -0.13597441E-02
  0.22073678E-02  0.53146913E-02  0.33651224E-02
 -0.41394743E-02 -0.45383967E-02 -0.61948523E-02
 -0.22299107E-02 -0.12135323E-01 -0.72354371E-02
 -0.29778480E-02  0.88260042E-02  0.12450556E-02
  0.23170421E-02 -0.79169957E-03  0.28703733E-04
  0.99513516E-02  0.39980099E-02  0.31329569E-02
 -0.11081799E-02 -0.28071435E-02  0.34764125E-02
  0.97346193E-03 -0.31043968E-03 -0.51221254E-02
 -0.70826814E-02 -0.86734956E-02  0.25925974E-02
  0.20669826E-02  0.59453572E-02 -0.48805769E-02
  0.46017274E-02  0.20659529E-02 -0.53571290E-02
 -0.24506025E-02  0.46723157E-02  0.52632676E-03
  0.47162857E-02  0.39618735E-02 -0.20546560E-03
  0.37179981E-02  0.43604211E-02  0.66470256E-02
 -0.86281861E-03 -0.26539223E-02  0.72960679E-02
  0.17267677E-02  0.25796262E-02 -0.67318813E-03
  0.27146338E-02  0.37626959E-02  0.15172024E-02
  0.43758988E-02 -0.26526157E-02 -0.31414938E-02
  0.34716765E-02 -0.60096156E-02 -0.58489951E-03
 -0.45655705E-02  0.49413353E-02 -0.89233942E-02
  0.15020334E-03  0.93908425E-03  0.28616519E-02
 -0.23431236E-02 -0.60243503E-02  0.81938061E-02
 -0.13720166E-02 -0.32722533E-02  0.36964445E-02
 -0.62782357E-02  0.28319438E-02  0.82940981E-02
  0.18594760E-02  0.10102395E-02 -0.14285144E-02
 -0.40581665E-02  0.59430216E-02  0.27912654E-02
  0.72304285E-02 -0.54547535E-02 -0.10971042E-03
  0.62283936E-02 -0.42643803E-02  0.68190700E-02
 -0.32641746E-03  0.34379789E-02 -0.30416125E-02
  0.64964163E-02 -0.25141271E-03  0.89987262E-02
  0.51811242E-02  0.21268731E-03 -0.24921647E-02
  0.77800521E-02 -0.26224572E-02  0.59996634E-02
  0.30409884E-02  0.24562897E-03 -0.85674922E-02
 -0.44851199E-02 -0.10837052E-01 -0.23041846E-02
 -0.90639292E-03 -0.19899977E-02  0.64031010E-02
  0.26061782E-02 -0.44490437E-02 -0.97633998E-03
 -0.13295737E-03 -0.19410695E-02 -0.32323692E-02
  0.37284010E-02  0.49265940E-02  0.39401066E-02
 -0.75218129E-03  0.27222071E-02  0.36977382E-02
 -0.11364520E-01  0.18903000E-03 -0.45171189E-02
 -0.25452122E-02  0.58446249E-02 -0.33711440E-02
  0.15071931E-02 -0.70227434E-02  0.42730913E-02
  0.43046380E-02  0.37727858E-02 -0.19052958E-02
  0.26529594E-02  0.85581579E-03  0.62380468E-02
  0.58472850E-02  0.76441020E-02  0.32246314E-03
 -0.57925481E-02 -0.39726114E-02  0.70203380E-02
  0.26483795E-02 -0.10126759E-01 -0.22664471E-02
  0.80361035E-02 -0.94391561E-02  0.51252556E-02
 -0.69667242E-02 -0.44451731E-02  0.32836071E-02
 -0.78520186E-02  0.83539014E-03  0.19506387E-02
 -0.11062102E-02 -0.66854629E-02 -0.17410996E-02
  0.14111364E-02  0.43880193E-02 -0.17246852E-03
  0.17927209E-02  0.14237104E-02  0.22319411E-03
  0.10573267E-01  0.26585495E-02  0.10048747E-01
  0.18867018E-02 -0.40947271E-02  0.94333437E-03
 -0.46237156E-02  0.23912824E-02  0.52819703E-02
  0.16619257E-02 -0.20309144E-03  0.64914012E-02
 -0.49372860E-02  0.46419402E-02  0.41209669E-04
 -0.47492563E-02  0.46657388E-02  0.10526204E-01
 -0.12675116E-02  0.45614418E-02 -0.35101662E-03
  0.62117957E-03 -0.11568594E-01  0.25769319E-02
 -0.60960455E-02 -0.36089368E-03  0.36833652E-02
 -0.27821615E-03 -0.32113434E-03  0.42601133E-03
 -0.52323567E-02  0.38151862E-02  0.63199221E-02
  0.39088956E-02 -0.22886159E-02  0.68800023E-02
 -0.16777141E-02 -0.39402146E-02  0.35383865E-03
 -0.62038517E-02  0.13167707E-01 -0.88977694E-02
  0.40389267E-02 -0.27487941E-02 -0.86584158E-02
 -0.33839309E-02  0.13717679E-01 -0.63518598E-03
  0.44427793E-03  0.88869647E-03  0.23111268E-02
 -0.79260508E-02  0.11974524E-02 -0.15887860E-01
 -0.89205583E-03 -0.83054381E-02  0.26938287E-01
 -0.69351427E-02 -0.16239771E-01 -0.31101024E-02
 -0.49108099E-03  0.20792277E-01  0.11828151E-01
  0.97024831E-02 -0.26757713E-02 -0.11647914E-02
  0.37617603E-02  0.22616551E-02 -0.10004646E-01
  0.10324918E-01  0.33686817E-02 -0.47838945E-03
  0.12150099E-01 -0.77015102E-02 -0.14253580E-01
  0.52185831E-03  0.70714613E-02  0.71074871E-02
 -0.11759324E-01 -0.29680688E-02  0.24086927E-02
 -0.14780932E-01 -0.33233353E-02 -0.93017482E-02
  0.20039732E-01 -0.27057165E-01 -0.12327576E-01
  0.20305344E-02 -0.76691735E-02  0.83527091E-02
  0.21779341E-01  0.18722725E-01  0.17542467E-01
 -0.15356292E-01 -0.15528112E-01  0.97206914E-02
 -0.64322019E-02  0.78821274E-02 -0.49842525E-02
 -0.90353199E-03 -0.16979124E-02  0.16949131E-01
  0.85250810E-02 -0.15001239E-01 -0.10096767E-01
  0.30341963E-02 -0.21743802E-01 -0.53875760E-02
  0.66927960E-03  0.18174079E-01 -0.10455150E-01
  0.22615512E-01  0.22285602E-01  0.11787663E-01
 -0.84438831E-03  0.33411789E-04  0.54462926E-02
 -0.11921351E-01 -0.58230265E-01 -0.15394112E-01
 -0.19084805E-02 -0.21758917E-01  0.10918795E-01
 -0.36084722E-02  0.37893043E-01  0.13793558E-01
  0.19782438E-01 -0.28774394E-02  0.91048453E-02
  0.15311790E-01 -0.16783764E-01 -0.30056142E-01
  0.14666946E-01 -0.64080362E-02 -0.15843106E-01
 -0.64114743E-02 -0.14792470E-01  0.17524484E-01
 -0.63891722E-02  0.64575898E-02 -0.99088140E-02
 -0.28905628E-01 -0.14668023E-01  0.28791858E-01
 -0.85402498E-03 -0.76305262E-02 -0.82148779E-02
  0.18018531E-01  0.96453283E-02 -0.23502111E-01
 -0.25173321E-01 -0.19067917E-01 -0.10470014E-01
  0.48786702E-02 -0.55277254E-03  0.10908700E-01
 -0.62564222E-02  0.15208623E-02  0.14984481E-02
  0.31562299E-01  0.35749741E-01 -0.37588787E-02
  0.30034515E-01 -0.13836795E-01  0.11968684E-01
  0.26407815E-01  0.20544723E-01  0.27299158E-01
 -0.26012828E-01 -0.12149355E-01 -0.49971403E-02
 -0.61016742E-02 -0.37290526E-01 -0.82693048E-02
 -0.13982994E-01 -0.41017003E-01  0.43544267E-02
 -0.57066755E-02 -0.18627942E-01  0.15797619E-01
  0.99005299E-02 -0.19523411E-01 -0.13655305E-01
 -0.86279326E-03 -0.54295160E-02 -0.29952307E-01
  0.26621331E-01  0.12229381E-01  0.24805710E-01
  0.29794307E-01  0.76590433E-02 -0.21292818E-01
  0.33335403E-02 -0.96422317E-02 -0.65434512E-02
 -0.10425785E-01  0.51803099E-02 -0.13915201E-01
  0.14451271E-01  0.14927442E-01 -0.38776583E-01
 -0.17000099E-01 -0.79161032E-02  0.18630969E-02
 -0.85495468E-02 -0.94652337E-02  0.18285555E-01
 -0.18826514E-01 -0.12465729E-01 -0.16884162E-01
 -0.10399892E-01  0.13097662E-01 -0.39164214E-01
 -0.19339146E-01 -0.45142437E-02  0.17087009E-01
  0.14669035E-01  0.42129096E-02  0.66366000E-02
 -0.10810892E-01 -0.16986622E-01  0.91363230E-03
  0.25324120E-01  0.99337613E-02 -0.75460279E-02
  0.21695778E-01 -0.13940354E-01  0.83083015E-02
 -0.58816320E-02 -0.14711692E-01 -0.26688478E-01
  0.75594218E-02 -0.35456741E-01  0.42283825E-02
 -0.18221886E-01  0.11706380E-02 -0.93781111E-02
 -0.10823505E-01  0.23013794E-01 -0.11297139E-01
 -0.54451203E-02  0.12742776E-01 -0.67218921E-02
 -0.34790771E-02  0.22085858E-01 -0.39603140E-01
 -0.20499579E-02 -0.99348150E-02 -0.20578224E-01
  0.11837635E-02 -0.22506989E-01 -0.66125616E-02
  0.83406068E-02 -0.21583142E-01 -0.14972265E-01
 -0.58058165E-02 -0.11785830E-02 -0.33807663E-01
 -0.64116172E-02  0.20007469E-01  0.88831206E-02
  0.26505492E-01 -0.14297586E-01 -0.10689832E-01
  0.70690793E-02 -0.69311860E-02  0.15135711E-01
  0.92405783E-02 -0.32814728E-01 -0.44338455E-01
  0.14611554E-01 -0.80532764E-02  0.24972268E-01
  0.18889009E-01  0.57671627E-02 -0.13091379E-01
  0.23458457E-02  0.21195173E-01  0.21387586E-01
 -0.22997306E-01 -0.35958098E-01 -0.90630855E-02
  0.27971367E-02 -0.17764763E-01  0.13147819E-01
  0.29128654E-01 -0.36137722E-01 -0.12301430E-01
 -0.15322808E-01  0.25740932E-02 -0.12754859E-01
 -0.25796120E-02  0.78309621E-02 -0.16490672E-01
 -0.38521514E-01 -0.13975792E-02  0.19382710E-01
  0.94281609E-02 -0.26083239E-01 -0.13856557E-01
  0.78956596E-02  0.32051093E-02  0.67194417E-02
  0.25455293E-01 -0.11905105E-01  0.19894773E-01
  0.14912606E-01  0.11328692E-01  0.80182776E-02
  0.15827559E-01 -0.16985124E-01  0.22755318E-01
 -0.17375627E-01  0.17134519E-02  0.37922162E-02
  0.21230588E-01  0.53265218E-02  0.20972946E-01
 -0.34661830E-01 -0.30459139E-01 -0.22796213E-01
  0.58185086E-02  0.97476612E-02  0.11864282E-01
  0.69216155E-02  0.14949449E-01 -0.39082709E-04
  0.43383193E-02 -0.10550804E-01 -0.12604999E-01
 -0.37942342E-01 -0.23294202E-01 -0.80037508E-02
 -0.45222789E-02 -0.11588855E-01  0.11206445E-01
 -0.76584297E-02 -0.53700328E-02 -0.25044466E-01
  0.20259605E-02 -0.24682522E-02  0.54401122E-02
 -0.60159354E-02 -0.87689369E-03  0.16280111E-01
  0.26755488E-01  0.31443334E-01 -0.55377944E-02
  0.20437001E-01  0.34517315E-02  0.20065267E-02
  0.28171865E-01  0.12599727E-01  0.12093106E-01
 -0.17031162E-02 -0.76107844E-02 -0.91867834E-03
 -0.60722693E-03 -0.26486230E-01  0.91897146E-02
  0.22475301E-02  0.27535819E-01  0.47948342E-02
 -0.27593782E-02  0.11708256E-02  0.24896691E-01
  0.41551606E-02  0.36629440E-01 -0.97407908E-02
 -0.97017857E-02 -0.50948824E-02  0.30072442E-02
  0.76303628E-02 -0.23997790E-01 -0.26010400E-01
  0.82044993E-02 -0.16117755E-01 -0.58133856E-02
 -0.27510451E-02 -0.38369888E-02 -0.15231648E-01
 -0.52739579E-02  0.76890619E-03 -0.12070809E-01
  0.18904363E-01  0.35739247E-01  0.28876366E-02
 -0.10778677E-01  0.20630979E-01 -0.80755188E-02
 -0.42045513E-01 -0.32423351E-02  0.79651666E-02
 -0.19405614E-01 -0.11924476E-01  0.25651557E-01
 -0.65033342E-02  0.29777221E-02  0.73737988E-02
 -0.16272183E-01 -0.18674203E-01  0.20774067E-01
  0.16420215E-01  0.10445942E-01  0.26537244E-01
 -0.21341384E-01  0.58136640E-02  0.37852819E-02
  0.12401210E-01 -0.27564393E-02  0.32020363E-03
 -0.40810282E-02  0.48386339E-02 -0.47833634E-02
  0.20344105E-01 -0.42307982E-02 -0.19192956E-01
  0.96867583E-02  0.62581591E-02 -0.11430288E-01
 -0.74618750E-02  0.18218045E-01  0.15598703E-01
 -0.13180063E-01 -0.46499229E-02 -0.13731171E-01
 -0.46839564E-02 -0.71013995E-02  0.13451044E-01
 -0.78670294E-02  0.30099945E-01  0.95951901E-02
 -0.60838681E-02  0.55063423E-02  0.43967410E-01
 -0.26486783E-01 -0.77787187E-02  0.14980738E-01
 -0.30334516E-01 -0.74341480E-03 -0.25845114E-01
  0.34426179E-01  0.67967986E-02  0.91549360E-02
  0.11566738E-01  0.18760598E-01  0.14455845E-01
 -0.29277444E-01  0.71597819E-02  0.19777544E-01
 -0.69727336E-03 -0.40499851E-02  0.33106882E-02
  0.41585971E-02  0.52602514E-02 -0.65037389E-02
 -0.28355157E-01 -0.63650158E-02  0.20852573E-02
  0.43530144E-02  0.77425210E-02 -0.48927909E-01
  0.25286974E-02 -0.21354219E-01 -0.73235785E-02
  0.96709003E-02 -0.33313393E-02 -0.76523498E-02
 -0.29732959E-02  0.19515052E-01  0.14037424E-01
 -0.69909048E-02  0.33317091E-01  0.29695472E-01
 -0.44343934E-02  0.10268026E-02  0.87335229E-02
  0.17600744E-01 -0.25987845E-02 -0.15805683E-01
 -0.21516060E-01  0.17820030E-02 -0.26925621E-01
 -0.12720456E-01  0.14623644E-01 -0.11732459E-01
  0.11460742E-01  0.12731922E-01  0.17322983E-01
 -0.92758323E-02  0.29158197E-02 -0.22337961E-01
 -0.80237131E-02  0.67735712E-03  0.11841217E-01
  0.68244571E-02 -0.15931527E-01 -0.69855236E-02
 -0.47146113E-02 -0.11461428E-01 -0.55362147E-02
  0.28465690E-01  0.86573081E-02  0.12507891E-02
  0.10669007E-01  0.75095457E-02 -0.37146283E-03
  0.16471883E-01  0.10672976E-01  0.21880736E-01
 -0.56484530E-02  0.31879810E-02  0.88609581E-02
  0.35535700E-01  0.26767624E-01 -0.55415074E-04
  0.19244407E-01  0.46780870E-02  0.92019597E-02
  0.21717515E-01  0.26742672E-02  0.17665005E-01
  0.53040797E-02  0.12974803E-01 -0.24448872E-01
 -0.72579576E-02 -0.92604767E-02 -0.11524001E-01
 -0.18738712E-01 -0.25109688E-01 -0.12768863E-01
  0.33046167E-02  0.15019977E-01 -0.42168000E-01
 -0.93311605E-02 -0.10729586E-01 -0.26107178E-02
 -0.36799645E-01 -0.24275859E-02  0.22145836E-01
  0.90595738E-02  0.45077554E-02 -0.80336758E-02
 -0.65758577E-04 -0.34323319E-01  0.13585353E-01
  0.81934086E-03  0.26602278E-02  0.12302871E-01
 -0.85515286E-02 -0.10405618E-01 -0.18024233E-01
 -0.71571395E-02  0.17480254E-02 -0.19513066E-02
 
           1
   1.00000000000000     
  0.15780071E+01  0.29134787E-02  0.25341725E-02  0.15752833E+01
  0.97579328E+00  0.27801811E+00  0.63826688E-01
  0.74520347E-01  0.44581913E+00  0.63563571E-01
  0.97524848E+00  0.38998607E+00  0.66270607E-01
  0.78975079E-01  0.22478203E+00  0.60874089E-01
  0.17822189E+00  0.27932094E+00  0.60527597E-01
  0.27149671E+00  0.44978971E+00  0.62247696E-01
  0.17665740E+00  0.39114010E+00  0.58898957E-01
  0.27836927E+00  0.22253504E+00  0.65744846E-01
  0.37513254E+00  0.28160840E+00  0.68262654E-01
  0.47756696E+00  0.45136691E+00  0.68725439E-01
  0.37366461E+00  0.39573115E+00  0.68402349E-01
  0.47554265E+00  0.22598450E+00  0.64996836E-01
  0.57738067E+00  0.28026118E+00  0.63098589E-01
  0.67534180E+00  0.44540124E+00  0.66266812E-01
  0.57639758E+00  0.39121920E+00  0.64018127E-01
  0.67543892E+00  0.22268374E+00  0.60406512E-01
  0.77566554E+00  0.27740819E+00  0.62662570E-01
  0.87338916E+00  0.44355184E+00  0.68210849E-01
  0.77519363E+00  0.38868965E+00  0.65125467E-01
  0.87654671E+00  0.22367767E+00  0.62896770E-01
  0.97341459E+00  0.61325350E+00  0.73160129E-01
  0.76837181E-01  0.77751228E+00  0.67334911E-01
  0.97399143E+00  0.72237325E+00  0.70068513E-01
  0.73397891E-01  0.55781936E+00  0.67100183E-01
  0.16813860E+00  0.61145466E+00  0.61522552E-01
  0.27178318E+00  0.77504433E+00  0.60827353E-01
  0.17357199E+00  0.72025208E+00  0.62161120E-01
  0.47911914E+00  0.55985757E+00  0.74292351E-01
  0.57505362E+00  0.61759001E+00  0.69397298E-01
  0.67680587E+00  0.78210342E+00  0.69739436E-01
  0.57982828E+00  0.73045311E+00  0.70651526E-01
  0.67525991E+00  0.55720288E+00  0.67455431E-01
  0.77491525E+00  0.61155008E+00  0.70263302E-01
  0.87605269E+00  0.77836373E+00  0.71490437E-01
  0.77675795E+00  0.72411540E+00  0.72720405E-01
  0.87502827E+00  0.55552955E+00  0.72803706E-01
  0.98132729E+00  0.94637120E+00  0.65510838E-01
  0.81254623E-01  0.11261325E+00  0.59321368E-01
  0.97929203E+00  0.56951262E-01  0.62150150E-01
  0.80117444E-01  0.88863378E+00  0.65671804E-01
  0.17886924E+00  0.94192436E+00  0.64143948E-01
  0.27773241E+00  0.11021193E+00  0.64647317E-01
  0.17826834E+00  0.55026850E-01  0.60276617E-01
  0.27791094E+00  0.88180674E+00  0.65152883E-01
  0.37936620E+00  0.93978059E+00  0.66716671E-01
  0.47506248E+00  0.11399619E+00  0.64286470E-01
  0.37587229E+00  0.53975401E-01  0.67265451E-01
  0.47885124E+00  0.89216310E+00  0.65983493E-01
  0.57817130E+00  0.94673872E+00  0.63009795E-01
  0.67650937E+00  0.11152994E+00  0.58406810E-01
  0.57589934E+00  0.57051815E-01  0.59565431E-01
  0.67827515E+00  0.89348846E+00  0.66920867E-01
  0.78023857E+00  0.94494005E+00  0.65243188E-01
  0.87880835E+00  0.11081424E+00  0.60884881E-01
  0.77827769E+00  0.55689404E-01  0.60383327E-01
  0.88036916E+00  0.89126376E+00  0.68553321E-01
  0.36521568E+00  0.43733834E+00  0.25574454E+00
  0.44138130E+00  0.43401959E+00  0.29395097E+00
  0.38033006E+00  0.46176104E+00  0.33668778E+00
  0.45052440E+00  0.48623023E+00  0.37571709E+00
  0.50761235E+00  0.47112730E+00  0.19492911E+00
  0.41732962E+00  0.28178365E+00  0.21029145E+00
  0.32160482E+00  0.43139905E+00  0.17541481E+00
  0.39313526E+00  0.49925247E+00  0.42017914E+00
  0.47482924E+00  0.48846895E+00  0.45732745E+00
  0.56324968E+00  0.57563930E+00  0.45792989E+00
  0.58460271E+00  0.62333919E+00  0.50287668E+00
  0.26410665E+00  0.55549223E+00  0.57415151E-01
  0.48289638E+00  0.78251344E+00  0.68763485E-01
  0.27365679E+00  0.12454112E+00  0.24947833E+00
  0.35001652E+00  0.98913175E+00  0.57850379E+00
  0.50390705E+00  0.14666897E+00  0.44235533E+00
  0.68734250E+00  0.44193727E+00  0.27776935E+00
  0.10723807E-01  0.62298471E+00  0.51205313E+00
  0.79318383E+00  0.84446588E+00  0.45455318E+00
  0.31617451E+00  0.54097672E+00  0.54927396E+00
  0.60688074E+00  0.76904375E+00  0.34934046E+00
  0.63371626E-01  0.90905618E+00  0.60813377E+00
  0.90804097E+00  0.16432069E-03  0.35836448E+00
  0.33922993E+00  0.79910118E-01  0.39442678E+00
  0.14860197E+00  0.98092437E+00  0.19560101E+00
  0.72522347E+00  0.55551029E+00  0.60862863E+00
  0.63176535E+00  0.76013721E+00  0.21057180E+00
  0.65525900E+00  0.17799655E+00  0.16341231E+00
  0.56623595E+00  0.87125376E+00  0.67433538E+00
  0.90008384E+00  0.25528134E+00  0.29621602E+00
  0.85093129E+00  0.92967486E+00  0.23697935E+00
  0.66972423E-01  0.43013496E+00  0.36279073E+00
  0.87470912E+00  0.72048741E+00  0.39093007E+00
  0.77265931E+00  0.33644025E+00  0.35198613E+00
  0.14634876E+00  0.44380557E+00  0.51464585E+00
  0.82787454E+00  0.45550597E+00  0.68461104E+00
  0.35007270E+00  0.78179158E+00  0.42490340E+00
  0.13582275E+00  0.81417545E+00  0.25270900E+00
  0.23849820E+00  0.56596369E+00  0.63898017E+00
  0.67731125E-01  0.49866461E+00  0.17898954E+00
  0.34992479E+00  0.51461613E-02  0.16583534E+00
  0.51956471E+00  0.47950949E-01  0.51979060E+00
  0.58964754E-01  0.37788673E+00  0.26553024E+00
  0.91029925E+00  0.73260813E+00  0.23870151E+00
  0.96402712E+00  0.12353708E+00  0.20140004E+00
  0.14670018E+00  0.99312545E+00  0.47045226E+00
  0.29552408E+00  0.85485438E+00  0.51516610E+00
  0.42131407E+00  0.80203491E+00  0.19956743E+00
  0.77956795E+00  0.60951545E+00  0.18106844E+00
  0.97297420E+00  0.95317663E+00  0.52370407E+00
  0.10522767E+00  0.34341822E+00  0.60184256E+00
  0.14201918E+00  0.21688808E+00  0.17164281E+00
  0.34832122E+00  0.28425192E+00  0.48235854E+00
  0.63279383E+00  0.11487370E+00  0.30579463E+00
  0.66389954E+00  0.18385384E+00  0.38845182E+00
  0.91072191E-01  0.10593616E+00  0.31460698E+00
  0.65336278E+00  0.95726633E+00  0.59949682E+00
  0.56060415E+00  0.89052945E+00  0.43052080E+00
  0.18492277E+00  0.71494247E+00  0.16866648E+00
  0.71954975E+00  0.95381820E+00  0.16171958E+00
  0.90445483E+00  0.27887947E+00  0.63508708E+00
  0.23304701E+00  0.78352342E+00  0.33749601E+00
  0.73904513E+00  0.65353395E+00  0.29645712E+00
  0.17267828E+00  0.72504946E+00  0.57798587E+00
  0.79570332E+00  0.52053356E-01  0.43905689E+00
  0.43096514E+00  0.37955639E+00  0.55694192E+00
  0.86906233E+00  0.17014915E+00  0.50734217E+00
  0.73197327E+00  0.93398834E+00  0.31244396E+00
  0.71847727E-01  0.89365601E+00  0.39623389E+00
  0.86872451E+00  0.85099038E+00  0.62323013E+00
  0.17555719E+00  0.15832428E+00  0.51664626E+00
  0.72960053E+00  0.18092180E+00  0.56805192E+00
  0.18510680E+00  0.25020517E+00  0.39909719E+00
  0.10198804E+00  0.75413423E+00  0.46044276E+00
  0.42611365E+00  0.47482440E-01  0.30618205E+00
  0.84983034E+00  0.40770104E+00  0.17631434E+00
  0.62716816E+00  0.38390340E+00  0.56615460E+00
  0.55171177E+00  0.69959871E+00  0.61122649E+00
  0.86133224E+00  0.47798216E+00  0.40855537E+00
  0.74815898E+00  0.73001541E+00  0.68289117E+00
  0.77102621E+00  0.33461567E+00  0.46857431E+00
  0.82930078E+00  0.72115351E+00  0.55049745E+00
  0.74175179E+00  0.26537514E+00  0.22717708E+00
  0.93874036E-01  0.64017777E+00  0.38155014E+00
  0.43355713E+00  0.83501092E+00  0.30351054E+00
  0.34312661E+00  0.72810807E+00  0.54616632E-01
  0.40194694E+00  0.59748191E+00  0.81246031E-01
  0.33848113E+00  0.51972739E+00  0.24985731E+00
  0.28614999E+00  0.39869392E+00  0.26142579E+00
  0.50820565E+00  0.49152008E+00  0.28898598E+00
  0.47617938E+00  0.35480220E+00  0.30194839E+00
  0.32659667E+00  0.39385835E+00  0.34333368E+00
  0.32422554E+00  0.52574623E+00  0.32947436E+00
  0.49688104E+00  0.55803154E+00  0.36891599E+00
  0.51458876E+00  0.42508410E+00  0.37478615E+00
  0.56221215E+00  0.48414648E+00  0.22262475E+00
  0.55490045E+00  0.42331260E+00  0.17053223E+00
  0.47763488E+00  0.54672599E+00  0.18280586E+00
  0.33535250E+00  0.25344970E+00  0.21826144E+00
  0.44199669E+00  0.25244890E+00  0.17742252E+00
  0.47426923E+00  0.26247676E+00  0.23666248E+00
  0.28919111E+00  0.50782574E+00  0.18486943E+00
  0.36049238E+00  0.43806681E+00  0.14174644E+00
  0.26229744E+00  0.36828462E+00  0.17272181E+00
  0.34918913E+00  0.57526910E+00  0.41975825E+00
  0.33265881E+00  0.43186900E+00  0.42453441E+00
  0.44189381E+00  0.48657355E+00  0.49166004E+00
  0.51618210E+00  0.41563028E+00  0.45053969E+00
  0.63890123E+00  0.54303727E+00  0.44471158E+00
  0.53956789E+00  0.63456294E+00  0.43341215E+00
  0.60725026E+00  0.70737579E+00  0.50172326E+00
  0.51498312E+00  0.61602753E+00  0.52625064E+00
  0.65293820E+00  0.58468018E+00  0.51973681E+00
  0.20681266E+00  0.12041550E+00  0.26727040E+00
  0.27115645E+00  0.58466516E-01  0.23248702E+00
  0.37347207E+00  0.93970495E+00  0.60109273E+00
  0.34175515E+00  0.94290876E+00  0.55048954E+00
  0.40632804E+00  0.23103989E+00  0.46979907E+00
  0.50905596E+00  0.10179999E+00  0.46862450E+00
  0.72328420E+00  0.50782446E+00  0.28834993E+00
  0.70854792E+00  0.39940579E+00  0.30405596E+00
  0.95046009E+00  0.66035533E+00  0.52570370E+00
  0.35070682E-01  0.67416371E+00  0.48803444E+00
  0.71307635E+00  0.84153633E+00  0.45233235E+00
  0.81992673E+00  0.79723404E+00  0.43080739E+00
  0.29480411E+00  0.54485708E+00  0.58096083E+00
  0.25831681E+00  0.50832039E+00  0.53139576E+00
  0.59107781E+00  0.76295171E+00  0.38014729E+00
  0.54205639E+00  0.79030297E+00  0.33256646E+00
  0.12377525E+00  0.89639936E+00  0.62885307E+00
  0.99299019E+00  0.88850900E+00  0.62635739E+00
  0.87735631E+00  0.44707034E-01  0.38134984E+00
  0.84298291E+00  0.97057971E+00  0.33883647E+00
  0.27542140E+00  0.12387681E+00  0.39374628E+00
  0.43694350E+00  0.12065143E+00  0.42541713E+00
  0.21373051E+00  0.98575455E+00  0.17460414E+00
  0.82545183E-01  0.16696088E-01  0.18648141E+00
  0.66873820E+00  0.61089089E+00  0.61239858E+00
  0.75872618E+00  0.53587128E+00  0.63825397E+00
  0.65865882E+00  0.82567947E+00  0.19816969E+00
  0.66693266E+00  0.69795683E+00  0.19755832E+00
  0.63395916E+00  0.20011030E+00  0.13277529E+00
  0.66417264E+00  0.10161195E+00  0.16004865E+00
  0.59631185E+00  0.91654317E+00  0.65012763E+00
  0.56575858E+00  0.90992452E+00  0.70267253E+00
  0.95452770E+00  0.19989911E+00  0.29857270E+00
  0.84909893E+00  0.24474767E+00  0.26872608E+00
  0.89710223E+00  0.98608371E+00  0.24292917E+00
  0.79084672E+00  0.93680417E+00  0.25763936E+00
  0.62842558E-03  0.42383017E+00  0.38093948E+00
  0.47213553E-01  0.43362397E+00  0.33050074E+00
  0.94982768E+00  0.71345953E+00  0.37883730E+00
  0.82877704E+00  0.69349926E+00  0.36537781E+00
  0.81317562E+00  0.39715469E+00  0.36234327E+00
  0.93420558E-01  0.49674380E+00  0.50539362E+00
  0.15491452E+00  0.40349350E+00  0.48739253E+00
  0.85213821E+00  0.39128586E+00  0.66849532E+00
  0.81254524E+00  0.43373522E+00  0.71532371E+00
  0.30008554E+00  0.79995039E+00  0.40069992E+00
  0.30454656E+00  0.79554041E+00  0.45139632E+00
  0.15535236E+00  0.87207532E+00  0.23136894E+00
  0.62697636E-01  0.78402723E+00  0.24279828E+00
  0.18960760E+00  0.60775366E+00  0.61745158E+00
  0.18982703E+00  0.51360986E+00  0.65312429E+00
  0.85718519E-01  0.56436729E+00  0.16356543E+00
  0.10707390E+00  0.45031684E+00  0.15921341E+00
  0.37393869E+00  0.93360131E+00  0.16384160E+00
  0.35545049E+00  0.28339121E-01  0.13333150E+00
  0.56222633E+00  0.93519909E-01  0.53919581E+00
  0.46680443E+00  0.16232670E-01  0.54095773E+00
  0.88368684E-02  0.31796302E+00  0.26483370E+00
  0.87770125E+00  0.68122904E+00  0.21628832E+00
  0.88712449E+00  0.80583572E+00  0.23063691E+00
  0.25556316E-01  0.17085321E+00  0.18712145E+00
  0.13009742E+00  0.96844068E+00  0.43994523E+00
  0.80536771E-01  0.97962067E+00  0.48794420E+00
  0.27125462E+00  0.80413250E+00  0.53790673E+00
  0.23252368E+00  0.89507599E+00  0.50324587E+00
  0.36226495E+00  0.75584298E+00  0.18876062E+00
  0.49665462E+00  0.77015929E+00  0.19641664E+00
  0.78266887E+00  0.64535639E+00  0.15242237E+00
  0.77959580E+00  0.52846298E+00  0.17742049E+00
  0.94294022E+00  0.88764573E+00  0.51218708E+00
  0.16725286E+00  0.29350623E+00  0.60625733E+00
  0.10987640E+00  0.37341281E+00  0.57099365E+00
  0.14488821E+00  0.21311389E+00  0.13901457E+00
  0.19928132E+00  0.17267976E+00  0.18168421E+00
  0.28148687E+00  0.24367686E+00  0.49198758E+00
  0.40543388E+00  0.34555464E+00  0.52803530E+00
  0.64613284E+00  0.14984982E+00  0.33809232E+00
  0.69703458E+00  0.25933653E+00  0.38564992E+00
  0.60302835E+00  0.18180792E+00  0.40996373E+00
  0.23351463E-01  0.65701788E-01  0.32393615E+00
  0.12404010E+00  0.13636429E+00  0.34157004E+00
  0.60573095E+00  0.95120561E+00  0.57490407E+00
  0.55322617E+00  0.94803796E+00  0.45414380E+00
  0.15583182E+00  0.72578221E+00  0.19920305E+00
  0.12783649E+00  0.73874491E+00  0.14740670E+00
  0.36809729E+00  0.74547607E-01  0.28344806E+00
  0.73602568E+00  0.93593900E+00  0.13028369E+00
  0.85741675E+00  0.22910447E+00  0.61749993E+00
  0.97251108E+00  0.28687939E+00  0.61826697E+00
  0.30423364E+00  0.81045951E+00  0.33267992E+00
  0.18549130E+00  0.81625804E+00  0.31491721E+00
  0.67514880E+00  0.69337498E+00  0.30773641E+00
  0.76155305E+00  0.70217951E+00  0.27142893E+00
  0.12761085E+00  0.67652035E+00  0.55618770E+00
  0.11006545E+00  0.76710136E+00  0.58704634E+00
  0.79648324E+00  0.97337371E+00  0.43783170E+00
  0.73735364E+00  0.89283704E-01  0.42207875E+00
  0.51785977E+00  0.38690679E+00  0.55893664E+00
  0.38887153E+00  0.45410200E+00  0.55322871E+00
  0.93622757E+00  0.14804351E+00  0.51994597E+00
  0.69455214E+00  0.59853527E-02  0.30931591E+00
  0.68829602E+00  0.87613579E+00  0.32778904E+00
  0.13429328E+00  0.88311396E+00  0.37651242E+00
  0.12303789E-01  0.93255479E+00  0.38216613E+00
  0.86183980E+00  0.80451484E+00  0.59772975E+00
  0.82955414E+00  0.81584159E+00  0.64938890E+00
  0.20757610E+00  0.12664004E+00  0.54215540E+00
  0.17768667E+00  0.10905949E+00  0.49046604E+00
  0.71695677E+00  0.11329117E+00  0.58149085E+00
  0.77986313E+00  0.16841171E+00  0.54000945E+00
  0.13875516E+00  0.31044405E+00  0.38754399E+00
  0.22182503E+00  0.26953189E+00  0.42600342E+00
  0.10427413E+00  0.69979872E+00  0.43617075E+00
  0.87418288E-01  0.82230265E+00  0.44373373E+00
  0.48828668E+00  0.95855774E-01  0.30641374E+00
  0.35472987E+00  0.55902451E-01  0.36425211E+00
  0.82862164E+00  0.35015922E+00  0.19565368E+00
  0.91999026E+00  0.43359953E+00  0.19007871E+00
  0.67540136E+00  0.43141924E+00  0.58589236E+00
  0.65199954E+00  0.30855336E+00  0.56541226E+00
  0.47375073E+00  0.68126224E+00  0.61156401E+00
  0.56400009E+00  0.75721924E+00  0.63274538E+00
  0.87001385E+00  0.55043417E+00  0.41952204E+00
  0.82364931E+00  0.43173193E+00  0.43108997E+00
  0.68589136E+00  0.76789599E+00  0.69295982E+00
  0.79343196E+00  0.70184433E+00  0.70539590E+00
  0.80457322E+00  0.27229202E+00  0.48030293E+00
  0.69712279E+00  0.33879652E+00  0.47955396E+00
  0.79750221E+00  0.66268852E+00  0.56721701E+00
  0.79543726E+00  0.73291784E+00  0.52158743E+00
  0.69185786E+00  0.23957873E+00  0.20352057E+00
  0.15124835E+00  0.66657516E+00  0.36231041E+00
  0.83423742E-01  0.57033401E+00  0.36974048E+00
  0.43710277E+00  0.91416611E+00  0.30547400E+00
  0.48345980E+00  0.86701996E+00  0.42660725E+00
  0.40502952E+00  0.81238976E+00  0.27423938E+00
  0.82942984E+00  0.29072237E+00  0.33878296E+00
  0.47903774E-01  0.41041952E+00  0.23696419E+00
  0.89972150E+00  0.13777174E+00  0.18034823E+00
  0.66082442E+00  0.16340294E+00  0.28281103E+00
  0.84412913E+00  0.10902946E+00  0.48733222E+00
  0.71485836E+00  0.32372567E+00  0.24401111E+00
  0.19125603E-01  0.93654952E+00  0.54961417E+00
  0.72580649E+00  0.93216032E+00  0.59261488E+00
  0.78327939E+00  0.95589041E+00  0.17791810E+00
  0.40459498E+00  0.40326985E+00  0.20930583E+00
  0.00000000E+00  0.00000000E+00  0.00000000E+00
  0.00000000E+00  0.00000000E+00  0.00000000E+00
  0.00000000E+00  0.00000000E+00  0.00000000E+00
  0.00000000E+00  0.00000000E+00  0.00000000E+00
  0.00000000E+00  0.00000000E+00  0.00000000E+00
  0.00000000E+00  0.00000000E+00  0.00000000E+00
  0.00000000E+00  0.00000000E+00  0.00000000E+00
  0.00000000E+00  0.00000000E+00  0.00000000E+00
  0.00000000E+00  0.00000000E+00  0.00000000E+00
  0.00000000E+00  0.00000000E+00  0.00000000E+00
  0.00000000E+00  0.00000000E+00  0.00000000E+00
  0.00000000E+00  0.00000000E+00  0.00000000E+00
  0.00000000E+00  0.00000000E+00  0.00000000E+00
  0.00000000E+00  0.00000000E+00  0.00000000E+00
  0.00000000E+00  0.00000000E+00  0.00000000E+00
  0.00000000E+00  0.00000000E+00  0.00000000E+00
  0.00000000E+00  0.00000000E+00  0.00000000E+00
  0.00000000E+00  0.00000000E+00  0.00000000E+00
  0.00000000E+00  0.00000000E+00  0.00000000E+00
  0.00000000E+00  0.00000000E+00  0.00000000E+00
  0.00000000E+00  0.00000000E+00  0.00000000E+00
  0.00000000E+00  0.00000000E+00  0.00000000E+00
  0.00000000E+00  0.00000000E+00  0.00000000E+00
  0.00000000E+00  0.00000000E+00  0.00000000E+00
  0.00000000E+00  0.00000000E+00  0.00000000E+00
  0.00000000E+00  0.00000000E+00  0.00000000E+00
  0.00000000E+00  0.00000000E+00  0.00000000E+00
  0.00000000E+00  0.00000000E+00  0.00000000E+00
  0.00000000E+00  0.00000000E+00  0.00000000E+00
  0.00000000E+00  0.00000000E+00  0.00000000E+00
  0.00000000E+00  0.00000000E+00  0.00000000E+00
  0.00000000E+00  0.00000000E+00  0.00000000E+00
  0.00000000E+00  0.00000000E+00  0.00000000E+00
  0.00000000E+00  0.00000000E+00  0.00000000E+00
  0.00000000E+00  0.00000000E+00  0.00000000E+00
  0.00000000E+00  0.00000000E+00  0.00000000E+00
  0.00000000E+00  0.00000000E+00  0.00000000E+00
  0.00000000E+00  0.00000000E+00  0.00000000E+00
  0.00000000E+00  0.00000000E+00  0.00000000E+00
  0.00000000E+00  0.00000000E+00  0.00000000E+00
  0.00000000E+00  0.00000000E+00  0.00000000E+00
  0.00000000E+00  0.00000000E+00  0.00000000E+00
  0.00000000E+00  0.00000000E+00  0.00000000E+00
  0.00000000E+00  0.00000000E+00  0.00000000E+00
  0.00000000E+00  0.00000000E+00  0.00000000E+00
  0.00000000E+00  0.00000000E+00  0.00000000E+00
  0.00000000E+00  0.00000000E+00  0.00000000E+00
  0.00000000E+00  0.00000000E+00  0.00000000E+00
  0.00000000E+00  0.00000000E+00  0.00000000E+00
  0.00000000E+00  0.00000000E+00  0.00000000E+00
  0.00000000E+00  0.00000000E+00  0.00000000E+00
  0.00000000E+00  0.00000000E+00  0.00000000E+00
  0.00000000E+00  0.00000000E+00  0.00000000E+00
  0.00000000E+00  0.00000000E+00  0.00000000E+00
  0.00000000E+00  0.00000000E+00  0.00000000E+00
  0.00000000E+00  0.00000000E+00  0.00000000E+00
  0.00000000E+00  0.00000000E+00  0.00000000E+00
  0.00000000E+00  0.00000000E+00  0.00000000E+00
  0.00000000E+00  0.00000000E+00  0.00000000E+00
  0.00000000E+00  0.00000000E+00  0.00000000E+00
  0.00000000E+00  0.00000000E+00  0.00000000E+00
  0.00000000E+00  0.00000000E+00  0.00000000E+00
  0.00000000E+00  0.00000000E+00  0.00000000E+00
  0.00000000E+00  0.00000000E+00  0.00000000E+00
  0.00000000E+00  0.00000000E+00  0.00000000E+00
  0.00000000E+00  0.00000000E+00  0.00000000E+00
  0.00000000E+00  0.00000000E+00  0.00000000E+00
  0.00000000E+00  0.00000000E+00  0.00000000E+00
  0.00000000E+00  0.00000000E+00  0.00000000E+00
  0.00000000E+00  0.00000000E+00  0.00000000E+00
  0.00000000E+00  0.00000000E+00  0.00000000E+00
  0.00000000E+00  0.00000000E+00  0.00000000E+00
  0.00000000E+00  0.00000000E+00  0.00000000E+00
  0.00000000E+00  0.00000000E+00  0.00000000E+00
  0.00000000E+00  0.00000000E+00  0.00000000E+00
  0.00000000E+00  0.00000000E+00  0.00000000E+00
  0.00000000E+00  0.00000000E+00  0.00000000E+00
  0.00000000E+00  0.00000000E+00  0.00000000E+00
  0.00000000E+00  0.00000000E+00  0.00000000E+00
  0.00000000E+00  0.00000000E+00  0.00000000E+00
  0.00000000E+00  0.00000000E+00  0.00000000E+00
  0.00000000E+00  0.00000000E+00  0.00000000E+00
  0.00000000E+00  0.00000000E+00  0.00000000E+00
  0.00000000E+00  0.00000000E+00  0.00000000E+00
  0.00000000E+00  0.00000000E+00  0.00000000E+00
  0.00000000E+00  0.00000000E+00  0.00000000E+00
  0.00000000E+00  0.00000000E+00  0.00000000E+00
  0.00000000E+00  0.00000000E+00  0.00000000E+00
  0.00000000E+00  0.00000000E+00  0.00000000E+00
  0.00000000E+00  0.00000000E+00  0.00000000E+00
  0.00000000E+00  0.00000000E+00  0.00000000E+00
  0.00000000E+00  0.00000000E+00  0.00000000E+00
  0.00000000E+00  0.00000000E+00  0.00000000E+00
  0.00000000E+00  0.00000000E+00  0.00000000E+00
  0.00000000E+00  0.00000000E+00  0.00000000E+00
  0.00000000E+00  0.00000000E+00  0.00000000E+00
  0.00000000E+00  0.00000000E+00  0.00000000E+00
  0.00000000E+00  0.00000000E+00  0.00000000E+00
  0.00000000E+00  0.00000000E+00  0.00000000E+00
  0.00000000E+00  0.00000000E+00  0.00000000E+00
  0.00000000E+00  0.00000000E+00  0.00000000E+00
  0.00000000E+00  0.00000000E+00  0.00000000E+00
  0.00000000E+00  0.00000000E+00  0.00000000E+00
  0.00000000E+00  0.00000000E+00  0.00000000E+00
  0.00000000E+00  0.00000000E+00  0.00000000E+00
  0.00000000E+00  0.00000000E+00  0.00000000E+00
  0.00000000E+00  0.00000000E+00  0.00000000E+00
  0.00000000E+00  0.00000000E+00  0.00000000E+00
  0.00000000E+00  0.00000000E+00  0.00000000E+00
  0.00000000E+00  0.00000000E+00  0.00000000E+00
  0.00000000E+00  0.00000000E+00  0.00000000E+00
  0.00000000E+00  0.00000000E+00  0.00000000E+00
  0.00000000E+00  0.00000000E+00  0.00000000E+00
  0.00000000E+00  0.00000000E+00  0.00000000E+00
  0.00000000E+00  0.00000000E+00  0.00000000E+00
  0.00000000E+00  0.00000000E+00  0.00000000E+00
  0.00000000E+00  0.00000000E+00  0.00000000E+00
  0.00000000E+00  0.00000000E+00  0.00000000E+00
  0.00000000E+00  0.00000000E+00  0.00000000E+00
  0.00000000E+00  0.00000000E+00  0.00000000E+00
  0.00000000E+00  0.00000000E+00  0.00000000E+00
  0.00000000E+00  0.00000000E+00  0.00000000E+00
  0.00000000E+00  0.00000000E+00  0.00000000E+00
  0.00000000E+00  0.00000000E+00  0.00000000E+00
  0.00000000E+00  0.00000000E+00  0.00000000E+00
  0.00000000E+00  0.00000000E+00  0.00000000E+00
  0.00000000E+00  0.00000000E+00  0.00000000E+00
  0.00000000E+00  0.00000000E+00  0.00000000E+00
  0.00000000E+00  0.00000000E+00  0.00000000E+00
  0.00000000E+00  0.00000000E+00  0.00000000E+00
  0.00000000E+00  0.00000000E+00  0.00000000E+00
  0.00000000E+00  0.00000000E+00  0.00000000E+00
  0.00000000E+00  0.00000000E+00  0.00000000E+00
  0.00000000E+00  0.00000000E+00  0.00000000E+00
  0.00000000E+00  0.00000000E+00  0.00000000E+00
  0.00000000E+00  0.00000000E+00  0.00000000E+00
  0.00000000E+00  0.00000000E+00  0.00000000E+00
  0.00000000E+00  0.00000000E+00  0.00000000E+00
  0.00000000E+00  0.00000000E+00  0.00000000E+00
  0.00000000E+00  0.00000000E+00  0.00000000E+00
  0.00000000E+00  0.00000000E+00  0.00000000E+00
  0.00000000E+00  0.00000000E+00  0.00000000E+00
  0.00000000E+00  0.00000000E+00  0.00000000E+00
  0.00000000E+00  0.00000000E+00  0.00000000E+00
  0.00000000E+00  0.00000000E+00  0.00000000E+00
  0.00000000E+00  0.00000000E+00  0.00000000E+00
  0.00000000E+00  0.00000000E+00  0.00000000E+00
  0.00000000E+00  0.00000000E+00  0.00000000E+00
  0.00000000E+00  0.00000000E+00  0.00000000E+00
  0.00000000E+00  0.00000000E+00  0.00000000E+00
  0.00000000E+00  0.00000000E+00  0.00000000E+00
  0.00000000E+00  0.00000000E+00  0.00000000E+00
  0.00000000E+00  0.00000000E+00  0.00000000E+00
  0.00000000E+00  0.00000000E+00  0.00000000E+00
  0.00000000E+00  0.00000000E+00  0.00000000E+00
  0.00000000E+00  0.00000000E+00  0.00000000E+00
  0.00000000E+00  0.00000000E+00  0.00000000E+00
  0.00000000E+00  0.00000000E+00  0.00000000E+00
  0.00000000E+00  0.00000000E+00  0.00000000E+00
  0.00000000E+00  0.00000000E+00  0.00000000E+00
  0.00000000E+00  0.00000000E+00  0.00000000E+00
  0.00000000E+00  0.00000000E+00  0.00000000E+00
  0.00000000E+00  0.00000000E+00  0.00000000E+00
  0.00000000E+00  0.00000000E+00  0.00000000E+00
  0.00000000E+00  0.00000000E+00  0.00000000E+00
  0.00000000E+00  0.00000000E+00  0.00000000E+00
  0.00000000E+00  0.00000000E+00  0.00000000E+00
  0.00000000E+00  0.00000000E+00  0.00000000E+00
  0.00000000E+00  0.00000000E+00  0.00000000E+00
  0.00000000E+00  0.00000000E+00  0.00000000E+00
  0.00000000E+00  0.00000000E+00  0.00000000E+00
  0.00000000E+00  0.00000000E+00  0.00000000E+00
  0.00000000E+00  0.00000000E+00  0.00000000E+00
  0.00000000E+00  0.00000000E+00  0.00000000E+00
  0.00000000E+00  0.00000000E+00  0.00000000E+00
  0.00000000E+00  0.00000000E+00  0.00000000E+00
  0.00000000E+00  0.00000000E+00  0.00000000E+00
  0.00000000E+00  0.00000000E+00  0.00000000E+00
  0.00000000E+00  0.00000000E+00  0.00000000E+00
  0.00000000E+00  0.00000000E+00  0.00000000E+00
  0.00000000E+00  0.00000000E+00  0.00000000E+00
  0.00000000E+00  0.00000000E+00  0.00000000E+00
  0.00000000E+00  0.00000000E+00  0.00000000E+00
  0.00000000E+00  0.00000000E+00  0.00000000E+00
  0.00000000E+00  0.00000000E+00  0.00000000E+00
  0.00000000E+00  0.00000000E+00  0.00000000E+00
  0.00000000E+00  0.00000000E+00  0.00000000E+00
  0.00000000E+00  0.00000000E+00  0.00000000E+00
  0.00000000E+00  0.00000000E+00  0.00000000E+00
  0.00000000E+00  0.00000000E+00  0.00000000E+00
  0.00000000E+00  0.00000000E+00  0.00000000E+00
  0.00000000E+00  0.00000000E+00  0.00000000E+00
  0.00000000E+00  0.00000000E+00  0.00000000E+00
  0.00000000E+00  0.00000000E+00  0.00000000E+00
  0.00000000E+00  0.00000000E+00  0.00000000E+00
  0.00000000E+00  0.00000000E+00  0.00000000E+00
  0.00000000E+00  0.00000000E+00  0.00000000E+00
  0.00000000E+00  0.00000000E+00  0.00000000E+00
  0.00000000E+00  0.00000000E+00  0.00000000E+00
  0.00000000E+00  0.00000000E+00  0.00000000E+00
  0.00000000E+00  0.00000000E+00  0.00000000E+00
  0.00000000E+00  0.00000000E+00  0.00000000E+00
  0.00000000E+00  0.00000000E+00  0.00000000E+00
  0.00000000E+00  0.00000000E+00  0.00000000E+00
  0.00000000E+00  0.00000000E+00  0.00000000E+00
  0.00000000E+00  0.00000000E+00  0.00000000E+00
  0.00000000E+00  0.00000000E+00  0.00000000E+00
  0.00000000E+00  0.00000000E+00  0.00000000E+00
  0.00000000E+00  0.00000000E+00  0.00000000E+00
  0.00000000E+00  0.00000000E+00  0.00000000E+00
  0.00000000E+00  0.00000000E+00  0.00000000E+00
  0.00000000E+00  0.00000000E+00  0.00000000E+00
  0.00000000E+00  0.00000000E+00  0.00000000E+00
  0.00000000E+00  0.00000000E+00  0.00000000E+00
  0.00000000E+00  0.00000000E+00  0.00000000E+00
  0.00000000E+00  0.00000000E+00  0.00000000E+00
  0.00000000E+00  0.00000000E+00  0.00000000E+00
  0.00000000E+00  0.00000000E+00  0.00000000E+00
  0.00000000E+00  0.00000000E+00  0.00000000E+00
  0.00000000E+00  0.00000000E+00  0.00000000E+00
  0.00000000E+00  0.00000000E+00  0.00000000E+00
  0.00000000E+00  0.00000000E+00  0.00000000E+00
  0.00000000E+00  0.00000000E+00  0.00000000E+00
  0.00000000E+00  0.00000000E+00  0.00000000E+00
  0.00000000E+00  0.00000000E+00  0.00000000E+00
  0.00000000E+00  0.00000000E+00  0.00000000E+00
  0.00000000E+00  0.00000000E+00  0.00000000E+00
  0.00000000E+00  0.00000000E+00  0.00000000E+00
  0.00000000E+00  0.00000000E+00  0.00000000E+00
  0.00000000E+00  0.00000000E+00  0.00000000E+00
  0.00000000E+00  0.00000000E+00  0.00000000E+00
  0.00000000E+00  0.00000000E+00  0.00000000E+00
  0.00000000E+00  0.00000000E+00  0.00000000E+00
  0.00000000E+00  0.00000000E+00  0.00000000E+00
  0.00000000E+00  0.00000000E+00  0.00000000E+00
  0.00000000E+00  0.00000000E+00  0.00000000E+00
  0.00000000E+00  0.00000000E+00  0.00000000E+00
  0.00000000E+00  0.00000000E+00  0.00000000E+00
  0.00000000E+00  0.00000000E+00  0.00000000E+00
  0.00000000E+00  0.00000000E+00  0.00000000E+00
  0.00000000E+00  0.00000000E+00  0.00000000E+00
  0.00000000E+00  0.00000000E+00  0.00000000E+00
  0.00000000E+00  0.00000000E+00  0.00000000E+00
  0.00000000E+00  0.00000000E+00  0.00000000E+00
  0.00000000E+00  0.00000000E+00  0.00000000E+00
  0.00000000E+00  0.00000000E+00  0.00000000E+00
  0.00000000E+00  0.00000000E+00  0.00000000E+00
  0.00000000E+00  0.00000000E+00  0.00000000E+00
  0.00000000E+00  0.00000000E+00  0.00000000E+00
  0.00000000E+00  0.00000000E+00  0.00000000E+00
  0.00000000E+00  0.00000000E+00  0.00000000E+00
  0.00000000E+00  0.00000000E+00  0.00000000E+00
  0.00000000E+00  0.00000000E+00  0.00000000E+00
  0.00000000E+00  0.00000000E+00  0.00000000E+00
  0.00000000E+00  0.00000000E+00  0.00000000E+00
  0.00000000E+00  0.00000000E+00  0.00000000E+00
  0.00000000E+00  0.00000000E+00  0.00000000E+00
  0.00000000E+00  0.00000000E+00  0.00000000E+00
  0.00000000E+00  0.00000000E+00  0.00000000E+00
  0.00000000E+00  0.00000000E+00  0.00000000E+00
  0.00000000E+00  0.00000000E+00  0.00000000E+00
  0.00000000E+00  0.00000000E+00  0.00000000E+00
  0.00000000E+00  0.00000000E+00  0.00000000E+00
  0.00000000E+00  0.00000000E+00  0.00000000E+00
  0.00000000E+00  0.00000000E+00  0.00000000E+00
  0.00000000E+00  0.00000000E+00  0.00000000E+00
  0.00000000E+00  0.00000000E+00  0.00000000E+00
  0.00000000E+00  0.00000000E+00  0.00000000E+00
  0.00000000E+00  0.00000000E+00  0.00000000E+00
  0.00000000E+00  0.00000000E+00  0.00000000E+00
  0.00000000E+00  0.00000000E+00  0.00000000E+00
  0.00000000E+00  0.00000000E+00  0.00000000E+00
  0.00000000E+00  0.00000000E+00  0.00000000E+00
  0.00000000E+00  0.00000000E+00  0.00000000E+00
  0.00000000E+00  0.00000000E+00  0.00000000E+00
  0.00000000E+00  0.00000000E+00  0.00000000E+00
  0.00000000E+00  0.00000000E+00  0.00000000E+00
  0.00000000E+00  0.00000000E+00  0.00000000E+00
  0.00000000E+00  0.00000000E+00  0.00000000E+00
  0.00000000E+00  0.00000000E+00  0.00000000E+00
  0.00000000E+00  0.00000000E+00  0.00000000E+00
  0.00000000E+00  0.00000000E+00  0.00000000E+00
  0.00000000E+00  0.00000000E+00  0.00000000E+00
  0.00000000E+00  0.00000000E+00  0.00000000E+00
  0.00000000E+00  0.00000000E+00  0.00000000E+00
  0.00000000E+00  0.00000000E+00  0.00000000E+00
  0.00000000E+00  0.00000000E+00  0.00000000E+00
  0.00000000E+00  0.00000000E+00  0.00000000E+00
  0.00000000E+00  0.00000000E+00  0.00000000E+00
  0.00000000E+00  0.00000000E+00  0.00000000E+00
  0.00000000E+00  0.00000000E+00  0.00000000E+00
  0.00000000E+00  0.00000000E+00  0.00000000E+00
  0.00000000E+00  0.00000000E+00  0.00000000E+00
  0.00000000E+00  0.00000000E+00  0.00000000E+00
  0.00000000E+00  0.00000000E+00  0.00000000E+00
  0.00000000E+00  0.00000000E+00  0.00000000E+00
  0.00000000E+00  0.00000000E+00  0.00000000E+00
  0.00000000E+00  0.00000000E+00  0.00000000E+00
  0.00000000E+00  0.00000000E+00  0.00000000E+00
  0.00000000E+00  0.00000000E+00  0.00000000E+00
  0.00000000E+00  0.00000000E+00  0.00000000E+00
  0.00000000E+00  0.00000000E+00  0.00000000E+00
  0.00000000E+00  0.00000000E+00  0.00000000E+00
  0.00000000E+00  0.00000000E+00  0.00000000E+00
  0.00000000E+00  0.00000000E+00  0.00000000E+00
  0.00000000E+00  0.00000000E+00  0.00000000E+00
  0.00000000E+00  0.00000000E+00  0.00000000E+00
  0.00000000E+00  0.00000000E+00  0.00000000E+00
  0.00000000E+00  0.00000000E+00  0.00000000E+00
  0.00000000E+00  0.00000000E+00  0.00000000E+00
  0.00000000E+00  0.00000000E+00  0.00000000E+00
  0.00000000E+00  0.00000000E+00  0.00000000E+00
  0.00000000E+00  0.00000000E+00  0.00000000E+00
  0.00000000E+00  0.00000000E+00  0.00000000E+00
  0.00000000E+00  0.00000000E+00  0.00000000E+00
  0.00000000E+00  0.00000000E+00  0.00000000E+00
  0.00000000E+00  0.00000000E+00  0.00000000E+00
  0.00000000E+00  0.00000000E+00  0.00000000E+00
  0.00000000E+00  0.00000000E+00  0.00000000E+00
  0.00000000E+00  0.00000000E+00  0.00000000E+00
  0.00000000E+00  0.00000000E+00  0.00000000E+00
  0.00000000E+00  0.00000000E+00  0.00000000E+00
  0.00000000E+00  0.00000000E+00  0.00000000E+00
  0.00000000E+00  0.00000000E+00  0.00000000E+00
  0.00000000E+00  0.00000000E+00  0.00000000E+00
  0.00000000E+00  0.00000000E+00  0.00000000E+00
  0.00000000E+00  0.00000000E+00  0.00000000E+00
  0.00000000E+00  0.00000000E+00  0.00000000E+00
  0.00000000E+00  0.00000000E+00  0.00000000E+00
  0.00000000E+00  0.00000000E+00  0.00000000E+00
  0.00000000E+00  0.00000000E+00  0.00000000E+00
  0.00000000E+00  0.00000000E+00  0.00000000E+00
  0.00000000E+00  0.00000000E+00  0.00000000E+00
  0.00000000E+00  0.00000000E+00  0.00000000E+00
  0.00000000E+00  0.00000000E+00  0.00000000E+00
  0.00000000E+00  0.00000000E+00  0.00000000E+00
  0.00000000E+00  0.00000000E+00  0.00000000E+00
  0.00000000E+00  0.00000000E+00  0.00000000E+00
  0.00000000E+00  0.00000000E+00  0.00000000E+00
  0.00000000E+00  0.00000000E+00  0.00000000E+00
  0.00000000E+00  0.00000000E+00  0.00000000E+00
  0.00000000E+00  0.00000000E+00  0.00000000E+00
  0.00000000E+00  0.00000000E+00  0.00000000E+00
  0.00000000E+00  0.00000000E+00  0.00000000E+00
  0.00000000E+00  0.00000000E+00  0.00000000E+00
  0.00000000E+00  0.00000000E+00  0.00000000E+00
  0.00000000E+00  0.00000000E+00  0.00000000E+00
  0.00000000E+00  0.00000000E+00  0.00000000E+00
  0.00000000E+00  0.00000000E+00  0.00000000E+00
  0.00000000E+00  0.00000000E+00  0.00000000E+00
  0.00000000E+00  0.00000000E+00  0.00000000E+00
  0.00000000E+00  0.00000000E+00  0.00000000E+00
  0.00000000E+00  0.00000000E+00  0.00000000E+00
  0.00000000E+00  0.00000000E+00  0.00000000E+00
  0.00000000E+00  0.00000000E+00  0.00000000E+00
  0.00000000E+00  0.00000000E+00  0.00000000E+00
  0.00000000E+00  0.00000000E+00  0.00000000E+00
  0.00000000E+00  0.00000000E+00  0.00000000E+00
  0.00000000E+00  0.00000000E+00  0.00000000E+00
  0.00000000E+00  0.00000000E+00  0.00000000E+00
  0.00000000E+00  0.00000000E+00  0.00000000E+00
  0.00000000E+00  0.00000000E+00  0.00000000E+00
  0.00000000E+00  0.00000000E+00  0.00000000E+00
  0.00000000E+00  0.00000000E+00  0.00000000E+00
  0.00000000E+00  0.00000000E+00  0.00000000E+00
  0.00000000E+00  0.00000000E+00  0.00000000E+00
  0.00000000E+00  0.00000000E+00  0.00000000E+00
  0.00000000E+00  0.00000000E+00  0.00000000E+00
  0.00000000E+00  0.00000000E+00  0.00000000E+00
  0.00000000E+00  0.00000000E+00  0.00000000E+00
  0.00000000E+00  0.00000000E+00  0.00000000E+00
  0.00000000E+00  0.00000000E+00  0.00000000E+00
  0.00000000E+00  0.00000000E+00  0.00000000E+00
  0.00000000E+00  0.00000000E+00  0.00000000E+00
  0.00000000E+00  0.00000000E+00  0.00000000E+00
  0.00000000E+00  0.00000000E+00  0.00000000E+00
  0.00000000E+00  0.00000000E+00  0.00000000E+00
  0.00000000E+00  0.00000000E+00  0.00000000E+00
  0.00000000E+00  0.00000000E+00  0.00000000E+00
  0.00000000E+00  0.00000000E+00  0.00000000E+00
  0.00000000E+00  0.00000000E+00  0.00000000E+00
  0.00000000E+00  0.00000000E+00  0.00000000E+00
  0.00000000E+00  0.00000000E+00  0.00000000E+00
  0.00000000E+00  0.00000000E+00  0.00000000E+00
  0.00000000E+00  0.00000000E+00  0.00000000E+00
  0.00000000E+00  0.00000000E+00  0.00000000E+00
  0.00000000E+00  0.00000000E+00  0.00000000E+00
  0.00000000E+00  0.00000000E+00  0.00000000E+00
  0.00000000E+00  0.00000000E+00  0.00000000E+00
  0.00000000E+00  0.00000000E+00  0.00000000E+00
  0.00000000E+00  0.00000000E+00  0.00000000E+00
  0.00000000E+00  0.00000000E+00  0.00000000E+00
  0.00000000E+00  0.00000000E+00  0.00000000E+00
  0.00000000E+00  0.00000000E+00  0.00000000E+00
  0.00000000E+00  0.00000000E+00  0.00000000E+00
  0.00000000E+00  0.00000000E+00  0.00000000E+00
  0.00000000E+00  0.00000000E+00  0.00000000E+00
  0.00000000E+00  0.00000000E+00  0.00000000E+00
  0.00000000E+00  0.00000000E+00  0.00000000E+00
  0.00000000E+00  0.00000000E+00  0.00000000E+00
  0.00000000E+00  0.00000000E+00  0.00000000E+00
  0.00000000E+00  0.00000000E+00  0.00000000E+00
  0.00000000E+00  0.00000000E+00  0.00000000E+00
  0.00000000E+00  0.00000000E+00  0.00000000E+00
  0.00000000E+00  0.00000000E+00  0.00000000E+00
  0.00000000E+00  0.00000000E+00  0.00000000E+00
  0.00000000E+00  0.00000000E+00  0.00000000E+00
  0.00000000E+00  0.00000000E+00  0.00000000E+00
  0.00000000E+00  0.00000000E+00  0.00000000E+00
  0.00000000E+00  0.00000000E+00  0.00000000E+00
  0.00000000E+00  0.00000000E+00  0.00000000E+00
  0.00000000E+00  0.00000000E+00  0.00000000E+00
  0.00000000E+00  0.00000000E+00  0.00000000E+00
  0.00000000E+00  0.00000000E+00  0.00000000E+00
  0.00000000E+00  0.00000000E+00  0.00000000E+00
  0.00000000E+00  0.00000000E+00  0.00000000E+00
  0.00000000E+00  0.00000000E+00  0.00000000E+00
  0.00000000E+00  0.00000000E+00  0.00000000E+00
  0.00000000E+00  0.00000000E+00  0.00000000E+00
  0.00000000E+00  0.00000000E+00  0.00000000E+00
  0.00000000E+00  0.00000000E+00  0.00000000E+00
  0.00000000E+00  0.00000000E+00  0.00000000E+00
  0.00000000E+00  0.00000000E+00  0.00000000E+00
  0.00000000E+00  0.00000000E+00  0.00000000E+00
  0.00000000E+00  0.00000000E+00  0.00000000E+00
  0.00000000E+00  0.00000000E+00  0.00000000E+00
  0.00000000E+00  0.00000000E+00  0.00000000E+00
  0.00000000E+00  0.00000000E+00  0.00000000E+00
  0.00000000E+00  0.00000000E+00  0.00000000E+00
  0.00000000E+00  0.00000000E+00  0.00000000E+00
  0.00000000E+00  0.00000000E+00  0.00000000E+00
  0.00000000E+00  0.00000000E+00  0.00000000E+00
  0.00000000E+00  0.00000000E+00  0.00000000E+00
  0.00000000E+00  0.00000000E+00  0.00000000E+00
  0.00000000E+00  0.00000000E+00  0.00000000E+00
  0.00000000E+00  0.00000000E+00  0.00000000E+00
  0.00000000E+00  0.00000000E+00  0.00000000E+00
  0.00000000E+00  0.00000000E+00  0.00000000E+00
  0.00000000E+00  0.00000000E+00  0.00000000E+00
  0.00000000E+00  0.00000000E+00  0.00000000E+00
  0.00000000E+00  0.00000000E+00  0.00000000E+00
  0.00000000E+00  0.00000000E+00  0.00000000E+00
  0.00000000E+00  0.00000000E+00  0.00000000E+00
  0.00000000E+00  0.00000000E+00  0.00000000E+00
  0.00000000E+00  0.00000000E+00  0.00000000E+00
  0.00000000E+00  0.00000000E+00  0.00000000E+00
  0.00000000E+00  0.00000000E+00  0.00000000E+00
  0.00000000E+00  0.00000000E+00  0.00000000E+00
  0.00000000E+00  0.00000000E+00  0.00000000E+00
  0.00000000E+00  0.00000000E+00  0.00000000E+00
  0.00000000E+00  0.00000000E+00  0.00000000E+00
  0.00000000E+00  0.00000000E+00  0.00000000E+00
  0.00000000E+00  0.00000000E+00  0.00000000E+00
  0.00000000E+00  0.00000000E+00  0.00000000E+00
  0.00000000E+00  0.00000000E+00  0.00000000E+00
  0.00000000E+00  0.00000000E+00  0.00000000E+00
  0.00000000E+00  0.00000000E+00  0.00000000E+00
  0.00000000E+00  0.00000000E+00  0.00000000E+00
  0.00000000E+00  0.00000000E+00  0.00000000E+00
  0.00000000E+00  0.00000000E+00  0.00000000E+00
  0.00000000E+00  0.00000000E+00  0.00000000E+00
  0.00000000E+00  0.00000000E+00  0.00000000E+00
  0.00000000E+00  0.00000000E+00  0.00000000E+00
  0.00000000E+00  0.00000000E+00  0.00000000E+00
  0.00000000E+00  0.00000000E+00  0.00000000E+00
  0.00000000E+00  0.00000000E+00  0.00000000E+00
  0.00000000E+00  0.00000000E+00  0.00000000E+00
  0.00000000E+00  0.00000000E+00  0.00000000E+00
  0.00000000E+00  0.00000000E+00  0.00000000E+00
  0.00000000E+00  0.00000000E+00  0.00000000E+00
  0.00000000E+00  0.00000000E+00  0.00000000E+00
  0.00000000E+00  0.00000000E+00  0.00000000E+00
  0.00000000E+00  0.00000000E+00  0.00000000E+00
  0.00000000E+00  0.00000000E+00  0.00000000E+00
  0.00000000E+00  0.00000000E+00  0.00000000E+00
  0.00000000E+00  0.00000000E+00  0.00000000E+00
  0.00000000E+00  0.00000000E+00  0.00000000E+00
  0.00000000E+00  0.00000000E+00  0.00000000E+00
  0.00000000E+00  0.00000000E+00  0.00000000E+00
  0.00000000E+00  0.00000000E+00  0.00000000E+00
  0.00000000E+00  0.00000000E+00  0.00000000E+00
  0.00000000E+00  0.00000000E+00  0.00000000E+00
  0.00000000E+00  0.00000000E+00  0.00000000E+00
  0.00000000E+00  0.00000000E+00  0.00000000E+00
  0.00000000E+00  0.00000000E+00  0.00000000E+00
  0.00000000E+00  0.00000000E+00  0.00000000E+00
  0.00000000E+00  0.00000000E+00  0.00000000E+00
  0.00000000E+00  0.00000000E+00  0.00000000E+00
  0.00000000E+00  0.00000000E+00  0.00000000E+00
  0.00000000E+00  0.00000000E+00  0.00000000E+00
  0.00000000E+00  0.00000000E+00  0.00000000E+00
  0.00000000E+00  0.00000000E+00  0.00000000E+00
  0.00000000E+00  0.00000000E+00  0.00000000E+00
  0.00000000E+00  0.00000000E+00  0.00000000E+00
  0.00000000E+00  0.00000000E+00  0.00000000E+00
  0.00000000E+00  0.00000000E+00  0.00000000E+00
  0.00000000E+00  0.00000000E+00  0.00000000E+00
  0.00000000E+00  0.00000000E+00  0.00000000E+00
  0.00000000E+00  0.00000000E+00  0.00000000E+00
  0.00000000E+00  0.00000000E+00  0.00000000E+00
  0.00000000E+00  0.00000000E+00  0.00000000E+00
  0.00000000E+00  0.00000000E+00  0.00000000E+00
  0.00000000E+00  0.00000000E+00  0.00000000E+00
  0.00000000E+00  0.00000000E+00  0.00000000E+00
  0.00000000E+00  0.00000000E+00  0.00000000E+00
  0.00000000E+00  0.00000000E+00  0.00000000E+00
  0.00000000E+00  0.00000000E+00  0.00000000E+00
  0.00000000E+00  0.00000000E+00  0.00000000E+00
  0.00000000E+00  0.00000000E+00  0.00000000E+00
  0.00000000E+00  0.00000000E+00  0.00000000E+00
  0.00000000E+00  0.00000000E+00  0.00000000E+00
  0.00000000E+00  0.00000000E+00  0.00000000E+00
  0.00000000E+00  0.00000000E+00  0.00000000E+00
  0.00000000E+00  0.00000000E+00  0.00000000E+00
  0.00000000E+00  0.00000000E+00  0.00000000E+00
  0.00000000E+00  0.00000000E+00  0.00000000E+00
  0.00000000E+00  0.00000000E+00  0.00000000E+00
  0.00000000E+00  0.00000000E+00  0.00000000E+00
  0.00000000E+00  0.00000000E+00  0.00000000E+00
  0.00000000E+00  0.00000000E+00  0.00000000E+00
  0.00000000E+00  0.00000000E+00  0.00000000E+00
  0.00000000E+00  0.00000000E+00  0.00000000E+00
  0.00000000E+00  0.00000000E+00  0.00000000E+00
  0.00000000E+00  0.00000000E+00  0.00000000E+00
  0.00000000E+00  0.00000000E+00  0.00000000E+00
  0.00000000E+00  0.00000000E+00  0.00000000E+00
  0.00000000E+00  0.00000000E+00  0.00000000E+00
  0.00000000E+00  0.00000000E+00  0.00000000E+00
  0.00000000E+00  0.00000000E+00  0.00000000E+00
  0.00000000E+00  0.00000000E+00  0.00000000E+00
  0.00000000E+00  0.00000000E+00  0.00000000E+00
  0.00000000E+00  0.00000000E+00  0.00000000E+00
  0.00000000E+00  0.00000000E+00  0.00000000E+00
  0.00000000E+00  0.00000000E+00  0.00000000E+00
  0.00000000E+00  0.00000000E+00  0.00000000E+00
  0.00000000E+00  0.00000000E+00  0.00000000E+00
  0.00000000E+00  0.00000000E+00  0.00000000E+00
  0.00000000E+00  0.00000000E+00  0.00000000E+00
  0.00000000E+00  0.00000000E+00  0.00000000E+00
  0.00000000E+00  0.00000000E+00  0.00000000E+00
  0.00000000E+00  0.00000000E+00  0.00000000E+00
  0.00000000E+00  0.00000000E+00  0.00000000E+00
  0.00000000E+00  0.00000000E+00  0.00000000E+00
  0.00000000E+00  0.00000000E+00  0.00000000E+00
  0.00000000E+00  0.00000000E+00  0.00000000E+00
  0.00000000E+00  0.00000000E+00  0.00000000E+00
  0.00000000E+00  0.00000000E+00  0.00000000E+00
  0.00000000E+00  0.00000000E+00  0.00000000E+00
  0.00000000E+00  0.00000000E+00  0.00000000E+00
  0.00000000E+00  0.00000000E+00  0.00000000E+00
  0.00000000E+00  0.00000000E+00  0.00000000E+00
  0.00000000E+00  0.00000000E+00  0.00000000E+00
  0.00000000E+00  0.00000000E+00  0.00000000E+00
  0.00000000E+00  0.00000000E+00  0.00000000E+00
  0.00000000E+00  0.00000000E+00  0.00000000E+00
  0.00000000E+00  0.00000000E+00  0.00000000E+00
  0.00000000E+00  0.00000000E+00  0.00000000E+00
  0.00000000E+00  0.00000000E+00  0.00000000E+00
  0.00000000E+00  0.00000000E+00  0.00000000E+00
  0.00000000E+00  0.00000000E+00  0.00000000E+00
  0.00000000E+00  0.00000000E+00  0.00000000E+00
  0.00000000E+00  0.00000000E+00  0.00000000E+00
  0.00000000E+00  0.00000000E+00  0.00000000E+00
  0.00000000E+00  0.00000000E+00  0.00000000E+00
  0.00000000E+00  0.00000000E+00  0.00000000E+00
  0.00000000E+00  0.00000000E+00  0.00000000E+00
  0.00000000E+00  0.00000000E+00  0.00000000E+00
  0.00000000E+00  0.00000000E+00  0.00000000E+00
  0.00000000E+00  0.00000000E+00  0.00000000E+00
  0.00000000E+00  0.00000000E+00  0.00000000E+00
  0.00000000E+00  0.00000000E+00  0.00000000E+00
  0.00000000E+00  0.00000000E+00  0.00000000E+00
  0.00000000E+00  0.00000000E+00  0.00000000E+00
  0.00000000E+00  0.00000000E+00  0.00000000E+00
  0.00000000E+00  0.00000000E+00  0.00000000E+00
  0.00000000E+00  0.00000000E+00  0.00000000E+00
  0.00000000E+00  0.00000000E+00  0.00000000E+00
  0.00000000E+00  0.00000000E+00  0.00000000E+00
  0.00000000E+00  0.00000000E+00  0.00000000E+00
  0.00000000E+00  0.00000000E+00  0.00000000E+00
  0.00000000E+00  0.00000000E+00  0.00000000E+00
  0.00000000E+00  0.00000000E+00  0.00000000E+00
  0.00000000E+00  0.00000000E+00  0.00000000E+00
  0.00000000E+00  0.00000000E+00  0.00000000E+00
  0.00000000E+00  0.00000000E+00  0.00000000E+00
  0.00000000E+00  0.00000000E+00  0.00000000E+00
  0.00000000E+00  0.00000000E+00  0.00000000E+00
  0.00000000E+00  0.00000000E+00  0.00000000E+00
  0.00000000E+00  0.00000000E+00  0.00000000E+00
  0.00000000E+00  0.00000000E+00  0.00000000E+00
  0.00000000E+00  0.00000000E+00  0.00000000E+00
  0.00000000E+00  0.00000000E+00  0.00000000E+00
  0.00000000E+00  0.00000000E+00  0.00000000E+00
  0.00000000E+00  0.00000000E+00  0.00000000E+00
  0.00000000E+00  0.00000000E+00  0.00000000E+00
  0.00000000E+00  0.00000000E+00  0.00000000E+00
  0.00000000E+00  0.00000000E+00  0.00000000E+00
  0.00000000E+00  0.00000000E+00  0.00000000E+00
  0.00000000E+00  0.00000000E+00  0.00000000E+00
  0.00000000E+00  0.00000000E+00  0.00000000E+00
  0.00000000E+00  0.00000000E+00  0.00000000E+00
  0.00000000E+00  0.00000000E+00  0.00000000E+00
  0.00000000E+00  0.00000000E+00  0.00000000E+00
  0.00000000E+00  0.00000000E+00  0.00000000E+00
  0.00000000E+00  0.00000000E+00  0.00000000E+00
  0.00000000E+00  0.00000000E+00  0.00000000E+00
  0.00000000E+00  0.00000000E+00  0.00000000E+00
  0.00000000E+00  0.00000000E+00  0.00000000E+00
  0.00000000E+00  0.00000000E+00  0.00000000E+00
  0.00000000E+00  0.00000000E+00  0.00000000E+00
  0.00000000E+00  0.00000000E+00  0.00000000E+00
  0.00000000E+00  0.00000000E+00  0.00000000E+00
  0.00000000E+00  0.00000000E+00  0.00000000E+00
  0.00000000E+00  0.00000000E+00  0.00000000E+00
  0.00000000E+00  0.00000000E+00  0.00000000E+00
  0.00000000E+00  0.00000000E+00  0.00000000E+00
  0.00000000E+00  0.00000000E+00  0.00000000E+00
  0.00000000E+00  0.00000000E+00  0.00000000E+00
  0.00000000E+00  0.00000000E+00  0.00000000E+00
  0.00000000E+00  0.00000000E+00  0.00000000E+00
  0.00000000E+00  0.00000000E+00  0.00000000E+00
  0.00000000E+00  0.00000000E+00  0.00000000E+00
  0.00000000E+00  0.00000000E+00  0.00000000E+00
  0.00000000E+00  0.00000000E+00  0.00000000E+00
  0.00000000E+00  0.00000000E+00  0.00000000E+00
  0.00000000E+00  0.00000000E+00  0.00000000E+00
  0.00000000E+00  0.00000000E+00  0.00000000E+00
  0.00000000E+00  0.00000000E+00  0.00000000E+00
  0.00000000E+00  0.00000000E+00  0.00000000E+00
  0.00000000E+00  0.00000000E+00  0.00000000E+00
