# Supplementary material for: Cation-tuned acidic electrified interface for hydrogen peroxide electrosynthesis with industrial-level current densities in natural seawater
Source: Nat Commun. 2026 Apr 20;17:5443. doi: 10.1038/s41467-026-72026-2 (PMC13279823; doi:10.1038/s41467-026-72026-2)
Supplement: Supplementary file 3 — Supplementary Data 1 [file 41467_2026_72026_MOESM3_ESM.zip › AIMD/Supplementary Fig. 36-c3-otab-h2o-h/POSCAR]

c3-h2o-otab
1.0
       12.2974996567         0.0000000000         0.0000000000
        0.0000000000        12.7799997330         0.0000000000
        0.0000000000         0.0000000000        30.0000000000
    C    O    H    N
   67   74  173    1
Direct
     0.999389990         0.109820003         0.065769998
     0.097099994         0.275369995         0.066490002
     0.998439999         0.220940002         0.065870003
     0.099629994         0.054080000         0.066040003
     0.199459990         0.109220001         0.066639996
     0.294769999         0.277020008         0.067809995
     0.197310006         0.220510009         0.067009997
     0.300179983         0.054799999         0.066960001
     0.398290001         0.113770000         0.067330003
     0.498770014         0.283369983         0.067840004
     0.396709992         0.226809987         0.067840004
     0.498389979         0.057590000         0.067000000
     0.598620009         0.113280001         0.066650001
     0.698680009         0.279830008         0.066299999
     0.598380029         0.224879990         0.066909997
     0.698999982         0.057330001         0.066050001
     0.799160022         0.111890000         0.065739997
     0.898600008         0.277489999         0.065679995
     0.798849976         0.223110003         0.065800003
     0.899360001         0.055560000         0.065590000
     0.998160042         0.444029987         0.065820003
     0.099100006         0.608940018         0.066270002
     0.999270019         0.554840043         0.065710000
     0.097110008         0.386750016         0.066579998
     0.194440007         0.440400018         0.067519999
     0.295929996         0.607519991         0.068360003
     0.198570004         0.551649972         0.067419998
     0.503650019         0.392630000         0.068389996
     0.601019995         0.448469983         0.067349998
     0.702459964         0.613370014         0.066270002
     0.605120000         0.559730012         0.067220004
     0.700500036         0.391180012         0.066330000
     0.800329945         0.445279987         0.065719998
     0.900279980         0.611509976         0.065489999
     0.801450004         0.556090005         0.065710000
     0.899329989         0.388610017         0.065590000
     0.000720000         0.777000046         0.065609999
     0.100589999         0.942809986         0.065930001
     0.000430000         0.888239964         0.065600002
     0.100900006         0.720310002         0.066079998
     0.201179997         0.775280000         0.066600001
     0.301180013         0.942580000         0.066869998
     0.200950002         0.886870046         0.066399999
     0.300770024         0.716779989         0.067599996
     0.402839991         0.773349966         0.067550008
     0.499389990         0.945359983         0.066880004
     0.401269986         0.886370001         0.067149997
     0.504780004         0.723139982         0.067489998
     0.602259985         0.779630039         0.066729999
     0.699989988         0.946039942         0.066009998
     0.600120025         0.890930027         0.066500000
     0.702459964         0.724740036         0.066179999
     0.801140035         0.779159992         0.065679995
     0.900229960         0.944549956         0.065520004
     0.800199971         0.890279991         0.065660000
     0.900980026         0.722620014         0.065509999
     0.375449976         0.562019987         0.230169996
     0.376249984         0.632920002         0.270849991
     0.397099992         0.566200035         0.312500000
     0.394269990         0.627850007         0.356149991
     0.450520025         0.688279977         0.175079997
     0.361119967         0.526660011         0.150849994
     0.253199995         0.669509979         0.181529999
     0.415470021         0.558000040         0.396640015
     0.406860003         0.614200002         0.441469987
     0.426420002         0.541499982         0.481210009
     0.413590009         0.595799982         0.526250013
     0.290320010         0.385399985         0.068449998
     0.509219989         0.614740007         0.068030000
     0.411999996         0.263909989         0.339649995
     0.483629993         0.917739992         0.529320017
     0.653849987         0.552659987         0.429489994
     0.737259946         0.750230005         0.200310008
     0.092269999         0.620350007         0.492840004
     0.725170015         0.823710016         0.533569972
     0.293330007         0.447179986         0.632179960
     0.490149992         0.873489950         0.332909997
     0.965570010         0.822929988         0.597109985
     0.476859971         0.381040021         0.367230002
     0.648060007         0.533050002         0.317360020
     0.252310009         0.942230020         0.258679994
     0.455659979         0.594100009         0.620770009
     0.606760033         0.861250010         0.215479994
     0.788400001         0.036090002         0.209359996
     0.104359998         0.124020003         0.620880000
     0.003530000         0.193929993         0.290769990
     0.559279963         0.102109997         0.326699988
     0.210160007         0.501489986         0.383109983
     0.635579998         0.818589948         0.406289991
     0.924939955         0.362809992         0.420230007
     0.161290004         0.457410009         0.558449999
     0.539960021         0.413030012         0.607379977
     0.289209994         0.964149979         0.343459988
     0.136360008         0.708139984         0.306320000
     0.262599998         0.723620028         0.580279986
     0.205670002         0.510450010         0.268379974
     0.504849955         0.188510000         0.198410002
     0.265830005         0.954740019         0.627650007
     0.937600035         0.675719981         0.343039989
     0.858680003         0.792159961         0.273200003
     0.993839950         0.056969999         0.226459996
     0.167879992         0.889880015         0.415990003
     0.421299978         0.792370023         0.459170024
     0.022420001         0.811619992         0.224529998
     0.283960016         0.247240016         0.198119990
     0.195170007         0.000700000         0.495640024
     0.200130005         0.274789992         0.514900017
     0.274760015         0.335859998         0.272629992
     0.448329967         0.200519991         0.465420024
     0.965449963         0.395500015         0.259919993
     0.834940007         0.184760001         0.446820005
     0.207009993         0.187599999         0.359429995
     0.742900022         0.016470000         0.592630005
     0.463489996         0.947749989         0.443619982
     0.719340019         0.434260012         0.183369986
     0.607230026         0.307630007         0.263480012
     0.934490037         0.389959973         0.589160029
     0.099219996         0.692109972         0.200909996
     0.622290016         0.671799992         0.282290014
     0.081079996         0.812170034         0.524999968
     0.719389962         0.072679998         0.384130001
     0.665780009         0.233660007         0.501680024
     0.020660000         0.151779994         0.498939991
     0.865629980         0.012490000         0.324980005
     0.955510035         0.872150030         0.392150021
     0.860130038         0.612510028         0.617749977
     0.311620003         0.121080001         0.555729993
     0.928659963         0.182679994         0.571969986
     0.155599996         0.319079994         0.432880020
     0.876709974         0.869679954         0.477659988
     0.746209944         0.398559982         0.267470010
     0.982690006         0.457969975         0.344559987
     0.621010010         0.443610013         0.519559987
     0.470079985         0.775919962         0.551829974
     0.773540052         0.642830007         0.400029977
     0.555850031         0.149540007         0.576110013
     0.879659986         0.561860034         0.467200025
     0.764710024         0.601400021         0.541440010
     0.044620002         0.513230030         0.199000009
     0.257879998         0.690090018         0.426990000
     0.441450018         0.953790001         0.219179996
     0.369700012         0.563109996         0.069590004
     0.429899992         0.437079992         0.069500001
     0.309929989         0.503899991         0.232969999
     0.452669990         0.519110014         0.227599986
     0.298070014         0.674020008         0.274400012
     0.440070011         0.692909998         0.268150012
     0.476729997         0.527119983         0.309230010
     0.336149985         0.502929974         0.314120007
     0.314359990         0.666220027         0.359740003
     0.455019995         0.691340018         0.355060005
     0.527700023         0.645440000         0.175070000
     0.436719995         0.722790003         0.142120012
     0.451019991         0.749769958         0.200440009
     0.294840007         0.472099989         0.158240000
     0.349219996         0.561469982         0.117850002
     0.439760004         0.486649977         0.152209997
     0.252390002         0.735020019         0.205019999
     0.244430011         0.698520036         0.147290007
     0.187560000         0.614329994         0.189040009
     0.357250015         0.492199981         0.396189976
     0.496879998         0.522310010         0.393550014
     0.465529994         0.679530052         0.442590014
     0.325520015         0.650100020         0.444530010
     0.369449990         0.474980003         0.479130014
     0.508589971         0.507470001         0.478540007
     0.331169978         0.627970000         0.530239995
     0.428009976         0.541469984         0.554019992
     0.471309970         0.661050037         0.529749997
     0.469309988         0.210889987         0.332350000
     0.388750001         0.290550001         0.311579990
     0.508169998         0.979840011         0.546490033
     0.486870004         0.935389982         0.498200003
     0.728349964         0.565419970         0.418470001
     0.597500028         0.521160004         0.407459990
     0.737040014         0.815729970         0.185000006
     0.783560011         0.764149994         0.228980001
     0.015500000         0.597289968         0.484320005
     0.136449996         0.616320024         0.467459997
     0.651499981         0.848790009         0.521489970
     0.784950022         0.825249998         0.511069997
     0.350589999         0.498859994         0.629490026
     0.248899988         0.459239974         0.606339963
     0.469199983         0.807650005         0.316449992
     0.424929990         0.902140029         0.348830001
     0.984350047         0.851779979         0.627769979
     0.939039988         0.752309955         0.608240000
     0.494929997         0.363250003         0.335929998
     0.397050011         0.382369979         0.368900013
     0.683520019         0.563329983         0.341069984
     0.578570009         0.579170006         0.309210014
     0.324109996         0.931919965         0.243460004
     0.212699991         0.979820012         0.236369991
     0.464210011         0.624560017         0.591459974
     0.492130006         0.523320024         0.618070030
     0.547349980         0.876679984         0.193709993
     0.612860020         0.783609950         0.208079990
     0.781070028         0.028910000         0.177530003
     0.748210043         0.098970007         0.220450004
     0.144540000         0.063570001         0.611219978
     0.043499997         0.135740002         0.598259989
     0.018510001         0.138769998         0.267709986
     0.061210000         0.185719999         0.313009993
     0.523580010         0.031459999         0.315409978
     0.595969961         0.140580002         0.299389998
     0.161699992         0.488359987         0.359359996
     0.187649997         0.438120005         0.403160000
     0.593640041         0.835759967         0.378730011
     0.573030012         0.800729971         0.425500011
     0.928899981         0.403529983         0.390380001
     0.086839998         0.436379997         0.570339966
     0.148849992         0.525089993         0.542789968
     0.565100032         0.406539990         0.577829997
     0.612319999         0.406549989         0.624949964
     0.231360000         0.932560001         0.360689990
     0.263440023         0.957059955         0.313180002
     0.146740004         0.772010046         0.289050007
     0.177310007         0.649579977         0.293839995
     0.204950006         0.754760033         0.559800021
     0.335220002         0.709229993         0.565180016
     0.172509995         0.438229998         0.270949999
     0.193160001         0.525940017         0.237239997
     0.539889993         0.208480001         0.170760012
     0.432750003         0.211129991         0.193670003
     0.338070013         0.939429964         0.643729973
     0.263550008         0.886780051         0.611459986
     0.895560038         0.703509962         0.318219980
     0.928849961         0.798930004         0.257459990
     0.836769960         0.857979982         0.290300020
     0.909370034         0.053169998         0.220840009
     0.086480000         0.892580003         0.409640026
     0.178409999         0.921060017         0.444180012
     0.349789990         0.765910038         0.448839982
     0.468670004         0.786099950         0.432339986
     0.037489999         0.893620016         0.229530001
     0.089079998         0.772390024         0.214589993
     0.299659989         0.325549980         0.183659999
     0.217109984         0.218460001         0.182669989
     0.146320002         0.061819999         0.489459991
     0.261719997         0.231419991         0.525769997
     0.196150010         0.342449977         0.533760007
     0.262100012         0.279859987         0.248750003
     0.215859990         0.316079987         0.294120026
     0.420839989         0.260529986         0.447600015
     0.518120006         0.230059998         0.473679988
     0.981540013         0.322210031         0.266669973
     0.857340012         0.252170001         0.434659990
     0.793829993         0.143529993         0.422450002
     0.268869995         0.236729991         0.349920019
     0.239100001         0.113270002         0.355890020
     0.669510021         0.044240000         0.585969989
     0.385939967         0.933800002         0.445460002
     0.767310052         0.486570019         0.167859999
     0.732860054         0.426730014         0.214630000
     0.642080028         0.377129994         0.264900001
     0.547469989         0.322199994         0.242479992
     0.941719970         0.309439992         0.584609985
     0.892090052         0.399280013         0.615419960
     0.125009994         0.698089987         0.169080003
     0.040980001         0.636640004         0.197919989
     0.631529974         0.693440041         0.252620014
     0.550899998         0.634329993         0.281349977
     0.069300004         0.736510004         0.511229992
     0.043960001         0.820070009         0.553770002
     0.687800018         0.020870000         0.404949983
     0.649479991         0.081740002         0.364439996
     0.667740014         0.312000007         0.503409990
     0.719700008         0.204869992         0.480349986
     0.065889998         0.214200013         0.497159990
     0.896989987         0.079100001         0.310689990
     0.807079998         0.043070000         0.343920008
     0.927220010         0.918229963         0.367980003
     0.941810006         0.799339980         0.378400008
     0.825129976         0.601979986         0.589330037
     0.814300005         0.658819947         0.633889961
     0.301089996         0.086520005         0.583699989
     0.292010004         0.062500000         0.534829966
     0.865439982         0.139689999         0.579840024
     0.942610015         0.163830002         0.539630000
     0.178130004         0.268510013         0.412279987
     0.183079999         0.301460002         0.462290001
     0.953369958         0.863349959         0.485080020
     0.872639981         0.885800035         0.446739992
     0.827189944         0.393279999         0.271950022
     0.709580009         0.445620004         0.290560023
     0.979739994         0.432410010         0.313120015
     0.968690012         0.536979991         0.342709986
     0.593490020         0.466929999         0.490679995
     0.665289969         0.502439966         0.532909997
     0.393959982         0.807230031         0.548709997
     0.494100015         0.762999988         0.520539983
     0.817600001         0.638690031         0.372259998
     0.726259984         0.706070033         0.398950005
     0.480879983         0.152260003         0.568859990
     0.588630023         0.180839992         0.550660006
     0.870289975         0.610939973         0.443229993
     0.888229987         0.487919976         0.457050006
     0.733420045         0.670989965         0.537509982
     0.801559970         0.589779969         0.512460009
     0.051920002         0.477609995         0.172030004
     0.222560003         0.763270046         0.422859987
     0.242059997         0.642709940         0.404100005
     0.485469989         0.882969981         0.217140007
     0.471839988         0.024620000         0.448149999
     0.482290002         0.018500001         0.216070000
     0.002060000         0.357389980         0.429630025
     0.016100000         0.676679998         0.332689985
     0.030160000         0.080640002         0.198459991
     0.009180000         0.420600007         0.236100006
     0.962240002         0.157969997         0.476370017
     0.984040001         0.555220020         0.192959992
     0.142000006         0.946780047         0.509590022
     0.746099978         0.962239944         0.569309998
     0.645330005         0.249579988         0.275570011
     0.359919993         0.612990037         0.184950002
