# Supplementary material for: Cation-tuned acidic electrified interface for hydrogen peroxide electrosynthesis with industrial-level current densities in natural seawater
Source: Nat Commun. 2026 Apr 20;17:5443. doi: 10.1038/s41467-026-72026-2 (PMC13279823; doi:10.1038/s41467-026-72026-2)
Supplement: Supplementary file 3 — Supplementary Data 1 [file 41467_2026_72026_MOESM3_ESM.zip › AIMD/Supplementary Fig. 37-c8-otab-h2o-h/CONTCAR]

c8                                      
   1.00000000000000     
    12.2974996566999994    0.0000000000000000    0.0000000000000000
     0.0000000000000000   12.7799997330000004    0.0000000000000000
     0.0000000000000000    0.0000000000000000   30.0000000000000000
   C    H    O    N 
    65   175    73     1
Direct
  0.7902602457232375  0.0792999950425415  0.0680327303877502
 -0.1081950796770146  0.2436457855170533  0.0605242731616716
  0.7889921583116153  0.1909218607192668  0.0633383069242212
 -0.1113919558030105  0.0201929990050953  0.0714145180148357
 -0.0106569587876651  0.0715882281229030  0.0741010892419757
  0.0835939597218494  0.2338199447677390  0.0685751814252197
 -0.0135482045786400  0.1815554734250218  0.0669252154338944
  0.0901343492631122  0.0175993424356355  0.0784523357263455
  0.1862463511709271  0.0728058762286280  0.0799495632488268
  0.2709391004644412  0.2427044664205751  0.0669641262749596
  0.1817874474634492  0.1805172826356689  0.0744176010275497
  0.2884683700746202  0.0243678105796228  0.0754434422941829
  0.3857407519339825  0.0844184883014594  0.0707546000945420
  0.4864911320517928  0.2434297556730052  0.0617741988686047
  0.3830861049380691  0.1966732992986190  0.0672066195835809
  0.4857862356061524  0.0251555581402685  0.0695934443215079
  0.5882410985645279  0.0782231634720224  0.0680748319459188
  0.6891856387840060  0.2446716207430417  0.0621514856775977
  0.5876871908197098  0.1887041051307732  0.0621919859973241
  0.6904379322176908  0.0224722057902208  0.0692082101696871
 -0.2026573416453170  0.4093768470972189  0.0633528165622684
 -0.1024872099159037  0.5759466767753518  0.0623649726206858
 -0.2036204005488947  0.5229792033170718  0.0644296302635146
 -0.0978520397769860  0.3552807102711931  0.0603440252404821
  0.0064571828167671  0.4082633795860444  0.0581162568279755
  0.0969297552438931  0.5809124306712560  0.0537093257878697
  0.0026386182631891  0.5224205385922623  0.0557488287659792
  0.1012463316858266  0.3395480528377314  0.0628428375076898
  0.4950668144736122  0.5808650131551490  0.0628439357735719
  0.4933457629055263  0.3534553370139644  0.0615965737476518
  0.5900741070949019  0.4075467656043492  0.0641124923247033
  0.6938552352591050  0.5765369361843534  0.0697906760388159
  0.5912620640088140  0.5230415786230508  0.0676313670311232
  0.6940179310963299  0.3558826486057357  0.0639844927498979
 -0.2071727055213803  0.7415234228025083  0.0700347608854229
 -0.1096721621579045  0.9081065418562374  0.0706236332812325
  0.7899468668875974  0.8548855651345099  0.0701457889792421
 -0.1048867284851461  0.6878995077091620  0.0639614826521243
 -0.0070827654586464  0.7454798233680501  0.0587519572499745
  0.0909459920566727  0.9070569617038579  0.0731025043054204
 -0.0084430875591717  0.8547652731079712  0.0685778856210844
  0.0907114938792051  0.6930669099705660  0.0512259017504587
  0.1946281769771722  0.7479100624352429  0.0541201747144907
  0.2896654406655533  0.9127706127469599  0.0689861394906642
  0.1911784736957125  0.8556125508863908  0.0650115817737796
  0.2953180097527057  0.6951461500616577  0.0514428275364773
  0.3907583573432949  0.7476162530158637  0.0622874764118321
  0.4915808108526591  0.9126739979889658  0.0693739794987001
  0.3895081759525255  0.8584783838283665  0.0669590517391520
  0.4919585637273624  0.6915980967812556  0.0680737107564991
  0.5931273959399453  0.7441205111687554  0.0729440087123724
  0.6924690393704405  0.9095394626258481  0.0701712396258778
  0.5919430338472738  0.8558824782157811  0.0707889529815754
  0.6943149151968080  0.6874713462720736  0.0736231876329484
  0.3953107524057485  0.4239600873402916  0.2387918942353741
  0.3478769009152655  0.5331697630611449  0.2442652808050594
  0.3998677048828385  0.5902754730043446  0.2823906458986751
  0.3923399950992684  0.5405841527856438  0.3295277857029575
  0.4930570142805823  0.4852405020401850  0.1711403751632724
  0.4794078805255483  0.2975122799855477  0.1833836463021662
  0.3263889360995120  0.4044084601108513  0.1586213456343396
  0.4860661169536944  0.5811013933340239  0.3577104998224940
  0.4747938546302055  0.5576486212772530  0.4075298748575528
  0.5773776212010537  0.5680445766065486  0.4382892651641082
  0.6353181805132394  0.6753366415339107  0.4360148862557018
  0.2952614885481175  0.6137119634099371  0.0411885368237245
  0.1745976373043197  0.5433578652002253  0.0492326681126987
  0.4172261026732885  0.3968943819555524  0.0625820622275062
  0.4189484035167599  0.5362300599361203  0.0567439794045622
  0.3357018336505654  0.3641555225583865  0.2452284275254021
  0.4679977049082742  0.4121032219888257  0.2588892593085021
  0.2585340509530564  0.5348960631914761  0.2493357860839463
  0.3514896947988064  0.5820607174123918  0.2136771270442474
  0.3725797034227821  0.6713118246778440  0.2828751163477959
  0.4883331710382947  0.5865318049385615  0.2746601707768023
  0.4037105295452104  0.4546719637271173  0.3279010845408273
  0.3161279378101906  0.5620666438785480  0.3454181003183121
  0.5707895365867967  0.4900319708407943  0.1896626497428870
  0.5145787941018641  0.4625314183735831  0.1366217660553312
  0.4554023333139176  0.5607058590697018  0.1717529840578800
  0.4246401334695432  0.2410443272602770  0.1993698870888041
  0.4908415366915716  0.2813580950320442  0.1466852785088513
  0.5573638751789740  0.2993173255619027  0.2017135883994895
  0.2861132968288853  0.4795532491745999  0.1646914602409936
  0.3564398722303078  0.3951412357023069  0.1251488276539316
  0.2755647524187275  0.3401846005401521  0.1674377442142807
  0.5620501214927558  0.5500512249180551  0.3437228544069542
  0.4934782131159863  0.6642909516681639  0.3502601420922462
  0.4123650113749892  0.6044896894752141  0.4228362207755015
  0.4448995387004647  0.4750829909049150  0.4114385800597901
  0.5507398502304801  0.5615258611871640  0.4732711951254911
  0.6293678781686398  0.4974947927848484  0.4327498988239876
  0.7068260764179866  0.6741486343597853  0.4570073386096013
  0.6526023440414238  0.7068075048150185  0.4026460343774681
  0.5821284779323163  0.7353360343929516  0.4511486811674574
  0.2160674922961015  0.1847537601330859  0.3217626872198949
  0.1366382360876089  0.1519836637437619  0.2897972733406143
  0.7064140628417445  0.9810597978734105  0.6221239301071483
  0.5878541266055748  1.0351407148433491  0.6263053622694400
  0.8706352989825390  0.2620206055581183  0.3700888141705367
  0.8195489503795020  0.4051306016766889  0.3901254360967563
  0.7830481369415097  0.8615333820375256  0.1521620714289248
  0.7913880074619036  0.7773078841869343  0.1948539693754349
  0.0402798123432372  0.7434140960898462  0.5137116537437748
  0.1726752754420953  0.7174941615864524  0.5107358012109517
  0.8024429126609092  0.9136073278443195  0.5605521795715872
  0.8882443127935601  0.9725423356555356  0.5816592345940562
  0.3514983804432303  0.5922642304327802  0.6352811720339969
  0.4019625500613956  0.6171669572797881  0.5889535475435230
  0.4439418115237563  0.8414717498232439  0.3816879473633049
  0.5753009327868140  0.8644964699691190  0.3326866431956995
  0.8776806750171054  1.2853608780833392  0.6802090010583001
  0.9499229628078331  1.3863499806258737  0.6877250975515784
  0.8660083711606874 -0.0471260229710889  0.3434025143731816
  0.9039821797525130  0.0719502481620508  0.3478652808903152
  0.6952649928076607  0.4695060688281986  0.2768125253688895
  0.7683486984576746  0.3933856110438813  0.3358142258748557
  0.2901366743801438  0.8849024390342521  0.4027596275992821
  0.2539005472632815  0.7955752568073839  0.3754157762341865
  0.7191080097286838  1.1257536597604658  0.6721595389960904
  0.6993719863864151  1.2371082197366321  0.6523139026346769
  0.4609129830665938  0.8115150323881732  0.2441364641336222
  0.5517907720642271  0.8555854068163538  0.2141052674517654
  1.0885755551911562 -0.0125568914319891  0.1630884653006002
  1.0013792936891968 -0.0980785666149191  0.1618504449978437
  0.3360556881246868  0.1014772645918359  0.6660710184256118
  0.2679494630499322  0.1802340538020332  0.6385543809539284
  0.2949079648052388  0.0648279713945072  0.3984560139152324
  0.2940384767633601  0.0258430599441899  0.4506363424344935
  0.6296523167416920 -0.0365726729755196  0.2974623287817512
  0.6021985849888538 -0.1563266822865942  0.2774236402013158
  0.1033215612001592  0.3263555435843460  0.2122809010021345
  0.1084296301605157  0.3403779127183434  0.2651395988273462
  0.5703935278981829  0.9033187837832447  0.3905583795500314
  0.7465632968665717  0.8811697285141675  0.4067247514397714
  0.9065468422743450  0.6380056231429685  0.3939135727143728
 -0.0520452964385644  0.6088734609738411  0.6161764812013097
 -0.1113213866593290  0.6006508403362589  0.5736976653614823
  0.7110279498759293  0.2653514877054080  0.5190207329724887
  0.7776528755760447  0.3442408607704968  0.5426519503192496
  0.6433524571653759  1.1700230153072726  0.3857551806355426
  0.6316847526784295  1.2730705689075044  0.3591174540058586
  0.2349178620480111  0.8123817834370284  0.2948221254348297
  0.1511109400363873  0.8886748473258372  0.3078174065250802
  0.2493807589890362  0.8451487659597252  0.6285680619689171
  0.3473034894928405  0.7929301658015263  0.6338223020864480
 -0.1319203615706397  0.6001691420543767  0.1890663771621761
 -0.2160078008643515  0.5787633436400336  0.1523879907708202
  0.8426085367187879  0.1807863956918181  0.1368320992130351
  0.8501738034354683  0.2763504809549838  0.1692451240989695
  0.4466288051385620  1.0280110724280116  0.7071996500434554
  0.3529742602117805  0.9485342247679007  0.6862035211062641
  1.1083892906815316  0.7279697712192187  0.2912535353241743
  1.0872140638381640  0.9852824277269729  0.2588872873186475
  1.0254151979077537  0.9996800166298209  0.3059395957422322
  1.4788066767160979 -0.0495863732916348  0.1451828463729597
  0.2682614995110919  1.1729226196183622  0.5028316918077320
  0.3844370164811131  1.1255359408931471  0.5154115162388369
  0.4080049679922688  0.4951188173839607  0.5194423828715143
  0.3452842956015374  0.5982911029842098  0.5114189928627186
  0.3404170845653400  0.9149839309652856  0.2605381975990174
  0.2899048521731246  0.8181994130642857  0.2229496690564941
  0.7210671548763925 -0.0293881890176985  0.1907783487575322
  0.7500526174644480  0.0971394080616728  0.1860547578142795
  0.0221089498488946  0.0340335871243106  0.5366507532573084
  0.2274877167704208  0.5130834394686375  0.5438734272562958
  0.1068355022330523  0.5566146018540115  0.5528629984979598
  0.4591671223950983  0.0407921668222539  0.2662941947056754
  0.3408040428308063  0.0783811786590929  0.2513046156346420
  0.5996912292295647  0.1104198269250849  0.5335208890828848
  0.7249657404974296  0.0748140454190570  0.5229594477329260
  1.3438343812983360  0.0382012968443297  0.1893057306725592
  0.9775224633538967  0.2014877036521252  0.3829942846081865
  0.8001581947973193  0.1514230401492031  0.4238380103723052
  0.1672382789710460  0.3065889111578272  0.3778343969008052
  0.0862623356744483  0.3066502047166229  0.4177237192605210
  0.9118627077618305  0.4382639381400748  0.5829344409000425
  0.6126957933639240  0.6545847413857652  0.2486540362534250
  0.8892498149349110  0.4352455973048980  0.1674154006212532
  0.7786689332873531  0.4000468710233976  0.1432231888386951
  0.8432828180511310  0.1895621380767258  0.2333744297223326
  0.6123511283616201  0.1299482503286625  0.3201179423417049
  0.8786761647176238  0.7460924868125967  0.6733274056325370
  0.8713769665422344  0.7637372928568767  0.6223826444213817
  0.3131101206465223  0.8231063539652066  0.1506711726837844
  0.1902281848846137  0.8312924120225689  0.1671094916510621
  1.0236113252085224  0.4837605885840451  0.2107398355464996
  1.0348834854007689  0.5738988101811257  0.1743627113911654
  0.1070464081026021  0.8024617091373909  0.5763353152343196
  0.0490751100691813  0.8056271631005953  0.6227615517429335
  0.7130771988404733 -0.0003973402722722  0.4155852325908599
  0.7058998454286953  0.1534633327859233  0.4575921145106419
  0.8753624964548713  0.5147914670352880  0.4498693609577024
  0.8047196926117942  0.4183382957962013  0.4669232994055329
  0.0669051831607923  0.2883227398007887  0.4871258956295187
  1.0251855042168032 -0.0005642884969066  0.4397364346145420
  1.1322187982548986 -0.0352937154093322  0.4212891596935178
  0.9682668144679756  0.6657633592043440  0.3142369021328615
  0.8441741733647817  0.6577996770542497  0.3115471130565334
  0.7535362247642668  0.7370791329339891  0.5435819535106757
  0.7131819311731274  0.6975713481259667  0.5920631490577334
  0.4410520690214857  0.1361617592905293  0.5972468135191508
  0.4304817489258939  0.0287157107999383  0.5727305073696473
  1.0459974096333251  0.1701201369577646  0.6013054228690170
  1.0588245983247981  0.2541676183263360  0.6439884368734170
  0.1424498014338576  0.4751452629663725  0.4255373597093703
  0.1245048191281318  0.5331638720222736  0.4755744255148545
  0.9779694146692332  1.1546615679305074  0.4748597592527064
  0.8837825949469987  1.0711417262381886  0.4819938495337073
  0.8732601780665964  0.1800463173018873  0.2835120003957290
  0.7404856682295067  0.3549871709870446  0.2631992867092099
  1.0259358954320303  0.2103719547421841  0.1700004844407201
  1.1120536704470920  0.2713359984077423  0.1425781393041841
  1.1578838489276577  0.2760538509776073  0.5531841165875806
  1.1847183197576698  0.3591891772518965  0.5177213604816061
  0.5450089358468360  0.6974663893487096  0.6385576271717148
  0.6042572771803869  0.8077499307026491  0.6519332398947699
  0.8821364196828269  0.7838966902842230  0.3681715901417617
  0.9444481981991237  0.8700909997771477  0.3999255188716768
  0.5555154790617455  0.3795503632075300  0.5111407193820340
  0.4410673092592463  0.3251027926687190  0.5073281331620044
  0.9910103833925775  0.8612618815909705  0.4721220445439696
  0.9497080580491519  0.7551801013480132  0.4560173787389311
  0.6924033817457766  0.8597000920507093  0.4792347517749748
  0.8009162994397584  0.8140921339563690  0.4951839086239466
  0.2002262862043853  0.6813735750935670  0.1551555821155195
  0.2882489084413670  0.7391373861184999  0.4431490473820872
  0.2333040429379487  0.6201755315774542  0.4494812085152388
  0.3942321568349312  1.0849266045069210  0.3236799564048681
  0.7115016591322211 -0.3948363886279773  0.2215991149359289
  0.4208821438069270  0.1537526183644174  0.3665589552298398
  0.0027259906053046  0.6179802648912889  0.4235139117077972
  0.1032781626649280  0.6213449121163548  0.2684561024169086
  0.5585462641410471  0.0225068420285334  0.1737756814338416
  0.2591984676457332  0.1248249547490228  0.1725574831294732
  0.9460972174056793  0.3091415524584443  0.4700416555328775
  1.1328892802227157  0.6090676737684663  0.1188680251642150
  0.0600925254780521  0.9573834424767083  0.5770930838655255
  0.9067667597979079  1.3155086863096070  0.5931759935496383
  0.6379819466507303  0.1165741132646698  0.2654271123923816
  0.2207072005243949  0.3519157809396624  0.0592006256869312
  0.1492989033254821  0.2124879847597907  0.3079241336338147
  0.6444667269227005  0.9982252014908030  0.6430976871946220
  0.7822764747940352  0.3613789096897775  0.3662324394590103
  0.8032809715329260  0.8526965268404223  0.1848978413424770
  0.1044261334541875  0.7101961180515257  0.5281044943719524
  0.8136267577497027  0.9464868214837047  0.5885163365218090
  0.3986802399337163  0.6438535845277239  0.6196562890405876
  0.5084492878715170  0.8783782984925271  0.3688110536815534
  0.9552606570204214  1.3118261478513866  0.6808428342270536
  0.9094713125108385  0.0094319444929655  0.3269327647474374
  0.6929731018899686  0.3941819798344918  0.2850980596199443
  0.3198655914609172  0.8177273897780396  0.3917527872890493
  0.7409382890605858  1.1981549725526190  0.6747960806878951
  0.5406770122021410  0.8073434343148504  0.2384010731707509
  1.0732427244268592 -0.0844055680735760  0.1743318993901213
  0.3447777047682991  0.1597712078319075  0.6447891063130334
  0.2607168600695811  0.0194301100159723  0.4212637108012729
  0.6351903133459141 -0.1168001090298728  0.3074379972972199
  0.0975635003108824  0.3762159171253903  0.2369912114454275
  0.6829388354218294  0.9229978051533958  0.4153347328012920
  0.9372859746791350  0.6588207504300947  0.4227279383122849
 -0.0478521420262344  0.5681435839925127  0.5890983630083353
  0.7157359188348076  0.3420127230069098  0.5182631071587214
  0.5980941750221642  1.2046592186512544  0.3615126330792886
  0.1793126301362678  0.8197487504412054  0.3188214536431772
  0.3268354351286104  0.8658113691239619  0.6360354423026680
 -0.2074588939521846  0.6108787482121708  0.1809326819180583
  0.8573431315284525  0.1965895339910138  0.1671153139449750
  0.3716921219873429  1.0133289262781908  0.7014318261420023
  1.0535817442717139  0.6748750030390033  0.2782570941140138
  1.0977205251502322  1.0049469662893056  0.2898888899694087
  1.4888715503270080 -0.0188054817173287  0.1762025846986908
  0.3304191224694018  1.1282170421353761  0.4915784672617504
  0.3734219549891539  0.5517673447461768  0.5336746067622058
  0.3121664621124269  0.8397034660507381  0.2546860331907715
  0.6912298083623589  0.0440651601342772  0.1897809627140073
  0.0174409591650704  0.0204767343958583  0.5691124935530897
  0.1522090332988954  0.4916213561344233  0.5494427138583466
  0.3837822683285425  0.0314595091007986  0.2716772181086113
  0.6716483675280063  0.1259440919430097  0.5194447579880214
  1.2982260925564628  0.0963650595108586  0.1983282875445660
  0.9020569293258192  0.1842412660980631  0.3827790730410656
  0.1133747999092129  0.3507220409984320  0.3941010373206814
  0.8720430887424696  0.3696089191571393  0.5758981918549289
  0.6859769719721663  0.6208007957348671  0.2520206243036715
  0.8199469468705497  0.3945777636031315  0.1702070451841178
  0.6035287225120256  0.0783817966987259  0.2906700183623518
  0.9276873252219388  0.7410959352103615  0.6466465289960809
  0.2603971705955579  0.7919655767629926  0.1728326669784132
  0.9817645630329496  0.5274529108680424  0.1894483332227080
  0.1106398572874784  0.8316765288866422  0.6069633677947754
  0.7309357178863796  0.1204546820995815  0.4309394752552809
  0.8418908344642118  0.4510328719750041  0.4407294813498189
  0.0111701735182814  0.2687381448247453  0.4638781261738804
  1.0542626952428371 -0.0642418433348676  0.4251727399764460
  0.8987569486600766  0.6572381765070425  0.3338451810441366
  0.7734705799996533  0.6935669765405686  0.5694999136358592
  0.4835644352478445  0.0862983120692823  0.5782369663978016
  1.0808918732598252  0.2326215745768082  0.6132434632224317
  0.1276732063066743  0.5404904634011617  0.4422022323267511
  0.9622891552916977  1.0824775696080944  0.4869917504221007
  0.8447420362396774  0.2310714286769611  0.2615436024260072
  1.1080034367327452  0.2206582618682599  0.1682258609427177
  1.1740202516014306  0.2838381061284470  0.5209136794661606
  0.6137707806938166  0.7325070843337167  0.6479746458584966
  0.8766953065209532  0.8487041210211241  0.3842033356557278
  0.4779381954771186  0.3913579368604518  0.5028508203279974
  0.9485635466795966  0.8048769312638158  0.4827257672686338
  0.7338191813394573  0.8462911714530517  0.5069059465072702
  0.1583640999617140  0.6151079897026049  0.1505596377905185
  0.2795855393506460  0.6785517703838774  0.4636783689465278
  0.3626611903679009  1.1170120663304681  0.3540760272085502
  0.4240101251933344  0.4052356656239404  0.1897750734305972
 
  0.29706741E-02  0.20621053E-02 -0.41709756E-02
  0.48554596E-02 -0.40151598E-02 -0.43529705E-02
  0.29278085E-02 -0.29117202E-02 -0.55081094E-02
 -0.17308667E-02  0.26329143E-02 -0.53253002E-02
  0.26744322E-02 -0.43814926E-02  0.36575183E-02
 -0.10873938E-02 -0.63675857E-03  0.42055331E-02
 -0.48442247E-02  0.43611218E-03  0.47017228E-02
 -0.44320841E-02 -0.32740114E-02  0.69829533E-02
 -0.36027772E-03 -0.26291253E-03  0.70856851E-02
 -0.69906168E-03  0.32658979E-02  0.27645999E-03
  0.76557055E-02  0.75244498E-03 -0.35620823E-02
 -0.36962504E-02  0.21722640E-02  0.18641095E-02
 -0.13758084E-02  0.10126709E-02  0.11318255E-02
 -0.75616476E-03  0.18122136E-02  0.99230275E-02
 -0.63658670E-02  0.21025196E-03  0.51614352E-03
  0.25944708E-02  0.77085714E-02  0.11716138E-02
 -0.46127575E-02 -0.76338014E-03  0.44572128E-02
  0.46625344E-02  0.32343973E-03 -0.11725601E-02
 -0.83680651E-03  0.49925574E-02  0.79559724E-02
 -0.30976408E-02  0.35924981E-02 -0.48529662E-02
  0.20334789E-02 -0.28729637E-02 -0.50439715E-02
  0.12777063E-02  0.18181901E-02 -0.23393809E-02
  0.24243672E-02 -0.17892031E-02 -0.28899422E-02
 -0.21434775E-02  0.40442655E-02 -0.28715630E-02
 -0.27039405E-02 -0.31127743E-02 -0.47295175E-02
 -0.41878859E-02 -0.41676769E-02 -0.40919336E-02
 -0.74932200E-02  0.20966817E-02 -0.28903365E-02
 -0.17172600E-03 -0.34010134E-02 -0.66401127E-02
  0.58312074E-02 -0.41858981E-02 -0.17248243E-02
 -0.16853234E-02  0.24033424E-02  0.14037195E-02
  0.30446360E-02  0.34950734E-03 -0.70806410E-03
  0.41613394E-02  0.17974254E-02 -0.16957215E-02
  0.62615766E-02 -0.10749923E-02  0.71261760E-03
  0.33098786E-02 -0.53008006E-03 -0.33204940E-02
 -0.48470402E-02  0.39643101E-02 -0.42842602E-02
  0.24919259E-02  0.54520942E-02  0.94780977E-03
  0.37229394E-02  0.20557994E-02 -0.83571300E-02
 -0.12988617E-02  0.18870332E-02 -0.12697680E-02
 -0.25218168E-02  0.17292281E-02  0.35976314E-02
 -0.53895075E-03 -0.35792012E-02  0.70244791E-03
  0.15159805E-02 -0.17675193E-03 -0.17859169E-02
 -0.61536010E-02 -0.14066224E-02 -0.44092565E-02
  0.64335316E-03 -0.15679169E-02  0.11162331E-02
  0.34554349E-03 -0.39935541E-03 -0.60008306E-02
  0.73570190E-03 -0.39392168E-03 -0.54933260E-02
 -0.82169226E-03 -0.36343436E-02  0.21789419E-02
  0.23927358E-02 -0.49871060E-02  0.44275112E-03
  0.27845021E-02  0.14206868E-02  0.16918115E-02
  0.37450244E-02 -0.25005684E-02 -0.20226623E-02
  0.48763401E-02  0.18034136E-03 -0.12235526E-02
  0.37332978E-03  0.13036014E-02 -0.66772708E-02
  0.55209438E-03  0.24758232E-02 -0.39118775E-02
 -0.98208314E-04  0.31523008E-02 -0.58342102E-02
  0.25115804E-02  0.24139605E-02 -0.11594898E-01
 -0.52241135E-03 -0.46379168E-02  0.42587241E-02
 -0.37709227E-02 -0.42053432E-02  0.37423516E-03
  0.32771736E-03 -0.34388781E-02  0.34709435E-03
  0.14680234E-02 -0.52970074E-02  0.50318375E-02
 -0.52580500E-03  0.18515960E-02  0.32352922E-02
  0.10151708E-02  0.18453145E-02  0.34886992E-04
  0.75201099E-03  0.67579806E-02  0.17852221E-02
  0.36677975E-02 -0.50268946E-03  0.22667413E-02
  0.27737661E-02 -0.57727466E-02  0.13061266E-02
  0.57796098E-02  0.10731942E-02  0.24909686E-02
 -0.21504156E-02  0.35588977E-02 -0.18758716E-02
 -0.18142925E-02  0.11256662E-02  0.13621930E-01
 -0.10307118E-01 -0.12003307E-01 -0.43555955E-02
  0.80168105E-03 -0.47626564E-02 -0.64445077E-02
 -0.14422628E-01  0.14820106E-01  0.10324698E-01
  0.62626063E-02 -0.12886098E-01 -0.67477159E-02
 -0.39034104E-02  0.26860594E-02 -0.49573600E-02
 -0.11361019E-01 -0.22121009E-01  0.22279927E-01
 -0.24330457E-01 -0.12104791E-02 -0.65249101E-02
 -0.15066473E-01 -0.15617165E-01 -0.18610619E-01
 -0.16138923E-01  0.52912363E-02 -0.15781219E-01
 -0.39699712E-02 -0.74443020E-02  0.43159695E-02
 -0.13005286E-01  0.14110678E-01 -0.20460286E-01
  0.60865030E-02  0.78398156E-03  0.13794771E-01
 -0.81882192E-02 -0.53999985E-02 -0.69060786E-02
 -0.45743284E-02  0.27053368E-01 -0.11919499E-01
 -0.11933832E-02 -0.24101185E-01 -0.37103860E-01
  0.67634585E-02  0.12813975E-01  0.73247069E-02
 -0.97467039E-02  0.17670015E-01  0.31907539E-01
  0.15593713E-01  0.13088032E-01  0.95174277E-03
  0.96816615E-03  0.10788454E-01  0.85784064E-02
 -0.78239903E-02  0.15173757E-01 -0.15985562E-02
  0.78363574E-02 -0.14788761E-02 -0.81033700E-02
 -0.24870890E-01  0.89292622E-02 -0.80034105E-02
  0.11353685E-01 -0.28542183E-01  0.20143286E-01
  0.29952318E-02 -0.80881305E-02  0.18750777E-01
  0.49590544E-02 -0.29653708E-02  0.34613386E-02
 -0.37556612E-02 -0.52855214E-02  0.12354707E-02
  0.19344001E-02  0.96681387E-03  0.26236473E-02
  0.48228642E-02 -0.35887992E-01 -0.20019642E-01
 -0.10728854E-01  0.21207372E-01 -0.13680069E-01
 -0.54070118E-02  0.33198034E-01  0.12117247E-01
 -0.57811416E-02 -0.84222372E-02 -0.51001078E-02
 -0.23349293E-01  0.68077216E-02 -0.32804161E-02
 -0.19838805E-01  0.94127648E-02 -0.63220118E-02
 -0.12398016E-01 -0.22670195E-01  0.27122302E-01
  0.19093677E-01  0.25059137E-01 -0.37936767E-01
 -0.10843131E-01 -0.28205699E-01 -0.12935294E-01
 -0.17730889E-01  0.20788494E-01 -0.11191959E-01
 -0.14332920E-01  0.37701988E-02  0.92922333E-02
  0.39398589E-02 -0.15028117E-01 -0.13291775E-01
 -0.93477992E-02  0.11616010E-01  0.33292019E-02
 -0.45200915E-02 -0.16286876E-01  0.15969843E-01
  0.12246350E-01 -0.31285182E-02 -0.27634468E-01
 -0.53863966E-02  0.92902689E-02  0.14658042E-01
  0.34504851E-01 -0.10403625E-02 -0.69163448E-03
  0.80676610E-02  0.23652509E-01  0.80707157E-02
  0.77372927E-02  0.38623141E-02  0.10275941E-03
  0.54732933E-02  0.48818659E-02  0.16303067E-01
 -0.49209019E-02  0.12037882E-01  0.68024737E-02
 -0.55324065E-03 -0.11633190E-01 -0.78729768E-02
 -0.71501441E-02  0.25707753E-01  0.27692919E-01
  0.14690037E-01 -0.10867001E-01 -0.83971576E-02
 -0.93008968E-03 -0.58919000E-02 -0.10753121E-01
  0.39100373E-02 -0.53307857E-02 -0.65305257E-02
 -0.11020040E-01  0.20579081E-02  0.11467099E-01
 -0.93655289E-02  0.24702547E-01 -0.25298999E-01
  0.15886478E-01  0.32369712E-03  0.72621769E-02
  0.10451207E-01 -0.11988027E-01 -0.31186212E-01
  0.11361139E-01 -0.86637436E-03  0.17131824E-01
  0.89793640E-02 -0.50597890E-01  0.12608648E-01
 -0.15798576E-01  0.10920191E-03 -0.24863733E-01
  0.27658360E-02  0.12586608E-01 -0.13422079E-02
  0.62485560E-03 -0.36642147E-01 -0.19987626E-01
 -0.68434880E-02 -0.25603434E-01 -0.24939372E-01
 -0.92988803E-02 -0.18909592E-01  0.23815140E-01
 -0.11093659E-01  0.22249993E-01 -0.19687730E-01
  0.60173519E-02  0.12081118E-01  0.15101151E-01
  0.91053062E-02 -0.20111177E-01 -0.13885061E-01
  0.84977584E-03 -0.28685700E-01  0.21024822E-01
 -0.13072755E-01  0.47261601E-02 -0.29499000E-01
  0.16331715E-01  0.12824936E-01  0.11749476E-01
 -0.12994277E-01 -0.10897530E-01  0.24785003E-01
  0.51113110E-02 -0.41531937E-01 -0.11734752E-01
  0.81461076E-03 -0.17339256E-01 -0.46138559E-01
  0.19306783E-01 -0.81985609E-02 -0.21517344E-01
  0.22433585E-01  0.20342381E-01 -0.15205766E-01
 -0.71068839E-03  0.53114390E-03 -0.57317400E-02
  0.72109452E-02 -0.25965955E-01  0.95854151E-02
 -0.29249754E-02  0.22792433E-01 -0.69476435E-02
 -0.11521067E-01  0.32620941E-01  0.91199910E-02
 -0.46961003E-03 -0.77764936E-02  0.54988704E-02
  0.17515096E-01 -0.14728130E-01  0.13959635E-01
 -0.16085379E-01  0.10088782E-01  0.46043236E-02
 -0.33947894E-02  0.51423651E-02 -0.16559606E-01
  0.85211402E-02  0.11920233E-01 -0.22357048E-01
  0.10842300E-01  0.17950290E-01  0.14698533E-01
  0.33081566E-01 -0.25752681E-01  0.14065735E-01
 -0.41639434E-02  0.17724440E-03  0.31013510E-01
 -0.29190258E-01 -0.31605102E-01  0.58198498E-03
 -0.30551658E-02 -0.26558794E-02  0.18328567E-01
  0.83820984E-02 -0.12886653E-01  0.19806524E-01
 -0.91868414E-04 -0.16118763E-01 -0.86673696E-02
  0.12739343E-01  0.16628371E-01 -0.20359453E-01
  0.18380320E-01 -0.15860528E-02  0.29284592E-01
 -0.15110379E-01 -0.63523655E-02 -0.29889754E-02
 -0.16994094E-01  0.16433347E-01  0.15145462E-01
 -0.20121446E-01  0.11724486E-01  0.10350419E-02
  0.86074657E-02  0.15234399E-01  0.36149229E-02
 -0.35617446E-02 -0.99052787E-02 -0.19717833E-01
  0.61366212E-02 -0.10563242E-01 -0.48337441E-02
 -0.17349784E-01 -0.53445744E-02 -0.17199406E-02
 -0.28593357E-02  0.11633674E-01  0.36508550E-02
  0.41529057E-01  0.17165221E-01  0.44686340E-02
 -0.60871797E-02  0.15071012E-01 -0.28528673E-01
 -0.29896107E-01  0.12092579E-01  0.42308574E-02
 -0.24106509E-01  0.50013333E-03 -0.93428709E-02
  0.72800869E-02  0.88746770E-02  0.53292329E-02
  0.10572892E-01 -0.11476526E-01 -0.28409854E-03
 -0.11127469E-01 -0.46787716E-02 -0.26108528E-02
 -0.15102913E-01 -0.28126110E-01 -0.74528183E-02
 -0.18358642E-01 -0.12648794E-01 -0.42849889E-02
 -0.94076452E-02 -0.91962531E-02 -0.33095777E-01
  0.88900856E-02  0.31561244E-02  0.21915518E-01
 -0.19093766E-01  0.15201393E-01  0.18148263E-01
 -0.52197716E-02  0.33841804E-02  0.71287558E-03
  0.30551743E-01 -0.10767581E-01 -0.20403695E-02
  0.20543571E-01 -0.81913161E-02 -0.16257123E-01
 -0.76092119E-02  0.19628662E-01 -0.17307531E-01
  0.34296671E-02  0.20739374E-02  0.29958831E-01
  0.28583866E-01 -0.17637847E-01  0.14309776E-01
 -0.13330025E-01 -0.65320777E-02 -0.31345755E-01
  0.18846269E-01  0.33362587E-01  0.18620416E-01
  0.33809802E-01  0.63080221E-02 -0.10449042E-01
 -0.20430623E-02  0.12421199E-01  0.77327209E-02
  0.18094098E-01  0.15723683E-01  0.63486714E-02
  0.56400332E-02 -0.19325753E-03 -0.82985868E-02
 -0.27983747E-01 -0.23861043E-01 -0.98114821E-03
  0.84406386E-02  0.17147458E-01 -0.18613542E-01
  0.50264700E-01  0.17826362E-01  0.80880805E-02
 -0.98166857E-02 -0.17402525E-01 -0.19141460E-02
 -0.29748242E-02 -0.82292571E-02  0.46155316E-02
 -0.14720343E-01  0.34366321E-02 -0.99249723E-04
 -0.72525243E-02  0.71499186E-02  0.94786688E-02
  0.73932896E-02  0.57596387E-02 -0.11753821E-01
 -0.22341408E-02  0.58700167E-02  0.89419194E-03
  0.11305385E-01 -0.98700695E-02 -0.17097345E-01
  0.22697812E-01  0.22644306E-01  0.39418845E-02
  0.62117081E-02  0.24752682E-02 -0.52348178E-02
 -0.24124057E-01 -0.99355829E-02 -0.10182808E-01
 -0.15755301E-01 -0.38488893E-02  0.19643941E-02
 -0.99614784E-02 -0.97153877E-02 -0.87266679E-02
  0.11606381E-02  0.66569814E-02 -0.25715944E-01
  0.15075785E-01  0.28154195E-01  0.78349188E-03
  0.37143513E-02  0.20649719E-02  0.42522280E-01
 -0.14361240E-01 -0.32285039E-02  0.11445601E-02
 -0.26716405E-01  0.31217085E-01  0.71049158E-02
 -0.11116314E-01  0.39290816E-01 -0.27383368E-01
  0.11479284E-01  0.26744928E-02 -0.32198542E-03
  0.96833243E-02  0.21104006E-02  0.19263223E-01
 -0.13828940E-01  0.13190450E-01 -0.18050171E-01
  0.16966020E-01 -0.50269474E-02  0.62465333E-03
  0.20817955E-01 -0.26881183E-04 -0.62310480E-02
  0.13074854E-01 -0.24454675E-01  0.89427252E-02
 -0.13203156E-01  0.13114497E-01  0.89413992E-02
  0.13072697E-01  0.38543232E-03  0.28609915E-01
 -0.92746965E-02  0.47531967E-01 -0.41129136E-02
  0.21661723E-01  0.21851152E-01 -0.10175611E-01
  0.19247743E-01  0.91623963E-02  0.48467195E-02
 -0.36318327E-01  0.21507247E-01  0.30014934E-02
 -0.12077174E-01 -0.17847358E-01  0.16599656E-02
 -0.12819124E-01  0.16287351E-01  0.43122060E-01
  0.15030246E-01 -0.10826570E-02  0.81409239E-02
 -0.11861528E-01 -0.40502211E-02  0.21537112E-02
 -0.34555849E-01 -0.23823521E-01  0.17005172E-01
  0.19831197E-01 -0.24256450E-01  0.17742811E-02
  0.41647690E-01 -0.23058711E-02 -0.91538691E-04
 -0.19157518E-01 -0.71541896E-02  0.34993228E-02
 -0.15282998E-01  0.86330558E-03 -0.64654033E-02
 -0.22267630E-01  0.11322975E-01  0.10666038E-01
 -0.40797371E-01 -0.43412514E-02  0.45424577E-02
 -0.70090229E-02 -0.17686164E-01 -0.86971726E-02
  0.12735189E-01 -0.94421911E-02  0.15111952E-01
 -0.59562887E-02 -0.45521361E-02  0.12031341E-01
 -0.16510842E-02 -0.84787706E-02  0.22122880E-01
  0.36156929E-01  0.11082621E-01  0.13831032E-01
  0.17074043E-02 -0.44152733E-02 -0.21041028E-02
 -0.34534927E-03 -0.11947788E-02  0.36010568E-02
  0.25402976E-02  0.40720794E-02  0.20121360E-02
 -0.27973287E-02 -0.34487080E-02 -0.64101425E-02
  0.26883723E-02 -0.23742187E-02  0.40604830E-02
 -0.68192485E-03 -0.12685260E-02  0.50605193E-02
 -0.17741432E-02 -0.21497230E-02  0.23768531E-02
  0.64548945E-02  0.11872718E-02  0.22731839E-02
  0.22708604E-02  0.71916787E-02  0.32874488E-02
 -0.41473394E-02 -0.43665057E-03 -0.44703832E-02
 -0.15791060E-02 -0.34734729E-02 -0.17440355E-02
  0.16949231E-02  0.33281582E-02 -0.68006647E-02
  0.73208805E-02 -0.99677248E-02  0.77323212E-03
  0.12446527E-02  0.37167004E-02 -0.20815502E-02
 -0.53988149E-02 -0.39120756E-02  0.20086687E-02
  0.27385452E-02 -0.42879691E-02 -0.32059860E-02
 -0.16433488E-03 -0.83511769E-02 -0.32356778E-02
  0.49230471E-03  0.17789250E-02 -0.52590170E-02
  0.69283640E-02  0.27592590E-02 -0.46962060E-03
  0.77192351E-02 -0.59934785E-02 -0.74157499E-03
  0.37776889E-02 -0.26144627E-02  0.26655656E-02
  0.11979776E-02  0.37034818E-03 -0.89757262E-03
 -0.26295322E-02  0.57749339E-03 -0.73258013E-02
  0.18958231E-02  0.66921823E-02 -0.35567692E-02
 -0.19117105E-02 -0.10064803E-01 -0.68509188E-02
  0.43841785E-02  0.28504477E-02  0.29948543E-02
 -0.88070032E-02 -0.99972987E-03  0.21575295E-02
  0.15980850E-02  0.40265095E-02  0.59251284E-02
 -0.70435194E-03  0.45255235E-02  0.18309200E-02
 -0.16413272E-02 -0.84016091E-03 -0.65383138E-03
 -0.24403505E-02 -0.84229064E-03  0.32200084E-02
 -0.94937158E-02  0.46319973E-02  0.63927145E-02
 -0.86960806E-04 -0.66447304E-02  0.42077694E-02
  0.11903890E-03  0.85909499E-02  0.37783123E-03
  0.32714758E-03  0.62943916E-02  0.16139248E-02
 -0.47856355E-02 -0.47507599E-02  0.60362460E-02
  0.47015546E-02  0.61642429E-02 -0.11388449E-02
 -0.23350301E-02  0.16520076E-02  0.50674605E-03
  0.24714912E-02  0.21701596E-02 -0.90905197E-02
 -0.11854339E-01  0.55649342E-02 -0.63890518E-03
 -0.19519600E-02 -0.22151574E-02 -0.31085316E-02
 -0.29074243E-02 -0.33748916E-02 -0.16919313E-02
  0.13982596E-03 -0.33451422E-02  0.63718272E-03
  0.38005739E-02  0.69895313E-02  0.62678591E-02
  0.60581254E-03 -0.51681383E-02  0.36403269E-02
 -0.84006756E-03 -0.60224552E-02  0.73655645E-02
  0.39544602E-03  0.29659277E-02  0.15803954E-02
 -0.42071090E-02 -0.61010161E-02  0.11536235E-02
  0.89083046E-02  0.43411997E-02 -0.20359447E-02
 -0.14260660E-03  0.38745725E-03  0.31466149E-02
 -0.15894482E-02  0.83061205E-02 -0.63486472E-04
 -0.28513158E-02  0.19123525E-02 -0.11000481E-02
  0.47967758E-04  0.41486681E-02 -0.90477988E-02
  0.24249373E-02 -0.40120491E-02  0.91124595E-03
 -0.16612665E-02 -0.59813453E-02 -0.65877720E-03
  0.44215822E-02  0.71840913E-03 -0.45011172E-02
 -0.50000882E-02  0.44860571E-02 -0.71604750E-02
 -0.98320844E-03 -0.98714181E-02  0.70567095E-02
 -0.17536205E-02 -0.26269679E-02  0.20290180E-02
 -0.44855560E-02 -0.16413222E-02 -0.61611669E-03
 -0.29088859E-02  0.11791615E-02  0.32865122E-03
 -0.25555334E-03  0.39058801E-02  0.33590589E-02
  0.64481906E-02  0.17902906E-02  0.34533692E-02
 -0.40511838E-02  0.44149211E-03 -0.19858556E-03
  0.20775855E-02  0.55027343E-02  0.39178117E-02
  0.13168255E-02 -0.54660429E-02  0.56935294E-02
 -0.14310047E-03  0.51312365E-03  0.58005193E-02
  0.16893135E-02 -0.85277090E-02  0.39270316E-02
  0.28761708E-03  0.58220580E-02  0.79684339E-03
 -0.17043551E-02 -0.35910437E-02 -0.59601114E-02
  0.33382572E-02  0.98859238E-04 -0.21566601E-03
 -0.65872439E-02  0.30953101E-02  0.58099229E-02
  0.15672519E-03  0.54122260E-02  0.59710873E-02
 -0.46567598E-02 -0.15696674E-02  0.11607449E-02
 
           1
   1.00000000000000     
  0.16061848E+01  0.21392154E-02  0.25832976E-02  0.16038236E+01
  0.79050181E+00  0.79461349E-01  0.67893698E-01
  0.89219975E+00  0.24333161E+00  0.60379174E-01
  0.78923024E+00  0.19069403E+00  0.63154703E-01
  0.88846729E+00  0.20399017E-01  0.71237008E-01
  0.98956052E+00  0.71245388E-01  0.74223007E-01
  0.83505536E-01  0.23377012E+00  0.68715366E-01
  0.98605788E+00  0.18158960E+00  0.67081940E-01
  0.89773944E-01  0.17343160E-01  0.78685101E-01
  0.18621705E+00  0.72785304E-01  0.80185753E-01
  0.27088225E+00  0.24296001E+00  0.66973342E-01
  0.18240999E+00  0.18057616E+00  0.74298865E-01
  0.28816780E+00  0.24537784E-01  0.75505579E-01
  0.38562887E+00  0.84497727E-01  0.70792328E-01
  0.48642964E+00  0.24357156E+00  0.62104966E-01
  0.38256845E+00  0.19668975E+00  0.67223824E-01
  0.48599721E+00  0.25758733E-01  0.69632498E-01
  0.58786600E+00  0.78163431E-01  0.68223406E-01
  0.68956478E+00  0.24469693E+00  0.62112400E-01
  0.58761914E+00  0.18909476E+00  0.62457185E-01
  0.69018604E+00  0.22753309E-01  0.69046445E-01
  0.79750802E+00  0.40915205E+00  0.63184684E-01
  0.89761669E+00  0.57608895E+00  0.62286993E-01
  0.79657674E+00  0.52283920E+00  0.64333299E-01
  0.90197366E+00  0.35559716E+00  0.60248306E-01
  0.62373056E-02  0.40801981E+00  0.57958606E-01
  0.96589207E-01  0.58058632E+00  0.53572928E-01
  0.20292895E-02  0.52258460E+00  0.55652484E-01
  0.10123237E+00  0.33928193E+00  0.62621500E-01
  0.49554099E+00  0.58053748E+00  0.62786442E-01
  0.49320872E+00  0.35364339E+00  0.61643364E-01
  0.59032169E+00  0.40757411E+00  0.64088890E-01
  0.69419362E+00  0.57667758E+00  0.69734152E-01
  0.59177124E+00  0.52295746E+00  0.67655121E-01
  0.69428708E+00  0.35584117E+00  0.63873810E-01
  0.79243315E+00  0.74183362E+00  0.69891952E-01
  0.89053047E+00  0.90853315E+00  0.70655227E-01
  0.79024961E+00  0.85504643E+00  0.69867218E-01
  0.89500765E+00  0.68804716E+00  0.63919157E-01
  0.99271217E+00  0.74561513E+00  0.58871878E-01
  0.90902166E-01  0.90677690E+00  0.73125919E-01
  0.99168019E+00  0.85475144E+00  0.68518355E-01
  0.90211099E-01  0.69295685E+00  0.51078927E-01
  0.19468049E+00  0.74778738E+00  0.54157382E-01
  0.28969354E+00  0.91273936E+00  0.68786112E-01
  0.19123830E+00  0.85558173E+00  0.64828471E-01
  0.29525119E+00  0.69486177E+00  0.51515459E-01
  0.39095293E+00  0.74722603E+00  0.62302235E-01
  0.49180724E+00  0.91278516E+00  0.69430373E-01
  0.38981271E+00  0.85828272E+00  0.66891630E-01
  0.49235509E+00  0.69161221E+00  0.68032926E-01
  0.59315775E+00  0.74422251E+00  0.72721433E-01
  0.69251393E+00  0.90973319E+00  0.70040844E-01
  0.59193505E+00  0.85612914E+00  0.70594479E-01
  0.69451915E+00  0.68766023E+00  0.73236691E-01
  0.39526827E+00  0.42359718E+00  0.23893385E+00
  0.34757026E+00  0.53284071E+00  0.24427776E+00
  0.39989435E+00  0.59000639E+00  0.28240222E+00
  0.39245937E+00  0.54016968E+00  0.32969551E+00
  0.49301426E+00  0.48538538E+00  0.17124822E+00
  0.47949043E+00  0.29765667E+00  0.18338481E+00
  0.32645009E+00  0.40493725E+00  0.15868085E+00
  0.48636437E+00  0.58106206E+00  0.35778606E+00
  0.47501941E+00  0.55719692E+00  0.40757341E+00
  0.57784760E+00  0.56812855E+00  0.43837230E+00
  0.63514331E+00  0.67561512E+00  0.43595236E+00
  0.29511396E+00  0.61380004E+00  0.41642601E-01
  0.17375949E+00  0.54241864E+00  0.49087482E-01
  0.41729129E+00  0.39652172E+00  0.62367245E-01
  0.41777559E+00  0.53738969E+00  0.57088136E-01
  0.33621109E+00  0.36314722E+00  0.24500350E+00
  0.46768029E+00  0.41231340E+00  0.25872401E+00
  0.25761020E+00  0.53316515E+00  0.25007845E+00
  0.34951121E+00  0.58196600E+00  0.21345963E+00
  0.37135454E+00  0.67008982E+00  0.28225476E+00
  0.48702080E+00  0.58694583E+00  0.27413413E+00
  0.40338770E+00  0.45408947E+00  0.32804495E+00
  0.31507038E+00  0.56317077E+00  0.34473609E+00
  0.57128447E+00  0.49009332E+00  0.19012248E+00
  0.51391295E+00  0.46210888E+00  0.13639156E+00
  0.45503036E+00  0.56282271E+00  0.17135567E+00
  0.42454309E+00  0.23915848E+00  0.19813309E+00
  0.49139152E+00  0.28236075E+00  0.14692944E+00
  0.55657130E+00  0.30069996E+00  0.20277717E+00
  0.28738134E+00  0.48057735E+00  0.16472319E+00
  0.35651860E+00  0.39598540E+00  0.12543477E+00
  0.27492853E+00  0.34137191E+00  0.16738446E+00
  0.56268735E+00  0.54993551E+00  0.34345274E+00
  0.49145578E+00  0.66498964E+00  0.34999336E+00
  0.41328826E+00  0.60225634E+00  0.42350766E+00
  0.44514310E+00  0.47445012E+00  0.41206361E+00
  0.55114311E+00  0.56129383E+00  0.47338657E+00
  0.62906248E+00  0.49708122E+00  0.43279108E+00
  0.70698338E+00  0.67422428E+00  0.45709479E+00
  0.65299453E+00  0.70399937E+00  0.40197871E+00
  0.58125604E+00  0.73699545E+00  0.45069268E+00
  0.21562781E+00  0.18735142E+00  0.32216660E+00
  0.13616813E+00  0.15132465E+00  0.28962727E+00
  0.70451536E+00  0.98159248E+00  0.62201458E+00
  0.58624089E+00  0.35877238E-01  0.62609463E+00
  0.86962713E+00  0.26024672E+00  0.37099289E+00
  0.82110160E+00  0.40709141E+00  0.38886088E+00
  0.78216640E+00  0.85932636E+00  0.15173089E+00
  0.78994618E+00  0.77893453E+00  0.19448090E+00
  0.39114297E-01  0.74370910E+00  0.51402139E+00
  0.17299565E+00  0.71631825E+00  0.51029274E+00
  0.80168277E+00  0.91451625E+00  0.56066315E+00
  0.88787675E+00  0.97126793E+00  0.58219156E+00
  0.35249422E+00  0.59201943E+00  0.63436002E+00
  0.40152454E+00  0.61789390E+00  0.58944215E+00
  0.44674765E+00  0.84139034E+00  0.38166489E+00
  0.57595697E+00  0.86634721E+00  0.33295567E+00
  0.87830985E+00  0.28566309E+00  0.68021243E+00
  0.95036804E+00  0.38673197E+00  0.68826853E+00
  0.86560822E+00  0.95381591E+00  0.34362926E+00
  0.90393719E+00  0.71039983E-01  0.34760285E+00
  0.69468356E+00  0.47151763E+00  0.27773562E+00
  0.76954325E+00  0.39253530E+00  0.33553432E+00
  0.29006104E+00  0.88444141E+00  0.40240119E+00
  0.25421850E+00  0.79515814E+00  0.37519809E+00
  0.71821189E+00  0.12591469E+00  0.67254178E+00
  0.69861041E+00  0.23904113E+00  0.65147060E+00
  0.46220483E+00  0.81154036E+00  0.24437854E+00
  0.55264064E+00  0.85464738E+00  0.21306573E+00
  0.89499413E-01  0.98737532E+00  0.16365953E+00
  0.21094717E-02  0.89796229E+00  0.16227073E+00
  0.33477099E+00  0.10148581E+00  0.66524223E+00
  0.26817437E+00  0.18121892E+00  0.63850964E+00
  0.29495878E+00  0.61960824E-01  0.39778976E+00
  0.29348198E+00  0.23839661E-01  0.44980503E+00
  0.62889616E+00  0.96194770E+00  0.29825617E+00
  0.60129648E+00  0.84541432E+00  0.27676738E+00
  0.10381088E+00  0.32730086E+00  0.21278427E+00
  0.10917005E+00  0.33880427E+00  0.26467676E+00
  0.57046263E+00  0.90107421E+00  0.39125921E+00
  0.74550026E+00  0.88153954E+00  0.40574145E+00
  0.90787489E+00  0.63900914E+00  0.39430522E+00
  0.94689804E+00  0.60802076E+00  0.61700265E+00
  0.88909425E+00  0.59740108E+00  0.57330651E+00
  0.71109419E+00  0.26399474E+00  0.51748278E+00
  0.77922285E+00  0.34359935E+00  0.54193471E+00
  0.64517670E+00  0.17161475E+00  0.38524832E+00
  0.63162696E+00  0.27311213E+00  0.35892640E+00
  0.23550424E+00  0.81035002E+00  0.29514164E+00
  0.15087309E+00  0.89045829E+00  0.30758582E+00
  0.24844390E+00  0.84770127E+00  0.62887206E+00
  0.34726530E+00  0.79232168E+00  0.63400560E+00
  0.86950392E+00  0.59901671E+00  0.18953170E+00
  0.78268418E+00  0.57955276E+00  0.15254147E+00
  0.84233248E+00  0.18118877E+00  0.13628011E+00
  0.85086672E+00  0.27728321E+00  0.16849989E+00
  0.44751047E+00  0.29415633E-01  0.70768960E+00
  0.35566437E+00  0.94651915E+00  0.68667238E+00
  0.10805069E+00  0.72798364E+00  0.29228732E+00
  0.84840390E-01  0.98280942E+00  0.25890669E+00
  0.25166760E-01  0.99947220E+00  0.30655055E+00
  0.47948829E+00  0.94940528E+00  0.14584306E+00
  0.26825403E+00  0.17166137E+00  0.50254278E+00
  0.38547295E+00  0.12683707E+00  0.51473287E+00
  0.40949961E+00  0.49499471E+00  0.52041854E+00
  0.34405556E+00  0.59779405E+00  0.51131936E+00
  0.33903517E+00  0.91626980E+00  0.26104305E+00
  0.28826863E+00  0.81911682E+00  0.22298417E+00
  0.72176709E+00  0.97180386E+00  0.19089885E+00
  0.74976299E+00  0.96364347E-01  0.18539750E+00
  0.22607964E-01  0.33207042E-01  0.53648963E+00
  0.22607688E+00  0.51266524E+00  0.54381610E+00
  0.10660299E+00  0.55752490E+00  0.55298469E+00
  0.46254415E+00  0.42135298E-01  0.26644315E+00
  0.34030905E+00  0.79560444E-01  0.25035366E+00
  0.59726016E+00  0.11136604E+00  0.53366192E+00
  0.72300546E+00  0.74853179E-01  0.52264802E+00
  0.34442638E+00  0.38895716E-01  0.18948337E+00
  0.97838222E+00  0.20058970E+00  0.38298481E+00
  0.79925334E+00  0.15105694E+00  0.42375098E+00
  0.16601015E+00  0.30438812E+00  0.37758597E+00
  0.84769460E-01  0.30566047E+00  0.41758089E+00
  0.91109770E+00  0.43754436E+00  0.58183125E+00
  0.61341871E+00  0.65483170E+00  0.24938455E+00
  0.88769716E+00  0.43643506E+00  0.16802034E+00
  0.77824448E+00  0.40031167E+00  0.14324695E+00
  0.84576720E+00  0.18871960E+00  0.23330642E+00
  0.61402168E+00  0.12930730E+00  0.31957604E+00
  0.87805740E+00  0.74762838E+00  0.67275049E+00
  0.87165586E+00  0.76389957E+00  0.62338127E+00
  0.31543448E+00  0.82172624E+00  0.15114817E+00
  0.18914422E+00  0.83078129E+00  0.16606463E+00
  0.25143854E-01  0.48637112E+00  0.21136052E+00
  0.37632809E-01  0.57439240E+00  0.17401441E+00
  0.10688027E+00  0.80343363E+00  0.57659307E+00
  0.50546474E-01  0.80685750E+00  0.62297317E+00
  0.71353583E+00  0.99958754E+00  0.41530861E+00
  0.70362428E+00  0.15159627E+00  0.45755941E+00
  0.87604887E+00  0.51613321E+00  0.44924891E+00
  0.80880708E+00  0.41973316E+00  0.46719290E+00
  0.66106916E-01  0.28696104E+00  0.48706209E+00
  0.24943599E-01  0.99879179E+00  0.43989029E+00
  0.13102178E+00  0.96497519E+00  0.42128585E+00
  0.96767706E+00  0.66632282E+00  0.31455286E+00
  0.84477538E+00  0.65825035E+00  0.31115532E+00
  0.75335455E+00  0.73753845E+00  0.54361176E+00
  0.71410126E+00  0.69679904E+00  0.59149324E+00
  0.44289779E+00  0.13793361E+00  0.59737821E+00
  0.43098687E+00  0.28909394E-01  0.57255601E+00
  0.44035705E-01  0.16934270E+00  0.60096600E+00
  0.57543419E-01  0.25386645E+00  0.64405392E+00
  0.14163976E+00  0.47438506E+00  0.42524647E+00
  0.12459920E+00  0.53368476E+00  0.47471723E+00
  0.97919534E+00  0.15686456E+00  0.47488588E+00
  0.88408464E+00  0.71303305E-01  0.48341126E+00
  0.87209236E+00  0.17979370E+00  0.28355015E+00
  0.73831316E+00  0.35742982E+00  0.26343612E+00
  0.25031946E-01  0.21344635E+00  0.16908771E+00
  0.11298714E+00  0.27154527E+00  0.14256741E+00
  0.15867127E+00  0.27621898E+00  0.55382622E+00
  0.18359379E+00  0.36022129E+00  0.51711969E+00
  0.54638857E+00  0.69707304E+00  0.63857845E+00
  0.60595014E+00  0.80774783E+00  0.65172554E+00
  0.88319963E+00  0.78198318E+00  0.36846968E+00
  0.94337455E+00  0.87111717E+00  0.40022357E+00
  0.55657852E+00  0.37958052E+00  0.51209438E+00
  0.44031312E+00  0.32882204E+00  0.50719104E+00
  0.99277186E+00  0.86297167E+00  0.47178286E+00
  0.95127323E+00  0.75589703E+00  0.45617894E+00
  0.68945007E+00  0.86138298E+00  0.47933480E+00
  0.79993422E+00  0.81269563E+00  0.49523924E+00
  0.19918387E+00  0.68264802E+00  0.15659298E+00
  0.28947113E+00  0.73905267E+00  0.44342041E+00
  0.23233949E+00  0.61985861E+00  0.44955300E+00
  0.39142217E+00  0.83062479E-01  0.32424680E+00
  0.71311428E+00  0.60326561E+00  0.22165826E+00
  0.42426882E+00  0.15357219E+00  0.36655590E+00
  0.11681522E-02  0.61742047E+00  0.42363056E+00
  0.10203539E+00  0.62141246E+00  0.26824059E+00
  0.55673552E+00  0.23392834E-01  0.17413122E+00
  0.25588093E+00  0.12448526E+00  0.17270890E+00
  0.94552726E+00  0.30775766E+00  0.46975175E+00
  0.13392487E+00  0.60832885E+00  0.11937176E+00
  0.59608176E-01  0.95702725E+00  0.57749413E+00
  0.90663250E+00  0.31484525E+00  0.59391342E+00
  0.64092213E+00  0.11744130E+00  0.26588815E+00
  0.22084604E+00  0.35157030E+00  0.59130489E-01
  0.14927082E+00  0.21239450E+00  0.30804417E+00
  0.64467330E+00  0.99854383E+00  0.64316476E+00
  0.78204900E+00  0.36110906E+00  0.36601877E+00
  0.80349958E+00  0.85251075E+00  0.18503319E+00
  0.10437068E+00  0.71009686E+00  0.52827318E+00
  0.81348249E+00  0.94631861E+00  0.58859556E+00
  0.39920513E+00  0.64394649E+00  0.61973206E+00
  0.50863395E+00  0.87894103E+00  0.36892064E+00
  0.95492341E+00  0.31179198E+00  0.68069382E+00
  0.90934290E+00  0.91601547E-02  0.32687463E+00
  0.69311093E+00  0.39444240E+00  0.28487137E+00
  0.32046091E+00  0.81694744E+00  0.39177856E+00
  0.74103950E+00  0.19844579E+00  0.67472670E+00
  0.54023799E+00  0.80703733E+00  0.23846803E+00
  0.73465416E-01  0.91525891E+00  0.17422503E+00
  0.34476434E+00  0.15911775E+00  0.64468125E+00
  0.26075689E+00  0.19569306E-01  0.42108841E+00
  0.63575371E+00  0.88341580E+00  0.30742234E+00
  0.98191208E-01  0.37574694E+00  0.23696649E+00
  0.68324603E+00  0.92279323E+00  0.41542358E+00
  0.93738339E+00  0.65884973E+00  0.42269802E+00
  0.95193403E+00  0.56818877E+00  0.58885417E+00
  0.71589008E+00  0.34253637E+00  0.51814455E+00
  0.59793872E+00  0.20387168E+00  0.36128427E+00
  0.17966914E+00  0.81997179E+00  0.31892128E+00
  0.32611927E+00  0.86573314E+00  0.63610736E+00
  0.79267106E+00  0.61119381E+00  0.18113019E+00
  0.85728586E+00  0.19694364E+00  0.16717634E+00
  0.37155865E+00  0.13263186E-01  0.70141003E+00
  0.53383301E-01  0.67480910E+00  0.27836443E+00
  0.96948521E-01  0.53094074E-02  0.29010198E+00
  0.48886448E+00  0.98067459E+00  0.17634284E+00
  0.33042880E+00  0.12888926E+00  0.49159106E+00
  0.37344856E+00  0.55225986E+00  0.53372840E+00
  0.31177731E+00  0.83933173E+00  0.25488724E+00
  0.69161213E+00  0.44547495E-01  0.18974300E+00
  0.17251081E-01  0.20605999E-01  0.56912939E+00
  0.15241001E+00  0.49179117E+00  0.54913970E+00
  0.38281830E+00  0.31894950E-01  0.27165592E+00
  0.67148964E+00  0.12577076E+00  0.51934114E+00
  0.29798967E+00  0.96100983E-01  0.19827189E+00
  0.90206830E+00  0.18397952E+00  0.38280031E+00
  0.11368385E+00  0.35126895E+00  0.39430997E+00
  0.87209235E+00  0.36920453E+00  0.57601954E+00
  0.68590866E+00  0.62032956E+00  0.25226614E+00
  0.81997910E+00  0.39480984E+00  0.17025973E+00
  0.60318661E+00  0.77904409E-01  0.29070847E+00
  0.92841172E+00  0.74143562E+00  0.64657866E+00
  0.26038557E+00  0.79199589E+00  0.17293755E+00
  0.98163531E+00  0.52810284E+00  0.18944622E+00
  0.11040800E+00  0.83182617E+00  0.60692670E+00
  0.73093962E+00  0.12077930E+00  0.43063788E+00
  0.84208802E+00  0.45071894E+00  0.44075986E+00
  0.11035084E-01  0.26827012E+00  0.46385617E+00
  0.54622247E-01  0.93581437E+00  0.42502270E+00
  0.89835035E+00  0.65758920E+00  0.33360650E+00
  0.77339063E+00  0.69279457E+00  0.56973514E+00
  0.48342184E+00  0.86092759E-01  0.57830460E+00
  0.80527120E-01  0.23249315E+00  0.61322293E+00
  0.12743666E+00  0.54058273E+00  0.44221319E+00
  0.96226837E+00  0.82783194E-01  0.48710372E+00
  0.84526639E+00  0.23121151E+00  0.26165871E+00
  0.10767401E+00  0.22069281E+00  0.16821924E+00
  0.17418920E+00  0.28426868E+00  0.52104427E+00
  0.61387786E+00  0.73207938E+00  0.64816443E+00
  0.87668367E+00  0.84874427E+00  0.38439669E+00
  0.47807557E+00  0.39069067E+00  0.50298172E+00
  0.94858693E+00  0.80533249E+00  0.48275233E+00
  0.73368059E+00  0.84601018E+00  0.50670728E+00
  0.15863556E+00  0.61511573E+00  0.15055245E+00
  0.27904988E+00  0.67879397E+00  0.46387203E+00
  0.36267393E+00  0.11743556E+00  0.35427506E+00
  0.42363145E+00  0.40511284E+00  0.18981376E+00
  0.00000000E+00  0.00000000E+00  0.00000000E+00
  0.00000000E+00  0.00000000E+00  0.00000000E+00
  0.00000000E+00  0.00000000E+00  0.00000000E+00
  0.00000000E+00  0.00000000E+00  0.00000000E+00
  0.00000000E+00  0.00000000E+00  0.00000000E+00
  0.00000000E+00  0.00000000E+00  0.00000000E+00
  0.00000000E+00  0.00000000E+00  0.00000000E+00
  0.00000000E+00  0.00000000E+00  0.00000000E+00
  0.00000000E+00  0.00000000E+00  0.00000000E+00
  0.00000000E+00  0.00000000E+00  0.00000000E+00
  0.00000000E+00  0.00000000E+00  0.00000000E+00
  0.00000000E+00  0.00000000E+00  0.00000000E+00
  0.00000000E+00  0.00000000E+00  0.00000000E+00
  0.00000000E+00  0.00000000E+00  0.00000000E+00
  0.00000000E+00  0.00000000E+00  0.00000000E+00
  0.00000000E+00  0.00000000E+00  0.00000000E+00
  0.00000000E+00  0.00000000E+00  0.00000000E+00
  0.00000000E+00  0.00000000E+00  0.00000000E+00
  0.00000000E+00  0.00000000E+00  0.00000000E+00
  0.00000000E+00  0.00000000E+00  0.00000000E+00
  0.00000000E+00  0.00000000E+00  0.00000000E+00
  0.00000000E+00  0.00000000E+00  0.00000000E+00
  0.00000000E+00  0.00000000E+00  0.00000000E+00
  0.00000000E+00  0.00000000E+00  0.00000000E+00
  0.00000000E+00  0.00000000E+00  0.00000000E+00
  0.00000000E+00  0.00000000E+00  0.00000000E+00
  0.00000000E+00  0.00000000E+00  0.00000000E+00
  0.00000000E+00  0.00000000E+00  0.00000000E+00
  0.00000000E+00  0.00000000E+00  0.00000000E+00
  0.00000000E+00  0.00000000E+00  0.00000000E+00
  0.00000000E+00  0.00000000E+00  0.00000000E+00
  0.00000000E+00  0.00000000E+00  0.00000000E+00
  0.00000000E+00  0.00000000E+00  0.00000000E+00
  0.00000000E+00  0.00000000E+00  0.00000000E+00
  0.00000000E+00  0.00000000E+00  0.00000000E+00
  0.00000000E+00  0.00000000E+00  0.00000000E+00
  0.00000000E+00  0.00000000E+00  0.00000000E+00
  0.00000000E+00  0.00000000E+00  0.00000000E+00
  0.00000000E+00  0.00000000E+00  0.00000000E+00
  0.00000000E+00  0.00000000E+00  0.00000000E+00
  0.00000000E+00  0.00000000E+00  0.00000000E+00
  0.00000000E+00  0.00000000E+00  0.00000000E+00
  0.00000000E+00  0.00000000E+00  0.00000000E+00
  0.00000000E+00  0.00000000E+00  0.00000000E+00
  0.00000000E+00  0.00000000E+00  0.00000000E+00
  0.00000000E+00  0.00000000E+00  0.00000000E+00
  0.00000000E+00  0.00000000E+00  0.00000000E+00
  0.00000000E+00  0.00000000E+00  0.00000000E+00
  0.00000000E+00  0.00000000E+00  0.00000000E+00
  0.00000000E+00  0.00000000E+00  0.00000000E+00
  0.00000000E+00  0.00000000E+00  0.00000000E+00
  0.00000000E+00  0.00000000E+00  0.00000000E+00
  0.00000000E+00  0.00000000E+00  0.00000000E+00
  0.00000000E+00  0.00000000E+00  0.00000000E+00
  0.00000000E+00  0.00000000E+00  0.00000000E+00
  0.00000000E+00  0.00000000E+00  0.00000000E+00
  0.00000000E+00  0.00000000E+00  0.00000000E+00
  0.00000000E+00  0.00000000E+00  0.00000000E+00
  0.00000000E+00  0.00000000E+00  0.00000000E+00
  0.00000000E+00  0.00000000E+00  0.00000000E+00
  0.00000000E+00  0.00000000E+00  0.00000000E+00
  0.00000000E+00  0.00000000E+00  0.00000000E+00
  0.00000000E+00  0.00000000E+00  0.00000000E+00
  0.00000000E+00  0.00000000E+00  0.00000000E+00
  0.00000000E+00  0.00000000E+00  0.00000000E+00
  0.00000000E+00  0.00000000E+00  0.00000000E+00
  0.00000000E+00  0.00000000E+00  0.00000000E+00
  0.00000000E+00  0.00000000E+00  0.00000000E+00
  0.00000000E+00  0.00000000E+00  0.00000000E+00
  0.00000000E+00  0.00000000E+00  0.00000000E+00
  0.00000000E+00  0.00000000E+00  0.00000000E+00
  0.00000000E+00  0.00000000E+00  0.00000000E+00
  0.00000000E+00  0.00000000E+00  0.00000000E+00
  0.00000000E+00  0.00000000E+00  0.00000000E+00
  0.00000000E+00  0.00000000E+00  0.00000000E+00
  0.00000000E+00  0.00000000E+00  0.00000000E+00
  0.00000000E+00  0.00000000E+00  0.00000000E+00
  0.00000000E+00  0.00000000E+00  0.00000000E+00
  0.00000000E+00  0.00000000E+00  0.00000000E+00
  0.00000000E+00  0.00000000E+00  0.00000000E+00
  0.00000000E+00  0.00000000E+00  0.00000000E+00
  0.00000000E+00  0.00000000E+00  0.00000000E+00
  0.00000000E+00  0.00000000E+00  0.00000000E+00
  0.00000000E+00  0.00000000E+00  0.00000000E+00
  0.00000000E+00  0.00000000E+00  0.00000000E+00
  0.00000000E+00  0.00000000E+00  0.00000000E+00
  0.00000000E+00  0.00000000E+00  0.00000000E+00
  0.00000000E+00  0.00000000E+00  0.00000000E+00
  0.00000000E+00  0.00000000E+00  0.00000000E+00
  0.00000000E+00  0.00000000E+00  0.00000000E+00
  0.00000000E+00  0.00000000E+00  0.00000000E+00
  0.00000000E+00  0.00000000E+00  0.00000000E+00
  0.00000000E+00  0.00000000E+00  0.00000000E+00
  0.00000000E+00  0.00000000E+00  0.00000000E+00
  0.00000000E+00  0.00000000E+00  0.00000000E+00
  0.00000000E+00  0.00000000E+00  0.00000000E+00
  0.00000000E+00  0.00000000E+00  0.00000000E+00
  0.00000000E+00  0.00000000E+00  0.00000000E+00
  0.00000000E+00  0.00000000E+00  0.00000000E+00
  0.00000000E+00  0.00000000E+00  0.00000000E+00
  0.00000000E+00  0.00000000E+00  0.00000000E+00
  0.00000000E+00  0.00000000E+00  0.00000000E+00
  0.00000000E+00  0.00000000E+00  0.00000000E+00
  0.00000000E+00  0.00000000E+00  0.00000000E+00
  0.00000000E+00  0.00000000E+00  0.00000000E+00
  0.00000000E+00  0.00000000E+00  0.00000000E+00
  0.00000000E+00  0.00000000E+00  0.00000000E+00
  0.00000000E+00  0.00000000E+00  0.00000000E+00
  0.00000000E+00  0.00000000E+00  0.00000000E+00
  0.00000000E+00  0.00000000E+00  0.00000000E+00
  0.00000000E+00  0.00000000E+00  0.00000000E+00
  0.00000000E+00  0.00000000E+00  0.00000000E+00
  0.00000000E+00  0.00000000E+00  0.00000000E+00
  0.00000000E+00  0.00000000E+00  0.00000000E+00
  0.00000000E+00  0.00000000E+00  0.00000000E+00
  0.00000000E+00  0.00000000E+00  0.00000000E+00
  0.00000000E+00  0.00000000E+00  0.00000000E+00
  0.00000000E+00  0.00000000E+00  0.00000000E+00
  0.00000000E+00  0.00000000E+00  0.00000000E+00
  0.00000000E+00  0.00000000E+00  0.00000000E+00
  0.00000000E+00  0.00000000E+00  0.00000000E+00
  0.00000000E+00  0.00000000E+00  0.00000000E+00
  0.00000000E+00  0.00000000E+00  0.00000000E+00
  0.00000000E+00  0.00000000E+00  0.00000000E+00
  0.00000000E+00  0.00000000E+00  0.00000000E+00
  0.00000000E+00  0.00000000E+00  0.00000000E+00
  0.00000000E+00  0.00000000E+00  0.00000000E+00
  0.00000000E+00  0.00000000E+00  0.00000000E+00
  0.00000000E+00  0.00000000E+00  0.00000000E+00
  0.00000000E+00  0.00000000E+00  0.00000000E+00
  0.00000000E+00  0.00000000E+00  0.00000000E+00
  0.00000000E+00  0.00000000E+00  0.00000000E+00
  0.00000000E+00  0.00000000E+00  0.00000000E+00
  0.00000000E+00  0.00000000E+00  0.00000000E+00
  0.00000000E+00  0.00000000E+00  0.00000000E+00
  0.00000000E+00  0.00000000E+00  0.00000000E+00
  0.00000000E+00  0.00000000E+00  0.00000000E+00
  0.00000000E+00  0.00000000E+00  0.00000000E+00
  0.00000000E+00  0.00000000E+00  0.00000000E+00
  0.00000000E+00  0.00000000E+00  0.00000000E+00
  0.00000000E+00  0.00000000E+00  0.00000000E+00
  0.00000000E+00  0.00000000E+00  0.00000000E+00
  0.00000000E+00  0.00000000E+00  0.00000000E+00
  0.00000000E+00  0.00000000E+00  0.00000000E+00
  0.00000000E+00  0.00000000E+00  0.00000000E+00
  0.00000000E+00  0.00000000E+00  0.00000000E+00
  0.00000000E+00  0.00000000E+00  0.00000000E+00
  0.00000000E+00  0.00000000E+00  0.00000000E+00
  0.00000000E+00  0.00000000E+00  0.00000000E+00
  0.00000000E+00  0.00000000E+00  0.00000000E+00
  0.00000000E+00  0.00000000E+00  0.00000000E+00
  0.00000000E+00  0.00000000E+00  0.00000000E+00
  0.00000000E+00  0.00000000E+00  0.00000000E+00
  0.00000000E+00  0.00000000E+00  0.00000000E+00
  0.00000000E+00  0.00000000E+00  0.00000000E+00
  0.00000000E+00  0.00000000E+00  0.00000000E+00
  0.00000000E+00  0.00000000E+00  0.00000000E+00
  0.00000000E+00  0.00000000E+00  0.00000000E+00
  0.00000000E+00  0.00000000E+00  0.00000000E+00
  0.00000000E+00  0.00000000E+00  0.00000000E+00
  0.00000000E+00  0.00000000E+00  0.00000000E+00
  0.00000000E+00  0.00000000E+00  0.00000000E+00
  0.00000000E+00  0.00000000E+00  0.00000000E+00
  0.00000000E+00  0.00000000E+00  0.00000000E+00
  0.00000000E+00  0.00000000E+00  0.00000000E+00
  0.00000000E+00  0.00000000E+00  0.00000000E+00
  0.00000000E+00  0.00000000E+00  0.00000000E+00
  0.00000000E+00  0.00000000E+00  0.00000000E+00
  0.00000000E+00  0.00000000E+00  0.00000000E+00
  0.00000000E+00  0.00000000E+00  0.00000000E+00
  0.00000000E+00  0.00000000E+00  0.00000000E+00
  0.00000000E+00  0.00000000E+00  0.00000000E+00
  0.00000000E+00  0.00000000E+00  0.00000000E+00
  0.00000000E+00  0.00000000E+00  0.00000000E+00
  0.00000000E+00  0.00000000E+00  0.00000000E+00
  0.00000000E+00  0.00000000E+00  0.00000000E+00
  0.00000000E+00  0.00000000E+00  0.00000000E+00
  0.00000000E+00  0.00000000E+00  0.00000000E+00
  0.00000000E+00  0.00000000E+00  0.00000000E+00
  0.00000000E+00  0.00000000E+00  0.00000000E+00
  0.00000000E+00  0.00000000E+00  0.00000000E+00
  0.00000000E+00  0.00000000E+00  0.00000000E+00
  0.00000000E+00  0.00000000E+00  0.00000000E+00
  0.00000000E+00  0.00000000E+00  0.00000000E+00
  0.00000000E+00  0.00000000E+00  0.00000000E+00
  0.00000000E+00  0.00000000E+00  0.00000000E+00
  0.00000000E+00  0.00000000E+00  0.00000000E+00
  0.00000000E+00  0.00000000E+00  0.00000000E+00
  0.00000000E+00  0.00000000E+00  0.00000000E+00
  0.00000000E+00  0.00000000E+00  0.00000000E+00
  0.00000000E+00  0.00000000E+00  0.00000000E+00
  0.00000000E+00  0.00000000E+00  0.00000000E+00
  0.00000000E+00  0.00000000E+00  0.00000000E+00
  0.00000000E+00  0.00000000E+00  0.00000000E+00
  0.00000000E+00  0.00000000E+00  0.00000000E+00
  0.00000000E+00  0.00000000E+00  0.00000000E+00
  0.00000000E+00  0.00000000E+00  0.00000000E+00
  0.00000000E+00  0.00000000E+00  0.00000000E+00
  0.00000000E+00  0.00000000E+00  0.00000000E+00
  0.00000000E+00  0.00000000E+00  0.00000000E+00
  0.00000000E+00  0.00000000E+00  0.00000000E+00
  0.00000000E+00  0.00000000E+00  0.00000000E+00
  0.00000000E+00  0.00000000E+00  0.00000000E+00
  0.00000000E+00  0.00000000E+00  0.00000000E+00
  0.00000000E+00  0.00000000E+00  0.00000000E+00
  0.00000000E+00  0.00000000E+00  0.00000000E+00
  0.00000000E+00  0.00000000E+00  0.00000000E+00
  0.00000000E+00  0.00000000E+00  0.00000000E+00
  0.00000000E+00  0.00000000E+00  0.00000000E+00
  0.00000000E+00  0.00000000E+00  0.00000000E+00
  0.00000000E+00  0.00000000E+00  0.00000000E+00
  0.00000000E+00  0.00000000E+00  0.00000000E+00
  0.00000000E+00  0.00000000E+00  0.00000000E+00
  0.00000000E+00  0.00000000E+00  0.00000000E+00
  0.00000000E+00  0.00000000E+00  0.00000000E+00
  0.00000000E+00  0.00000000E+00  0.00000000E+00
  0.00000000E+00  0.00000000E+00  0.00000000E+00
  0.00000000E+00  0.00000000E+00  0.00000000E+00
  0.00000000E+00  0.00000000E+00  0.00000000E+00
  0.00000000E+00  0.00000000E+00  0.00000000E+00
  0.00000000E+00  0.00000000E+00  0.00000000E+00
  0.00000000E+00  0.00000000E+00  0.00000000E+00
  0.00000000E+00  0.00000000E+00  0.00000000E+00
  0.00000000E+00  0.00000000E+00  0.00000000E+00
  0.00000000E+00  0.00000000E+00  0.00000000E+00
  0.00000000E+00  0.00000000E+00  0.00000000E+00
  0.00000000E+00  0.00000000E+00  0.00000000E+00
  0.00000000E+00  0.00000000E+00  0.00000000E+00
  0.00000000E+00  0.00000000E+00  0.00000000E+00
  0.00000000E+00  0.00000000E+00  0.00000000E+00
  0.00000000E+00  0.00000000E+00  0.00000000E+00
  0.00000000E+00  0.00000000E+00  0.00000000E+00
  0.00000000E+00  0.00000000E+00  0.00000000E+00
  0.00000000E+00  0.00000000E+00  0.00000000E+00
  0.00000000E+00  0.00000000E+00  0.00000000E+00
  0.00000000E+00  0.00000000E+00  0.00000000E+00
  0.00000000E+00  0.00000000E+00  0.00000000E+00
  0.00000000E+00  0.00000000E+00  0.00000000E+00
  0.00000000E+00  0.00000000E+00  0.00000000E+00
  0.00000000E+00  0.00000000E+00  0.00000000E+00
  0.00000000E+00  0.00000000E+00  0.00000000E+00
  0.00000000E+00  0.00000000E+00  0.00000000E+00
  0.00000000E+00  0.00000000E+00  0.00000000E+00
  0.00000000E+00  0.00000000E+00  0.00000000E+00
  0.00000000E+00  0.00000000E+00  0.00000000E+00
  0.00000000E+00  0.00000000E+00  0.00000000E+00
  0.00000000E+00  0.00000000E+00  0.00000000E+00
  0.00000000E+00  0.00000000E+00  0.00000000E+00
  0.00000000E+00  0.00000000E+00  0.00000000E+00
  0.00000000E+00  0.00000000E+00  0.00000000E+00
  0.00000000E+00  0.00000000E+00  0.00000000E+00
  0.00000000E+00  0.00000000E+00  0.00000000E+00
  0.00000000E+00  0.00000000E+00  0.00000000E+00
  0.00000000E+00  0.00000000E+00  0.00000000E+00
  0.00000000E+00  0.00000000E+00  0.00000000E+00
  0.00000000E+00  0.00000000E+00  0.00000000E+00
  0.00000000E+00  0.00000000E+00  0.00000000E+00
  0.00000000E+00  0.00000000E+00  0.00000000E+00
  0.00000000E+00  0.00000000E+00  0.00000000E+00
  0.00000000E+00  0.00000000E+00  0.00000000E+00
  0.00000000E+00  0.00000000E+00  0.00000000E+00
  0.00000000E+00  0.00000000E+00  0.00000000E+00
  0.00000000E+00  0.00000000E+00  0.00000000E+00
  0.00000000E+00  0.00000000E+00  0.00000000E+00
  0.00000000E+00  0.00000000E+00  0.00000000E+00
  0.00000000E+00  0.00000000E+00  0.00000000E+00
  0.00000000E+00  0.00000000E+00  0.00000000E+00
  0.00000000E+00  0.00000000E+00  0.00000000E+00
  0.00000000E+00  0.00000000E+00  0.00000000E+00
  0.00000000E+00  0.00000000E+00  0.00000000E+00
  0.00000000E+00  0.00000000E+00  0.00000000E+00
  0.00000000E+00  0.00000000E+00  0.00000000E+00
  0.00000000E+00  0.00000000E+00  0.00000000E+00
  0.00000000E+00  0.00000000E+00  0.00000000E+00
  0.00000000E+00  0.00000000E+00  0.00000000E+00
  0.00000000E+00  0.00000000E+00  0.00000000E+00
  0.00000000E+00  0.00000000E+00  0.00000000E+00
  0.00000000E+00  0.00000000E+00  0.00000000E+00
  0.00000000E+00  0.00000000E+00  0.00000000E+00
  0.00000000E+00  0.00000000E+00  0.00000000E+00
  0.00000000E+00  0.00000000E+00  0.00000000E+00
  0.00000000E+00  0.00000000E+00  0.00000000E+00
  0.00000000E+00  0.00000000E+00  0.00000000E+00
  0.00000000E+00  0.00000000E+00  0.00000000E+00
  0.00000000E+00  0.00000000E+00  0.00000000E+00
  0.00000000E+00  0.00000000E+00  0.00000000E+00
  0.00000000E+00  0.00000000E+00  0.00000000E+00
  0.00000000E+00  0.00000000E+00  0.00000000E+00
  0.00000000E+00  0.00000000E+00  0.00000000E+00
  0.00000000E+00  0.00000000E+00  0.00000000E+00
  0.00000000E+00  0.00000000E+00  0.00000000E+00
  0.00000000E+00  0.00000000E+00  0.00000000E+00
  0.00000000E+00  0.00000000E+00  0.00000000E+00
  0.00000000E+00  0.00000000E+00  0.00000000E+00
  0.00000000E+00  0.00000000E+00  0.00000000E+00
  0.00000000E+00  0.00000000E+00  0.00000000E+00
  0.00000000E+00  0.00000000E+00  0.00000000E+00
  0.00000000E+00  0.00000000E+00  0.00000000E+00
  0.00000000E+00  0.00000000E+00  0.00000000E+00
  0.00000000E+00  0.00000000E+00  0.00000000E+00
  0.00000000E+00  0.00000000E+00  0.00000000E+00
  0.00000000E+00  0.00000000E+00  0.00000000E+00
  0.00000000E+00  0.00000000E+00  0.00000000E+00
  0.00000000E+00  0.00000000E+00  0.00000000E+00
  0.00000000E+00  0.00000000E+00  0.00000000E+00
  0.00000000E+00  0.00000000E+00  0.00000000E+00
  0.00000000E+00  0.00000000E+00  0.00000000E+00
  0.00000000E+00  0.00000000E+00  0.00000000E+00
  0.00000000E+00  0.00000000E+00  0.00000000E+00
  0.00000000E+00  0.00000000E+00  0.00000000E+00
  0.00000000E+00  0.00000000E+00  0.00000000E+00
  0.00000000E+00  0.00000000E+00  0.00000000E+00
  0.00000000E+00  0.00000000E+00  0.00000000E+00
  0.00000000E+00  0.00000000E+00  0.00000000E+00
  0.00000000E+00  0.00000000E+00  0.00000000E+00
  0.00000000E+00  0.00000000E+00  0.00000000E+00
  0.00000000E+00  0.00000000E+00  0.00000000E+00
  0.00000000E+00  0.00000000E+00  0.00000000E+00
  0.00000000E+00  0.00000000E+00  0.00000000E+00
  0.00000000E+00  0.00000000E+00  0.00000000E+00
  0.00000000E+00  0.00000000E+00  0.00000000E+00
  0.00000000E+00  0.00000000E+00  0.00000000E+00
  0.00000000E+00  0.00000000E+00  0.00000000E+00
  0.00000000E+00  0.00000000E+00  0.00000000E+00
  0.00000000E+00  0.00000000E+00  0.00000000E+00
  0.00000000E+00  0.00000000E+00  0.00000000E+00
  0.00000000E+00  0.00000000E+00  0.00000000E+00
  0.00000000E+00  0.00000000E+00  0.00000000E+00
  0.00000000E+00  0.00000000E+00  0.00000000E+00
  0.00000000E+00  0.00000000E+00  0.00000000E+00
  0.00000000E+00  0.00000000E+00  0.00000000E+00
  0.00000000E+00  0.00000000E+00  0.00000000E+00
  0.00000000E+00  0.00000000E+00  0.00000000E+00
  0.00000000E+00  0.00000000E+00  0.00000000E+00
  0.00000000E+00  0.00000000E+00  0.00000000E+00
  0.00000000E+00  0.00000000E+00  0.00000000E+00
  0.00000000E+00  0.00000000E+00  0.00000000E+00
  0.00000000E+00  0.00000000E+00  0.00000000E+00
  0.00000000E+00  0.00000000E+00  0.00000000E+00
  0.00000000E+00  0.00000000E+00  0.00000000E+00
  0.00000000E+00  0.00000000E+00  0.00000000E+00
  0.00000000E+00  0.00000000E+00  0.00000000E+00
  0.00000000E+00  0.00000000E+00  0.00000000E+00
  0.00000000E+00  0.00000000E+00  0.00000000E+00
  0.00000000E+00  0.00000000E+00  0.00000000E+00
  0.00000000E+00  0.00000000E+00  0.00000000E+00
  0.00000000E+00  0.00000000E+00  0.00000000E+00
  0.00000000E+00  0.00000000E+00  0.00000000E+00
  0.00000000E+00  0.00000000E+00  0.00000000E+00
  0.00000000E+00  0.00000000E+00  0.00000000E+00
  0.00000000E+00  0.00000000E+00  0.00000000E+00
  0.00000000E+00  0.00000000E+00  0.00000000E+00
  0.00000000E+00  0.00000000E+00  0.00000000E+00
  0.00000000E+00  0.00000000E+00  0.00000000E+00
  0.00000000E+00  0.00000000E+00  0.00000000E+00
  0.00000000E+00  0.00000000E+00  0.00000000E+00
  0.00000000E+00  0.00000000E+00  0.00000000E+00
  0.00000000E+00  0.00000000E+00  0.00000000E+00
  0.00000000E+00  0.00000000E+00  0.00000000E+00
  0.00000000E+00  0.00000000E+00  0.00000000E+00
  0.00000000E+00  0.00000000E+00  0.00000000E+00
  0.00000000E+00  0.00000000E+00  0.00000000E+00
  0.00000000E+00  0.00000000E+00  0.00000000E+00
  0.00000000E+00  0.00000000E+00  0.00000000E+00
  0.00000000E+00  0.00000000E+00  0.00000000E+00
  0.00000000E+00  0.00000000E+00  0.00000000E+00
  0.00000000E+00  0.00000000E+00  0.00000000E+00
  0.00000000E+00  0.00000000E+00  0.00000000E+00
  0.00000000E+00  0.00000000E+00  0.00000000E+00
  0.00000000E+00  0.00000000E+00  0.00000000E+00
  0.00000000E+00  0.00000000E+00  0.00000000E+00
  0.00000000E+00  0.00000000E+00  0.00000000E+00
  0.00000000E+00  0.00000000E+00  0.00000000E+00
  0.00000000E+00  0.00000000E+00  0.00000000E+00
  0.00000000E+00  0.00000000E+00  0.00000000E+00
  0.00000000E+00  0.00000000E+00  0.00000000E+00
  0.00000000E+00  0.00000000E+00  0.00000000E+00
  0.00000000E+00  0.00000000E+00  0.00000000E+00
  0.00000000E+00  0.00000000E+00  0.00000000E+00
  0.00000000E+00  0.00000000E+00  0.00000000E+00
  0.00000000E+00  0.00000000E+00  0.00000000E+00
  0.00000000E+00  0.00000000E+00  0.00000000E+00
  0.00000000E+00  0.00000000E+00  0.00000000E+00
  0.00000000E+00  0.00000000E+00  0.00000000E+00
  0.00000000E+00  0.00000000E+00  0.00000000E+00
  0.00000000E+00  0.00000000E+00  0.00000000E+00
  0.00000000E+00  0.00000000E+00  0.00000000E+00
  0.00000000E+00  0.00000000E+00  0.00000000E+00
  0.00000000E+00  0.00000000E+00  0.00000000E+00
  0.00000000E+00  0.00000000E+00  0.00000000E+00
  0.00000000E+00  0.00000000E+00  0.00000000E+00
  0.00000000E+00  0.00000000E+00  0.00000000E+00
  0.00000000E+00  0.00000000E+00  0.00000000E+00
  0.00000000E+00  0.00000000E+00  0.00000000E+00
  0.00000000E+00  0.00000000E+00  0.00000000E+00
  0.00000000E+00  0.00000000E+00  0.00000000E+00
  0.00000000E+00  0.00000000E+00  0.00000000E+00
  0.00000000E+00  0.00000000E+00  0.00000000E+00
  0.00000000E+00  0.00000000E+00  0.00000000E+00
  0.00000000E+00  0.00000000E+00  0.00000000E+00
  0.00000000E+00  0.00000000E+00  0.00000000E+00
  0.00000000E+00  0.00000000E+00  0.00000000E+00
  0.00000000E+00  0.00000000E+00  0.00000000E+00
  0.00000000E+00  0.00000000E+00  0.00000000E+00
  0.00000000E+00  0.00000000E+00  0.00000000E+00
  0.00000000E+00  0.00000000E+00  0.00000000E+00
  0.00000000E+00  0.00000000E+00  0.00000000E+00
  0.00000000E+00  0.00000000E+00  0.00000000E+00
  0.00000000E+00  0.00000000E+00  0.00000000E+00
  0.00000000E+00  0.00000000E+00  0.00000000E+00
  0.00000000E+00  0.00000000E+00  0.00000000E+00
  0.00000000E+00  0.00000000E+00  0.00000000E+00
  0.00000000E+00  0.00000000E+00  0.00000000E+00
  0.00000000E+00  0.00000000E+00  0.00000000E+00
  0.00000000E+00  0.00000000E+00  0.00000000E+00
  0.00000000E+00  0.00000000E+00  0.00000000E+00
  0.00000000E+00  0.00000000E+00  0.00000000E+00
  0.00000000E+00  0.00000000E+00  0.00000000E+00
  0.00000000E+00  0.00000000E+00  0.00000000E+00
  0.00000000E+00  0.00000000E+00  0.00000000E+00
  0.00000000E+00  0.00000000E+00  0.00000000E+00
  0.00000000E+00  0.00000000E+00  0.00000000E+00
  0.00000000E+00  0.00000000E+00  0.00000000E+00
  0.00000000E+00  0.00000000E+00  0.00000000E+00
  0.00000000E+00  0.00000000E+00  0.00000000E+00
  0.00000000E+00  0.00000000E+00  0.00000000E+00
  0.00000000E+00  0.00000000E+00  0.00000000E+00
  0.00000000E+00  0.00000000E+00  0.00000000E+00
  0.00000000E+00  0.00000000E+00  0.00000000E+00
  0.00000000E+00  0.00000000E+00  0.00000000E+00
  0.00000000E+00  0.00000000E+00  0.00000000E+00
  0.00000000E+00  0.00000000E+00  0.00000000E+00
  0.00000000E+00  0.00000000E+00  0.00000000E+00
  0.00000000E+00  0.00000000E+00  0.00000000E+00
  0.00000000E+00  0.00000000E+00  0.00000000E+00
  0.00000000E+00  0.00000000E+00  0.00000000E+00
  0.00000000E+00  0.00000000E+00  0.00000000E+00
  0.00000000E+00  0.00000000E+00  0.00000000E+00
  0.00000000E+00  0.00000000E+00  0.00000000E+00
  0.00000000E+00  0.00000000E+00  0.00000000E+00
  0.00000000E+00  0.00000000E+00  0.00000000E+00
  0.00000000E+00  0.00000000E+00  0.00000000E+00
  0.00000000E+00  0.00000000E+00  0.00000000E+00
  0.00000000E+00  0.00000000E+00  0.00000000E+00
  0.00000000E+00  0.00000000E+00  0.00000000E+00
  0.00000000E+00  0.00000000E+00  0.00000000E+00
  0.00000000E+00  0.00000000E+00  0.00000000E+00
  0.00000000E+00  0.00000000E+00  0.00000000E+00
  0.00000000E+00  0.00000000E+00  0.00000000E+00
  0.00000000E+00  0.00000000E+00  0.00000000E+00
  0.00000000E+00  0.00000000E+00  0.00000000E+00
  0.00000000E+00  0.00000000E+00  0.00000000E+00
  0.00000000E+00  0.00000000E+00  0.00000000E+00
  0.00000000E+00  0.00000000E+00  0.00000000E+00
  0.00000000E+00  0.00000000E+00  0.00000000E+00
  0.00000000E+00  0.00000000E+00  0.00000000E+00
  0.00000000E+00  0.00000000E+00  0.00000000E+00
  0.00000000E+00  0.00000000E+00  0.00000000E+00
  0.00000000E+00  0.00000000E+00  0.00000000E+00
  0.00000000E+00  0.00000000E+00  0.00000000E+00
  0.00000000E+00  0.00000000E+00  0.00000000E+00
  0.00000000E+00  0.00000000E+00  0.00000000E+00
  0.00000000E+00  0.00000000E+00  0.00000000E+00
  0.00000000E+00  0.00000000E+00  0.00000000E+00
  0.00000000E+00  0.00000000E+00  0.00000000E+00
  0.00000000E+00  0.00000000E+00  0.00000000E+00
  0.00000000E+00  0.00000000E+00  0.00000000E+00
  0.00000000E+00  0.00000000E+00  0.00000000E+00
  0.00000000E+00  0.00000000E+00  0.00000000E+00
  0.00000000E+00  0.00000000E+00  0.00000000E+00
  0.00000000E+00  0.00000000E+00  0.00000000E+00
  0.00000000E+00  0.00000000E+00  0.00000000E+00
  0.00000000E+00  0.00000000E+00  0.00000000E+00
  0.00000000E+00  0.00000000E+00  0.00000000E+00
  0.00000000E+00  0.00000000E+00  0.00000000E+00
  0.00000000E+00  0.00000000E+00  0.00000000E+00
  0.00000000E+00  0.00000000E+00  0.00000000E+00
  0.00000000E+00  0.00000000E+00  0.00000000E+00
  0.00000000E+00  0.00000000E+00  0.00000000E+00
  0.00000000E+00  0.00000000E+00  0.00000000E+00
  0.00000000E+00  0.00000000E+00  0.00000000E+00
  0.00000000E+00  0.00000000E+00  0.00000000E+00
  0.00000000E+00  0.00000000E+00  0.00000000E+00
  0.00000000E+00  0.00000000E+00  0.00000000E+00
  0.00000000E+00  0.00000000E+00  0.00000000E+00
  0.00000000E+00  0.00000000E+00  0.00000000E+00
  0.00000000E+00  0.00000000E+00  0.00000000E+00
  0.00000000E+00  0.00000000E+00  0.00000000E+00
  0.00000000E+00  0.00000000E+00  0.00000000E+00
  0.00000000E+00  0.00000000E+00  0.00000000E+00
  0.00000000E+00  0.00000000E+00  0.00000000E+00
  0.00000000E+00  0.00000000E+00  0.00000000E+00
  0.00000000E+00  0.00000000E+00  0.00000000E+00
  0.00000000E+00  0.00000000E+00  0.00000000E+00
  0.00000000E+00  0.00000000E+00  0.00000000E+00
  0.00000000E+00  0.00000000E+00  0.00000000E+00
  0.00000000E+00  0.00000000E+00  0.00000000E+00
  0.00000000E+00  0.00000000E+00  0.00000000E+00
  0.00000000E+00  0.00000000E+00  0.00000000E+00
  0.00000000E+00  0.00000000E+00  0.00000000E+00
  0.00000000E+00  0.00000000E+00  0.00000000E+00
  0.00000000E+00  0.00000000E+00  0.00000000E+00
  0.00000000E+00  0.00000000E+00  0.00000000E+00
  0.00000000E+00  0.00000000E+00  0.00000000E+00
  0.00000000E+00  0.00000000E+00  0.00000000E+00
  0.00000000E+00  0.00000000E+00  0.00000000E+00
  0.00000000E+00  0.00000000E+00  0.00000000E+00
  0.00000000E+00  0.00000000E+00  0.00000000E+00
  0.00000000E+00  0.00000000E+00  0.00000000E+00
  0.00000000E+00  0.00000000E+00  0.00000000E+00
  0.00000000E+00  0.00000000E+00  0.00000000E+00
  0.00000000E+00  0.00000000E+00  0.00000000E+00
  0.00000000E+00  0.00000000E+00  0.00000000E+00
  0.00000000E+00  0.00000000E+00  0.00000000E+00
  0.00000000E+00  0.00000000E+00  0.00000000E+00
  0.00000000E+00  0.00000000E+00  0.00000000E+00
  0.00000000E+00  0.00000000E+00  0.00000000E+00
  0.00000000E+00  0.00000000E+00  0.00000000E+00
  0.00000000E+00  0.00000000E+00  0.00000000E+00
  0.00000000E+00  0.00000000E+00  0.00000000E+00
  0.00000000E+00  0.00000000E+00  0.00000000E+00
  0.00000000E+00  0.00000000E+00  0.00000000E+00
  0.00000000E+00  0.00000000E+00  0.00000000E+00
  0.00000000E+00  0.00000000E+00  0.00000000E+00
  0.00000000E+00  0.00000000E+00  0.00000000E+00
  0.00000000E+00  0.00000000E+00  0.00000000E+00
  0.00000000E+00  0.00000000E+00  0.00000000E+00
  0.00000000E+00  0.00000000E+00  0.00000000E+00
  0.00000000E+00  0.00000000E+00  0.00000000E+00
  0.00000000E+00  0.00000000E+00  0.00000000E+00
  0.00000000E+00  0.00000000E+00  0.00000000E+00
  0.00000000E+00  0.00000000E+00  0.00000000E+00
  0.00000000E+00  0.00000000E+00  0.00000000E+00
  0.00000000E+00  0.00000000E+00  0.00000000E+00
  0.00000000E+00  0.00000000E+00  0.00000000E+00
  0.00000000E+00  0.00000000E+00  0.00000000E+00
  0.00000000E+00  0.00000000E+00  0.00000000E+00
  0.00000000E+00  0.00000000E+00  0.00000000E+00
  0.00000000E+00  0.00000000E+00  0.00000000E+00
  0.00000000E+00  0.00000000E+00  0.00000000E+00
  0.00000000E+00  0.00000000E+00  0.00000000E+00
  0.00000000E+00  0.00000000E+00  0.00000000E+00
  0.00000000E+00  0.00000000E+00  0.00000000E+00
  0.00000000E+00  0.00000000E+00  0.00000000E+00
  0.00000000E+00  0.00000000E+00  0.00000000E+00
  0.00000000E+00  0.00000000E+00  0.00000000E+00
  0.00000000E+00  0.00000000E+00  0.00000000E+00
  0.00000000E+00  0.00000000E+00  0.00000000E+00
  0.00000000E+00  0.00000000E+00  0.00000000E+00
  0.00000000E+00  0.00000000E+00  0.00000000E+00
  0.00000000E+00  0.00000000E+00  0.00000000E+00
  0.00000000E+00  0.00000000E+00  0.00000000E+00
  0.00000000E+00  0.00000000E+00  0.00000000E+00
  0.00000000E+00  0.00000000E+00  0.00000000E+00
  0.00000000E+00  0.00000000E+00  0.00000000E+00
  0.00000000E+00  0.00000000E+00  0.00000000E+00
  0.00000000E+00  0.00000000E+00  0.00000000E+00
  0.00000000E+00  0.00000000E+00  0.00000000E+00
  0.00000000E+00  0.00000000E+00  0.00000000E+00
  0.00000000E+00  0.00000000E+00  0.00000000E+00
  0.00000000E+00  0.00000000E+00  0.00000000E+00
  0.00000000E+00  0.00000000E+00  0.00000000E+00
  0.00000000E+00  0.00000000E+00  0.00000000E+00
  0.00000000E+00  0.00000000E+00  0.00000000E+00
  0.00000000E+00  0.00000000E+00  0.00000000E+00
  0.00000000E+00  0.00000000E+00  0.00000000E+00
  0.00000000E+00  0.00000000E+00  0.00000000E+00
  0.00000000E+00  0.00000000E+00  0.00000000E+00
  0.00000000E+00  0.00000000E+00  0.00000000E+00
  0.00000000E+00  0.00000000E+00  0.00000000E+00
  0.00000000E+00  0.00000000E+00  0.00000000E+00
  0.00000000E+00  0.00000000E+00  0.00000000E+00
  0.00000000E+00  0.00000000E+00  0.00000000E+00
  0.00000000E+00  0.00000000E+00  0.00000000E+00
  0.00000000E+00  0.00000000E+00  0.00000000E+00
  0.00000000E+00  0.00000000E+00  0.00000000E+00
  0.00000000E+00  0.00000000E+00  0.00000000E+00
  0.00000000E+00  0.00000000E+00  0.00000000E+00
  0.00000000E+00  0.00000000E+00  0.00000000E+00
  0.00000000E+00  0.00000000E+00  0.00000000E+00
  0.00000000E+00  0.00000000E+00  0.00000000E+00
  0.00000000E+00  0.00000000E+00  0.00000000E+00
  0.00000000E+00  0.00000000E+00  0.00000000E+00
  0.00000000E+00  0.00000000E+00  0.00000000E+00
  0.00000000E+00  0.00000000E+00  0.00000000E+00
  0.00000000E+00  0.00000000E+00  0.00000000E+00
  0.00000000E+00  0.00000000E+00  0.00000000E+00
  0.00000000E+00  0.00000000E+00  0.00000000E+00
  0.00000000E+00  0.00000000E+00  0.00000000E+00
  0.00000000E+00  0.00000000E+00  0.00000000E+00
  0.00000000E+00  0.00000000E+00  0.00000000E+00
  0.00000000E+00  0.00000000E+00  0.00000000E+00
  0.00000000E+00  0.00000000E+00  0.00000000E+00
  0.00000000E+00  0.00000000E+00  0.00000000E+00
  0.00000000E+00  0.00000000E+00  0.00000000E+00
  0.00000000E+00  0.00000000E+00  0.00000000E+00
  0.00000000E+00  0.00000000E+00  0.00000000E+00
  0.00000000E+00  0.00000000E+00  0.00000000E+00
  0.00000000E+00  0.00000000E+00  0.00000000E+00
  0.00000000E+00  0.00000000E+00  0.00000000E+00
  0.00000000E+00  0.00000000E+00  0.00000000E+00
  0.00000000E+00  0.00000000E+00  0.00000000E+00
  0.00000000E+00  0.00000000E+00  0.00000000E+00
  0.00000000E+00  0.00000000E+00  0.00000000E+00
  0.00000000E+00  0.00000000E+00  0.00000000E+00
  0.00000000E+00  0.00000000E+00  0.00000000E+00
  0.00000000E+00  0.00000000E+00  0.00000000E+00
  0.00000000E+00  0.00000000E+00  0.00000000E+00
  0.00000000E+00  0.00000000E+00  0.00000000E+00
  0.00000000E+00  0.00000000E+00  0.00000000E+00
  0.00000000E+00  0.00000000E+00  0.00000000E+00
  0.00000000E+00  0.00000000E+00  0.00000000E+00
  0.00000000E+00  0.00000000E+00  0.00000000E+00
  0.00000000E+00  0.00000000E+00  0.00000000E+00
  0.00000000E+00  0.00000000E+00  0.00000000E+00
  0.00000000E+00  0.00000000E+00  0.00000000E+00
  0.00000000E+00  0.00000000E+00  0.00000000E+00
  0.00000000E+00  0.00000000E+00  0.00000000E+00
  0.00000000E+00  0.00000000E+00  0.00000000E+00
  0.00000000E+00  0.00000000E+00  0.00000000E+00
  0.00000000E+00  0.00000000E+00  0.00000000E+00
  0.00000000E+00  0.00000000E+00  0.00000000E+00
  0.00000000E+00  0.00000000E+00  0.00000000E+00
  0.00000000E+00  0.00000000E+00  0.00000000E+00
  0.00000000E+00  0.00000000E+00  0.00000000E+00
  0.00000000E+00  0.00000000E+00  0.00000000E+00
  0.00000000E+00  0.00000000E+00  0.00000000E+00
  0.00000000E+00  0.00000000E+00  0.00000000E+00
