# Supplementary material for: Cation-tuned acidic electrified interface for hydrogen peroxide electrosynthesis with industrial-level current densities in natural seawater
Source: Nat Commun. 2026 Apr 20;17:5443. doi: 10.1038/s41467-026-72026-2 (PMC13279823; doi:10.1038/s41467-026-72026-2)
Supplement: Supplementary file 3 — Supplementary Data 1 [file 41467_2026_72026_MOESM3_ESM.zip › AIMD/Supplementary Fig. 38-c2-h2o-ooh/CONTCAR]

ch-o-h2o                                
   1.00000000000000     
    12.2737998961999999    0.0000000000000000    0.0000000000000000
     0.0000000000000000   12.5156002045000001    0.0000000000000000
     0.0000000000000000    0.0000000000000000   21.2098007202000005
   C    O    H 
    57    75   149
Direct
  0.9661537331924706  0.1392769620776509  0.0869701756918201
  0.0650037632005757  0.3031814489241488  0.0734392677313910
  0.9639987860620397  0.2508775199336185  0.0813044914512849
  0.0659666522272550  0.0819372132943090  0.0841252179941307
  0.1694296345781698  0.1361015483626064  0.0863834440876717
  0.2654912709338434  0.3055705122162886  0.0729054516690339
  0.1668492773479156  0.2479951066527155  0.0760966658336119
  0.2713688285495449  0.0811600562771102  0.0892562071816264
  0.3673750002082971  0.1400819008896008  0.0954535914547780
  0.4627859240471475  0.3115055167731307  0.1008880866856848
  0.3639352167976091  0.2551747827194979  0.0927514448993816
  0.4662728814077281  0.0823580865563743  0.1043719652096931
  0.5637624967752297  0.1389012788318371  0.1020305261914468
  0.6588253926752071  0.3085800917073255  0.0996484633514779
  0.5609331514237792  0.2503949085986588  0.1009608307264178
  0.6652547512446345  0.0830562690623576  0.1054563707592460
  0.7679017416730796  0.1386149096906586  0.1005972588768503
  0.8612033710122995  0.3043507577334598  0.0865189172087867
  0.7625899431436171  0.2521848999093395  0.0975249446877011
  0.8673726984808272  0.0854057474113162  0.1003922705206513
  0.9665510228502500  0.4744532561473594  0.0782695918108792
  0.0686483225496953  0.6442378181382165  0.0881049627930564
  0.9677324473374621  0.5871780381694139  0.0874296092393087
  0.0626815933152098  0.4164596577214127  0.0690731619828290
  0.1605179028639837  0.4709548678902317  0.0618415117994716
  0.2650356077378110  0.6383412852444623  0.0823840160851046
  0.1636967189303699  0.5863218701074304  0.0745242123591572
  0.2556100474879571  0.4150130560084584  0.0566451374457811
  0.4647482957345015  0.4210657571323159  0.1159120501994018
  0.5612050415585256  0.4754883271237352  0.1133513799869720
  0.6720555085519350  0.6396782448288911  0.1197072312130130
  0.5722038436215571  0.5864111816591346  0.1223770485834545
  0.6605768947655005  0.4196608204596545  0.1007258853762824
  0.7643484172277694  0.4714192628759096  0.0972442218496189
  0.8685347157046229  0.6387584404788056  0.1055250800590528
  0.7699364599638019  0.5839887447219596  0.1044920941643939
  0.8649271014300353  0.4163535116253530  0.0873350017505728
 -0.0307187537014828  0.8076979203633878  0.1096541329992552
  0.0690045034537431  0.9706900642563726  0.0957895582104999
 -0.0297618035820247  0.9189111216166875  0.1052039078660246
  0.0741968396245638  0.7527414896586069  0.1041154447761092
  0.1723466037390735  0.8082213679475403  0.1041460989894763
  0.2739394457891885  0.9702157602078534  0.0980264000413139
  0.1721172780446419  0.9197779824695451  0.1027721138873758
  0.2679120857139891  0.7451587020336120  0.0984050275916506
  0.3730716872240165  0.7959353704758553  0.1105306839107961
  0.4688523325551409  0.9680509620371764  0.1090053203133345
  0.3727002506618542  0.9091360284625398  0.1073288507827758
  0.4749599796749171  0.7468837367833738  0.1242087448388841
  0.5742668081608471  0.8093429329254362  0.1256635070918832
  0.6690005321489573  0.9726231803671913  0.1105289309827077
  0.5701805893750420  0.9180480537647475  0.1177104371551748
  0.6756770596544720  0.7532147182247116  0.1225602286915225
  0.7754039361874711  0.8071713347266622  0.1199378802138178
  0.8697828689713016  0.9771951426772079  0.1081528134799245
  0.7706079469052993  0.9213319754430203  0.1143510067689983
  0.8738308494491102  0.7514245249796008  0.1134628623498932
  0.4755644230079955  0.6395323207322124  0.1356389799133362
  0.4542524533423635  0.2871431260048628  0.5053315832167317
  0.5389728424359959  0.8757251095629769  0.8033351721033026
  0.5283942098729778  0.4705898610081362  0.6752439172976428
  0.6430689905260785  0.8587562687175119  0.2850878811860426
  0.0313979610948327  0.6366895331702132  0.7063486413714595
  0.7295568795351260  0.7618353824116357  0.7724347505425642
  0.2307363394020621  0.5249840967326647  0.9023249218385259
  0.4252214334279814  0.9652521743542855  0.5169379505107803
  0.8848655410567910  0.8156052333839179  0.8706321141303220
  0.5227275584402327  0.4720966859283006  0.5618487473969357
  0.6825414420472449  0.5330404108065023  0.4189974860370855
  0.1991768769935095  0.8042227562418326  0.4189965395600416
  0.6002324873147867  0.5437087347408620  0.8925975235562295
  0.8868417870040242  0.7018762668427937  0.3350791511044429
  0.8846689313699672  0.1003250545234858  0.2553854762088886
  0.0690330308478111  0.1404816748950924  0.8777124373957976
  0.0904241587624952  0.1496450762371767  0.4549779429042921
  0.6339739645628625  0.1831705697605340  0.4618086451880659
  0.3307609236928977  0.5709382549548110  0.5870783686814903
  0.5785956847781061  0.8078181046232059  0.5605224739358927
  0.9826181957477996  0.3600145449863426  0.6314930675670131
  0.0914214096379064  0.4902177795693791  0.8103415553336485
  0.4321748863632601  0.4182141832382052  0.9269192641270954
  0.1840060726226748  0.9733841803405093  0.4887265060903338
  0.2295005885007606  0.5988383237752221  0.4614368004606473
  0.2042138169508884  0.7733921940144152  0.8524607044829596
  0.4488953587832563  0.5282954014319214  0.4087280006668411
  0.5921731653745015  0.0693617097239765  0.3289983565920607
  0.0882741070294446  0.9035588604119937  0.9386711722879042
  1.0537702908233011  0.4690550607714317  0.4376571145200105
  0.8437828693654730  0.9313758943963613  0.3288579666091856
  1.0950789252026907  0.0809541793096663  0.2593148885964926
  0.1182384440327404  0.8878891493702840  0.6059964760002302
  0.3611782094882268  0.5530961794697810  0.7266615519516532
  0.0787672090677044  0.8618374414627971  0.3231954172498023
  0.6218623138247211  0.3513323327862069  0.2638393139059547
  0.0899852991613879  0.0517499748513918  0.7061280247889183
  0.2538567218408094  0.3752423860511702  0.7510089147084201
  0.4089639338081406  0.3139786174799375  0.3775360145406800
  0.4153655399780314  0.0547228753185604  0.6605867942072090
  1.1881268028829763  0.2325702923576290  0.3445565728044397
  0.7741164762688741  0.0585478342184693  0.6736609892991925
  0.2664488597605474  0.2178083746088003  0.5555376520020771
  0.8176030936161220  0.0123892040765591  0.8661789090898369
  0.4786841090308927  0.8438208498992177  0.6743784397603443
  1.0547459006811992  0.3963254881608670  0.2994983663241820
  0.8315676815228797  0.3194438661567047  0.2977942093107224
  0.9273569993093076  0.4233031742269785  0.8904714820480089
  0.5023272675614563  0.6609798131294220  0.3110199036933978
  0.3958229559584894  0.8701204276686506  0.3708366153494281
  0.0237972637701483  0.8190968145304185  0.7695063214242971
  0.7228030720474125  0.0294797181352598  0.5357642040846262
  0.5833764361589784  0.1309290533030549  0.7416057598113767
 -0.0869478049010528  0.2257259412554614  0.7181408628891514
  0.8979446019225402 -0.0175956121991208  0.4540629880588113
  0.8981052041526314  0.8261703658944453  0.5465774396970423
  0.8398721458048820  0.6311769580966610  0.9291291995180454
  0.2513339502395698  0.1632156145610867  0.8029502023986369
  0.8830811603629599  0.2230626759766614  0.8444098257873400
  0.1942343471171942  0.3802291326896101  0.6268813028260323
  0.8476477624411458  0.8614110270797872  0.6764705921252716
  0.7772915575008476  0.3318734687388039  0.4201333254700939
  0.9590582682482905  0.3024096651838107  0.5005002780089319
  0.6232768939932577  0.3741365971296874  0.7969674922462083
  0.4351873320600905  0.6901398329372311  0.8400608339956745
  0.7541098415836641  0.6543327821378838  0.5123603209945174
  0.4612181417908814  0.0646252975029077  0.8434481006808743
  0.8491903556802692  0.5654702192103219  0.6300659097519740
  0.7224167411834702  0.5197219629029275  0.7217591554465751
  0.0542195871020252  0.6158045618342380  0.2692821706826218
  0.2211878950803438  0.7110178055921715  0.6674600512596663
  0.4268834538429488  1.2161789882351237  0.2585080655989599
  0.6689320489682766  0.5377471462944403  0.3020777156616959
  0.7518635136950268  0.5656257883116004  0.2558562651562578
  0.3413276056164321  0.5992263682505835  0.0744704253150098
  0.3330435422075473  0.4520295175956546  0.0491768042663186
  0.3970234608784856  0.4629104080309039  0.1356754421120657
  0.5090907053700187  0.2277762345307058  0.4996052508967558
  0.4478991015191177  0.3155943984902907  0.4638061240564472
  0.5133977901646822 -0.0577634437346362  0.8242256643611127
  0.5074239811306100  0.8755171956433410  0.7626149139949699
  0.5970703088404271  0.4951267965498151  0.6953121444843743
  0.5269039425150489  0.4636372392193993  0.6253230571752688
  0.6024610537237733  0.8012460936537021  0.3042800787159421
  0.7189357683074250  0.8662484489549824  0.3046954330191472
 -0.0311790607901518  0.6228254073020576  0.6802187137906349
  0.1001864640356754  0.6478806049249695  0.6796094380505115
  0.6611866124256018  0.8041024201124719  0.7809775419528293
  0.7538000265770657  0.7937658544166061  0.7312142866731403
  0.2137670001334227  0.5823796893722694  0.9300538604484142
  0.1764638383369114  0.5181450668699401  0.8699460086225146
  0.3403170908841236  0.9601363077923015  0.5148587338043297
  0.4322281947739985  1.0039290415462605  0.5580276509642909
  0.8785689447993718  0.7518005244632116  0.8980947120769206
  0.8359648868791238  0.7892980111980188  0.8351570220817928
  0.5009095553996112  0.4049375089947003  0.5433924927430178
  0.4615153294460664  0.5245306013159950  0.5597044973103114
  0.6020678474474082  0.5257234450337279  0.4212854713082965
  0.6910515373331373  0.5382255192955983  0.3710878578523781
  0.2688118248045557  0.8143941355272198  0.3980030076668873
  0.1480224138657937 -0.1862918710049847  0.3827707623649379
  0.4972002509296809  0.6408472258504933  0.8560608418619766
  0.5366308235106916  0.5007455227156963  0.9163180431869877
  0.8692813395370423  0.6727711530039857  0.3755472525156380
  0.8364891075590992  0.6478370097044339  0.3127286791598822
  0.8637692935323688  0.0327511893067964  0.2778581862840783
  0.8728850314439176  0.1635003689225390  0.2798486691652989
  0.0506243789949916  0.0638014238422059  0.8839887364629038
 -0.0025358480928525  0.1752657277126162  0.8658479146797163
  0.1142599469579309  0.1809913457789671  0.4125314540271571
  0.1302449801804355  0.0797576020998960  0.4618634768966240
  0.6165775333458564  0.1542387838266470  0.4188928481539946
  0.6900517651783998  0.2402735393262018  0.4539958452364161
  0.2945681080949292  0.5976623257529072  0.5462591837214635
  0.2981880005502753  0.4989681767285328  0.5962970325865367
  0.5219349772565818  0.8444533621361588  0.5374787438830236
  0.5599827216832309  0.8190161170576529  0.6066388878167334
  0.0606539217493283  0.3805304343822011  0.6324487050205155
  0.9652612121185415  0.3375836055287232  0.5869454246942416
  0.0293233344644280  0.4454167776645307  0.8246825425797549
  0.0797162585738788  0.5481954463883348  0.7801807458583585
  0.4234074207979759  0.3670756684540705  0.8924028377641410
  0.3697207774943367  0.4663697832124457  0.9203022914300000
  0.1542100872530451  0.9353962663582918  0.5271499305706288
  0.1652958193944189  0.9215895606745131  0.4563214330976510
  0.2069827876819276  0.6773342791470773  0.4555872857650314
  0.3026241286248674  0.5948264544290340  0.4426796374499665
  0.1505519566243017  0.7555910954411511  0.8181042956286019
  0.2727990169341114  0.7271755376709641  0.8458172882017677
  0.4179106795873714  0.4584480945615333  0.3969223733275634
  0.4549339101227815  0.5738973058482404  0.3691169970141021
  0.5993799479361690 -0.0052991671926712  0.3142019848109134
  0.6633091092409664  0.1009003894405612  0.3239401734083298
  0.0338124621322646  0.8713171242671766  0.9641771098530186
  0.1205108057403738  0.8515179791157400  0.9133380143006318
  0.1112657992259294  0.5151103874764125  0.4520635707041153
  1.0661137778383001  0.4564954582449204  0.3934285120284571
  0.9095973766463671  0.8888682613248392  0.3147935383294061
  0.8617779058249109  0.9636661592608580  0.3711709880906374
  1.0124824821495182  0.0929457914375455  0.2618407093127523
  0.1213082283419284  0.0910524008793528  0.2170974975641427
  0.0484239059690664  0.8631623358578047  0.5927534851958047
  0.1115389437876620  0.9526202387594839  0.6314381888540817
  0.4570077212815684  0.5133693930540149  0.7013159340029097
  0.3334444298695874  0.4885111404396394  0.7492556331906483
  0.1089758073972174  0.9245070670166960  0.2987165773884936
  0.0856842521620437  0.7973028460897625  0.2978800349101621
  0.5768559777089882  0.3355295467231070  0.2269822839838946
  0.6207070484611956  0.4318928790022635  0.2742857771595438
  0.0688797222086993  0.9953792929129781  0.7357479985937991
  0.0305746048382950  0.1023714247970895  0.7010788562977835
  0.2577782295417284  0.3107408623386043  0.7792139960645489
  0.1950150417691022  0.4264122327575959  0.7720206581851322
  0.4601894129931474  0.2965141634635671  0.3430894942214451
  0.3459807134968160  0.2729600321063430  0.3651010201913325
  0.3416480689853648  0.0799900840179309  0.6702882835401210
  0.4676963159986215  0.0763577094827248  0.6947739368262005
  0.1600684115259534  0.3000307371232576  0.3266152655468947
  1.1665528841561534  0.1791903440058652  0.3133964441122554
  0.7599785158154682  0.0350927956384609  0.6280442249617977
  0.8149956443015605 -0.0051565420771077  0.6890400410671910
  0.3357463513601571  0.2503052698792322  0.5361183767351463
  0.2060558387618604  0.2088840251386927  0.5264846346707025
  0.7514084162897975  0.9853482796669960  0.8433186565166355
  0.8691988314442423 -0.0489949711452597  0.8672231012423930
  0.4129936132763711  0.7950502674521702  0.6756422960742872
  0.4422379117030824 -0.0824329880220060  0.6659707509160669
  1.0582136563776230  0.4717369515593347  0.2830642345629639
  0.9787499720505219  0.3742636651002341  0.2895807769916435
  0.8225053084195423  0.3166779199945023  0.3463802103706181
  0.7569599423451511  0.3197529642529824  0.2791439964944347
  0.9069100545285750  0.3474968530084640  0.8785331178804227
  0.9910421335724541  0.4089017632489806  0.9173333912217053
  0.5714111519617834  0.6164050955628150  0.3006102450798105
  0.4676820377834036  0.6678761548858753  0.2698178819441426
  0.4371071193794049  0.8112258104057989  0.3558721706903627
  0.0172418706415796  0.7490152756487458  0.7485865770493242
 -0.0215612970850532  0.8129509475028840  0.8118263526568189
  0.6804693458552796 -0.0408655585814565  0.5336820450840144
  0.6788230566459493  0.0789509600516941  0.5125231244309093
  0.5884089722554157  0.2120890738603926  0.7344711266539583
  0.6474235108993235  0.0994246477689992  0.7226934025329218
  0.8549579601335034  0.1834642107832271  0.6938652309267712
 -0.0563332620113254  0.2800304058127674  0.6857783383740884
  0.9716928187386803  0.0136960949049527  0.4551068831667018
  0.8526671532486678  0.0312178365678292  0.4765650170469806
  0.8826915498370806  0.8857355392234438  0.5158962437436069
  0.8540751794266644  0.7660913728124602  0.5248411624620649
  0.8702997712153452  0.5630102205975022  0.9146247116079361
  0.7635984626303141  0.6200106175018768  0.9282100150834717
  0.2011024684111175  0.1389782941575864  0.8397584050727918
  0.2098745370439747  0.1405524206338017  0.7661303727458505
  0.8469840203497134  0.1527288859644019  0.8580792282870360
  0.8851127613672513  0.2258383135253292  0.7984697375448190
  0.2206903584703772  0.3102089456293451  0.6069521130280359
  0.2316718638647007  0.3741973269196414  0.6708068395286726
  0.9207276195236969  0.8668605896788608  0.6983412941873219
  0.8680916684937595  0.8558413340717288  0.6306402111711854
  0.8478755393907493  0.3274452562495194  0.4470911391582058
  0.7567731198523523  0.4060917574492941  0.4219465680410416
  0.9977465067714602  0.2380806822642600  0.4902248772770667
  1.0011214590346018  0.3584662422771006  0.4823872066764666
  0.6976409723876027  0.4121117564692410  0.7843039338891692
  0.6544506958956192  0.3291722703893192  0.8263435314674524
  0.4818262436720721  0.7538027221187619  0.8265570290261726
  0.3830786229925612  0.6132929661844883  0.7603801883663401
  0.7385424144847502  0.6102789761736752  0.4737709810458478
  0.6902300655493583  0.6960781231331579  0.5196132378585119
  0.3863398920837898  0.0833080344140896  0.8301955597260320
  0.5011330407612105  0.0969911606238931  0.8056744151538965
  0.8283100448289693  0.5913696825700339  0.5871984515654767
  0.9019895294374348  0.5060843703423461  0.6245278351179516
  0.7231922551568709  0.5903860065860752  0.7372063850606586
  0.7802249886282042  0.5178366939385733  0.6908750117138854
  0.9938291421873804  0.6473192878258119  0.2969735338059800
  0.0352039031601553  0.6322659843127981  0.2251478258032452
  0.1943351619674343  0.7730096458579249  0.6412795204926213
  0.2610376953780576  0.6721745216520183  0.6320947894394245
  0.4905433072419681  0.1646560251529355  0.2571927724839808
  0.3732590328745180  1.1618674876534214  0.2492893902236798
  0.4233941472013869  0.9058471283475655  0.4076990970737341
  0.6110361505526919  0.4957217895287098  0.8538497315837845
  0.7987765538882178  0.4992715783481898  0.2598155303664745
 
 -0.44654551E-02  0.23600562E-02  0.74239146E-03
  0.40420306E-02  0.20483114E-02  0.38311247E-02
 -0.60244484E-02  0.22641026E-02 -0.13453160E-04
 -0.30970762E-02  0.14374849E-02 -0.64585469E-02
 -0.36448390E-03  0.27578422E-02  0.89491741E-03
 -0.28202049E-02  0.31829306E-02  0.40912524E-03
 -0.36897364E-03 -0.38779582E-02  0.49227561E-03
  0.88828205E-03 -0.46820136E-02  0.20734924E-02
  0.18560521E-02 -0.44930244E-03  0.31669237E-02
  0.14008532E-02  0.18434660E-02 -0.73033493E-02
 -0.25546811E-02 -0.51344807E-02  0.24220532E-02
 -0.49670930E-02  0.12139183E-02 -0.47878514E-02
  0.30378290E-03 -0.24225062E-03  0.91606652E-03
  0.40868238E-03 -0.89518700E-03  0.45235018E-02
  0.62380369E-02 -0.21426904E-02 -0.24666233E-02
  0.10698751E-02 -0.57796435E-03 -0.43669594E-02
 -0.50636100E-02  0.69221844E-02  0.17151506E-02
 -0.11981592E-02  0.19118108E-02 -0.35429136E-02
 -0.25953999E-02  0.44702859E-02  0.57139779E-05
 -0.71807193E-02  0.62402051E-02  0.33583334E-03
 -0.26614165E-02 -0.71671363E-03  0.44275588E-02
 -0.46790086E-02  0.94643995E-03 -0.32746312E-02
  0.21420654E-02 -0.21773903E-02 -0.28703300E-02
 -0.37154296E-02 -0.33271603E-02  0.56265131E-02
 -0.43366742E-03 -0.46187434E-02  0.68407230E-02
 -0.11112766E-02 -0.50877409E-03  0.12199872E-01
  0.33819561E-02  0.27797888E-02  0.15648198E-02
 -0.51191716E-02 -0.29979393E-03 -0.54758704E-03
  0.12145409E-02 -0.48139289E-02  0.20547051E-02
 -0.56217031E-02  0.58902597E-02 -0.50412854E-02
  0.38765340E-03  0.81934503E-03  0.39037966E-02
  0.32134591E-02 -0.21909763E-02  0.30695533E-02
  0.42759105E-02  0.63335888E-02  0.19836284E-02
 -0.81740012E-02 -0.31236599E-02  0.43883371E-02
 -0.75718267E-03 -0.27039785E-02 -0.37819660E-03
 -0.77624670E-03 -0.27845622E-02 -0.40384934E-02
  0.52045089E-02  0.36362536E-02  0.62698986E-02
 -0.21406960E-02  0.17779410E-02  0.41976599E-02
  0.16892464E-02  0.49994923E-02 -0.45967791E-03
 -0.14507251E-02  0.43838590E-02 -0.15597871E-02
 -0.22088431E-02 -0.17706178E-02  0.40742762E-02
  0.23884576E-03 -0.69907587E-02 -0.22263883E-02
 -0.45701572E-02 -0.17609032E-02 -0.10843014E-01
  0.34924057E-02 -0.33654945E-02 -0.41038391E-03
  0.13121571E-02 -0.52409004E-02  0.37503525E-02
 -0.19955812E-02 -0.13406600E-03  0.98964359E-03
 -0.30297127E-02  0.29382937E-04  0.31639838E-03
  0.88003954E-03  0.85475996E-03  0.36973137E-03
  0.39063913E-02  0.85446884E-03 -0.32064563E-02
  0.34522085E-02 -0.46692108E-02  0.15424387E-02
 -0.36152963E-02  0.47995873E-02  0.16145215E-02
 -0.10021746E-02 -0.27958756E-03 -0.82826836E-03
  0.75962588E-02 -0.17801918E-02 -0.65097744E-02
 -0.12188458E-02 -0.29057787E-03 -0.16944315E-02
 -0.19359243E-02  0.32718657E-02  0.38961292E-02
 -0.25702997E-02 -0.52828966E-02  0.45716966E-03
  0.62926101E-02  0.66020906E-02  0.43443567E-02
  0.86661864E-03  0.83729868E-04  0.25776082E-03
  0.30106956E-02 -0.35563763E-02  0.39128627E-02
 -0.70834484E-02  0.65351630E-02 -0.61224634E-02
 -0.53473173E-03  0.63371301E-02  0.90050860E-02
 -0.10984862E-02 -0.77329580E-02 -0.23185808E-02
  0.52527534E-02  0.25282022E-02  0.61069444E-02
  0.32872674E-02 -0.16386779E-02 -0.75362666E-02
  0.23947192E-02 -0.13555155E-02  0.47475869E-02
 -0.12977379E-02 -0.38459584E-03  0.14495015E-02
  0.85900630E-03  0.46980271E-02 -0.44359371E-02
 -0.25426345E-02  0.77211080E-02 -0.14655119E-02
 -0.14202323E-02 -0.37491822E-02  0.19066006E-02
  0.62211822E-02  0.12490075E-02 -0.12140304E-02
  0.21452001E-02 -0.11897666E-02 -0.22587321E-02
 -0.62883021E-02  0.27534960E-02  0.21621193E-02
  0.27836104E-03  0.40979656E-03 -0.96086824E-03
 -0.23781110E-02  0.51005172E-02  0.17566875E-02
  0.71754075E-02  0.31896548E-02  0.95881630E-03
  0.79571963E-03  0.16183696E-02  0.25836789E-02
  0.18913483E-02 -0.28529620E-02 -0.34478064E-02
 -0.16413107E-02  0.58185104E-02 -0.68670159E-02
 -0.42113427E-02  0.69179357E-02 -0.28305422E-02
 -0.90072300E-02  0.23367155E-02  0.47314010E-03
  0.44241482E-02 -0.72949528E-03 -0.99606720E-03
  0.26330939E-02 -0.81854233E-03  0.49237064E-02
 -0.30870215E-02 -0.69708669E-02 -0.33267372E-02
 -0.17721795E-02  0.89677695E-02 -0.85388484E-02
  0.13105460E-02  0.14012750E-02  0.90140917E-03
 -0.11288998E-01 -0.32684490E-02 -0.31078192E-02
 -0.78413918E-02 -0.36908979E-02 -0.33145982E-02
  0.13204944E-03  0.37099485E-02  0.44083045E-02
 -0.44652051E-02  0.32098726E-02  0.82982071E-02
  0.33589720E-02 -0.16027076E-02  0.18018340E-03
  0.24593952E-02 -0.16831448E-02  0.74725651E-03
  0.36783534E-02 -0.34376293E-02  0.67259974E-02
  0.44654836E-02  0.41656412E-02  0.14272137E-02
 -0.37685794E-02 -0.59695970E-02 -0.41323021E-02
  0.40082436E-02  0.61410606E-03  0.73518693E-03
  0.75434761E-02 -0.11954135E-02  0.27409101E-03
 -0.67094356E-03 -0.10469734E-01  0.27413362E-02
 -0.33467674E-02 -0.38870277E-02 -0.10536731E-02
 -0.52296375E-02 -0.33026275E-02  0.47600666E-02
 -0.76713732E-03 -0.29284897E-02  0.65727214E-02
  0.27652547E-02 -0.36637840E-02  0.11090269E-03
 -0.30589569E-03  0.30638123E-02  0.25346227E-02
  0.25622052E-02  0.78365076E-02 -0.66908353E-03
 -0.96263416E-03  0.20567394E-02  0.20315803E-02
  0.53782082E-02 -0.64133439E-02  0.11671427E-02
 -0.43593939E-02 -0.31913591E-02 -0.29688680E-02
  0.72495574E-02 -0.23374204E-02  0.81415581E-03
 -0.10660099E-02 -0.40533994E-02 -0.98152034E-02
 -0.73815614E-03 -0.28036575E-02  0.26167923E-02
  0.79484555E-03  0.50473619E-02  0.30099495E-02
  0.31052511E-04 -0.17391006E-02 -0.24596958E-02
 -0.31694467E-02  0.74124136E-02 -0.83468545E-02
  0.32926749E-02  0.65481599E-02  0.57429689E-02
 -0.50819624E-02 -0.66402984E-02 -0.93747870E-03
  0.14708349E-03 -0.19037059E-02 -0.63905407E-04
  0.35691566E-02 -0.13287786E-02  0.10153014E-02
  0.40411774E-02  0.17941179E-02  0.41748244E-02
  0.55470236E-02 -0.20004780E-02 -0.58668914E-02
  0.15892061E-02 -0.51653328E-02 -0.36358450E-02
  0.23642157E-02 -0.28265292E-02 -0.19483815E-02
 -0.15445082E-02 -0.33880199E-02 -0.74899319E-03
  0.90476989E-03  0.51437072E-02 -0.46196482E-03
 -0.10802438E-02 -0.12235669E-02  0.22423256E-02
  0.10058638E-01  0.55418310E-02 -0.27756125E-02
  0.31638352E-02 -0.22570082E-02 -0.29025012E-02
  0.59392055E-02 -0.35867963E-02  0.83558851E-02
 -0.25512702E-03  0.46604518E-02  0.57681815E-02
  0.54242978E-02 -0.20684323E-02 -0.20732793E-02
 -0.12735916E-02 -0.73062269E-02  0.23215711E-02
 -0.26983029E-02  0.85015043E-03  0.34231950E-02
  0.59888905E-02 -0.28632049E-02 -0.81833833E-02
  0.19187220E-02  0.38630048E-02 -0.37854265E-02
 -0.22047862E-01  0.37556399E-02  0.11591722E-01
 -0.22429436E-02 -0.19751797E-02  0.27643345E-01
 -0.93171527E-02 -0.45773874E-02  0.20563484E-01
  0.16033653E-02 -0.15803837E-01  0.27898309E-03
 -0.13974703E-03 -0.13246423E-01  0.36108944E-01
  0.12283475E-01 -0.14992786E-02 -0.11806026E-03
 -0.78171486E-02 -0.21638655E-01 -0.25375976E-01
  0.25279813E-02  0.63397549E-02  0.18222159E-01
 -0.17195141E-01  0.95940091E-02  0.42742412E-02
 -0.44321144E-02 -0.20691377E-01  0.56899920E-02
 -0.22671817E-01  0.23327874E-01  0.19968083E-01
  0.12055216E-01  0.11714033E-01 -0.11489474E-01
 -0.31855185E-01 -0.11439158E-02 -0.12021740E-01
 -0.28371610E-02  0.17946269E-01  0.70969089E-02
  0.37590511E-02 -0.16938542E-01 -0.74698366E-03
  0.58063410E-02  0.14180742E-01  0.45721815E-01
 -0.20350129E-03  0.56467030E-03  0.39102975E-03
 -0.18735733E-01 -0.30941373E-01 -0.16674251E-02
  0.48134029E-02  0.19317197E-01 -0.36426550E-01
  0.52552876E-02 -0.18551800E-01 -0.25849151E-01
  0.55194051E-02  0.68698166E-02  0.19987172E-01
 -0.67161595E-02 -0.14767462E-01 -0.96437868E-02
 -0.74505316E-02  0.48070481E-02 -0.19969266E-02
 -0.19909881E-01  0.43565821E-02  0.25554832E-01
 -0.30333156E-01  0.24839859E-02  0.35608303E-02
 -0.10414369E-01  0.81743720E-02  0.14148576E-01
 -0.39600715E-01  0.33702031E-01  0.64876605E-02
 -0.20991237E-01  0.55098780E-03 -0.21528023E-03
  0.24357755E-03 -0.54833237E-02  0.69910041E-02
  0.38699270E-01 -0.37549932E-01  0.11362687E-01
  0.60372079E-02 -0.15453427E-01  0.89910755E-02
  0.56686514E-02  0.12483185E-02 -0.11322171E-01
 -0.37255845E-02  0.26307537E-01 -0.12435912E-01
  0.45664728E-01  0.93545932E-02  0.27420715E-01
 -0.36621065E-01  0.57381288E-02  0.14619435E-02
 -0.12968505E-02 -0.38983595E-03  0.28796307E-02
  0.14624057E-02 -0.22552625E-02  0.84719947E-02
 -0.95324712E-02  0.32019294E-02 -0.85768315E-03
 -0.16087919E-01  0.11917881E-01 -0.17795107E-01
 -0.54631546E-02 -0.29593903E-01  0.26633869E-01
  0.31432798E-01 -0.33649056E-02  0.18190792E-01
  0.85658245E-02  0.12034531E-01 -0.13403101E-01
 -0.30492930E-01  0.13541165E-01  0.51123510E-02
  0.14305607E-01  0.25320311E-02 -0.21379311E-01
 -0.72260328E-02 -0.19195108E-01  0.26774864E-02
  0.47444651E-02  0.11520259E-01 -0.10492188E-02
  0.10122283E-01  0.32795433E-01 -0.16604929E-01
 -0.84311391E-02 -0.31838788E-01 -0.86001641E-02
 -0.14561003E-01 -0.74609608E-02  0.14058966E-01
 -0.23660741E-01  0.14626605E-02 -0.14109396E-01
 -0.19062521E-01 -0.21411365E-02  0.92760633E-02
 -0.17829343E-02 -0.41817765E-02 -0.13401827E-01
  0.18225449E-01 -0.13353858E-01 -0.23709823E-03
  0.15778492E-01 -0.21613227E-02 -0.46647042E-02
 -0.18096689E-01  0.20742310E-01  0.23236868E-01
 -0.20401792E-01  0.19566419E-01 -0.17542963E-01
 -0.35662870E-02  0.11836618E-01  0.66075146E-02
 -0.27202394E-01 -0.10772101E-01  0.36223613E-02
 -0.20954263E-01  0.15099027E-01  0.48102724E-02
 -0.21110697E-03 -0.26069102E-01  0.16445246E-01
  0.33403468E-01 -0.32466258E-02 -0.21598078E-01
 -0.72661001E-02  0.12568262E-01 -0.83756589E-02
 -0.12171900E-01 -0.87567653E-03 -0.14967925E-01
 -0.37842595E-02  0.13357584E-02 -0.13096502E-01
  0.92671660E-02 -0.87569538E-02 -0.17839600E-01
 -0.40584299E-02  0.76674766E-02 -0.21186611E-01
 -0.11569021E-01 -0.39899739E-02 -0.26075758E-01
 -0.26961821E-01 -0.13389826E-01 -0.18795040E-01
 -0.11872760E-01  0.20264548E-01 -0.23010828E-01
  0.36305275E-02  0.87379010E-02 -0.14065141E-01
  0.67243230E-02 -0.23578219E-02 -0.67821976E-02
 -0.84215151E-02 -0.19176013E-01  0.68654881E-02
  0.15692044E-01  0.18739464E-02 -0.29466594E-01
 -0.16715458E-02 -0.12743215E-01 -0.42432412E-01
 -0.28365323E-02  0.11567987E-01 -0.13940850E-01
 -0.23889697E-01  0.26594836E-02  0.83011759E-03
 -0.32908327E-01 -0.38420408E-02 -0.15808972E-01
  0.29471103E-01  0.12752780E-01  0.20334783E-01
 -0.15150586E-01 -0.27511896E-01 -0.40915249E-02
 -0.63753362E-02 -0.33731733E-03 -0.30536811E-01
  0.16722982E-01 -0.11245299E-01  0.66037858E-02
  0.10036933E-01 -0.34507537E-01  0.18420259E-01
 -0.76513968E-02 -0.16890618E-01  0.38720542E-02
  0.35593902E-02 -0.49952678E-02 -0.18708311E-01
 -0.52727915E-02  0.46668702E-03 -0.33013805E-01
 -0.33507445E-02  0.39325409E-01 -0.86198873E-02
 -0.77955618E-02 -0.14911538E-02 -0.14266606E-01
 -0.26767287E-03 -0.34452780E-01 -0.51891992E-03
  0.93366978E-02  0.21900401E-01 -0.21948652E-01
  0.59483754E-02  0.30579186E-01  0.60400690E-02
 -0.19578924E-01 -0.83407058E-02 -0.25019644E-02
  0.56117502E-02  0.21801075E-01  0.54254669E-02
  0.20739695E-02 -0.87895751E-02 -0.12814421E-01
  0.59764146E-02  0.76620501E-02  0.16747783E-01
 -0.84870573E-02 -0.26383468E-01 -0.24065773E-02
 -0.16901846E-01  0.83145407E-02  0.53593801E-02
  0.19946019E-01  0.14985078E-01 -0.32752087E-02
  0.39897615E-02 -0.62004360E-02  0.83137787E-02
  0.13493148E-01 -0.23161862E-01  0.90696678E-02
  0.21491024E-01 -0.36371187E-01 -0.93616254E-02
  0.37895089E-02 -0.25361313E-02 -0.69190813E-02
  0.17569572E-01  0.26015482E-01 -0.27266792E-01
  0.17621967E-01 -0.69704170E-02  0.20286413E-01
  0.33965849E-01 -0.85503055E-02  0.19335710E-01
 -0.41862747E-02  0.12147589E-01 -0.14739544E-01
  0.72219323E-02  0.38148466E-02 -0.95729170E-02
 -0.20944769E-01 -0.19810424E-04 -0.22571467E-01
  0.16097627E-02 -0.17665151E-01 -0.10309749E-01
  0.13271981E-01  0.19396010E-01  0.16827033E-01
 -0.12094330E-01  0.18430998E-01  0.20037442E-01
 -0.30883513E-03 -0.69348050E-02  0.48188657E-02
 -0.14115828E-01 -0.11557297E-01 -0.29138749E-01
 -0.45594220E-02  0.68440075E-02  0.16501448E-01
  0.13356941E-01 -0.73359777E-02 -0.57582340E-02
  0.15989386E-01 -0.21984298E-01 -0.16350319E-02
 -0.32758378E-01 -0.19499169E-01 -0.16739141E-01
 -0.37942228E-02 -0.22177830E-01  0.25375080E-02
 -0.36435586E-02 -0.21654871E-01  0.95588491E-02
  0.16992879E-01  0.30469022E-02 -0.25717169E-02
 -0.15577612E-01  0.33266321E-03 -0.26308775E-01
  0.21040882E-01  0.28878975E-03  0.99750210E-02
  0.11535471E-01  0.91496254E-02 -0.60200116E-04
 -0.30696712E-02  0.17300549E-01 -0.68560930E-02
  0.23483461E-02 -0.37860362E-02 -0.83928236E-02
 -0.15966454E-02  0.13325700E-01  0.43650592E-02
  0.21450269E-01  0.36011526E-01 -0.46402155E-02
  0.24993386E-01 -0.24247969E-01  0.20674965E-01
  0.53196075E-02  0.19803255E-01 -0.80387073E-02
 -0.30216629E-01  0.10725695E-01  0.17319216E-01
  0.56560910E-02 -0.10371413E-01  0.14567716E-01
 -0.19526301E-02 -0.15096161E-01 -0.26124168E-01
  0.20986656E-01  0.30607980E-02 -0.23290322E-01
  0.11987169E-01  0.27139878E-01 -0.23701159E-01
 -0.41082186E-01  0.74444338E-02  0.11086076E-01
 -0.16023934E-01  0.23550112E-01 -0.15391984E-01
  0.15028390E-02 -0.56867609E-02  0.20359488E-02
  0.29025437E-01 -0.87504080E-02 -0.96541181E-03
  0.73883162E-02  0.96603180E-02 -0.77522672E-02
 -0.64317328E-03  0.14080604E-01 -0.19231385E-01
 -0.53940688E-02  0.26111159E-01 -0.13146183E-01
  0.19791518E-01 -0.54410888E-02 -0.32196435E-01
 -0.10214587E-01 -0.62866394E-03  0.44391717E-02
  0.10802012E-02 -0.20359340E-02 -0.26717705E-01
 -0.66895355E-02 -0.24674800E-01 -0.12899415E-01
 -0.19990722E-02  0.24586112E-01  0.20036055E-02
 -0.33505382E-01  0.20100136E-01 -0.75845928E-02
  0.12104043E-01 -0.30981770E-01 -0.20444269E-02
  0.96686189E-02  0.96647032E-02  0.14732972E-01
  0.24937584E-01  0.97861843E-02  0.88252917E-02
 
           1
   1.00000000000000     
  0.46181753E+00  0.45198463E-02  0.46045214E-02  0.45725535E+00
  0.96578991E+00  0.13946553E+00  0.87005178E-01
  0.65333085E-01  0.30334511E+00  0.73619898E-01
  0.96350795E+00  0.25105842E+00  0.81303857E-01
  0.65714320E-01  0.82052069E-01  0.83820710E-01
  0.16939994E+00  0.13632190E+00  0.86425638E-01
  0.26526150E+00  0.30582483E+00  0.72924741E-01
  0.16681922E+00  0.24768526E+00  0.76119876E-01
  0.27144120E+00  0.80785962E-01  0.89353968E-01
  0.36752622E+00  0.14004600E+00  0.95602906E-01
  0.46290006E+00  0.31165281E+00  0.10054375E+00
  0.36372708E+00  0.25476454E+00  0.92865640E-01
  0.46586819E+00  0.82455079E-01  0.10414623E+00
  0.56378725E+00  0.13888192E+00  0.10207372E+00
  0.65885869E+00  0.30850857E+00  0.99861737E-01
  0.56144139E+00  0.25022371E+00  0.10084453E+00
  0.66534192E+00  0.83010090E-01  0.10525048E+00
  0.76748919E+00  0.13916799E+00  0.10067812E+00
  0.86110575E+00  0.30450351E+00  0.86351876E-01
  0.76237848E+00  0.25254208E+00  0.97525214E-01
  0.86678765E+00  0.85904342E-01  0.10040810E+00
  0.96633419E+00  0.47439599E+00  0.78478342E-01
  0.68267103E-01  0.64431344E+00  0.87950570E-01
  0.96790697E+00  0.58700406E+00  0.87294279E-01
  0.62378881E-01  0.41619382E+00  0.69338441E-01
  0.16048257E+00  0.47058583E+00  0.62164038E-01
  0.26494507E+00  0.63830063E+00  0.82959216E-01
  0.16397226E+00  0.58654398E+00  0.74597991E-01
  0.25519297E+00  0.41498910E+00  0.56619320E-01
  0.46484725E+00  0.42068112E+00  0.11600893E+00
  0.56074702E+00  0.47595896E+00  0.11311369E+00
  0.67208709E+00  0.63974371E+00  0.11989129E+00
  0.57246566E+00  0.58623612E+00  0.12252177E+00
  0.66092527E+00  0.42016688E+00  0.10081941E+00
  0.76368245E+00  0.47116968E+00  0.97451123E-01
  0.86847302E+00  0.63854239E+00  0.10550725E+00
  0.76987322E+00  0.58376626E+00  0.10430169E+00
  0.86535114E+00  0.41664405E+00  0.87630615E-01
  0.96910683E+00  0.80783998E+00  0.10985204E+00
  0.69142134E-01  0.97108953E+00  0.95767885E-01
  0.97012000E+00  0.91926139E+00  0.10513037E+00
  0.74016876E-01  0.75260002E+00  0.10430754E+00
  0.17236606E+00  0.80766280E+00  0.10404113E+00
  0.27356710E+00  0.97007506E+00  0.97515173E-01
  0.17240182E+00  0.91950908E+00  0.10275277E+00
  0.26801899E+00  0.74473995E+00  0.98581849E-01
  0.37290910E+00  0.79592466E+00  0.11057734E+00
  0.46860549E+00  0.96805331E+00  0.10902024E+00
  0.37277195E+00  0.90920432E+00  0.10734628E+00
  0.47527825E+00  0.74695201E+00  0.12405757E+00
  0.57454807E+00  0.80896986E+00  0.12573623E+00
  0.66870598E+00  0.97300667E+00  0.11060505E+00
  0.57009894E+00  0.91802571E+00  0.11767139E+00
  0.67629596E+00  0.75307248E+00  0.12225331E+00
  0.77530463E+00  0.80714812E+00  0.11985799E+00
  0.86962514E+00  0.97745657E+00  0.10833651E+00
  0.77039853E+00  0.92090987E+00  0.11437256E+00
  0.87434354E+00  0.75195203E+00  0.11366769E+00
  0.47563503E+00  0.63953901E+00  0.13565113E+00
  0.45449775E+00  0.28685897E+00  0.50551607E+00
  0.53839572E+00  0.87624727E+00  0.80304651E+00
  0.52835064E+00  0.47109620E+00  0.67566849E+00
  0.64297949E+00  0.85813840E+00  0.28497856E+00
  0.31825926E-01  0.63689154E+00  0.70663657E+00
  0.72982471E+00  0.76170445E+00  0.77207943E+00
  0.23093145E+00  0.52487579E+00  0.90254876E+00
  0.42511570E+00  0.96522145E+00  0.51700629E+00
  0.88493553E+00  0.81598061E+00  0.87042297E+00
  0.52252040E+00  0.47271360E+00  0.56177965E+00
  0.68242573E+00  0.53274085E+00  0.41908738E+00
  0.19968374E+00  0.80432255E+00  0.41893930E+00
  0.60040727E+00  0.54361367E+00  0.89249103E+00
  0.88632945E+00  0.70209627E+00  0.33518109E+00
  0.88469161E+00  0.10035780E+00  0.25534017E+00
  0.68839276E-01  0.14088921E+00  0.87779526E+00
  0.91008770E-01  0.14989993E+00  0.45502315E+00
  0.63403880E+00  0.18329988E+00  0.46193046E+00
  0.33091502E+00  0.57071030E+00  0.58691581E+00
  0.57846196E+00  0.80828301E+00  0.56019871E+00
  0.98227508E+00  0.36056729E+00  0.63135961E+00
  0.90687551E-01  0.49040448E+00  0.81036386E+00
  0.43253534E+00  0.41815590E+00  0.92687230E+00
  0.18422060E+00  0.97331878E+00  0.48895865E+00
  0.22924908E+00  0.59828135E+00  0.46127995E+00
  0.20406943E+00  0.77410872E+00  0.85205811E+00
  0.44900213E+00  0.52840736E+00  0.40877050E+00
  0.59125340E+00  0.69100560E-01  0.32885183E+00
  0.87635235E-01  0.90326396E+00  0.93851490E+00
  0.53781049E-01  0.46935149E+00  0.43786496E+00
  0.84341907E+00  0.93163236E+00  0.32924921E+00
  0.95352595E-01  0.80826123E-01  0.25932338E+00
  0.11843882E+00  0.88775467E+00  0.60603171E+00
  0.36147790E+00  0.55282151E+00  0.72697867E+00
  0.79131031E-01  0.86217028E+00  0.32326271E+00
  0.62155527E+00  0.35085536E+00  0.26364448E+00
  0.90311868E-01  0.51799042E-01  0.70616269E+00
  0.25447132E+00  0.37514687E+00  0.75102184E+00
  0.40890927E+00  0.31314208E+00  0.37766526E+00
  0.41509286E+00  0.54412301E-01  0.66053712E+00
  0.18770072E+00  0.23230641E+00  0.34478100E+00
  0.77405397E+00  0.58313847E-01  0.67397088E+00
  0.26667416E+00  0.21751564E+00  0.55554288E+00
  0.81757817E+00  0.12634004E-01  0.86629841E+00
  0.47889286E+00  0.84444699E+00  0.67434689E+00
  0.54667471E-01  0.39648982E+00  0.29959415E+00
  0.83200587E+00  0.31893144E+00  0.29784924E+00
  0.92700182E+00  0.42304818E+00  0.89033151E+00
  0.50291792E+00  0.66079305E+00  0.31105829E+00
  0.39573610E+00  0.86979656E+00  0.37037385E+00
  0.23737123E-01  0.81887280E+00  0.76962970E+00
  0.72286783E+00  0.29883004E-01  0.53590612E+00
  0.58337897E+00  0.13079010E+00  0.74148979E+00
  0.91279397E+00  0.22631820E+00  0.71774733E+00
  0.89821287E+00  0.98292759E+00  0.45433376E+00
  0.89769115E+00  0.82563980E+00  0.54653324E+00
  0.83988413E+00  0.63102485E+00  0.92912619E+00
  0.25162474E+00  0.16310944E+00  0.80299807E+00
  0.88341041E+00  0.22320603E+00  0.84460666E+00
  0.19468629E+00  0.38006929E+00  0.62660469E+00
  0.84777724E+00  0.86099832E+00  0.67629917E+00
  0.77748418E+00  0.33164763E+00  0.42004146E+00
  0.95893243E+00  0.30213896E+00  0.50046496E+00
  0.62335061E+00  0.37454758E+00  0.79694571E+00
  0.43509932E+00  0.69004207E+00  0.84016656E+00
  0.75492936E+00  0.65477558E+00  0.51222946E+00
  0.46147591E+00  0.64444962E-01  0.84331125E+00
  0.84967425E+00  0.56518363E+00  0.63045987E+00
  0.72239595E+00  0.52009433E+00  0.72203111E+00
  0.54661528E-01  0.61563929E+00  0.26918442E+00
  0.22108413E+00  0.71043404E+00  0.66756951E+00
  0.42666361E+00  0.21624692E+00  0.25866946E+00
  0.66941999E+00  0.53751838E+00  0.30169189E+00
  0.75201984E+00  0.56593444E+00  0.25567779E+00
  0.33953127E+00  0.59952644E+00  0.75016952E-01
  0.33286080E+00  0.45187170E+00  0.50480133E-01
  0.39626435E+00  0.46254467E+00  0.13664497E+00
  0.50922134E+00  0.22651350E+00  0.49961840E+00
  0.44788772E+00  0.31453601E+00  0.46550859E+00
  0.51439858E+00  0.94211676E+00  0.82422010E+00
  0.50678708E+00  0.87378826E+00  0.76141849E+00
  0.59727627E+00  0.49563334E+00  0.69617128E+00
  0.52550298E+00  0.46440380E+00  0.62552458E+00
  0.60209995E+00  0.79959285E+00  0.30454835E+00
  0.71708860E+00  0.86811235E+00  0.30563689E+00
  0.96980313E+00  0.62376136E+00  0.67967701E+00
  0.97591083E-01  0.64778921E+00  0.67904264E+00
  0.66095546E+00  0.80553633E+00  0.78131215E+00
  0.75410629E+00  0.79241246E+00  0.73117907E+00
  0.21424007E+00  0.58351273E+00  0.93220955E+00
  0.17644726E+00  0.51819018E+00  0.86996444E+00
  0.33879061E+00  0.95766408E+00  0.51478012E+00
  0.43262036E+00  0.54724911E-02  0.55631021E+00
  0.87899712E+00  0.75031823E+00  0.89687598E+00
  0.83641458E+00  0.78984691E+00  0.83609938E+00
  0.50036236E+00  0.40375758E+00  0.54293781E+00
  0.46090830E+00  0.52491469E+00  0.55961035E+00
  0.60044570E+00  0.52607154E+00  0.42249033E+00
  0.68858016E+00  0.53842399E+00  0.37125574E+00
  0.26796332E+00  0.81504727E+00  0.39867008E+00
  0.14479597E+00  0.81640093E+00  0.38307664E+00
  0.49549000E+00  0.64089125E+00  0.85605069E+00
  0.53665067E+00  0.50030740E+00  0.91664766E+00
  0.87243434E+00  0.66977090E+00  0.37608298E+00
  0.83698099E+00  0.64660228E+00  0.31315259E+00
  0.86423114E+00  0.32850930E-01  0.27732437E+00
  0.87258149E+00  0.16560235E+00  0.27926234E+00
  0.54344884E-01  0.64548858E-01  0.88528157E+00
  0.99448047E+00  0.17572421E+00  0.86591684E+00
  0.11415429E+00  0.18096020E+00  0.41266722E+00
  0.13036413E+00  0.79577406E-01  0.46226291E+00
  0.61580088E+00  0.15449462E+00  0.41885241E+00
  0.68874101E+00  0.24122578E+00  0.45315684E+00
  0.29412300E+00  0.59529776E+00  0.54751492E+00
  0.30074897E+00  0.49869932E+00  0.59715469E+00
  0.52263287E+00  0.84541492E+00  0.53684681E+00
  0.55749833E+00  0.82009806E+00  0.60687993E+00
  0.61819462E-01  0.38073274E+00  0.63144071E+00
  0.96467248E+00  0.33604991E+00  0.58707166E+00
  0.29709887E-01  0.44633725E+00  0.82463307E+00
  0.80540965E-01  0.55081581E+00  0.77939786E+00
  0.42272050E+00  0.36453174E+00  0.89199736E+00
  0.36853443E+00  0.46577365E+00  0.92096514E+00
  0.15228234E+00  0.93551313E+00  0.52648470E+00
  0.16374271E+00  0.92141848E+00  0.45675878E+00
  0.20683752E+00  0.67700015E+00  0.45495542E+00
  0.30410904E+00  0.59375948E+00  0.44266846E+00
  0.15183750E+00  0.75541841E+00  0.81788436E+00
  0.27132460E+00  0.72883285E+00  0.84691286E+00
  0.41624846E+00  0.46001146E+00  0.39609526E+00
  0.45464335E+00  0.57484305E+00  0.36942853E+00
  0.59716365E+00  0.99384014E+00  0.31437277E+00
  0.66160187E+00  0.10210681E+00  0.32416697E+00
  0.33795262E-01  0.86923420E+00  0.96495247E+00
  0.12323233E+00  0.85125857E+00  0.91231971E+00
  0.11067380E+00  0.51611460E+00  0.45166868E+00
  0.65122080E-01  0.45642549E+00  0.39272280E+00
  0.90928906E+00  0.88897499E+00  0.31417606E+00
  0.86253294E+00  0.96296648E+00  0.37032989E+00
  0.12151824E-01  0.93558425E-01  0.26084180E+00
  0.12036565E+00  0.90733601E-01  0.21586808E+00
  0.46227209E-01  0.86209249E+00  0.59186734E+00
  0.11057162E+00  0.95423938E+00  0.63035327E+00
  0.45730352E+00  0.51406755E+00  0.70065279E+00
  0.33399229E+00  0.48832275E+00  0.74893587E+00
  0.10828967E+00  0.92297490E+00  0.29904027E+00
  0.86962751E-01  0.79745257E+00  0.29649074E+00
  0.57671979E+00  0.33451136E+00  0.22498168E+00
  0.62047594E+00  0.43281716E+00  0.27362849E+00
  0.66933324E-01  0.99559179E+00  0.73578714E+00
  0.27893420E-01  0.10206444E+00  0.70033349E+00
  0.26017937E+00  0.31175981E+00  0.78017274E+00
  0.19378066E+00  0.42421402E+00  0.77182775E+00
  0.45966999E+00  0.29648721E+00  0.34164974E+00
  0.34734321E+00  0.27206153E+00  0.36541238E+00
  0.34246582E+00  0.77232922E-01  0.67115676E+00
  0.46707292E+00  0.75008144E-01  0.69495650E+00
  0.16035841E+00  0.29963161E+00  0.32573321E+00
  0.16612329E+00  0.17922763E+00  0.31183991E+00
  0.75970552E+00  0.38234907E-01  0.62763781E+00
  0.81436051E+00  0.99472431E+00  0.68836740E+00
  0.33572454E+00  0.24755248E+00  0.53609391E+00
  0.20681654E+00  0.21063387E+00  0.52544980E+00
  0.75189306E+00  0.98779157E+00  0.84360343E+00
  0.86760365E+00  0.95033860E+00  0.86710514E+00
  0.41345083E+00  0.79679218E+00  0.67589810E+00
  0.44240689E+00  0.91686472E+00  0.66536658E+00
  0.58700581E-01  0.47234915E+00  0.28385386E+00
  0.97805849E+00  0.37215562E+00  0.28946731E+00
  0.82112824E+00  0.31734225E+00  0.34663289E+00
  0.75858503E+00  0.32095028E+00  0.27898958E+00
  0.90723512E+00  0.34700144E+00  0.87892510E+00
  0.99214148E+00  0.40705112E+00  0.91776101E+00
  0.57316212E+00  0.61349903E+00  0.30016886E+00
  0.46799079E+00  0.66767352E+00  0.26949166E+00
  0.43853859E+00  0.81330445E+00  0.35458660E+00
  0.18677609E-01  0.74845834E+00  0.74954304E+00
  0.98120605E+00  0.81226778E+00  0.81273799E+00
  0.68012827E+00  0.96010504E+00  0.53298710E+00
  0.67941146E+00  0.79255767E-01  0.51207178E+00
  0.58670251E+00  0.21208749E+00  0.73340693E+00
  0.64755467E+00  0.98013197E-01  0.72220732E+00
  0.85603929E+00  0.18501396E+00  0.69465859E+00
  0.94268136E+00  0.28150305E+00  0.68672306E+00
  0.97166766E+00  0.13142002E-01  0.45533408E+00
  0.85151708E+00  0.30294405E-01  0.47519118E+00
  0.88232007E+00  0.88628238E+00  0.51667425E+00
  0.85516343E+00  0.76550523E+00  0.52456967E+00
  0.87160250E+00  0.56125367E+00  0.91454762E+00
  0.76092949E+00  0.61845263E+00  0.92742080E+00
  0.20079334E+00  0.13720628E+00  0.83987804E+00
  0.20957768E+00  0.13882219E+00  0.76658105E+00
  0.84836850E+00  0.15297233E+00  0.85795798E+00
  0.88384359E+00  0.22586489E+00  0.79722933E+00
  0.22240465E+00  0.31023202E+00  0.60742242E+00
  0.23261171E+00  0.37492838E+00  0.67080400E+00
  0.92047752E+00  0.86824291E+00  0.69801804E+00
  0.86828300E+00  0.85553883E+00  0.63024451E+00
  0.84774545E+00  0.32850998E+00  0.44729694E+00
  0.75852077E+00  0.40896909E+00  0.42172779E+00
  0.99978283E+00  0.23614326E+00  0.49119966E+00
  0.15548707E-02  0.36004853E+00  0.48200820E+00
  0.69517909E+00  0.41296874E+00  0.78512050E+00
  0.65491152E+00  0.32834359E+00  0.82703037E+00
  0.48166715E+00  0.75259653E+00  0.82532533E+00
  0.38478850E+00  0.61353752E+00  0.75928210E+00
  0.73951906E+00  0.61244746E+00  0.47265352E+00
  0.68688292E+00  0.69667294E+00  0.52013592E+00
  0.38503435E+00  0.85189695E-01  0.82946986E+00
  0.50125548E+00  0.96536787E-01  0.80577041E+00
  0.83067487E+00  0.59067052E+00  0.58715293E+00
  0.90259149E+00  0.50685623E+00  0.62416233E+00
  0.72313985E+00  0.59151105E+00  0.73629966E+00
  0.77978551E+00  0.51992298E+00  0.69025520E+00
  0.99544164E+00  0.64688454E+00  0.29545554E+00
  0.34371676E-01  0.63221575E+00  0.22535712E+00
  0.19442317E+00  0.77284697E+00  0.64001983E+00
  0.26049267E+00  0.67020300E+00  0.63148661E+00
  0.49038043E+00  0.16662046E+00  0.25728724E+00
  0.37052920E+00  0.16347349E+00  0.24893179E+00
  0.42438032E+00  0.90337168E+00  0.40760271E+00
  0.61182390E+00  0.49649400E+00  0.85454436E+00
  0.80080833E+00  0.50005350E+00  0.26023163E+00
  0.00000000E+00  0.00000000E+00  0.00000000E+00
  0.00000000E+00  0.00000000E+00  0.00000000E+00
  0.00000000E+00  0.00000000E+00  0.00000000E+00
  0.00000000E+00  0.00000000E+00  0.00000000E+00
  0.00000000E+00  0.00000000E+00  0.00000000E+00
  0.00000000E+00  0.00000000E+00  0.00000000E+00
  0.00000000E+00  0.00000000E+00  0.00000000E+00
  0.00000000E+00  0.00000000E+00  0.00000000E+00
  0.00000000E+00  0.00000000E+00  0.00000000E+00
  0.00000000E+00  0.00000000E+00  0.00000000E+00
  0.00000000E+00  0.00000000E+00  0.00000000E+00
  0.00000000E+00  0.00000000E+00  0.00000000E+00
  0.00000000E+00  0.00000000E+00  0.00000000E+00
  0.00000000E+00  0.00000000E+00  0.00000000E+00
  0.00000000E+00  0.00000000E+00  0.00000000E+00
  0.00000000E+00  0.00000000E+00  0.00000000E+00
  0.00000000E+00  0.00000000E+00  0.00000000E+00
  0.00000000E+00  0.00000000E+00  0.00000000E+00
  0.00000000E+00  0.00000000E+00  0.00000000E+00
  0.00000000E+00  0.00000000E+00  0.00000000E+00
  0.00000000E+00  0.00000000E+00  0.00000000E+00
  0.00000000E+00  0.00000000E+00  0.00000000E+00
  0.00000000E+00  0.00000000E+00  0.00000000E+00
  0.00000000E+00  0.00000000E+00  0.00000000E+00
  0.00000000E+00  0.00000000E+00  0.00000000E+00
  0.00000000E+00  0.00000000E+00  0.00000000E+00
  0.00000000E+00  0.00000000E+00  0.00000000E+00
  0.00000000E+00  0.00000000E+00  0.00000000E+00
  0.00000000E+00  0.00000000E+00  0.00000000E+00
  0.00000000E+00  0.00000000E+00  0.00000000E+00
  0.00000000E+00  0.00000000E+00  0.00000000E+00
  0.00000000E+00  0.00000000E+00  0.00000000E+00
  0.00000000E+00  0.00000000E+00  0.00000000E+00
  0.00000000E+00  0.00000000E+00  0.00000000E+00
  0.00000000E+00  0.00000000E+00  0.00000000E+00
  0.00000000E+00  0.00000000E+00  0.00000000E+00
  0.00000000E+00  0.00000000E+00  0.00000000E+00
  0.00000000E+00  0.00000000E+00  0.00000000E+00
  0.00000000E+00  0.00000000E+00  0.00000000E+00
  0.00000000E+00  0.00000000E+00  0.00000000E+00
  0.00000000E+00  0.00000000E+00  0.00000000E+00
  0.00000000E+00  0.00000000E+00  0.00000000E+00
  0.00000000E+00  0.00000000E+00  0.00000000E+00
  0.00000000E+00  0.00000000E+00  0.00000000E+00
  0.00000000E+00  0.00000000E+00  0.00000000E+00
  0.00000000E+00  0.00000000E+00  0.00000000E+00
  0.00000000E+00  0.00000000E+00  0.00000000E+00
  0.00000000E+00  0.00000000E+00  0.00000000E+00
  0.00000000E+00  0.00000000E+00  0.00000000E+00
  0.00000000E+00  0.00000000E+00  0.00000000E+00
  0.00000000E+00  0.00000000E+00  0.00000000E+00
  0.00000000E+00  0.00000000E+00  0.00000000E+00
  0.00000000E+00  0.00000000E+00  0.00000000E+00
  0.00000000E+00  0.00000000E+00  0.00000000E+00
  0.00000000E+00  0.00000000E+00  0.00000000E+00
  0.00000000E+00  0.00000000E+00  0.00000000E+00
  0.00000000E+00  0.00000000E+00  0.00000000E+00
  0.00000000E+00  0.00000000E+00  0.00000000E+00
  0.00000000E+00  0.00000000E+00  0.00000000E+00
  0.00000000E+00  0.00000000E+00  0.00000000E+00
  0.00000000E+00  0.00000000E+00  0.00000000E+00
  0.00000000E+00  0.00000000E+00  0.00000000E+00
  0.00000000E+00  0.00000000E+00  0.00000000E+00
  0.00000000E+00  0.00000000E+00  0.00000000E+00
  0.00000000E+00  0.00000000E+00  0.00000000E+00
  0.00000000E+00  0.00000000E+00  0.00000000E+00
  0.00000000E+00  0.00000000E+00  0.00000000E+00
  0.00000000E+00  0.00000000E+00  0.00000000E+00
  0.00000000E+00  0.00000000E+00  0.00000000E+00
  0.00000000E+00  0.00000000E+00  0.00000000E+00
  0.00000000E+00  0.00000000E+00  0.00000000E+00
  0.00000000E+00  0.00000000E+00  0.00000000E+00
  0.00000000E+00  0.00000000E+00  0.00000000E+00
  0.00000000E+00  0.00000000E+00  0.00000000E+00
  0.00000000E+00  0.00000000E+00  0.00000000E+00
  0.00000000E+00  0.00000000E+00  0.00000000E+00
  0.00000000E+00  0.00000000E+00  0.00000000E+00
  0.00000000E+00  0.00000000E+00  0.00000000E+00
  0.00000000E+00  0.00000000E+00  0.00000000E+00
  0.00000000E+00  0.00000000E+00  0.00000000E+00
  0.00000000E+00  0.00000000E+00  0.00000000E+00
  0.00000000E+00  0.00000000E+00  0.00000000E+00
  0.00000000E+00  0.00000000E+00  0.00000000E+00
  0.00000000E+00  0.00000000E+00  0.00000000E+00
  0.00000000E+00  0.00000000E+00  0.00000000E+00
  0.00000000E+00  0.00000000E+00  0.00000000E+00
  0.00000000E+00  0.00000000E+00  0.00000000E+00
  0.00000000E+00  0.00000000E+00  0.00000000E+00
  0.00000000E+00  0.00000000E+00  0.00000000E+00
  0.00000000E+00  0.00000000E+00  0.00000000E+00
  0.00000000E+00  0.00000000E+00  0.00000000E+00
  0.00000000E+00  0.00000000E+00  0.00000000E+00
  0.00000000E+00  0.00000000E+00  0.00000000E+00
  0.00000000E+00  0.00000000E+00  0.00000000E+00
  0.00000000E+00  0.00000000E+00  0.00000000E+00
  0.00000000E+00  0.00000000E+00  0.00000000E+00
  0.00000000E+00  0.00000000E+00  0.00000000E+00
  0.00000000E+00  0.00000000E+00  0.00000000E+00
  0.00000000E+00  0.00000000E+00  0.00000000E+00
  0.00000000E+00  0.00000000E+00  0.00000000E+00
  0.00000000E+00  0.00000000E+00  0.00000000E+00
  0.00000000E+00  0.00000000E+00  0.00000000E+00
  0.00000000E+00  0.00000000E+00  0.00000000E+00
  0.00000000E+00  0.00000000E+00  0.00000000E+00
  0.00000000E+00  0.00000000E+00  0.00000000E+00
  0.00000000E+00  0.00000000E+00  0.00000000E+00
  0.00000000E+00  0.00000000E+00  0.00000000E+00
  0.00000000E+00  0.00000000E+00  0.00000000E+00
  0.00000000E+00  0.00000000E+00  0.00000000E+00
  0.00000000E+00  0.00000000E+00  0.00000000E+00
  0.00000000E+00  0.00000000E+00  0.00000000E+00
  0.00000000E+00  0.00000000E+00  0.00000000E+00
  0.00000000E+00  0.00000000E+00  0.00000000E+00
  0.00000000E+00  0.00000000E+00  0.00000000E+00
  0.00000000E+00  0.00000000E+00  0.00000000E+00
  0.00000000E+00  0.00000000E+00  0.00000000E+00
  0.00000000E+00  0.00000000E+00  0.00000000E+00
  0.00000000E+00  0.00000000E+00  0.00000000E+00
  0.00000000E+00  0.00000000E+00  0.00000000E+00
  0.00000000E+00  0.00000000E+00  0.00000000E+00
  0.00000000E+00  0.00000000E+00  0.00000000E+00
  0.00000000E+00  0.00000000E+00  0.00000000E+00
  0.00000000E+00  0.00000000E+00  0.00000000E+00
  0.00000000E+00  0.00000000E+00  0.00000000E+00
  0.00000000E+00  0.00000000E+00  0.00000000E+00
  0.00000000E+00  0.00000000E+00  0.00000000E+00
  0.00000000E+00  0.00000000E+00  0.00000000E+00
  0.00000000E+00  0.00000000E+00  0.00000000E+00
  0.00000000E+00  0.00000000E+00  0.00000000E+00
  0.00000000E+00  0.00000000E+00  0.00000000E+00
  0.00000000E+00  0.00000000E+00  0.00000000E+00
  0.00000000E+00  0.00000000E+00  0.00000000E+00
  0.00000000E+00  0.00000000E+00  0.00000000E+00
  0.00000000E+00  0.00000000E+00  0.00000000E+00
  0.00000000E+00  0.00000000E+00  0.00000000E+00
  0.00000000E+00  0.00000000E+00  0.00000000E+00
  0.00000000E+00  0.00000000E+00  0.00000000E+00
  0.00000000E+00  0.00000000E+00  0.00000000E+00
  0.00000000E+00  0.00000000E+00  0.00000000E+00
  0.00000000E+00  0.00000000E+00  0.00000000E+00
  0.00000000E+00  0.00000000E+00  0.00000000E+00
  0.00000000E+00  0.00000000E+00  0.00000000E+00
  0.00000000E+00  0.00000000E+00  0.00000000E+00
  0.00000000E+00  0.00000000E+00  0.00000000E+00
  0.00000000E+00  0.00000000E+00  0.00000000E+00
  0.00000000E+00  0.00000000E+00  0.00000000E+00
  0.00000000E+00  0.00000000E+00  0.00000000E+00
  0.00000000E+00  0.00000000E+00  0.00000000E+00
  0.00000000E+00  0.00000000E+00  0.00000000E+00
  0.00000000E+00  0.00000000E+00  0.00000000E+00
  0.00000000E+00  0.00000000E+00  0.00000000E+00
  0.00000000E+00  0.00000000E+00  0.00000000E+00
  0.00000000E+00  0.00000000E+00  0.00000000E+00
  0.00000000E+00  0.00000000E+00  0.00000000E+00
  0.00000000E+00  0.00000000E+00  0.00000000E+00
  0.00000000E+00  0.00000000E+00  0.00000000E+00
  0.00000000E+00  0.00000000E+00  0.00000000E+00
  0.00000000E+00  0.00000000E+00  0.00000000E+00
  0.00000000E+00  0.00000000E+00  0.00000000E+00
  0.00000000E+00  0.00000000E+00  0.00000000E+00
  0.00000000E+00  0.00000000E+00  0.00000000E+00
  0.00000000E+00  0.00000000E+00  0.00000000E+00
  0.00000000E+00  0.00000000E+00  0.00000000E+00
  0.00000000E+00  0.00000000E+00  0.00000000E+00
  0.00000000E+00  0.00000000E+00  0.00000000E+00
  0.00000000E+00  0.00000000E+00  0.00000000E+00
  0.00000000E+00  0.00000000E+00  0.00000000E+00
  0.00000000E+00  0.00000000E+00  0.00000000E+00
  0.00000000E+00  0.00000000E+00  0.00000000E+00
  0.00000000E+00  0.00000000E+00  0.00000000E+00
  0.00000000E+00  0.00000000E+00  0.00000000E+00
  0.00000000E+00  0.00000000E+00  0.00000000E+00
  0.00000000E+00  0.00000000E+00  0.00000000E+00
  0.00000000E+00  0.00000000E+00  0.00000000E+00
  0.00000000E+00  0.00000000E+00  0.00000000E+00
  0.00000000E+00  0.00000000E+00  0.00000000E+00
  0.00000000E+00  0.00000000E+00  0.00000000E+00
  0.00000000E+00  0.00000000E+00  0.00000000E+00
  0.00000000E+00  0.00000000E+00  0.00000000E+00
  0.00000000E+00  0.00000000E+00  0.00000000E+00
  0.00000000E+00  0.00000000E+00  0.00000000E+00
  0.00000000E+00  0.00000000E+00  0.00000000E+00
  0.00000000E+00  0.00000000E+00  0.00000000E+00
  0.00000000E+00  0.00000000E+00  0.00000000E+00
  0.00000000E+00  0.00000000E+00  0.00000000E+00
  0.00000000E+00  0.00000000E+00  0.00000000E+00
  0.00000000E+00  0.00000000E+00  0.00000000E+00
  0.00000000E+00  0.00000000E+00  0.00000000E+00
  0.00000000E+00  0.00000000E+00  0.00000000E+00
  0.00000000E+00  0.00000000E+00  0.00000000E+00
  0.00000000E+00  0.00000000E+00  0.00000000E+00
  0.00000000E+00  0.00000000E+00  0.00000000E+00
  0.00000000E+00  0.00000000E+00  0.00000000E+00
  0.00000000E+00  0.00000000E+00  0.00000000E+00
  0.00000000E+00  0.00000000E+00  0.00000000E+00
  0.00000000E+00  0.00000000E+00  0.00000000E+00
  0.00000000E+00  0.00000000E+00  0.00000000E+00
  0.00000000E+00  0.00000000E+00  0.00000000E+00
  0.00000000E+00  0.00000000E+00  0.00000000E+00
  0.00000000E+00  0.00000000E+00  0.00000000E+00
  0.00000000E+00  0.00000000E+00  0.00000000E+00
  0.00000000E+00  0.00000000E+00  0.00000000E+00
  0.00000000E+00  0.00000000E+00  0.00000000E+00
  0.00000000E+00  0.00000000E+00  0.00000000E+00
  0.00000000E+00  0.00000000E+00  0.00000000E+00
  0.00000000E+00  0.00000000E+00  0.00000000E+00
  0.00000000E+00  0.00000000E+00  0.00000000E+00
  0.00000000E+00  0.00000000E+00  0.00000000E+00
  0.00000000E+00  0.00000000E+00  0.00000000E+00
  0.00000000E+00  0.00000000E+00  0.00000000E+00
  0.00000000E+00  0.00000000E+00  0.00000000E+00
  0.00000000E+00  0.00000000E+00  0.00000000E+00
  0.00000000E+00  0.00000000E+00  0.00000000E+00
  0.00000000E+00  0.00000000E+00  0.00000000E+00
  0.00000000E+00  0.00000000E+00  0.00000000E+00
  0.00000000E+00  0.00000000E+00  0.00000000E+00
  0.00000000E+00  0.00000000E+00  0.00000000E+00
  0.00000000E+00  0.00000000E+00  0.00000000E+00
  0.00000000E+00  0.00000000E+00  0.00000000E+00
  0.00000000E+00  0.00000000E+00  0.00000000E+00
  0.00000000E+00  0.00000000E+00  0.00000000E+00
  0.00000000E+00  0.00000000E+00  0.00000000E+00
  0.00000000E+00  0.00000000E+00  0.00000000E+00
  0.00000000E+00  0.00000000E+00  0.00000000E+00
  0.00000000E+00  0.00000000E+00  0.00000000E+00
  0.00000000E+00  0.00000000E+00  0.00000000E+00
  0.00000000E+00  0.00000000E+00  0.00000000E+00
  0.00000000E+00  0.00000000E+00  0.00000000E+00
  0.00000000E+00  0.00000000E+00  0.00000000E+00
  0.00000000E+00  0.00000000E+00  0.00000000E+00
  0.00000000E+00  0.00000000E+00  0.00000000E+00
  0.00000000E+00  0.00000000E+00  0.00000000E+00
  0.00000000E+00  0.00000000E+00  0.00000000E+00
  0.00000000E+00  0.00000000E+00  0.00000000E+00
  0.00000000E+00  0.00000000E+00  0.00000000E+00
  0.00000000E+00  0.00000000E+00  0.00000000E+00
  0.00000000E+00  0.00000000E+00  0.00000000E+00
  0.00000000E+00  0.00000000E+00  0.00000000E+00
  0.00000000E+00  0.00000000E+00  0.00000000E+00
  0.00000000E+00  0.00000000E+00  0.00000000E+00
  0.00000000E+00  0.00000000E+00  0.00000000E+00
  0.00000000E+00  0.00000000E+00  0.00000000E+00
  0.00000000E+00  0.00000000E+00  0.00000000E+00
  0.00000000E+00  0.00000000E+00  0.00000000E+00
  0.00000000E+00  0.00000000E+00  0.00000000E+00
  0.00000000E+00  0.00000000E+00  0.00000000E+00
  0.00000000E+00  0.00000000E+00  0.00000000E+00
  0.00000000E+00  0.00000000E+00  0.00000000E+00
  0.00000000E+00  0.00000000E+00  0.00000000E+00
  0.00000000E+00  0.00000000E+00  0.00000000E+00
  0.00000000E+00  0.00000000E+00  0.00000000E+00
  0.00000000E+00  0.00000000E+00  0.00000000E+00
  0.00000000E+00  0.00000000E+00  0.00000000E+00
  0.00000000E+00  0.00000000E+00  0.00000000E+00
  0.00000000E+00  0.00000000E+00  0.00000000E+00
  0.00000000E+00  0.00000000E+00  0.00000000E+00
  0.00000000E+00  0.00000000E+00  0.00000000E+00
  0.00000000E+00  0.00000000E+00  0.00000000E+00
  0.00000000E+00  0.00000000E+00  0.00000000E+00
  0.00000000E+00  0.00000000E+00  0.00000000E+00
  0.00000000E+00  0.00000000E+00  0.00000000E+00
  0.00000000E+00  0.00000000E+00  0.00000000E+00
  0.00000000E+00  0.00000000E+00  0.00000000E+00
  0.00000000E+00  0.00000000E+00  0.00000000E+00
  0.00000000E+00  0.00000000E+00  0.00000000E+00
  0.00000000E+00  0.00000000E+00  0.00000000E+00
  0.00000000E+00  0.00000000E+00  0.00000000E+00
  0.00000000E+00  0.00000000E+00  0.00000000E+00
  0.00000000E+00  0.00000000E+00  0.00000000E+00
  0.00000000E+00  0.00000000E+00  0.00000000E+00
  0.00000000E+00  0.00000000E+00  0.00000000E+00
  0.00000000E+00  0.00000000E+00  0.00000000E+00
  0.00000000E+00  0.00000000E+00  0.00000000E+00
  0.00000000E+00  0.00000000E+00  0.00000000E+00
  0.00000000E+00  0.00000000E+00  0.00000000E+00
  0.00000000E+00  0.00000000E+00  0.00000000E+00
  0.00000000E+00  0.00000000E+00  0.00000000E+00
  0.00000000E+00  0.00000000E+00  0.00000000E+00
  0.00000000E+00  0.00000000E+00  0.00000000E+00
  0.00000000E+00  0.00000000E+00  0.00000000E+00
  0.00000000E+00  0.00000000E+00  0.00000000E+00
  0.00000000E+00  0.00000000E+00  0.00000000E+00
  0.00000000E+00  0.00000000E+00  0.00000000E+00
  0.00000000E+00  0.00000000E+00  0.00000000E+00
  0.00000000E+00  0.00000000E+00  0.00000000E+00
  0.00000000E+00  0.00000000E+00  0.00000000E+00
  0.00000000E+00  0.00000000E+00  0.00000000E+00
  0.00000000E+00  0.00000000E+00  0.00000000E+00
  0.00000000E+00  0.00000000E+00  0.00000000E+00
  0.00000000E+00  0.00000000E+00  0.00000000E+00
  0.00000000E+00  0.00000000E+00  0.00000000E+00
  0.00000000E+00  0.00000000E+00  0.00000000E+00
  0.00000000E+00  0.00000000E+00  0.00000000E+00
  0.00000000E+00  0.00000000E+00  0.00000000E+00
  0.00000000E+00  0.00000000E+00  0.00000000E+00
  0.00000000E+00  0.00000000E+00  0.00000000E+00
  0.00000000E+00  0.00000000E+00  0.00000000E+00
  0.00000000E+00  0.00000000E+00  0.00000000E+00
  0.00000000E+00  0.00000000E+00  0.00000000E+00
  0.00000000E+00  0.00000000E+00  0.00000000E+00
  0.00000000E+00  0.00000000E+00  0.00000000E+00
  0.00000000E+00  0.00000000E+00  0.00000000E+00
  0.00000000E+00  0.00000000E+00  0.00000000E+00
  0.00000000E+00  0.00000000E+00  0.00000000E+00
  0.00000000E+00  0.00000000E+00  0.00000000E+00
  0.00000000E+00  0.00000000E+00  0.00000000E+00
  0.00000000E+00  0.00000000E+00  0.00000000E+00
  0.00000000E+00  0.00000000E+00  0.00000000E+00
  0.00000000E+00  0.00000000E+00  0.00000000E+00
  0.00000000E+00  0.00000000E+00  0.00000000E+00
  0.00000000E+00  0.00000000E+00  0.00000000E+00
  0.00000000E+00  0.00000000E+00  0.00000000E+00
  0.00000000E+00  0.00000000E+00  0.00000000E+00
  0.00000000E+00  0.00000000E+00  0.00000000E+00
  0.00000000E+00  0.00000000E+00  0.00000000E+00
  0.00000000E+00  0.00000000E+00  0.00000000E+00
  0.00000000E+00  0.00000000E+00  0.00000000E+00
  0.00000000E+00  0.00000000E+00  0.00000000E+00
  0.00000000E+00  0.00000000E+00  0.00000000E+00
  0.00000000E+00  0.00000000E+00  0.00000000E+00
  0.00000000E+00  0.00000000E+00  0.00000000E+00
  0.00000000E+00  0.00000000E+00  0.00000000E+00
  0.00000000E+00  0.00000000E+00  0.00000000E+00
  0.00000000E+00  0.00000000E+00  0.00000000E+00
  0.00000000E+00  0.00000000E+00  0.00000000E+00
  0.00000000E+00  0.00000000E+00  0.00000000E+00
  0.00000000E+00  0.00000000E+00  0.00000000E+00
  0.00000000E+00  0.00000000E+00  0.00000000E+00
  0.00000000E+00  0.00000000E+00  0.00000000E+00
  0.00000000E+00  0.00000000E+00  0.00000000E+00
  0.00000000E+00  0.00000000E+00  0.00000000E+00
  0.00000000E+00  0.00000000E+00  0.00000000E+00
  0.00000000E+00  0.00000000E+00  0.00000000E+00
  0.00000000E+00  0.00000000E+00  0.00000000E+00
  0.00000000E+00  0.00000000E+00  0.00000000E+00
  0.00000000E+00  0.00000000E+00  0.00000000E+00
  0.00000000E+00  0.00000000E+00  0.00000000E+00
  0.00000000E+00  0.00000000E+00  0.00000000E+00
  0.00000000E+00  0.00000000E+00  0.00000000E+00
  0.00000000E+00  0.00000000E+00  0.00000000E+00
  0.00000000E+00  0.00000000E+00  0.00000000E+00
  0.00000000E+00  0.00000000E+00  0.00000000E+00
  0.00000000E+00  0.00000000E+00  0.00000000E+00
  0.00000000E+00  0.00000000E+00  0.00000000E+00
  0.00000000E+00  0.00000000E+00  0.00000000E+00
  0.00000000E+00  0.00000000E+00  0.00000000E+00
  0.00000000E+00  0.00000000E+00  0.00000000E+00
  0.00000000E+00  0.00000000E+00  0.00000000E+00
  0.00000000E+00  0.00000000E+00  0.00000000E+00
  0.00000000E+00  0.00000000E+00  0.00000000E+00
  0.00000000E+00  0.00000000E+00  0.00000000E+00
  0.00000000E+00  0.00000000E+00  0.00000000E+00
  0.00000000E+00  0.00000000E+00  0.00000000E+00
  0.00000000E+00  0.00000000E+00  0.00000000E+00
  0.00000000E+00  0.00000000E+00  0.00000000E+00
  0.00000000E+00  0.00000000E+00  0.00000000E+00
  0.00000000E+00  0.00000000E+00  0.00000000E+00
  0.00000000E+00  0.00000000E+00  0.00000000E+00
  0.00000000E+00  0.00000000E+00  0.00000000E+00
  0.00000000E+00  0.00000000E+00  0.00000000E+00
  0.00000000E+00  0.00000000E+00  0.00000000E+00
  0.00000000E+00  0.00000000E+00  0.00000000E+00
  0.00000000E+00  0.00000000E+00  0.00000000E+00
  0.00000000E+00  0.00000000E+00  0.00000000E+00
  0.00000000E+00  0.00000000E+00  0.00000000E+00
  0.00000000E+00  0.00000000E+00  0.00000000E+00
  0.00000000E+00  0.00000000E+00  0.00000000E+00
  0.00000000E+00  0.00000000E+00  0.00000000E+00
  0.00000000E+00  0.00000000E+00  0.00000000E+00
  0.00000000E+00  0.00000000E+00  0.00000000E+00
  0.00000000E+00  0.00000000E+00  0.00000000E+00
  0.00000000E+00  0.00000000E+00  0.00000000E+00
  0.00000000E+00  0.00000000E+00  0.00000000E+00
  0.00000000E+00  0.00000000E+00  0.00000000E+00
  0.00000000E+00  0.00000000E+00  0.00000000E+00
  0.00000000E+00  0.00000000E+00  0.00000000E+00
  0.00000000E+00  0.00000000E+00  0.00000000E+00
  0.00000000E+00  0.00000000E+00  0.00000000E+00
  0.00000000E+00  0.00000000E+00  0.00000000E+00
  0.00000000E+00  0.00000000E+00  0.00000000E+00
  0.00000000E+00  0.00000000E+00  0.00000000E+00
  0.00000000E+00  0.00000000E+00  0.00000000E+00
  0.00000000E+00  0.00000000E+00  0.00000000E+00
  0.00000000E+00  0.00000000E+00  0.00000000E+00
  0.00000000E+00  0.00000000E+00  0.00000000E+00
  0.00000000E+00  0.00000000E+00  0.00000000E+00
  0.00000000E+00  0.00000000E+00  0.00000000E+00
  0.00000000E+00  0.00000000E+00  0.00000000E+00
  0.00000000E+00  0.00000000E+00  0.00000000E+00
  0.00000000E+00  0.00000000E+00  0.00000000E+00
  0.00000000E+00  0.00000000E+00  0.00000000E+00
  0.00000000E+00  0.00000000E+00  0.00000000E+00
  0.00000000E+00  0.00000000E+00  0.00000000E+00
  0.00000000E+00  0.00000000E+00  0.00000000E+00
  0.00000000E+00  0.00000000E+00  0.00000000E+00
  0.00000000E+00  0.00000000E+00  0.00000000E+00
  0.00000000E+00  0.00000000E+00  0.00000000E+00
  0.00000000E+00  0.00000000E+00  0.00000000E+00
  0.00000000E+00  0.00000000E+00  0.00000000E+00
  0.00000000E+00  0.00000000E+00  0.00000000E+00
  0.00000000E+00  0.00000000E+00  0.00000000E+00
  0.00000000E+00  0.00000000E+00  0.00000000E+00
  0.00000000E+00  0.00000000E+00  0.00000000E+00
  0.00000000E+00  0.00000000E+00  0.00000000E+00
  0.00000000E+00  0.00000000E+00  0.00000000E+00
  0.00000000E+00  0.00000000E+00  0.00000000E+00
  0.00000000E+00  0.00000000E+00  0.00000000E+00
  0.00000000E+00  0.00000000E+00  0.00000000E+00
  0.00000000E+00  0.00000000E+00  0.00000000E+00
  0.00000000E+00  0.00000000E+00  0.00000000E+00
  0.00000000E+00  0.00000000E+00  0.00000000E+00
  0.00000000E+00  0.00000000E+00  0.00000000E+00
  0.00000000E+00  0.00000000E+00  0.00000000E+00
  0.00000000E+00  0.00000000E+00  0.00000000E+00
  0.00000000E+00  0.00000000E+00  0.00000000E+00
  0.00000000E+00  0.00000000E+00  0.00000000E+00
  0.00000000E+00  0.00000000E+00  0.00000000E+00
  0.00000000E+00  0.00000000E+00  0.00000000E+00
  0.00000000E+00  0.00000000E+00  0.00000000E+00
  0.00000000E+00  0.00000000E+00  0.00000000E+00
  0.00000000E+00  0.00000000E+00  0.00000000E+00
  0.00000000E+00  0.00000000E+00  0.00000000E+00
  0.00000000E+00  0.00000000E+00  0.00000000E+00
  0.00000000E+00  0.00000000E+00  0.00000000E+00
  0.00000000E+00  0.00000000E+00  0.00000000E+00
  0.00000000E+00  0.00000000E+00  0.00000000E+00
  0.00000000E+00  0.00000000E+00  0.00000000E+00
  0.00000000E+00  0.00000000E+00  0.00000000E+00
  0.00000000E+00  0.00000000E+00  0.00000000E+00
  0.00000000E+00  0.00000000E+00  0.00000000E+00
  0.00000000E+00  0.00000000E+00  0.00000000E+00
  0.00000000E+00  0.00000000E+00  0.00000000E+00
  0.00000000E+00  0.00000000E+00  0.00000000E+00
  0.00000000E+00  0.00000000E+00  0.00000000E+00
  0.00000000E+00  0.00000000E+00  0.00000000E+00
  0.00000000E+00  0.00000000E+00  0.00000000E+00
  0.00000000E+00  0.00000000E+00  0.00000000E+00
  0.00000000E+00  0.00000000E+00  0.00000000E+00
  0.00000000E+00  0.00000000E+00  0.00000000E+00
  0.00000000E+00  0.00000000E+00  0.00000000E+00
  0.00000000E+00  0.00000000E+00  0.00000000E+00
  0.00000000E+00  0.00000000E+00  0.00000000E+00
  0.00000000E+00  0.00000000E+00  0.00000000E+00
  0.00000000E+00  0.00000000E+00  0.00000000E+00
  0.00000000E+00  0.00000000E+00  0.00000000E+00
  0.00000000E+00  0.00000000E+00  0.00000000E+00
  0.00000000E+00  0.00000000E+00  0.00000000E+00
  0.00000000E+00  0.00000000E+00  0.00000000E+00
  0.00000000E+00  0.00000000E+00  0.00000000E+00
  0.00000000E+00  0.00000000E+00  0.00000000E+00
  0.00000000E+00  0.00000000E+00  0.00000000E+00
  0.00000000E+00  0.00000000E+00  0.00000000E+00
  0.00000000E+00  0.00000000E+00  0.00000000E+00
  0.00000000E+00  0.00000000E+00  0.00000000E+00
  0.00000000E+00  0.00000000E+00  0.00000000E+00
  0.00000000E+00  0.00000000E+00  0.00000000E+00
  0.00000000E+00  0.00000000E+00  0.00000000E+00
  0.00000000E+00  0.00000000E+00  0.00000000E+00
  0.00000000E+00  0.00000000E+00  0.00000000E+00
  0.00000000E+00  0.00000000E+00  0.00000000E+00
  0.00000000E+00  0.00000000E+00  0.00000000E+00
  0.00000000E+00  0.00000000E+00  0.00000000E+00
  0.00000000E+00  0.00000000E+00  0.00000000E+00
  0.00000000E+00  0.00000000E+00  0.00000000E+00
  0.00000000E+00  0.00000000E+00  0.00000000E+00
  0.00000000E+00  0.00000000E+00  0.00000000E+00
  0.00000000E+00  0.00000000E+00  0.00000000E+00
  0.00000000E+00  0.00000000E+00  0.00000000E+00
  0.00000000E+00  0.00000000E+00  0.00000000E+00
  0.00000000E+00  0.00000000E+00  0.00000000E+00
  0.00000000E+00  0.00000000E+00  0.00000000E+00
  0.00000000E+00  0.00000000E+00  0.00000000E+00
  0.00000000E+00  0.00000000E+00  0.00000000E+00
  0.00000000E+00  0.00000000E+00  0.00000000E+00
  0.00000000E+00  0.00000000E+00  0.00000000E+00
  0.00000000E+00  0.00000000E+00  0.00000000E+00
  0.00000000E+00  0.00000000E+00  0.00000000E+00
  0.00000000E+00  0.00000000E+00  0.00000000E+00
  0.00000000E+00  0.00000000E+00  0.00000000E+00
  0.00000000E+00  0.00000000E+00  0.00000000E+00
  0.00000000E+00  0.00000000E+00  0.00000000E+00
  0.00000000E+00  0.00000000E+00  0.00000000E+00
  0.00000000E+00  0.00000000E+00  0.00000000E+00
  0.00000000E+00  0.00000000E+00  0.00000000E+00
  0.00000000E+00  0.00000000E+00  0.00000000E+00
  0.00000000E+00  0.00000000E+00  0.00000000E+00
  0.00000000E+00  0.00000000E+00  0.00000000E+00
  0.00000000E+00  0.00000000E+00  0.00000000E+00
  0.00000000E+00  0.00000000E+00  0.00000000E+00
  0.00000000E+00  0.00000000E+00  0.00000000E+00
  0.00000000E+00  0.00000000E+00  0.00000000E+00
  0.00000000E+00  0.00000000E+00  0.00000000E+00
  0.00000000E+00  0.00000000E+00  0.00000000E+00
  0.00000000E+00  0.00000000E+00  0.00000000E+00
  0.00000000E+00  0.00000000E+00  0.00000000E+00
  0.00000000E+00  0.00000000E+00  0.00000000E+00
  0.00000000E+00  0.00000000E+00  0.00000000E+00
  0.00000000E+00  0.00000000E+00  0.00000000E+00
  0.00000000E+00  0.00000000E+00  0.00000000E+00
  0.00000000E+00  0.00000000E+00  0.00000000E+00
  0.00000000E+00  0.00000000E+00  0.00000000E+00
  0.00000000E+00  0.00000000E+00  0.00000000E+00
  0.00000000E+00  0.00000000E+00  0.00000000E+00
  0.00000000E+00  0.00000000E+00  0.00000000E+00
  0.00000000E+00  0.00000000E+00  0.00000000E+00
  0.00000000E+00  0.00000000E+00  0.00000000E+00
  0.00000000E+00  0.00000000E+00  0.00000000E+00
  0.00000000E+00  0.00000000E+00  0.00000000E+00
  0.00000000E+00  0.00000000E+00  0.00000000E+00
  0.00000000E+00  0.00000000E+00  0.00000000E+00
  0.00000000E+00  0.00000000E+00  0.00000000E+00
  0.00000000E+00  0.00000000E+00  0.00000000E+00
  0.00000000E+00  0.00000000E+00  0.00000000E+00
  0.00000000E+00  0.00000000E+00  0.00000000E+00
  0.00000000E+00  0.00000000E+00  0.00000000E+00
  0.00000000E+00  0.00000000E+00  0.00000000E+00
  0.00000000E+00  0.00000000E+00  0.00000000E+00
  0.00000000E+00  0.00000000E+00  0.00000000E+00
  0.00000000E+00  0.00000000E+00  0.00000000E+00
  0.00000000E+00  0.00000000E+00  0.00000000E+00
  0.00000000E+00  0.00000000E+00  0.00000000E+00
  0.00000000E+00  0.00000000E+00  0.00000000E+00
  0.00000000E+00  0.00000000E+00  0.00000000E+00
  0.00000000E+00  0.00000000E+00  0.00000000E+00
  0.00000000E+00  0.00000000E+00  0.00000000E+00
  0.00000000E+00  0.00000000E+00  0.00000000E+00
  0.00000000E+00  0.00000000E+00  0.00000000E+00
  0.00000000E+00  0.00000000E+00  0.00000000E+00
  0.00000000E+00  0.00000000E+00  0.00000000E+00
  0.00000000E+00  0.00000000E+00  0.00000000E+00
  0.00000000E+00  0.00000000E+00  0.00000000E+00
  0.00000000E+00  0.00000000E+00  0.00000000E+00
  0.00000000E+00  0.00000000E+00  0.00000000E+00
  0.00000000E+00  0.00000000E+00  0.00000000E+00
  0.00000000E+00  0.00000000E+00  0.00000000E+00
  0.00000000E+00  0.00000000E+00  0.00000000E+00
  0.00000000E+00  0.00000000E+00  0.00000000E+00
  0.00000000E+00  0.00000000E+00  0.00000000E+00
  0.00000000E+00  0.00000000E+00  0.00000000E+00
  0.00000000E+00  0.00000000E+00  0.00000000E+00
  0.00000000E+00  0.00000000E+00  0.00000000E+00
  0.00000000E+00  0.00000000E+00  0.00000000E+00
  0.00000000E+00  0.00000000E+00  0.00000000E+00
  0.00000000E+00  0.00000000E+00  0.00000000E+00
  0.00000000E+00  0.00000000E+00  0.00000000E+00
  0.00000000E+00  0.00000000E+00  0.00000000E+00
  0.00000000E+00  0.00000000E+00  0.00000000E+00
  0.00000000E+00  0.00000000E+00  0.00000000E+00
  0.00000000E+00  0.00000000E+00  0.00000000E+00
  0.00000000E+00  0.00000000E+00  0.00000000E+00
  0.00000000E+00  0.00000000E+00  0.00000000E+00
  0.00000000E+00  0.00000000E+00  0.00000000E+00
  0.00000000E+00  0.00000000E+00  0.00000000E+00
  0.00000000E+00  0.00000000E+00  0.00000000E+00
  0.00000000E+00  0.00000000E+00  0.00000000E+00
  0.00000000E+00  0.00000000E+00  0.00000000E+00
  0.00000000E+00  0.00000000E+00  0.00000000E+00
  0.00000000E+00  0.00000000E+00  0.00000000E+00
  0.00000000E+00  0.00000000E+00  0.00000000E+00
  0.00000000E+00  0.00000000E+00  0.00000000E+00
  0.00000000E+00  0.00000000E+00  0.00000000E+00
  0.00000000E+00  0.00000000E+00  0.00000000E+00
