# Supplementary material for: Cation-tuned acidic electrified interface for hydrogen peroxide electrosynthesis with industrial-level current densities in natural seawater
Source: Nat Commun. 2026 Apr 20;17:5443. doi: 10.1038/s41467-026-72026-2 (PMC13279823; doi:10.1038/s41467-026-72026-2)
Supplement: Supplementary file 3 — Supplementary Data 1 [file 41467_2026_72026_MOESM3_ESM.zip › AIMD/Supplementary Fig. 39-c2-otab-h2o-o2/CONTCAR]

c-otab-h2o-h-ooh                        
   1.00000000000000     
    12.2974996566999994    0.0000000000000000    0.0000000000000000
     0.0000000000000000   12.7799997330000004    0.0000000000000000
     0.0000000000000000    0.0000000000000000   30.0000000000000000
   C    O    H    N 
    68    75   174     1
Direct
  1.1021177736952779  0.0647054926548669  0.0542480244992646
  0.2019286635771772  0.2313599336371950  0.0518881586398528
  1.1017360921388932  0.1759753819999452  0.0540171581119370
  0.2004299803326791  0.0103522894118637  0.0563799927902944
  0.3001936696205162  0.0656336714592793  0.0592673464229616
  0.3992199548080586  0.2276755418228935  0.0460319169206677
  0.2999423187595733  0.1755194291626130  0.0526456782954447
  0.4007721570504990  0.0095175125834478  0.0571448097589310
  0.4991616623492310  0.0683420402285358  0.0544633813916098
  0.6026653609648256  0.2309600066204271  0.0592611043153155
  0.5029412339817396  0.1784628305175380  0.0521577740613296
  0.5999184489899441  0.0127163047212404  0.0561473821102772
  0.7005387086977090  0.0654806622850304  0.0529302424336307
  0.7981072828613012  0.2336273946487962  0.0575920693630778
  0.6997486773149575  0.1767636962834890  0.0550132533715672
  0.8020009306497999  0.0131250944234537  0.0522731088854056
  0.9031067560288876  0.0691661563230223  0.0529788305793082
  1.0019352232029821  0.2327077975025174  0.0556520941844704
  0.8992829915070527  0.1799104447603243  0.0534330040174338
  1.0027731030541964  0.0106067869950948  0.0527140336749509
  1.1020245232932830  0.3976785030185293  0.0552020315016433
  0.1995407208886996  0.5641559011799056  0.0522499613923793
  1.1002641997747464  0.5095628257989433  0.0528544680735533
  0.2015961495284083  0.3443576092949954  0.0488531832508713
  0.3009899136010887  0.3976177831033582  0.0398828863320940
  0.3981009360559989  0.5675172191461290  0.0439454691477071
  0.2991260236728066  0.5103927522699311  0.0442767450284535
  0.3946587556680575  0.3376913067227902  0.0352340268780400
  0.6044221683080174  0.3366140722087486  0.0715157387812179
  0.6986667065658040  0.3968556520282876  0.0709494207146321
  0.8019675014988382  0.5645468965114181  0.0660085459690048
  0.7045147197455449  0.5118036069209186  0.0704049147540052
  0.8007748949644472  0.3443573074943251  0.0623660752402070
  0.9011558478585479  0.3953734808586244  0.0592388192132910
  1.0008792750192346  0.5637769818136847  0.0593351146093143
  0.9031417266068827  0.5065721495189363  0.0628538584398015
  1.0017533376917525  0.3419290880879358  0.0578307822571971
  1.1026816180107517  0.7311817611296989  0.0594628103551781
  0.2032997249107661  0.8974316032475812  0.0573768035737411
  1.1023637853286374  0.8429084502644311  0.0572437758636710
  0.2013503763958332  0.6768809703667094  0.0547680809869387
  0.3031874032543478  0.7297803031311051  0.0550230239009555
  0.4006294520975374  0.8973975063246022  0.0566993260603865
  0.3011610134805098  0.8416655579430367  0.0561931174196734
  0.4029996102722165  0.6726821791915467  0.0527807978042715
  0.5034347527297329  0.7292465795883127  0.0579338871116672
  0.6013973705123034  0.9006131040779475  0.0596619262423029
  0.5018298804956516  0.8426015886247011  0.0597106895244937
  0.6033234462278797  0.6812763376643559  0.0638681998955452
  0.7009964122510679  0.7353645280271578  0.0632587155045843
  0.8022450940737650  0.9032423860910355  0.0567759572988535
  0.7010288484918451  0.8455171978963719  0.0601800640159768
  0.8027770167196389  0.6769999554133660  0.0632880005882759
  0.9028267734980280  0.7336718685639700  0.0593632844931638
  0.9982690892006414  0.9009791085765968  0.0563719074698222
  0.8990454429683412  0.8470499874303562  0.0586992923330283
  1.0029330325681081  0.6754522414451678  0.0602166808344300
  0.2891848373983715  0.3647145143992608  0.2244786743532295
  0.3875162616641267  0.4333544268203575  0.2309580178867267
  0.4247194327532891  0.4359420373654472  0.2793321286847794
  0.3834916996322753  0.5222131828089212  0.3131039293206949
  0.2085508821473308  0.4697208433756100  0.1639926134952020
  0.3427262481823981  0.3353874335079226  0.1459818633788912
  0.1589702001445430  0.2801469595501780  0.1767016564670796
  0.4077519536123527  0.4883732361805662  0.3609422635672742
  0.3832293381771614  0.5679289082357937  0.3960842027606184
  0.2622853926923138  0.5817893461077933  0.4045388502069039
  0.2347439258622027  0.6703468505359941  0.4376966381461025
  0.6090740347500063  0.5717902590766406  0.0718922522970493
  0.3354201190045641  0.1070252905274420  0.3677295867494149
  0.2560832938158806  1.0333377472317100  0.6043677867917835
  0.2995939547785798  0.2620573581256457  0.4914902528473203
  0.6495287282230349  0.9803322810182843  0.1621076896013549
 -0.0954883361662606  0.4763335090198804  0.5552852459210215
  0.6850404930663133  0.8259927861279238  0.5513406451058315
  0.1426560645168386  0.5530696431442502  0.6305376749046838
  0.5913187348115526  1.0482461991229635  0.3694156163472588
  1.2790223509231220  0.8336928929107569  0.5959247064490083
  0.4724559624668394  0.2369291259919568  0.4228319762064893
  0.7489789149126931  0.6753421868932333  0.2660498212016497
  0.5428345729818401  0.8857212599189158  0.2543837516736525
  0.2236552159969370  0.5647740774210502  0.5382580835795657
  0.4706083850421284  0.1252154911049112  0.1540859776298958
 -0.1583121659711566  0.0998642836078643  0.1739185663233592
  0.4651830143124803  0.3456542100372413  0.6274233953313737
  0.2520403685607651  0.1024464091424705  0.2785635061355729
  0.7416090570511700  0.3195876035904407  0.2814475026909753
 -0.0231150415605426  0.3630651922827462  0.4310328799619630
  0.5920739917467137  0.0848524090990720  0.4615915936319395
  0.8505890222666731  0.1514923099672897  0.3908571263089052
 -0.0768271651952442  0.4373409114760927  0.6443867154228026
  0.4084944969357903  0.3946867700524299  0.5443751826171992
  0.4444409566385594  0.8935689315098623  0.4543130683646724
  0.2424600899321531  0.7711038753263110  0.2348237567281480
 -0.0811439934432124  0.2406338891085749  0.6023391925743353
  0.9345488704775927  0.5886610960192022  0.2473854293080356
  0.4726109823121631  0.0846198209330158  0.2494126991178662
  0.3708372232304418  0.5422205134560037  0.6594918613244176
  0.2752714937656370  0.8929584534352972  0.3219224501673895
  0.6640827274627145  1.1256532647252839  0.2968052870673499
 -0.1139159679944113  0.3484570066075828  0.1787005631352687
  0.2363065960896326  0.9216019908491564  0.4947997748408810
  0.4127356868446968  0.6620356181161204  0.5828469864597581
  0.2997642283807158  0.9576404691111625  0.1500829444353053
  0.0845146189802020  0.0635006764214356  0.1731513933529236
 -0.1459347111851890  0.8776046819971882  0.4997994888160128
  0.0480547128010290  0.3539183395776122  0.5152752717520660
  1.1191040854477154  0.6425210133916550  0.2884263171136051
  0.5283988740705344  0.7198077840298839  0.5072485592555929
  1.0682102838578700  0.2121215962965433  0.2950939171410697
  0.3854170856272823  0.0675745629530961  0.5310378938216942
  0.1516507348136903  0.0586177235149009  0.4327161487688518
  1.0737538865935565  0.7517027494695696  0.6351858093572255
  0.4761258687045734  0.8607594207979778  0.3675905409567042
  0.9575289350088356  0.7464527613981010  0.1709405470013654
  0.6885533805214737  0.4034071693168424  0.2025753137644305
  1.0333570670452545 -0.0781109859725322  0.6841580377071516
  0.7178805400522074  0.7585706460915105  0.1745489353691934
  0.7704004837266353  0.9788982108224029  0.2583619777808126
  0.0366575083749691  0.8348450935535254  0.5429094919654410
  0.6906838875619742  0.3092647907673942  0.3679269879604391
  0.6933699442865439  0.4118798309786935  0.5708351717100966
  0.7554549800457615  0.2260555083067137  0.5477415788752641
  0.9292439032619408  0.0509445995749052  0.3098944630680343
  0.0284687697939325  0.9155356477951503  0.3680560115711152
  0.4504199452424170  0.1305923862019965  0.6405147897706155
  0.0704258723545891  0.1216469562475067  0.5176314673741776
  0.0378203548786078  0.0496875455178809  0.6096221247563554
  0.1136601436526398  0.2461475172656114  0.3819848593665178
  0.8121797796156925  0.0862579085205478  0.4770873520677033
  0.4346894580916438  0.7611898505225868  0.1841049763424508
  0.7208496791265890  0.5068274204893298  0.4243224202086875
  0.5940053718989360  0.5113844667792564  0.5000575600379236
  0.5860382269310354  0.0719597556257204  0.5701025229644674
  0.8706638163982360  0.8169414138770118  0.4102559200688845
  0.7537558162275200  0.5665396691851978  0.6442647734155033
  0.6762905406894910  0.7168845929757827  0.3820025982819492
  0.9240509198071142  0.6088870875143348  0.4383636207707171
  0.9728188415003017  0.3842266928205928  0.2585664268612781
  0.0207940646539164  0.6430199426046772  0.5297708174782050
  0.0897267358605879 -0.0973887016827559  0.2341520076877351
  0.5736009400023330  0.6127817880817114  0.1738719606714252
  0.5912155409188887  0.5677242022778920  0.2167025453084740
  0.4744163579821108  0.5272995274459050  0.0405850822491639
  0.4687535055641838  0.3742927612361753  1.0235325855770858
  0.5275699134924835  0.3653596442849749  0.0824653554668346
  0.2158205030061111  0.3979763789537877  0.2402991742034765
  0.2974755818211297  0.2820340855455905  0.2359985542404210
  0.3837965484957401  0.5099921765308909  0.2132138246035690
  0.4594921759915537  0.3987144709937917  0.2156989326171608
  0.5121881561763530  0.4186166379662390  0.2827959432605171
  0.3848101774717704  0.3651788714911682  0.2946668742266239
  0.2946450620894916  0.5337711473182012  0.3106720431527184
  0.4271205277858155  0.5960214028827459  0.3037695207483949
  0.2830016489881091  0.5167140761467836  0.1673044428016701
  0.1821374284573491  0.4617087325195949  0.1290377663836619
  0.1436476342110319  0.4958595795811926  0.1862658394277010
  0.3680759057174601  0.2555933190582020  0.1502164631891746
  0.3238551809083970  0.3555514085483576  0.1112228150572644
  0.4031205462034094  0.3886433418201249  0.1584834830378419
  0.0967211348418810  0.3115121244846487  0.2004416103671207
  0.1159924661369344  0.2684476461572242  0.1442098084170363
  0.1829344754258346  0.2034002406235041  0.1893240057268856
  0.3668792369216290  0.4137188703867223  0.3685147824660280
  0.4960496872491140  0.4631626765487961  0.3650014659655578
  0.4237633205421166  0.5324677182288228  0.4244007278775313
  0.4232914296548258  0.6421590188994775  0.3866051111724056
  0.2233599517185129  0.6015998073542397  0.3739612132956319
  0.2342842928350067  0.5039743914428577  0.4180070444055036
  0.2719098496310667  0.7454737615601680  0.4280275099556408
  0.1458709221990555  0.6776284396821647  0.4393699082486043
  0.2660750753740264  0.6555656582192760  0.4723228966608243
  0.3830990815222874  0.0451185241532311  0.3680001607750195
  0.3691133390311077  0.1537786987864767  0.3901031052043692
  0.2923475682142560  0.0537542250088750  0.5756416147540027
  0.2705871480443152  0.9531302994786049  0.6038590198663206
  0.2224605390320147  0.2735582897316656  0.4872921703010287
  0.3285398427402836  0.3112510448075385  0.5157851420821031
  0.6624936448008224  0.9710342316402265  0.1950841641080818
  0.7214457898334126  1.0142320543638936  0.1546692415167789
  0.8233459189381871  0.4533916790921216  0.5538383081625757
 -0.0330227094995253  0.5800229731467124  0.5355804280060698
  0.7020759145772313  0.7893625581895350  0.5788446828055296
  0.7461827433751533  0.8339359355072126  0.5318195357689780
  0.0003419672739743  0.4614188216992414  0.6428385953858909
  0.1312567308698047  0.6289433260862566  0.6304780796276332
  0.6339154121416234  0.0934785951579469  0.3490149457214438
  0.6139667939299983  1.0585267234384585  0.4002500703049982
  0.2082970266202594  0.8015590396301921  0.6029077039409724
  1.3335078981894943  0.7724473603589399  0.5937744726837042
  0.4241576988619472  0.2503146732788685  0.4489448910522738
  0.5170227774497007  0.1773917645116733  0.4332240047029067
  0.6768845646462121  0.6423876055506070  0.2516641896175500
  0.7213010647413998  0.6895393318816222  0.2955992871991464
  0.5321308330975014  0.8442821279828348  0.2285017534125399
  0.6260424252875577  0.8937125094887992  0.2581288950068036
  0.2634597422899587  0.5026218568297551  0.5296864141264852
  0.1935590832928210  0.5499304036820364  0.5697255867201656
  0.5346843955192441  1.0776250864799959  0.1512637296442090
  0.4521656977305236  0.1176644932628828  0.1861826248563805
 -0.0770134477631215  1.0952174358058351  0.1742984553002390
  0.8298881495689484  0.0629848422660978  0.2042527220911417
  0.4662622036748101  0.2667014300597374  0.6293156161026704
  0.5365591778857076  0.3680203826008276  0.6329117891322897
  0.1571424755259065 -0.1383663168544083  0.2348295201205108
  0.2793342479232399  0.1332936379305306  0.3048266281110238
  0.7160990158700505  0.3491040108683144  0.2497995596937184
  0.8139519562493326  0.3469367363743436  0.2868926470214083
 -0.0604413522685555  0.4305335197479150  0.4245426846844286
  0.0680452917624043  0.3006012414526463  0.3995429718075836
  0.6692246265767230  0.0715745969224998  0.4714471412812971
  0.5419402558111299  0.0269540436484954  0.4661744178642513
 -0.0931159886187718  0.2073440875004578  0.4011032240575129
  0.7915370016242086  0.2019539101992194  0.3862803134634202
 -0.1171017230678766  0.5048133953716094  0.6542758652143250
 -0.0716218539814087  0.4683976604097860  0.5875701492634071
  0.4727777203048776  0.4199003705064963  0.5291108746275838
  0.4252915517883434  0.3912405491096801  0.5758226691181031
  0.3658056561189569  0.8885953961583029  0.4633698834882350
  0.4352050870473790  0.8886609854914567  0.4202697132550141
  0.2047783584723895  0.7080850801243558  0.2477139311552224
  0.3137994042971918  0.7569821891926126  0.2156735387852442
 -0.0753611305587076  0.2889506593600074  0.6271674240693411
 -0.0368842183231554  0.1783965613999000  0.6074880513725867
  0.8548735692689230  0.6200513793625347  0.2552359165831204
  0.9563681943927184  0.6348213462377398  0.2213258167916152
  0.6385620566151092  0.6593095465961696  0.1653052375161781
  0.4878160748890517  0.0085060888003217  0.2488138126770826
  0.4011175373903161  0.5814913212567103  0.6342865719869075
  0.4054197996028986  0.4742625651334411  0.6638321761944173
  0.2793179660939811  0.8463288355044093  0.2950455695994604
  0.2824746971686585  0.9641762384753148  0.3068352458033105
  0.5877841444713546  1.1115251909397639  0.2816198967832154
  0.6808130555633102  1.1971977314957938  0.2880747778699947
 -0.1409554706541878  0.2775993082930727  0.1781422294386107
 -0.1856739061025583  0.3848094283704504  0.1774810199625940
  0.2866990197070649  0.9653153723919684  0.5096181908765126
  0.2084019099270284  0.9718128277227820  0.4715215764380866
  0.4639849540488823  0.6867564981927777  0.5592223741873045
  0.3459539766259111  0.6390131137826115  0.5658846861986473
  0.3496823831278979  1.0153387554755693  0.1455422899939243
  0.2585871895561707  0.9797815339055660  0.1758471684572067
  0.1025235114887981  0.0360991345305042  0.1438580827754550
  0.3938093779388814  0.0912084654041536  0.2574246043334996
 -0.0784353383099691  0.8622679539512663  0.5183017716040241
 -0.1314683260063860  0.8421993070735826  0.4705895998666815
  0.0449942889087672  0.2853977965672895  0.5308357676455639
  0.0016381865076542  0.4029666776533580  0.5324170511440616
  1.1152987299897814  0.6551109090518074  0.3186931148898100
  0.0453085589333989  0.6322148231607208  0.2768801148706019
  0.5861360156440787  0.7619773808070257  0.5216049806977173
  0.4917937772641250  0.7707343261223788  0.4877847736910860
  1.0397048228255814  0.2818289678626779  0.2814207436251585
  0.1769461832039345  0.1377337848899639  0.2768005932417709
  0.3659783755946299  0.1365927430037098  0.5194569390184971
  0.4656906080595139  0.0640452903122619  0.5378460094927974
  0.2212378766782948  0.0851172011294755  0.4200613297107527
  0.1183191971223618  0.0159467817444444  0.4102776139062235
  1.0742821321429654  0.7969214609597421  0.6616882893819419
  1.0477755905967168  0.7948889103495923  0.6113623710942331
  0.5189947359245326  0.9233585296264303  0.3631270799594814
  0.4193562608750283  0.8696525013596793  0.3448039522873559
  1.0003598478420803  0.8060194232293110  0.1840351558195682
  0.8779504549011533  0.7701201439245019  0.1709837288815596
  0.6370925341799359  0.4941450362443472  0.2093752429063936
  0.6466836919543568  0.3635509667279594  0.1817662179083367
  1.0574829430091199 -0.0279402996213733  0.6628807507766020
  1.0617462434816409 -0.0557821089666206  0.7145514849612272
  0.6739388220419980  0.8160506316064203  0.1637345744659808
  0.7206635383225974  0.7585155871135261  0.2083407651933232
  0.8369383635644263  0.9952804135669081  0.2765134799595698
  0.7232072982204660  1.0373500540911778  0.2691647014297056
  0.0217480681982063  0.7564678979246703  0.5376924425749956
  0.1109521295106793  0.8479645040482611  0.5342036650410179
  0.6177793172453637  0.3019770647643675  0.3800725336237575
  0.6881259645543997  0.3401374259971007  0.3375540791608876
  0.6395412830501144  0.4439059081261330  0.5522540566407187
  0.7158609766437116  0.3430519695371264  0.5566497136911470
  0.7840639429964791  0.1784736539330624  0.5229009776165472
  0.8085895170307992  0.2274877155910685  0.5702547499898929
  0.9834406871123007  0.1126487640425096  0.3033648205363865
  0.8897784476199494  0.0872938276676283  0.3348018056984299
 -0.0035268862807395 -0.0377455341396409  0.3456318635771097
  0.0715515836881451  0.8681957745651563  0.3492963342318001
  0.5057080227750482  0.1335617416432666  0.6154107181793916
  0.3807489044030358  0.1089389235450876  0.6261631293899794
  0.0744671551006982  0.0885471727186190  0.4864244833442679
  0.0355517376311594  0.0715247233286497  0.5368384870244227
  0.1195931369801202  0.0365739080450723  0.6047812565655182
  0.0106198374316451 -0.0129388117532467  0.5916415869290101
  0.0868815774681863  0.2410784636113874  0.3259972333457778
  0.1186531442705966  0.1777871209507470  0.3973897161736007
  0.8475726965526300  0.0999447685820799  0.4498889835063870
 -0.1614207079754917  1.0151060202399413  0.4837960382286408
  0.4122334267249414  0.7973288302106012  0.1580093899593382
  0.4853367114289613  0.7011176064788844  0.1742797907878612
  0.7182620532768775  0.4373845865095509  0.4068290883190038
  0.7953362899923145  0.5305890552451888  0.4290287957230176
  0.6477698868188981  0.5083887451588102  0.4760133564195759
  0.5554141742175854  0.5799181695734310  0.4984675364844365
  0.6049457380105560 -0.0030354029789518  0.5707013855411662
  0.6439916887780996  0.1108223787104303  0.5555470186463846
 -0.0926343064738244  0.8710607469921436  0.3931925281874715
  0.7923792626647180  0.8006994894222589  0.3992082550641873
  0.7007473994162996  0.5915738985514881  0.6656228371657530
  0.7246701098613295  0.5111028265628325  0.6257756888609279
  0.6065832844461237  0.7554281547562105  0.3877506996809895
  0.6759487645523335  0.6459858764259602  0.3939745475126543
  0.9526681976015081  0.6288488085256928  0.4673978673793482
  0.9039782021096904  0.6773774955994754  0.4256451302985086
  0.9736361124068058  0.4637123424132318  0.2536098642869818
  0.9421095139884251  0.3602996865828669  0.2288516235565286
  0.1027152969545660  0.6123432469166765  0.5291288793042146
  0.0027460888374096  0.3689982622219954  0.4634961216740784
  0.0884696243387251 -0.0539317772885101  0.2591272262657376
  0.0939730627326830  0.0070491561335234  0.1956291414315474
  0.2142765240013560  0.5382685546082588  0.6460095252426187
  0.2509120382987535  0.3589717789759183  0.1756990409068799
 
  0.39561125E-02 -0.11870186E-02 -0.16251974E-02
 -0.40010161E-03  0.18729742E-02 -0.12029786E-02
 -0.21954377E-02 -0.50977351E-02  0.42508461E-02
  0.30469210E-02 -0.40879458E-02  0.23299728E-03
  0.90340977E-03 -0.17661183E-02 -0.23781096E-02
 -0.82807774E-02 -0.10541485E-02  0.15571381E-02
  0.33689792E-02 -0.47463139E-02 -0.63137142E-03
  0.31102306E-02  0.12438913E-02  0.22998815E-03
 -0.40563927E-02 -0.38893033E-02 -0.51899170E-03
  0.56495396E-02  0.22811204E-02 -0.36404459E-02
  0.46853154E-02  0.57898347E-03 -0.26346617E-02
 -0.32418729E-02 -0.74967256E-03 -0.46822190E-02
 -0.12577791E-02 -0.13882164E-02  0.20701590E-03
  0.41587442E-02  0.22463960E-02 -0.96057645E-03
  0.54639905E-02  0.35663300E-02 -0.24123627E-02
  0.41983197E-03 -0.26484041E-02 -0.36412086E-02
  0.40092142E-02  0.36910742E-02  0.34592843E-02
 -0.23479034E-02 -0.36090667E-02  0.23566235E-02
  0.16029724E-02 -0.33832791E-02 -0.32316734E-02
  0.38551329E-03 -0.32666709E-03  0.23675616E-02
  0.17400094E-02 -0.18676306E-02 -0.67887251E-02
 -0.37630232E-02 -0.54376360E-03 -0.58903660E-02
  0.22037666E-03 -0.12369046E-02  0.35008118E-02
 -0.28498078E-02  0.15309207E-02  0.27178646E-02
  0.21738526E-02 -0.14862831E-02 -0.43081925E-02
  0.17835760E-02 -0.46371395E-02  0.60985516E-02
  0.30330763E-02 -0.41754050E-04 -0.29546050E-02
  0.43651293E-02 -0.77615148E-03 -0.53907243E-03
 -0.37193331E-02 -0.32722833E-02 -0.34023434E-02
 -0.23727549E-02 -0.76771908E-02 -0.13442363E-02
  0.32241134E-02  0.14484651E-02  0.18501110E-02
 -0.97074333E-02  0.33278698E-02 -0.15550660E-02
  0.27721790E-02 -0.21397715E-02  0.55426647E-02
 -0.16849681E-02  0.18432030E-02  0.79006610E-02
  0.61889449E-02 -0.11150200E-02 -0.15005539E-02
 -0.91988469E-03  0.22581425E-02 -0.43653257E-02
 -0.22291736E-02 -0.15540983E-02 -0.11979363E-02
  0.23040603E-03  0.44001128E-03  0.81465197E-03
 -0.21137440E-02  0.43374231E-02 -0.10673635E-02
  0.28330458E-02  0.18987406E-02 -0.30768086E-02
 -0.72405577E-02  0.63598736E-02 -0.81344647E-03
  0.22003131E-02 -0.32265266E-02 -0.40389177E-02
 -0.14730369E-02  0.43071126E-02  0.98753400E-02
 -0.35248542E-02 -0.94558020E-02 -0.24156454E-02
  0.35359059E-02 -0.13714505E-02  0.94858698E-02
  0.84065450E-03 -0.44359984E-02  0.35805978E-02
 -0.32878329E-03 -0.30746821E-02 -0.61378715E-03
 -0.18483055E-02  0.35430613E-04  0.33084562E-02
  0.18289140E-02  0.71769025E-03  0.16652934E-02
 -0.44242291E-02  0.16193957E-03  0.16754803E-02
  0.57804518E-02 -0.73837694E-02  0.15310490E-02
  0.30524848E-02  0.19470095E-02  0.26608386E-02
 -0.49323948E-03  0.32476258E-03 -0.24612426E-02
 -0.24693553E-02 -0.36204372E-02  0.27700621E-03
  0.28393240E-02 -0.42867441E-02  0.62642105E-02
  0.27352050E-03  0.56894219E-02  0.61117229E-02
  0.13130277E-02  0.34626957E-02 -0.41460849E-03
 -0.38751942E-02 -0.30876672E-03 -0.55066321E-03
 -0.72127905E-02  0.46332731E-02  0.11135547E-01
 -0.60852170E-02  0.23572181E-02  0.95087039E-02
 -0.38870553E-02  0.58746465E-02  0.93658994E-02
 -0.20264737E-02 -0.98218010E-04  0.63392140E-03
  0.46965205E-02 -0.37026883E-02 -0.64523668E-03
  0.67502141E-02  0.33882742E-02  0.18376898E-03
  0.42969213E-02 -0.15726997E-02 -0.35546974E-02
 -0.34847895E-02 -0.29141440E-02  0.42245680E-02
  0.63392892E-02  0.44197719E-02  0.42176448E-02
 -0.19951495E-02 -0.92313760E-02  0.36321642E-03
  0.18600122E-02  0.29408701E-02  0.64903198E-02
 -0.52948460E-02  0.13644368E-02  0.69339817E-02
  0.64209287E-02 -0.73418066E-02  0.23494641E-02
  0.18879045E-02 -0.70203205E-02 -0.28459829E-02
 -0.24775690E-02  0.38904855E-02  0.61674639E-03
 -0.91303007E-04  0.15223871E-02  0.37784434E-02
 -0.69961751E-03 -0.40681987E-02 -0.54356208E-02
  0.54385428E-02 -0.47304594E-02  0.44146495E-02
 -0.17851105E-02  0.12535003E-02 -0.39377978E-02
  0.35136265E-02  0.40469410E-02  0.79197526E-02
  0.10133977E-02 -0.15713846E-02 -0.26246902E-02
 -0.64116807E-02 -0.13975035E-02 -0.27160254E-02
  0.63246341E-02 -0.20236755E-02 -0.61941535E-02
  0.16945894E-02  0.31229849E-02  0.61613565E-02
 -0.74681195E-02 -0.27513322E-02 -0.54302493E-02
 -0.23431374E-02  0.21449558E-02  0.11184251E-02
 -0.20162028E-03 -0.53054026E-02 -0.50652317E-02
  0.39851561E-02 -0.40817593E-02 -0.69612194E-02
 -0.38943031E-02 -0.33040568E-02  0.53729624E-02
  0.21073528E-02  0.17704632E-02 -0.32590527E-02
  0.26933811E-02  0.17848659E-02  0.19411015E-02
 -0.79337263E-02  0.70669686E-02  0.41969515E-02
 -0.72761208E-02 -0.10000434E-02 -0.50698113E-02
 -0.13888068E-02  0.21973071E-02 -0.16132285E-02
  0.85028529E-03 -0.33474084E-02 -0.19359504E-02
 -0.39619556E-03 -0.13851138E-02 -0.24761975E-02
 -0.99699115E-02 -0.64869313E-02 -0.32866082E-02
 -0.43265641E-03 -0.46454252E-03 -0.50572101E-02
  0.38753041E-02  0.27569571E-03  0.59288201E-02
 -0.45267108E-02 -0.56413645E-02  0.56075951E-02
 -0.33020789E-02  0.53102958E-02  0.25716460E-02
 -0.28196445E-03  0.75601003E-02  0.84661998E-03
 -0.12127938E-01 -0.48210715E-02 -0.59137600E-02
  0.69220067E-02  0.40584352E-02  0.17179082E-02
 -0.38728262E-02  0.42655275E-02  0.48330584E-02
  0.55748177E-02  0.16905502E-02  0.82974184E-03
 -0.79062911E-03  0.36220799E-02 -0.82233341E-02
 -0.71197117E-03 -0.41085204E-02  0.14272189E-02
 -0.73837472E-02 -0.28214455E-02 -0.67063448E-02
  0.14240560E-02 -0.39242726E-03 -0.39966081E-02
  0.11406762E-01  0.13245816E-02 -0.95339134E-02
  0.54343445E-02 -0.84542086E-02 -0.45880127E-02
 -0.33917744E-02  0.11650372E-01  0.68917229E-03
  0.25618597E-03  0.15898744E-02 -0.56658312E-02
 -0.37730098E-02 -0.97987066E-02  0.66220768E-02
 -0.41271946E-02 -0.19290787E-03  0.87999126E-02
 -0.16875053E-02  0.75093831E-02  0.62249836E-03
  0.10535967E-01 -0.36412380E-02 -0.83332440E-03
  0.38260528E-02 -0.22123287E-02  0.22767400E-02
 -0.15210070E-03  0.20132609E-02  0.70557192E-03
  0.33317066E-02  0.24252304E-02  0.54744526E-03
 -0.87385959E-02 -0.27723438E-02 -0.72647671E-03
  0.80700794E-03  0.33266790E-03  0.18187751E-03
  0.15861053E-02  0.61244928E-02 -0.10311330E-01
 -0.37066217E-02 -0.30730892E-02  0.75981999E-02
  0.21103175E-02  0.21293946E-02 -0.35563564E-02
  0.34110919E-02 -0.13719519E-02 -0.32224275E-02
  0.10647210E-02 -0.41089401E-02  0.13605555E-02
 -0.79120623E-02 -0.52755443E-03 -0.15700693E-02
 -0.75187852E-03  0.71441606E-02  0.49375887E-03
  0.22085812E-02  0.81743040E-02  0.26961103E-02
 -0.38068139E-02 -0.10152207E-02 -0.10302885E-02
  0.37586699E-02  0.80794870E-02 -0.24781577E-02
  0.29662006E-02  0.22851439E-02 -0.68007889E-02
  0.20717512E-02  0.56021233E-02  0.37114888E-02
 -0.59283497E-02  0.85211663E-03 -0.31103246E-02
  0.10168407E-02  0.41157373E-02  0.27717311E-02
 -0.69734627E-02  0.55382474E-03 -0.28694698E-02
  0.10472702E-01  0.11055613E-01  0.51814832E-02
 -0.46382382E-02 -0.13760863E-02 -0.26385890E-02
  0.23462809E-02 -0.17330070E-02 -0.16481663E-02
 -0.28548469E-03  0.21942115E-02 -0.84202488E-02
 -0.10762161E-02 -0.19055688E-02 -0.96479668E-02
 -0.43841481E-02 -0.37784434E-02  0.17754326E-02
  0.62620330E-02 -0.39518602E-03  0.36430339E-03
 -0.20412855E-01 -0.58445897E-02  0.68261891E-02
 -0.10043123E-01  0.16508725E-01  0.10552113E-01
 -0.15404890E-01  0.12773404E-01 -0.64437815E-02
 -0.39301767E-02 -0.10947312E-01  0.10168328E-02
  0.26993421E-01 -0.45289698E-02  0.10240493E-01
 -0.53969909E-02  0.13953544E-02 -0.12286381E-01
  0.22571722E-03  0.56673576E-02 -0.97554284E-02
  0.30880691E-02  0.95829189E-02 -0.16814360E-01
 -0.83236769E-03  0.10491028E-01  0.72752254E-02
 -0.53713623E-02 -0.90561293E-02  0.83158780E-02
 -0.16049511E-01 -0.19066408E-01  0.25848562E-01
 -0.17040261E-01 -0.24302106E-02  0.35125898E-01
  0.28090388E-01  0.95334542E-02  0.61300415E-02
  0.10041672E-01 -0.28995072E-02  0.60058510E-02
  0.32223898E-02 -0.69062233E-02 -0.14340822E-01
  0.20126347E-01  0.10650074E-01 -0.94846503E-03
  0.82352694E-02  0.81285117E-03 -0.68111926E-02
  0.12583578E-01  0.42413404E-04 -0.75032585E-02
 -0.10928350E-01 -0.13840421E-01 -0.12713599E-02
 -0.81505645E-02 -0.19648670E-01  0.10939179E-01
  0.11472630E-01 -0.12531960E-01  0.30346501E-01
  0.54158398E-03  0.15907908E-02 -0.10565267E-01
 -0.85041420E-02  0.66050172E-02 -0.15238646E-03
 -0.13325428E-01 -0.86662042E-02 -0.38001521E-02
 -0.79324762E-03 -0.76902092E-02  0.73226494E-03
  0.15084619E-02  0.17814164E-02 -0.20942304E-01
 -0.23100201E-02 -0.66352693E-02 -0.28340503E-02
 -0.12093983E-01  0.86443038E-02  0.15972581E-01
 -0.15203102E-01  0.24121413E-03 -0.19949925E-01
  0.47232672E-02  0.24881330E-01 -0.26365985E-01
  0.20338688E-01 -0.12116845E-01  0.64760031E-02
  0.62794895E-02 -0.32186208E-01 -0.11128359E-01
  0.41103963E-01  0.20899207E-01  0.23056453E-01
  0.22100735E-01 -0.12987458E-01 -0.73049634E-03
  0.12247389E-01 -0.29921612E-01 -0.18308846E-01
 -0.16200463E-02 -0.40530883E-01 -0.16948393E-01
  0.18568281E-01  0.61471063E-02 -0.17749210E-01
  0.29627866E-01 -0.17090659E-01 -0.97520000E-02
  0.83562147E-02  0.15223776E-01 -0.24660191E-01
  0.26484162E-01  0.19216644E-02 -0.94736210E-02
 -0.26812047E-02 -0.13546321E-01 -0.16249757E-01
  0.18410231E-01  0.27204841E-01  0.26618641E-02
 -0.74657004E-03  0.75372543E-02 -0.55944618E-02
  0.75501396E-02  0.47200651E-02  0.12325965E-01
 -0.32611759E-01  0.11127590E-01 -0.23533818E-01
  0.10829453E-01 -0.11763621E-02  0.17279467E-01
 -0.70384890E-02  0.18403902E-02  0.10298310E-02
  0.36697287E-02 -0.91625580E-02 -0.29875903E-01
 -0.85546341E-02  0.19364776E-02  0.61967103E-02
  0.19256718E-01  0.18544805E-01 -0.26154738E-01
 -0.18058487E-01 -0.45576271E-02 -0.53887543E-02
  0.16001664E-01 -0.38523891E-02 -0.91098434E-02
  0.17708577E-01  0.10114425E-01 -0.98106963E-02
  0.58084015E-02 -0.74101263E-02  0.16835337E-01
 -0.35488344E-01  0.97679665E-02 -0.13035435E-02
  0.21254344E-01 -0.46646055E-03  0.32052859E-01
  0.18611879E-01 -0.25707422E-02  0.10953898E-02
  0.12493743E-01  0.10850575E-01 -0.23881424E-01
  0.15221526E-01  0.30405260E-01  0.11625734E-01
 -0.15493183E-01  0.10174717E-01  0.21730667E-01
  0.29748042E-02 -0.21923215E-01 -0.26626633E-01
  0.21135022E-01  0.11450457E-01  0.24587098E-01
  0.27836796E-01  0.27709422E-02  0.40698711E-02
  0.26560866E-02  0.13998624E-01  0.16888306E-01
 -0.19989794E-01  0.18033746E-01  0.32215266E-01
 -0.45700990E-02  0.81227521E-02  0.16253619E-01
  0.14462663E-01  0.14384779E-01 -0.14849482E-01
  0.24812303E-01  0.18023679E-01 -0.12961818E-01
  0.79446242E-05 -0.34931267E-02  0.15735279E-01
 -0.17921990E-01 -0.19886751E-01 -0.22087551E-01
 -0.50834093E-02  0.63228982E-02 -0.49214939E-02
 -0.42912535E-02 -0.22652955E-01 -0.25844960E-01
  0.21506372E-02 -0.12103658E-01  0.28810930E-01
  0.74220233E-02 -0.10292872E-01 -0.12943060E-01
 -0.32596267E-01 -0.32803755E-01 -0.10868659E-01
  0.36601981E-01  0.16249473E-01  0.57547909E-02
  0.61524559E-01 -0.82836904E-02  0.33420774E-01
  0.58268019E-02  0.89294610E-02  0.87744341E-02
 -0.14338853E-01 -0.29627104E-02  0.12928790E-01
  0.55661734E-02  0.14844123E-01  0.22164068E-01
  0.94184451E-02  0.53952704E-02 -0.58370188E-02
 -0.39703266E-01  0.18721636E-01  0.89849576E-02
  0.11976390E-01  0.26462109E-01 -0.11254689E-01
 -0.11096315E-02 -0.28265976E-01 -0.37915385E-02
 -0.17886431E-01 -0.10581587E-01  0.68757191E-02
  0.61376456E-03  0.11615468E-01  0.64713173E-02
  0.97009950E-02 -0.21685232E-01  0.14186566E-01
  0.14595094E-01 -0.10350581E-01  0.19874165E-01
  0.20426699E-01  0.71948272E-02  0.27303123E-01
  0.15490924E-01  0.39605675E-02 -0.64230957E-02
 -0.83248889E-02 -0.13262307E-01 -0.69084107E-02
 -0.90046785E-02 -0.25549981E-02  0.95739326E-02
  0.50254149E-02 -0.30876875E-01  0.94660413E-02
  0.29773513E-01  0.88510406E-02  0.11919225E-01
 -0.21295630E-01  0.31010529E-01 -0.10267804E-01
 -0.17819830E-01 -0.13192198E-01  0.34141800E-01
  0.44831536E-02  0.81064176E-02  0.11452329E-01
  0.94661573E-02  0.10046156E-01  0.79256780E-03
 -0.79991847E-02  0.13321016E-02  0.21522026E-01
 -0.29312747E-01  0.16742418E-01  0.40422961E-01
  0.18925429E-01 -0.66454837E-02 -0.12756649E-01
 -0.26464715E-01 -0.47627696E-02 -0.18463293E-01
 -0.17048475E-01 -0.67902726E-02 -0.18070010E-02
 -0.26128508E-02  0.14282820E-01 -0.55946916E-02
 -0.21448377E-01  0.86052405E-02 -0.20262939E-01
 -0.30992793E-02  0.55201316E-03 -0.91197588E-02
  0.29198295E-01 -0.13531566E-01  0.19439524E-02
 -0.13013566E-01  0.12295720E-01  0.31549159E-01
  0.85190283E-03  0.13638911E-01 -0.12726020E-01
  0.21200240E-01  0.24051374E-01 -0.30832866E-01
  0.78185878E-02  0.22736909E-01 -0.27512335E-02
 -0.78572043E-02  0.21888995E-02  0.13672827E-02
  0.92913658E-02  0.31020146E-01  0.54697307E-02
 -0.24701203E-01 -0.35390641E-02  0.16231890E-01
 -0.11865006E-01 -0.73066115E-02  0.79654098E-02
 -0.83329367E-02  0.62109517E-02  0.18823593E-01
  0.24774439E-01  0.97495947E-02 -0.17343565E-01
 -0.29295891E-02  0.59872769E-03  0.22945577E-01
 -0.26544312E-01  0.10990183E-01 -0.87854476E-02
  0.42513945E-02 -0.25763181E-01  0.27955122E-01
  0.32283313E-02  0.24722628E-01 -0.92630994E-02
 -0.35705810E-01  0.61756804E-02 -0.46972865E-02
 -0.49208612E-02 -0.20722865E-01 -0.10103647E-01
  0.11074788E-01  0.21075412E-02 -0.11408997E-01
 -0.18756669E-01 -0.15569799E-01  0.95177350E-02
 -0.10534346E-01 -0.37478523E-02  0.45703338E-02
  0.14988036E-01  0.77860495E-02  0.67508026E-02
 -0.86879277E-02 -0.26505634E-01 -0.22639444E-01
 -0.59281509E-02  0.32519043E-02  0.11630422E-02
 -0.26914443E-02 -0.26293555E-01  0.41668090E-01
  0.24215182E-01  0.15968116E-01  0.84073584E-02
 -0.14470511E-01 -0.70875102E-02 -0.17718621E-01
  0.18825153E-01  0.91979961E-03  0.36463872E-02
  0.10570664E-01  0.17902478E-01 -0.23547293E-01
 -0.14346639E-01 -0.19398802E-02 -0.16515482E-01
  0.38358358E-01 -0.33692248E-02 -0.13227100E-01
 -0.50758096E-03  0.59206352E-02 -0.13538841E-01
  0.29895174E-01 -0.54423504E-02  0.12557819E-01
 -0.57135661E-02 -0.72546717E-03 -0.42014209E-02
 -0.48603379E-02  0.34305422E-02 -0.12517259E-01
  0.17066737E-01  0.21805057E-02  0.27571165E-01
 -0.64778704E-03 -0.61370612E-03  0.39755933E-01
  0.18727489E-01  0.11300571E-01 -0.58202061E-02
 -0.22888420E-02 -0.12664959E-02  0.66145920E-02
  0.20002192E-02  0.51781504E-02 -0.18804912E-01
  0.24963555E-02 -0.26821122E-02 -0.43668058E-02
 -0.66237865E-03  0.39636036E-02  0.26180698E-01
  0.46312409E-02 -0.10751378E-01 -0.24002990E-01
  0.13287576E-01 -0.10653720E-02 -0.21592746E-01
 -0.24066963E-01  0.11009918E-01 -0.26086457E-01
  0.11271131E-02 -0.10359338E-01 -0.16603720E-02
  0.66159181E-03 -0.13861760E-01 -0.29437999E-02
 -0.16889378E-01 -0.15534097E-02  0.59670392E-03
  0.67088024E-03  0.13929979E-01  0.33506730E-02
  0.17949291E-01 -0.32342292E-02 -0.12954801E-02
 -0.88364751E-02 -0.30333770E-02  0.11321607E-01
 -0.63456679E-02  0.22778556E-04 -0.15969012E-01
  0.57498556E-02 -0.58923954E-02  0.21250821E-01
 -0.78086983E-02  0.25480669E-01  0.17837288E-01
 -0.11700692E-01  0.32586483E-01 -0.95357805E-02
  0.11739239E-01 -0.24024434E-01  0.12620764E-01
  0.47646811E-06  0.16788945E-02  0.26051135E-01
 -0.12130485E-02  0.37094695E-01  0.93850107E-02
 -0.55664532E-02 -0.14696208E-02  0.16706497E-02
  0.25496154E-02  0.25138676E-02 -0.17180408E-01
 -0.55387991E-02 -0.58787128E-02  0.21466999E-01
  0.13822325E-01 -0.13615399E-01  0.14443763E-01
  0.76548177E-02  0.68754583E-02  0.77930195E-02
  0.13987430E-01  0.95806211E-02  0.43314172E-01
 -0.59730229E-02  0.46635047E-02  0.42889045E-02
 -0.16962612E-01  0.18180851E-01 -0.95569059E-02
 -0.71609192E-02  0.14270561E-01  0.12654120E-01
  0.25955956E-01  0.16417759E-01 -0.14357066E-01
 -0.19380463E-01 -0.39368491E-03 -0.14225618E-01
 -0.49109401E-02 -0.85882451E-02 -0.44499965E-02
 
           1
   1.00000000000000     
  0.38977111E+00 -0.36535958E-02 -0.39974547E-02  0.39359663E+00
  0.10243947E+00  0.64612612E-01  0.54193851E-01
  0.20189613E+00  0.23150649E+00  0.51848059E-01
  0.10155756E+00  0.17557650E+00  0.54158853E-01
  0.20067775E+00  0.10032419E-01  0.56387759E-01
  0.30026713E+00  0.65495478E-01  0.59188076E-01
  0.39854658E+00  0.22759306E+00  0.46083822E-01
  0.30021628E+00  0.17514804E+00  0.52624633E-01
  0.40102507E+00  0.96148437E-02  0.57152476E-01
  0.49883181E+00  0.68037713E-01  0.54446082E-01
  0.60312477E+00  0.23113850E+00  0.59139756E-01
  0.50332223E+00  0.17850813E+00  0.52069952E-01
  0.59965483E+00  0.12657645E-01  0.55991308E-01
  0.70043643E+00  0.65372038E-01  0.52937143E-01
  0.79844546E+00  0.23380317E+00  0.57560050E-01
  0.70019299E+00  0.17704275E+00  0.54932841E-01
  0.80203507E+00  0.12917864E-01  0.52151735E-01
  0.90343277E+00  0.69454973E-01  0.53094140E-01
  0.17442979E-02  0.23242540E+00  0.55730648E-01
  0.89941334E+00  0.17964571E+00  0.53325282E-01
  0.28044520E-02  0.10581226E-01  0.52792952E-01
  0.10216602E+00  0.39753237E+00  0.54975741E-01
  0.19923472E+00  0.56411335E+00  0.52053616E-01
  0.10028212E+00  0.50946604E+00  0.52971162E-01
  0.20136441E+00  0.34447740E+00  0.48943779E-01
  0.30116669E+00  0.39750149E+00  0.39739280E-01
  0.39824597E+00  0.56715438E+00  0.44148754E-01
  0.29937267E+00  0.51038949E+00  0.44178258E-01
  0.39501372E+00  0.33763057E+00  0.35216058E-01
  0.60411972E+00  0.33635802E+00  0.71402327E-01
  0.69847376E+00  0.39625493E+00  0.70904613E-01
  0.80222968E+00  0.56466023E+00  0.66070216E-01
  0.70372534E+00  0.51206400E+00  0.70353079E-01
  0.80100032E+00  0.34418988E+00  0.62550831E-01
  0.90101883E+00  0.39551771E+00  0.59502175E-01
  0.13825436E-02  0.56368973E+00  0.59285096E-01
  0.90306692E+00  0.50674884E+00  0.62708348E-01
  0.15720672E-02  0.34180748E+00  0.57790851E-01
  0.10270035E+00  0.73121619E+00  0.59489965E-01
  0.20312784E+00  0.89777099E+00  0.57341225E-01
  0.10259416E+00  0.84305702E+00  0.57141216E-01
  0.20076159E+00  0.67737861E+00  0.54740966E-01
  0.30336633E+00  0.72952784E+00  0.54888393E-01
  0.40050967E+00  0.89773453E+00  0.57028504E-01
  0.30087438E+00  0.84092567E+00  0.56112596E-01
  0.40328714E+00  0.67257487E+00  0.53096993E-01
  0.50350311E+00  0.72889947E+00  0.58053240E-01
  0.60137063E+00  0.90037252E+00  0.59641467E-01
  0.50167958E+00  0.84260436E+00  0.59820971E-01
  0.60347217E+00  0.68133249E+00  0.63923710E-01
  0.70063665E+00  0.73537720E+00  0.63314565E-01
  0.80271515E+00  0.90266463E+00  0.56826992E-01
  0.70127707E+00  0.84566955E+00  0.60268759E-01
  0.80273691E+00  0.67702537E+00  0.63205959E-01
  0.90262597E+00  0.73338858E+00  0.59372518E-01
  0.99849998E+00  0.90064368E+00  0.56580714E-01
  0.89906768E+00  0.84749517E+00  0.58903016E-01
  0.30398045E-02  0.67572319E+00  0.60202861E-01
  0.28886972E+00  0.36469035E+00  0.22446032E+00
  0.38692974E+00  0.43371697E+00  0.23132920E+00
  0.42422460E+00  0.43612648E+00  0.27964909E+00
  0.38317561E+00  0.52267286E+00  0.31341613E+00
  0.20838609E+00  0.46971316E+00  0.16401374E+00
  0.34310816E+00  0.33509771E+00  0.14596036E+00
  0.15951911E+00  0.28041208E+00  0.17670778E+00
  0.40810137E+00  0.48825018E+00  0.36082377E+00
  0.38294596E+00  0.56770088E+00  0.39622502E+00
  0.26280089E+00  0.58213518E+00  0.40467944E+00
  0.23458169E+00  0.66962452E+00  0.43770875E+00
  0.60922529E+00  0.57202037E+00  0.72108596E-01
  0.33498956E+00  0.10713205E+00  0.36796072E+00
  0.25660543E+00  0.32763271E-01  0.60444610E+00
  0.29974747E+00  0.26150804E+00  0.49139539E+00
  0.64932726E+00  0.98063670E+00  0.16212825E+00
  0.90450424E+00  0.47645263E+00  0.55541119E+00
  0.68498360E+00  0.82567446E+00  0.55115946E+00
  0.14309831E+00  0.55269950E+00  0.63068483E+00
  0.59117357E+00  0.48344282E-01  0.36928436E+00
  0.27930807E+00  0.83400955E+00  0.59618870E+00
  0.47253837E+00  0.23680617E+00  0.42274449E+00
  0.74845753E+00  0.67523284E+00  0.26595929E+00
  0.54334888E+00  0.88556291E+00  0.25417728E+00
  0.22379302E+00  0.56501844E+00  0.53846346E+00
  0.47000110E+00  0.12500021E+00  0.15390497E+00
  0.84149730E+00  0.10003212E+00  0.17395585E+00
  0.46516662E+00  0.34523908E+00  0.62725455E+00
  0.25236443E+00  0.10212702E+00  0.27833147E+00
  0.74129238E+00  0.31932907E+00  0.28162660E+00
  0.97705632E+00  0.36320373E+00  0.43092424E+00
  0.59229301E+00  0.84992070E-01  0.46165630E+00
  0.84994387E+00  0.15204528E+00  0.39099702E+00
  0.92258116E+00  0.43726266E+00  0.64421772E+00
  0.40838156E+00  0.39485870E+00  0.54432141E+00
  0.44451010E+00  0.89330701E+00  0.45424854E+00
  0.24242787E+00  0.77099549E+00  0.23474122E+00
  0.91804528E+00  0.24012630E+00  0.60222964E+00
  0.93451369E+00  0.58862475E+00  0.24721686E+00
  0.47292611E+00  0.84641393E-01  0.24961033E+00
  0.37046912E+00  0.54177909E+00  0.65967878E+00
  0.27500298E+00  0.89337397E+00  0.32200817E+00
  0.66405980E+00  0.12624482E+00  0.29683351E+00
  0.88509782E+00  0.34807977E+00  0.17850344E+00
  0.23686948E+00  0.92191955E+00  0.49485704E+00
  0.41242076E+00  0.66236938E+00  0.58300809E+00
  0.30021756E+00  0.95777275E+00  0.15011060E+00
  0.84450327E-01  0.63784094E-01  0.17287728E+00
  0.85400739E+00  0.87728320E+00  0.49984706E+00
  0.47454286E-01  0.35369757E+00  0.51505173E+00
  0.11921989E+00  0.64249031E+00  0.28829310E+00
  0.52932644E+00  0.71991143E+00  0.50693076E+00
  0.68652190E-01  0.21146008E+00  0.29494098E+00
  0.38514128E+00  0.68486173E-01  0.53106087E+00
  0.15167157E+00  0.58742127E-01  0.43252729E+00
  0.73447075E-01  0.75093603E+00  0.63540655E+00
  0.47579026E+00  0.86074433E+00  0.36788387E+00
  0.95739171E+00  0.74704035E+00  0.17096130E+00
  0.68941014E+00  0.40312225E+00  0.20254754E+00
  0.33668191E-01  0.92171591E+00  0.68423393E+00
  0.71786817E+00  0.75872818E+00  0.17457245E+00
  0.77067141E+00  0.97908798E+00  0.25838023E+00
  0.35946909E-01  0.83462817E+00  0.54288528E+00
  0.69074951E+00  0.30929082E+00  0.36793305E+00
  0.69349892E+00  0.41235906E+00  0.57049146E+00
  0.75515357E+00  0.22581505E+00  0.54799485E+00
  0.92941551E+00  0.51111219E-01  0.30977592E+00
  0.28746151E-01  0.91542830E+00  0.36794860E+00
  0.45050653E+00  0.13027087E+00  0.64056014E+00
  0.69782484E-01  0.12160568E+00  0.51757913E+00
  0.37759214E-01  0.50246557E-01  0.60963858E+00
  0.11383974E+00  0.24678713E+00  0.38207473E+00
  0.81187022E+00  0.86178470E-01  0.47705301E+00
  0.43499510E+00  0.76182205E+00  0.18402237E+00
  0.72109088E+00  0.50700623E+00  0.42409573E+00
  0.59417384E+00  0.51182282E+00  0.50018128E+00
  0.58555615E+00  0.72026431E-01  0.56999885E+00
  0.87074650E+00  0.81726346E+00  0.41034831E+00
  0.75318875E+00  0.56658300E+00  0.64416912E+00
  0.67714215E+00  0.71774966E+00  0.38217531E+00
  0.92367375E+00  0.60877941E+00  0.43827567E+00
  0.97300963E+00  0.38409109E+00  0.25851149E+00
  0.20770850E-01  0.64319163E+00  0.52949014E+00
  0.89639221E-01  0.90246219E+00  0.23383041E+00
  0.57324443E+00  0.61248614E+00  0.17393114E+00
  0.59172475E+00  0.56769328E+00  0.21671469E+00
  0.47275644E+00  0.52684220E+00  0.40812622E-01
  0.46793683E+00  0.37558452E+00  0.23884323E-01
  0.52631723E+00  0.36635913E+00  0.82250563E-01
  0.21550091E+00  0.39711978E+00  0.24033307E+00
  0.29967062E+00  0.28167971E+00  0.23633990E+00
  0.38335768E+00  0.51010136E+00  0.21280428E+00
  0.45951053E+00  0.39915793E+00  0.21537375E+00
  0.51243927E+00  0.41936648E+00  0.28223546E+00
  0.38474249E+00  0.36599977E+00  0.29490938E+00
  0.29420828E+00  0.53306253E+00  0.31094924E+00
  0.42581542E+00  0.59452951E+00  0.30463114E+00
  0.28161598E+00  0.51652392E+00  0.16847531E+00
  0.18442166E+00  0.46245470E+00  0.12924210E+00
  0.14446420E+00  0.49563270E+00  0.18646603E+00
  0.36833794E+00  0.25505293E+00  0.14973844E+00
  0.32549180E+00  0.35638475E+00  0.11119120E+00
  0.40379022E+00  0.38870695E+00  0.15825644E+00
  0.97744398E-01  0.31151544E+00  0.20019150E+00
  0.11510380E+00  0.26736467E+00  0.14416743E+00
  0.18227169E+00  0.20186279E+00  0.18968865E+00
  0.36781216E+00  0.41273828E+00  0.36952633E+00
  0.49609373E+00  0.46328715E+00  0.36464929E+00
  0.42307179E+00  0.53298454E+00  0.42439565E+00
  0.42220784E+00  0.64148091E+00  0.38647844E+00
  0.22329545E+00  0.60099807E+00  0.37398562E+00
  0.23440696E+00  0.50411378E+00  0.41730897E+00
  0.27172200E+00  0.74495457E+00  0.42793304E+00
  0.14488747E+00  0.67830483E+00  0.43990233E+00
  0.26483880E+00  0.65558453E+00  0.47165790E+00
  0.38348317E+00  0.47065420E-01  0.36712129E+00
  0.37076723E+00  0.15283059E+00  0.39031897E+00
  0.29285820E+00  0.51235742E-01  0.57527067E+00
  0.27392961E+00  0.95476561E+00  0.60462757E+00
  0.22425771E+00  0.27254206E+00  0.48726782E+00
  0.32953577E+00  0.30890976E+00  0.51517485E+00
  0.66236191E+00  0.96786280E+00  0.19451922E+00
  0.72295571E+00  0.14713049E-01  0.15407760E+00
  0.82575518E+00  0.45205438E+00  0.55351324E+00
  0.96765680E+00  0.58121419E+00  0.53475842E+00
  0.70422954E+00  0.78951292E+00  0.57852890E+00
  0.74596471E+00  0.83287597E+00  0.53127788E+00
  0.18390383E-02  0.46354753E+00  0.64292732E+00
  0.13119602E+00  0.62953310E+00  0.63029160E+00
  0.63452937E+00  0.93847927E-01  0.34942581E+00
  0.61131489E+00  0.59397427E-01  0.39946561E+00
  0.20917765E+00  0.80146699E+00  0.60348369E+00
  0.33293555E+00  0.77259137E+00  0.59380880E+00
  0.42445611E+00  0.24959773E+00  0.44794903E+00
  0.51632714E+00  0.17754329E+00  0.43343056E+00
  0.67845047E+00  0.64383869E+00  0.25079237E+00
  0.71983260E+00  0.68918271E+00  0.29541966E+00
  0.53343205E+00  0.84398069E+00  0.22819809E+00
  0.62748244E+00  0.89450394E+00  0.25780187E+00
  0.26393207E+00  0.50204203E+00  0.53024759E+00
  0.19067327E+00  0.55069472E+00  0.56968214E+00
  0.53641274E+00  0.77588587E-01  0.15233216E+00
  0.45367917E+00  0.11746334E+00  0.18621914E+00
  0.92400251E+00  0.96066464E-01  0.17350241E+00
  0.83112592E+00  0.65363971E-01  0.20464025E+00
  0.46500234E+00  0.26749757E+00  0.63003997E+00
  0.53680108E+00  0.36630495E+00  0.63202423E+00
  0.15886112E+00  0.86252965E+00  0.23564909E+00
  0.28159786E+00  0.13351046E+00  0.30496229E+00
  0.71631500E+00  0.35019936E+00  0.25036250E+00
  0.81232644E+00  0.34834783E+00  0.28796649E+00
  0.93918702E+00  0.43116910E+00  0.42508447E+00
  0.69221357E-01  0.30172681E+00  0.39904799E+00
  0.67124230E+00  0.72984900E-01  0.47101508E+00
  0.54194090E+00  0.26680716E-01  0.46669893E+00
  0.90542664E+00  0.20578800E+00  0.40036697E+00
  0.79112363E+00  0.20244866E+00  0.38611626E+00
  0.88254932E+00  0.50304086E+00  0.65341437E+00
  0.92855303E+00  0.46745058E+00  0.58853051E+00
  0.47338126E+00  0.41909498E+00  0.52867944E+00
  0.42264091E+00  0.38867375E+00  0.57546038E+00
  0.36878203E+00  0.88986687E+00  0.46356171E+00
  0.44020810E+00  0.88801281E+00  0.42138374E+00
  0.20525218E+00  0.70878379E+00  0.24800641E+00
  0.31263341E+00  0.75675037E+00  0.21610450E+00
  0.92509150E+00  0.29011217E+00  0.62790623E+00
  0.96388166E+00  0.17881873E+00  0.60729348E+00
  0.85164501E+00  0.62151630E+00  0.25553542E+00
  0.95734208E+00  0.63689193E+00  0.22095066E+00
  0.63847182E+00  0.65709781E+00  0.16517885E+00
  0.48636160E+00  0.76781086E-02  0.24904300E+00
  0.40116745E+00  0.58240020E+00  0.63450228E+00
  0.40620866E+00  0.47256576E+00  0.66430506E+00
  0.28050480E+00  0.84551893E+00  0.29570804E+00
  0.28413574E+00  0.96473921E+00  0.30774535E+00
  0.58904383E+00  0.11183509E+00  0.28140579E+00
  0.68013610E+00  0.19615999E+00  0.28784450E+00
  0.85831229E+00  0.27739939E+00  0.17846136E+00
  0.81473475E+00  0.38239340E+00  0.17779655E+00
  0.28912012E+00  0.96600794E+00  0.51001550E+00
  0.20667021E+00  0.97423932E+00  0.47117932E+00
  0.46253589E+00  0.68572424E+00  0.56036043E+00
  0.34631853E+00  0.63964742E+00  0.56626643E+00
  0.35045215E+00  0.16124840E-01  0.14556871E+00
  0.25793672E+00  0.97988577E+00  0.17656457E+00
  0.10013988E+00  0.37409183E-01  0.14520551E+00
  0.39534834E+00  0.90688474E-01  0.25699938E+00
  0.91941262E+00  0.86189528E+00  0.51768633E+00
  0.86714534E+00  0.84166799E+00  0.47052937E+00
  0.44781819E-01  0.28651539E+00  0.53064928E+00
  0.99989406E+00  0.40364001E+00  0.53174162E+00
  0.11504670E+00  0.65515410E+00  0.31838912E+00
  0.47682887E-01  0.63115602E+00  0.27694491E+00
  0.58507779E+00  0.76293949E+00  0.52265662E+00
  0.49186305E+00  0.77180153E+00  0.48736057E+00
  0.41428770E-01  0.28371092E+00  0.28039298E+00
  0.17758197E+00  0.13951289E+00  0.27670889E+00
  0.36533945E+00  0.13676402E+00  0.51950252E+00
  0.46644616E+00  0.66472532E-01  0.53802833E+00
  0.21922924E+00  0.84840279E-01  0.42060239E+00
  0.11735437E+00  0.15375059E-01  0.41054313E+00
  0.73604520E-01  0.79740745E+00  0.66231574E+00
  0.49790182E-01  0.79565179E+00  0.61078425E+00
  0.51875651E+00  0.92340538E+00  0.36389193E+00
  0.41719775E+00  0.87051245E+00  0.34451110E+00
  0.70555995E-03  0.80400352E+00  0.18496699E+00
  0.87821297E+00  0.77205462E+00  0.17067496E+00
  0.63418903E+00  0.49462827E+00  0.20921867E+00
  0.64628354E+00  0.36192946E+00  0.18142943E+00
  0.58383515E-01  0.97222461E+00  0.66250045E+00
  0.60221001E-01  0.94299960E+00  0.71486874E+00
  0.67308220E+00  0.81575737E+00  0.16388692E+00
  0.72188233E+00  0.75912482E+00  0.20856579E+00
  0.83623188E+00  0.99320642E+00  0.27575883E+00
  0.72272524E+00  0.37604507E-01  0.26920347E+00
  0.21529207E-01  0.75441050E+00  0.53908138E+00
  0.11292124E+00  0.84921397E+00  0.53448391E+00
  0.61660261E+00  0.30142249E+00  0.37948191E+00
  0.68965678E+00  0.34020940E+00  0.33767563E+00
  0.64040086E+00  0.44530673E+00  0.55146915E+00
  0.71469435E+00  0.34290018E+00  0.55609920E+00
  0.78718314E+00  0.17821002E+00  0.52246007E+00
  0.80854824E+00  0.22795099E+00  0.56980346E+00
  0.98587168E+00  0.11222292E+00  0.30378341E+00
  0.88931384E+00  0.87237062E-01  0.33466176E+00
  0.99607788E+00  0.96252290E+00  0.34521462E+00
  0.72939405E-01  0.86836639E+00  0.35021537E+00
  0.50565535E+00  0.13351372E+00  0.61673592E+00
  0.38227177E+00  0.10982316E+00  0.62596912E+00
  0.74281033E-01  0.88448073E-01  0.48664497E+00
  0.35714390E-01  0.71929899E-01  0.53621166E+00
  0.11979613E+00  0.36364040E-01  0.60463570E+00
  0.10565975E-01  0.98737133E+00  0.59251428E+00
  0.87258178E-01  0.24023720E+00  0.32519713E+00
  0.11973365E+00  0.17770376E+00  0.39666996E+00
  0.84561564E+00  0.10080626E+00  0.44901943E+00
  0.83867095E+00  0.14295430E-01  0.48374069E+00
  0.41228723E+00  0.79624419E+00  0.15791126E+00
  0.48396331E+00  0.70099606E+00  0.17429968E+00
  0.71831661E+00  0.43847457E+00  0.40694078E+00
  0.79679588E+00  0.53033599E+00  0.42898561E+00
  0.64705133E+00  0.50815139E+00  0.47639074E+00
  0.55489816E+00  0.57991995E+00  0.49793524E+00
  0.60541330E+00  0.99650353E+00  0.57140975E+00
  0.64335671E+00  0.11281617E+00  0.55614159E+00
  0.90641422E+00  0.87361055E+00  0.39287467E+00
  0.79333387E+00  0.79881964E+00  0.39962895E+00
  0.70074744E+00  0.59170527E+00  0.66649121E+00
  0.72457147E+00  0.51400538E+00  0.62608852E+00
  0.60613064E+00  0.75531316E+00  0.38780639E+00
  0.67615609E+00  0.64618258E+00  0.39340187E+00
  0.95221780E+00  0.62838882E+00  0.46811343E+00
  0.90510220E+00  0.67631213E+00  0.42612659E+00
  0.97425858E+00  0.46425033E+00  0.25386963E+00
  0.94324693E+00  0.36104934E+00  0.23029543E+00
  0.10222959E+00  0.61270815E+00  0.52927184E+00
  0.13667343E-02  0.37042086E+00  0.46317756E+00
  0.87887317E-01  0.94718486E+00  0.25954903E+00
  0.96083732E-01  0.83338008E-02  0.19515057E+00
  0.21270056E+00  0.53823775E+00  0.64553534E+00
  0.25051269E+00  0.35829977E+00  0.17555071E+00
  0.00000000E+00  0.00000000E+00  0.00000000E+00
  0.00000000E+00  0.00000000E+00  0.00000000E+00
  0.00000000E+00  0.00000000E+00  0.00000000E+00
  0.00000000E+00  0.00000000E+00  0.00000000E+00
  0.00000000E+00  0.00000000E+00  0.00000000E+00
  0.00000000E+00  0.00000000E+00  0.00000000E+00
  0.00000000E+00  0.00000000E+00  0.00000000E+00
  0.00000000E+00  0.00000000E+00  0.00000000E+00
  0.00000000E+00  0.00000000E+00  0.00000000E+00
  0.00000000E+00  0.00000000E+00  0.00000000E+00
  0.00000000E+00  0.00000000E+00  0.00000000E+00
  0.00000000E+00  0.00000000E+00  0.00000000E+00
  0.00000000E+00  0.00000000E+00  0.00000000E+00
  0.00000000E+00  0.00000000E+00  0.00000000E+00
  0.00000000E+00  0.00000000E+00  0.00000000E+00
  0.00000000E+00  0.00000000E+00  0.00000000E+00
  0.00000000E+00  0.00000000E+00  0.00000000E+00
  0.00000000E+00  0.00000000E+00  0.00000000E+00
  0.00000000E+00  0.00000000E+00  0.00000000E+00
  0.00000000E+00  0.00000000E+00  0.00000000E+00
  0.00000000E+00  0.00000000E+00  0.00000000E+00
  0.00000000E+00  0.00000000E+00  0.00000000E+00
  0.00000000E+00  0.00000000E+00  0.00000000E+00
  0.00000000E+00  0.00000000E+00  0.00000000E+00
  0.00000000E+00  0.00000000E+00  0.00000000E+00
  0.00000000E+00  0.00000000E+00  0.00000000E+00
  0.00000000E+00  0.00000000E+00  0.00000000E+00
  0.00000000E+00  0.00000000E+00  0.00000000E+00
  0.00000000E+00  0.00000000E+00  0.00000000E+00
  0.00000000E+00  0.00000000E+00  0.00000000E+00
  0.00000000E+00  0.00000000E+00  0.00000000E+00
  0.00000000E+00  0.00000000E+00  0.00000000E+00
  0.00000000E+00  0.00000000E+00  0.00000000E+00
  0.00000000E+00  0.00000000E+00  0.00000000E+00
  0.00000000E+00  0.00000000E+00  0.00000000E+00
  0.00000000E+00  0.00000000E+00  0.00000000E+00
  0.00000000E+00  0.00000000E+00  0.00000000E+00
  0.00000000E+00  0.00000000E+00  0.00000000E+00
  0.00000000E+00  0.00000000E+00  0.00000000E+00
  0.00000000E+00  0.00000000E+00  0.00000000E+00
  0.00000000E+00  0.00000000E+00  0.00000000E+00
  0.00000000E+00  0.00000000E+00  0.00000000E+00
  0.00000000E+00  0.00000000E+00  0.00000000E+00
  0.00000000E+00  0.00000000E+00  0.00000000E+00
  0.00000000E+00  0.00000000E+00  0.00000000E+00
  0.00000000E+00  0.00000000E+00  0.00000000E+00
  0.00000000E+00  0.00000000E+00  0.00000000E+00
  0.00000000E+00  0.00000000E+00  0.00000000E+00
  0.00000000E+00  0.00000000E+00  0.00000000E+00
  0.00000000E+00  0.00000000E+00  0.00000000E+00
  0.00000000E+00  0.00000000E+00  0.00000000E+00
  0.00000000E+00  0.00000000E+00  0.00000000E+00
  0.00000000E+00  0.00000000E+00  0.00000000E+00
  0.00000000E+00  0.00000000E+00  0.00000000E+00
  0.00000000E+00  0.00000000E+00  0.00000000E+00
  0.00000000E+00  0.00000000E+00  0.00000000E+00
  0.00000000E+00  0.00000000E+00  0.00000000E+00
  0.00000000E+00  0.00000000E+00  0.00000000E+00
  0.00000000E+00  0.00000000E+00  0.00000000E+00
  0.00000000E+00  0.00000000E+00  0.00000000E+00
  0.00000000E+00  0.00000000E+00  0.00000000E+00
  0.00000000E+00  0.00000000E+00  0.00000000E+00
  0.00000000E+00  0.00000000E+00  0.00000000E+00
  0.00000000E+00  0.00000000E+00  0.00000000E+00
  0.00000000E+00  0.00000000E+00  0.00000000E+00
  0.00000000E+00  0.00000000E+00  0.00000000E+00
  0.00000000E+00  0.00000000E+00  0.00000000E+00
  0.00000000E+00  0.00000000E+00  0.00000000E+00
  0.00000000E+00  0.00000000E+00  0.00000000E+00
  0.00000000E+00  0.00000000E+00  0.00000000E+00
  0.00000000E+00  0.00000000E+00  0.00000000E+00
  0.00000000E+00  0.00000000E+00  0.00000000E+00
  0.00000000E+00  0.00000000E+00  0.00000000E+00
  0.00000000E+00  0.00000000E+00  0.00000000E+00
  0.00000000E+00  0.00000000E+00  0.00000000E+00
  0.00000000E+00  0.00000000E+00  0.00000000E+00
  0.00000000E+00  0.00000000E+00  0.00000000E+00
  0.00000000E+00  0.00000000E+00  0.00000000E+00
  0.00000000E+00  0.00000000E+00  0.00000000E+00
  0.00000000E+00  0.00000000E+00  0.00000000E+00
  0.00000000E+00  0.00000000E+00  0.00000000E+00
  0.00000000E+00  0.00000000E+00  0.00000000E+00
  0.00000000E+00  0.00000000E+00  0.00000000E+00
  0.00000000E+00  0.00000000E+00  0.00000000E+00
  0.00000000E+00  0.00000000E+00  0.00000000E+00
  0.00000000E+00  0.00000000E+00  0.00000000E+00
  0.00000000E+00  0.00000000E+00  0.00000000E+00
  0.00000000E+00  0.00000000E+00  0.00000000E+00
  0.00000000E+00  0.00000000E+00  0.00000000E+00
  0.00000000E+00  0.00000000E+00  0.00000000E+00
  0.00000000E+00  0.00000000E+00  0.00000000E+00
  0.00000000E+00  0.00000000E+00  0.00000000E+00
  0.00000000E+00  0.00000000E+00  0.00000000E+00
  0.00000000E+00  0.00000000E+00  0.00000000E+00
  0.00000000E+00  0.00000000E+00  0.00000000E+00
  0.00000000E+00  0.00000000E+00  0.00000000E+00
  0.00000000E+00  0.00000000E+00  0.00000000E+00
  0.00000000E+00  0.00000000E+00  0.00000000E+00
  0.00000000E+00  0.00000000E+00  0.00000000E+00
  0.00000000E+00  0.00000000E+00  0.00000000E+00
  0.00000000E+00  0.00000000E+00  0.00000000E+00
  0.00000000E+00  0.00000000E+00  0.00000000E+00
  0.00000000E+00  0.00000000E+00  0.00000000E+00
  0.00000000E+00  0.00000000E+00  0.00000000E+00
  0.00000000E+00  0.00000000E+00  0.00000000E+00
  0.00000000E+00  0.00000000E+00  0.00000000E+00
  0.00000000E+00  0.00000000E+00  0.00000000E+00
  0.00000000E+00  0.00000000E+00  0.00000000E+00
  0.00000000E+00  0.00000000E+00  0.00000000E+00
  0.00000000E+00  0.00000000E+00  0.00000000E+00
  0.00000000E+00  0.00000000E+00  0.00000000E+00
  0.00000000E+00  0.00000000E+00  0.00000000E+00
  0.00000000E+00  0.00000000E+00  0.00000000E+00
  0.00000000E+00  0.00000000E+00  0.00000000E+00
  0.00000000E+00  0.00000000E+00  0.00000000E+00
  0.00000000E+00  0.00000000E+00  0.00000000E+00
  0.00000000E+00  0.00000000E+00  0.00000000E+00
  0.00000000E+00  0.00000000E+00  0.00000000E+00
  0.00000000E+00  0.00000000E+00  0.00000000E+00
  0.00000000E+00  0.00000000E+00  0.00000000E+00
  0.00000000E+00  0.00000000E+00  0.00000000E+00
  0.00000000E+00  0.00000000E+00  0.00000000E+00
  0.00000000E+00  0.00000000E+00  0.00000000E+00
  0.00000000E+00  0.00000000E+00  0.00000000E+00
  0.00000000E+00  0.00000000E+00  0.00000000E+00
  0.00000000E+00  0.00000000E+00  0.00000000E+00
  0.00000000E+00  0.00000000E+00  0.00000000E+00
  0.00000000E+00  0.00000000E+00  0.00000000E+00
  0.00000000E+00  0.00000000E+00  0.00000000E+00
  0.00000000E+00  0.00000000E+00  0.00000000E+00
  0.00000000E+00  0.00000000E+00  0.00000000E+00
  0.00000000E+00  0.00000000E+00  0.00000000E+00
  0.00000000E+00  0.00000000E+00  0.00000000E+00
  0.00000000E+00  0.00000000E+00  0.00000000E+00
  0.00000000E+00  0.00000000E+00  0.00000000E+00
  0.00000000E+00  0.00000000E+00  0.00000000E+00
  0.00000000E+00  0.00000000E+00  0.00000000E+00
  0.00000000E+00  0.00000000E+00  0.00000000E+00
  0.00000000E+00  0.00000000E+00  0.00000000E+00
  0.00000000E+00  0.00000000E+00  0.00000000E+00
  0.00000000E+00  0.00000000E+00  0.00000000E+00
  0.00000000E+00  0.00000000E+00  0.00000000E+00
  0.00000000E+00  0.00000000E+00  0.00000000E+00
  0.00000000E+00  0.00000000E+00  0.00000000E+00
  0.00000000E+00  0.00000000E+00  0.00000000E+00
  0.00000000E+00  0.00000000E+00  0.00000000E+00
  0.00000000E+00  0.00000000E+00  0.00000000E+00
  0.00000000E+00  0.00000000E+00  0.00000000E+00
  0.00000000E+00  0.00000000E+00  0.00000000E+00
  0.00000000E+00  0.00000000E+00  0.00000000E+00
  0.00000000E+00  0.00000000E+00  0.00000000E+00
  0.00000000E+00  0.00000000E+00  0.00000000E+00
  0.00000000E+00  0.00000000E+00  0.00000000E+00
  0.00000000E+00  0.00000000E+00  0.00000000E+00
  0.00000000E+00  0.00000000E+00  0.00000000E+00
  0.00000000E+00  0.00000000E+00  0.00000000E+00
  0.00000000E+00  0.00000000E+00  0.00000000E+00
  0.00000000E+00  0.00000000E+00  0.00000000E+00
  0.00000000E+00  0.00000000E+00  0.00000000E+00
  0.00000000E+00  0.00000000E+00  0.00000000E+00
  0.00000000E+00  0.00000000E+00  0.00000000E+00
  0.00000000E+00  0.00000000E+00  0.00000000E+00
  0.00000000E+00  0.00000000E+00  0.00000000E+00
  0.00000000E+00  0.00000000E+00  0.00000000E+00
  0.00000000E+00  0.00000000E+00  0.00000000E+00
  0.00000000E+00  0.00000000E+00  0.00000000E+00
  0.00000000E+00  0.00000000E+00  0.00000000E+00
  0.00000000E+00  0.00000000E+00  0.00000000E+00
  0.00000000E+00  0.00000000E+00  0.00000000E+00
  0.00000000E+00  0.00000000E+00  0.00000000E+00
  0.00000000E+00  0.00000000E+00  0.00000000E+00
  0.00000000E+00  0.00000000E+00  0.00000000E+00
  0.00000000E+00  0.00000000E+00  0.00000000E+00
  0.00000000E+00  0.00000000E+00  0.00000000E+00
  0.00000000E+00  0.00000000E+00  0.00000000E+00
  0.00000000E+00  0.00000000E+00  0.00000000E+00
  0.00000000E+00  0.00000000E+00  0.00000000E+00
  0.00000000E+00  0.00000000E+00  0.00000000E+00
  0.00000000E+00  0.00000000E+00  0.00000000E+00
  0.00000000E+00  0.00000000E+00  0.00000000E+00
  0.00000000E+00  0.00000000E+00  0.00000000E+00
  0.00000000E+00  0.00000000E+00  0.00000000E+00
  0.00000000E+00  0.00000000E+00  0.00000000E+00
  0.00000000E+00  0.00000000E+00  0.00000000E+00
  0.00000000E+00  0.00000000E+00  0.00000000E+00
  0.00000000E+00  0.00000000E+00  0.00000000E+00
  0.00000000E+00  0.00000000E+00  0.00000000E+00
  0.00000000E+00  0.00000000E+00  0.00000000E+00
  0.00000000E+00  0.00000000E+00  0.00000000E+00
  0.00000000E+00  0.00000000E+00  0.00000000E+00
  0.00000000E+00  0.00000000E+00  0.00000000E+00
  0.00000000E+00  0.00000000E+00  0.00000000E+00
  0.00000000E+00  0.00000000E+00  0.00000000E+00
  0.00000000E+00  0.00000000E+00  0.00000000E+00
  0.00000000E+00  0.00000000E+00  0.00000000E+00
  0.00000000E+00  0.00000000E+00  0.00000000E+00
  0.00000000E+00  0.00000000E+00  0.00000000E+00
  0.00000000E+00  0.00000000E+00  0.00000000E+00
  0.00000000E+00  0.00000000E+00  0.00000000E+00
  0.00000000E+00  0.00000000E+00  0.00000000E+00
  0.00000000E+00  0.00000000E+00  0.00000000E+00
  0.00000000E+00  0.00000000E+00  0.00000000E+00
  0.00000000E+00  0.00000000E+00  0.00000000E+00
  0.00000000E+00  0.00000000E+00  0.00000000E+00
  0.00000000E+00  0.00000000E+00  0.00000000E+00
  0.00000000E+00  0.00000000E+00  0.00000000E+00
  0.00000000E+00  0.00000000E+00  0.00000000E+00
  0.00000000E+00  0.00000000E+00  0.00000000E+00
  0.00000000E+00  0.00000000E+00  0.00000000E+00
  0.00000000E+00  0.00000000E+00  0.00000000E+00
  0.00000000E+00  0.00000000E+00  0.00000000E+00
  0.00000000E+00  0.00000000E+00  0.00000000E+00
  0.00000000E+00  0.00000000E+00  0.00000000E+00
  0.00000000E+00  0.00000000E+00  0.00000000E+00
  0.00000000E+00  0.00000000E+00  0.00000000E+00
  0.00000000E+00  0.00000000E+00  0.00000000E+00
  0.00000000E+00  0.00000000E+00  0.00000000E+00
  0.00000000E+00  0.00000000E+00  0.00000000E+00
  0.00000000E+00  0.00000000E+00  0.00000000E+00
  0.00000000E+00  0.00000000E+00  0.00000000E+00
  0.00000000E+00  0.00000000E+00  0.00000000E+00
  0.00000000E+00  0.00000000E+00  0.00000000E+00
  0.00000000E+00  0.00000000E+00  0.00000000E+00
  0.00000000E+00  0.00000000E+00  0.00000000E+00
  0.00000000E+00  0.00000000E+00  0.00000000E+00
  0.00000000E+00  0.00000000E+00  0.00000000E+00
  0.00000000E+00  0.00000000E+00  0.00000000E+00
  0.00000000E+00  0.00000000E+00  0.00000000E+00
  0.00000000E+00  0.00000000E+00  0.00000000E+00
  0.00000000E+00  0.00000000E+00  0.00000000E+00
  0.00000000E+00  0.00000000E+00  0.00000000E+00
  0.00000000E+00  0.00000000E+00  0.00000000E+00
  0.00000000E+00  0.00000000E+00  0.00000000E+00
  0.00000000E+00  0.00000000E+00  0.00000000E+00
  0.00000000E+00  0.00000000E+00  0.00000000E+00
  0.00000000E+00  0.00000000E+00  0.00000000E+00
  0.00000000E+00  0.00000000E+00  0.00000000E+00
  0.00000000E+00  0.00000000E+00  0.00000000E+00
  0.00000000E+00  0.00000000E+00  0.00000000E+00
  0.00000000E+00  0.00000000E+00  0.00000000E+00
  0.00000000E+00  0.00000000E+00  0.00000000E+00
  0.00000000E+00  0.00000000E+00  0.00000000E+00
  0.00000000E+00  0.00000000E+00  0.00000000E+00
  0.00000000E+00  0.00000000E+00  0.00000000E+00
  0.00000000E+00  0.00000000E+00  0.00000000E+00
  0.00000000E+00  0.00000000E+00  0.00000000E+00
  0.00000000E+00  0.00000000E+00  0.00000000E+00
  0.00000000E+00  0.00000000E+00  0.00000000E+00
  0.00000000E+00  0.00000000E+00  0.00000000E+00
  0.00000000E+00  0.00000000E+00  0.00000000E+00
  0.00000000E+00  0.00000000E+00  0.00000000E+00
  0.00000000E+00  0.00000000E+00  0.00000000E+00
  0.00000000E+00  0.00000000E+00  0.00000000E+00
  0.00000000E+00  0.00000000E+00  0.00000000E+00
  0.00000000E+00  0.00000000E+00  0.00000000E+00
  0.00000000E+00  0.00000000E+00  0.00000000E+00
  0.00000000E+00  0.00000000E+00  0.00000000E+00
  0.00000000E+00  0.00000000E+00  0.00000000E+00
  0.00000000E+00  0.00000000E+00  0.00000000E+00
  0.00000000E+00  0.00000000E+00  0.00000000E+00
  0.00000000E+00  0.00000000E+00  0.00000000E+00
  0.00000000E+00  0.00000000E+00  0.00000000E+00
  0.00000000E+00  0.00000000E+00  0.00000000E+00
  0.00000000E+00  0.00000000E+00  0.00000000E+00
  0.00000000E+00  0.00000000E+00  0.00000000E+00
  0.00000000E+00  0.00000000E+00  0.00000000E+00
  0.00000000E+00  0.00000000E+00  0.00000000E+00
  0.00000000E+00  0.00000000E+00  0.00000000E+00
  0.00000000E+00  0.00000000E+00  0.00000000E+00
  0.00000000E+00  0.00000000E+00  0.00000000E+00
  0.00000000E+00  0.00000000E+00  0.00000000E+00
  0.00000000E+00  0.00000000E+00  0.00000000E+00
  0.00000000E+00  0.00000000E+00  0.00000000E+00
  0.00000000E+00  0.00000000E+00  0.00000000E+00
  0.00000000E+00  0.00000000E+00  0.00000000E+00
  0.00000000E+00  0.00000000E+00  0.00000000E+00
  0.00000000E+00  0.00000000E+00  0.00000000E+00
  0.00000000E+00  0.00000000E+00  0.00000000E+00
  0.00000000E+00  0.00000000E+00  0.00000000E+00
  0.00000000E+00  0.00000000E+00  0.00000000E+00
  0.00000000E+00  0.00000000E+00  0.00000000E+00
  0.00000000E+00  0.00000000E+00  0.00000000E+00
  0.00000000E+00  0.00000000E+00  0.00000000E+00
  0.00000000E+00  0.00000000E+00  0.00000000E+00
  0.00000000E+00  0.00000000E+00  0.00000000E+00
  0.00000000E+00  0.00000000E+00  0.00000000E+00
  0.00000000E+00  0.00000000E+00  0.00000000E+00
  0.00000000E+00  0.00000000E+00  0.00000000E+00
  0.00000000E+00  0.00000000E+00  0.00000000E+00
  0.00000000E+00  0.00000000E+00  0.00000000E+00
  0.00000000E+00  0.00000000E+00  0.00000000E+00
  0.00000000E+00  0.00000000E+00  0.00000000E+00
  0.00000000E+00  0.00000000E+00  0.00000000E+00
  0.00000000E+00  0.00000000E+00  0.00000000E+00
  0.00000000E+00  0.00000000E+00  0.00000000E+00
  0.00000000E+00  0.00000000E+00  0.00000000E+00
  0.00000000E+00  0.00000000E+00  0.00000000E+00
  0.00000000E+00  0.00000000E+00  0.00000000E+00
  0.00000000E+00  0.00000000E+00  0.00000000E+00
  0.00000000E+00  0.00000000E+00  0.00000000E+00
  0.00000000E+00  0.00000000E+00  0.00000000E+00
  0.00000000E+00  0.00000000E+00  0.00000000E+00
  0.00000000E+00  0.00000000E+00  0.00000000E+00
  0.00000000E+00  0.00000000E+00  0.00000000E+00
  0.00000000E+00  0.00000000E+00  0.00000000E+00
  0.00000000E+00  0.00000000E+00  0.00000000E+00
  0.00000000E+00  0.00000000E+00  0.00000000E+00
  0.00000000E+00  0.00000000E+00  0.00000000E+00
  0.00000000E+00  0.00000000E+00  0.00000000E+00
  0.00000000E+00  0.00000000E+00  0.00000000E+00
  0.00000000E+00  0.00000000E+00  0.00000000E+00
  0.00000000E+00  0.00000000E+00  0.00000000E+00
  0.00000000E+00  0.00000000E+00  0.00000000E+00
  0.00000000E+00  0.00000000E+00  0.00000000E+00
  0.00000000E+00  0.00000000E+00  0.00000000E+00
  0.00000000E+00  0.00000000E+00  0.00000000E+00
  0.00000000E+00  0.00000000E+00  0.00000000E+00
  0.00000000E+00  0.00000000E+00  0.00000000E+00
  0.00000000E+00  0.00000000E+00  0.00000000E+00
  0.00000000E+00  0.00000000E+00  0.00000000E+00
  0.00000000E+00  0.00000000E+00  0.00000000E+00
  0.00000000E+00  0.00000000E+00  0.00000000E+00
  0.00000000E+00  0.00000000E+00  0.00000000E+00
  0.00000000E+00  0.00000000E+00  0.00000000E+00
  0.00000000E+00  0.00000000E+00  0.00000000E+00
  0.00000000E+00  0.00000000E+00  0.00000000E+00
  0.00000000E+00  0.00000000E+00  0.00000000E+00
  0.00000000E+00  0.00000000E+00  0.00000000E+00
  0.00000000E+00  0.00000000E+00  0.00000000E+00
  0.00000000E+00  0.00000000E+00  0.00000000E+00
  0.00000000E+00  0.00000000E+00  0.00000000E+00
  0.00000000E+00  0.00000000E+00  0.00000000E+00
  0.00000000E+00  0.00000000E+00  0.00000000E+00
  0.00000000E+00  0.00000000E+00  0.00000000E+00
  0.00000000E+00  0.00000000E+00  0.00000000E+00
  0.00000000E+00  0.00000000E+00  0.00000000E+00
  0.00000000E+00  0.00000000E+00  0.00000000E+00
  0.00000000E+00  0.00000000E+00  0.00000000E+00
  0.00000000E+00  0.00000000E+00  0.00000000E+00
  0.00000000E+00  0.00000000E+00  0.00000000E+00
  0.00000000E+00  0.00000000E+00  0.00000000E+00
  0.00000000E+00  0.00000000E+00  0.00000000E+00
  0.00000000E+00  0.00000000E+00  0.00000000E+00
  0.00000000E+00  0.00000000E+00  0.00000000E+00
  0.00000000E+00  0.00000000E+00  0.00000000E+00
  0.00000000E+00  0.00000000E+00  0.00000000E+00
  0.00000000E+00  0.00000000E+00  0.00000000E+00
  0.00000000E+00  0.00000000E+00  0.00000000E+00
  0.00000000E+00  0.00000000E+00  0.00000000E+00
  0.00000000E+00  0.00000000E+00  0.00000000E+00
  0.00000000E+00  0.00000000E+00  0.00000000E+00
  0.00000000E+00  0.00000000E+00  0.00000000E+00
  0.00000000E+00  0.00000000E+00  0.00000000E+00
  0.00000000E+00  0.00000000E+00  0.00000000E+00
  0.00000000E+00  0.00000000E+00  0.00000000E+00
  0.00000000E+00  0.00000000E+00  0.00000000E+00
  0.00000000E+00  0.00000000E+00  0.00000000E+00
  0.00000000E+00  0.00000000E+00  0.00000000E+00
  0.00000000E+00  0.00000000E+00  0.00000000E+00
  0.00000000E+00  0.00000000E+00  0.00000000E+00
  0.00000000E+00  0.00000000E+00  0.00000000E+00
  0.00000000E+00  0.00000000E+00  0.00000000E+00
  0.00000000E+00  0.00000000E+00  0.00000000E+00
  0.00000000E+00  0.00000000E+00  0.00000000E+00
  0.00000000E+00  0.00000000E+00  0.00000000E+00
  0.00000000E+00  0.00000000E+00  0.00000000E+00
  0.00000000E+00  0.00000000E+00  0.00000000E+00
  0.00000000E+00  0.00000000E+00  0.00000000E+00
  0.00000000E+00  0.00000000E+00  0.00000000E+00
  0.00000000E+00  0.00000000E+00  0.00000000E+00
  0.00000000E+00  0.00000000E+00  0.00000000E+00
  0.00000000E+00  0.00000000E+00  0.00000000E+00
  0.00000000E+00  0.00000000E+00  0.00000000E+00
  0.00000000E+00  0.00000000E+00  0.00000000E+00
  0.00000000E+00  0.00000000E+00  0.00000000E+00
  0.00000000E+00  0.00000000E+00  0.00000000E+00
  0.00000000E+00  0.00000000E+00  0.00000000E+00
  0.00000000E+00  0.00000000E+00  0.00000000E+00
  0.00000000E+00  0.00000000E+00  0.00000000E+00
  0.00000000E+00  0.00000000E+00  0.00000000E+00
  0.00000000E+00  0.00000000E+00  0.00000000E+00
  0.00000000E+00  0.00000000E+00  0.00000000E+00
  0.00000000E+00  0.00000000E+00  0.00000000E+00
  0.00000000E+00  0.00000000E+00  0.00000000E+00
  0.00000000E+00  0.00000000E+00  0.00000000E+00
  0.00000000E+00  0.00000000E+00  0.00000000E+00
  0.00000000E+00  0.00000000E+00  0.00000000E+00
  0.00000000E+00  0.00000000E+00  0.00000000E+00
  0.00000000E+00  0.00000000E+00  0.00000000E+00
  0.00000000E+00  0.00000000E+00  0.00000000E+00
  0.00000000E+00  0.00000000E+00  0.00000000E+00
  0.00000000E+00  0.00000000E+00  0.00000000E+00
  0.00000000E+00  0.00000000E+00  0.00000000E+00
  0.00000000E+00  0.00000000E+00  0.00000000E+00
  0.00000000E+00  0.00000000E+00  0.00000000E+00
  0.00000000E+00  0.00000000E+00  0.00000000E+00
  0.00000000E+00  0.00000000E+00  0.00000000E+00
  0.00000000E+00  0.00000000E+00  0.00000000E+00
  0.00000000E+00  0.00000000E+00  0.00000000E+00
  0.00000000E+00  0.00000000E+00  0.00000000E+00
  0.00000000E+00  0.00000000E+00  0.00000000E+00
  0.00000000E+00  0.00000000E+00  0.00000000E+00
  0.00000000E+00  0.00000000E+00  0.00000000E+00
  0.00000000E+00  0.00000000E+00  0.00000000E+00
  0.00000000E+00  0.00000000E+00  0.00000000E+00
  0.00000000E+00  0.00000000E+00  0.00000000E+00
  0.00000000E+00  0.00000000E+00  0.00000000E+00
  0.00000000E+00  0.00000000E+00  0.00000000E+00
  0.00000000E+00  0.00000000E+00  0.00000000E+00
  0.00000000E+00  0.00000000E+00  0.00000000E+00
  0.00000000E+00  0.00000000E+00  0.00000000E+00
  0.00000000E+00  0.00000000E+00  0.00000000E+00
  0.00000000E+00  0.00000000E+00  0.00000000E+00
  0.00000000E+00  0.00000000E+00  0.00000000E+00
  0.00000000E+00  0.00000000E+00  0.00000000E+00
  0.00000000E+00  0.00000000E+00  0.00000000E+00
  0.00000000E+00  0.00000000E+00  0.00000000E+00
  0.00000000E+00  0.00000000E+00  0.00000000E+00
  0.00000000E+00  0.00000000E+00  0.00000000E+00
  0.00000000E+00  0.00000000E+00  0.00000000E+00
  0.00000000E+00  0.00000000E+00  0.00000000E+00
  0.00000000E+00  0.00000000E+00  0.00000000E+00
  0.00000000E+00  0.00000000E+00  0.00000000E+00
  0.00000000E+00  0.00000000E+00  0.00000000E+00
  0.00000000E+00  0.00000000E+00  0.00000000E+00
  0.00000000E+00  0.00000000E+00  0.00000000E+00
  0.00000000E+00  0.00000000E+00  0.00000000E+00
  0.00000000E+00  0.00000000E+00  0.00000000E+00
  0.00000000E+00  0.00000000E+00  0.00000000E+00
  0.00000000E+00  0.00000000E+00  0.00000000E+00
  0.00000000E+00  0.00000000E+00  0.00000000E+00
  0.00000000E+00  0.00000000E+00  0.00000000E+00
  0.00000000E+00  0.00000000E+00  0.00000000E+00
  0.00000000E+00  0.00000000E+00  0.00000000E+00
  0.00000000E+00  0.00000000E+00  0.00000000E+00
  0.00000000E+00  0.00000000E+00  0.00000000E+00
  0.00000000E+00  0.00000000E+00  0.00000000E+00
  0.00000000E+00  0.00000000E+00  0.00000000E+00
  0.00000000E+00  0.00000000E+00  0.00000000E+00
  0.00000000E+00  0.00000000E+00  0.00000000E+00
  0.00000000E+00  0.00000000E+00  0.00000000E+00
  0.00000000E+00  0.00000000E+00  0.00000000E+00
  0.00000000E+00  0.00000000E+00  0.00000000E+00
  0.00000000E+00  0.00000000E+00  0.00000000E+00
  0.00000000E+00  0.00000000E+00  0.00000000E+00
  0.00000000E+00  0.00000000E+00  0.00000000E+00
  0.00000000E+00  0.00000000E+00  0.00000000E+00
  0.00000000E+00  0.00000000E+00  0.00000000E+00
  0.00000000E+00  0.00000000E+00  0.00000000E+00
  0.00000000E+00  0.00000000E+00  0.00000000E+00
  0.00000000E+00  0.00000000E+00  0.00000000E+00
  0.00000000E+00  0.00000000E+00  0.00000000E+00
  0.00000000E+00  0.00000000E+00  0.00000000E+00
  0.00000000E+00  0.00000000E+00  0.00000000E+00
  0.00000000E+00  0.00000000E+00  0.00000000E+00
  0.00000000E+00  0.00000000E+00  0.00000000E+00
  0.00000000E+00  0.00000000E+00  0.00000000E+00
  0.00000000E+00  0.00000000E+00  0.00000000E+00
  0.00000000E+00  0.00000000E+00  0.00000000E+00
  0.00000000E+00  0.00000000E+00  0.00000000E+00
  0.00000000E+00  0.00000000E+00  0.00000000E+00
  0.00000000E+00  0.00000000E+00  0.00000000E+00
  0.00000000E+00  0.00000000E+00  0.00000000E+00
  0.00000000E+00  0.00000000E+00  0.00000000E+00
  0.00000000E+00  0.00000000E+00  0.00000000E+00
  0.00000000E+00  0.00000000E+00  0.00000000E+00
  0.00000000E+00  0.00000000E+00  0.00000000E+00
  0.00000000E+00  0.00000000E+00  0.00000000E+00
  0.00000000E+00  0.00000000E+00  0.00000000E+00
  0.00000000E+00  0.00000000E+00  0.00000000E+00
  0.00000000E+00  0.00000000E+00  0.00000000E+00
  0.00000000E+00  0.00000000E+00  0.00000000E+00
  0.00000000E+00  0.00000000E+00  0.00000000E+00
  0.00000000E+00  0.00000000E+00  0.00000000E+00
  0.00000000E+00  0.00000000E+00  0.00000000E+00
  0.00000000E+00  0.00000000E+00  0.00000000E+00
  0.00000000E+00  0.00000000E+00  0.00000000E+00
  0.00000000E+00  0.00000000E+00  0.00000000E+00
  0.00000000E+00  0.00000000E+00  0.00000000E+00
  0.00000000E+00  0.00000000E+00  0.00000000E+00
  0.00000000E+00  0.00000000E+00  0.00000000E+00
  0.00000000E+00  0.00000000E+00  0.00000000E+00
  0.00000000E+00  0.00000000E+00  0.00000000E+00
  0.00000000E+00  0.00000000E+00  0.00000000E+00
  0.00000000E+00  0.00000000E+00  0.00000000E+00
  0.00000000E+00  0.00000000E+00  0.00000000E+00
  0.00000000E+00  0.00000000E+00  0.00000000E+00
  0.00000000E+00  0.00000000E+00  0.00000000E+00
  0.00000000E+00  0.00000000E+00  0.00000000E+00
  0.00000000E+00  0.00000000E+00  0.00000000E+00
  0.00000000E+00  0.00000000E+00  0.00000000E+00
  0.00000000E+00  0.00000000E+00  0.00000000E+00
  0.00000000E+00  0.00000000E+00  0.00000000E+00
  0.00000000E+00  0.00000000E+00  0.00000000E+00
  0.00000000E+00  0.00000000E+00  0.00000000E+00
  0.00000000E+00  0.00000000E+00  0.00000000E+00
  0.00000000E+00  0.00000000E+00  0.00000000E+00
  0.00000000E+00  0.00000000E+00  0.00000000E+00
  0.00000000E+00  0.00000000E+00  0.00000000E+00
  0.00000000E+00  0.00000000E+00  0.00000000E+00
  0.00000000E+00  0.00000000E+00  0.00000000E+00
  0.00000000E+00  0.00000000E+00  0.00000000E+00
  0.00000000E+00  0.00000000E+00  0.00000000E+00
  0.00000000E+00  0.00000000E+00  0.00000000E+00
  0.00000000E+00  0.00000000E+00  0.00000000E+00
  0.00000000E+00  0.00000000E+00  0.00000000E+00
  0.00000000E+00  0.00000000E+00  0.00000000E+00
  0.00000000E+00  0.00000000E+00  0.00000000E+00
  0.00000000E+00  0.00000000E+00  0.00000000E+00
  0.00000000E+00  0.00000000E+00  0.00000000E+00
  0.00000000E+00  0.00000000E+00  0.00000000E+00
  0.00000000E+00  0.00000000E+00  0.00000000E+00
  0.00000000E+00  0.00000000E+00  0.00000000E+00
  0.00000000E+00  0.00000000E+00  0.00000000E+00
  0.00000000E+00  0.00000000E+00  0.00000000E+00
  0.00000000E+00  0.00000000E+00  0.00000000E+00
  0.00000000E+00  0.00000000E+00  0.00000000E+00
  0.00000000E+00  0.00000000E+00  0.00000000E+00
  0.00000000E+00  0.00000000E+00  0.00000000E+00
  0.00000000E+00  0.00000000E+00  0.00000000E+00
  0.00000000E+00  0.00000000E+00  0.00000000E+00
  0.00000000E+00  0.00000000E+00  0.00000000E+00
  0.00000000E+00  0.00000000E+00  0.00000000E+00
  0.00000000E+00  0.00000000E+00  0.00000000E+00
  0.00000000E+00  0.00000000E+00  0.00000000E+00
  0.00000000E+00  0.00000000E+00  0.00000000E+00
  0.00000000E+00  0.00000000E+00  0.00000000E+00
  0.00000000E+00  0.00000000E+00  0.00000000E+00
  0.00000000E+00  0.00000000E+00  0.00000000E+00
  0.00000000E+00  0.00000000E+00  0.00000000E+00
  0.00000000E+00  0.00000000E+00  0.00000000E+00
  0.00000000E+00  0.00000000E+00  0.00000000E+00
  0.00000000E+00  0.00000000E+00  0.00000000E+00
  0.00000000E+00  0.00000000E+00  0.00000000E+00
  0.00000000E+00  0.00000000E+00  0.00000000E+00
  0.00000000E+00  0.00000000E+00  0.00000000E+00
  0.00000000E+00  0.00000000E+00  0.00000000E+00
  0.00000000E+00  0.00000000E+00  0.00000000E+00
  0.00000000E+00  0.00000000E+00  0.00000000E+00
  0.00000000E+00  0.00000000E+00  0.00000000E+00
  0.00000000E+00  0.00000000E+00  0.00000000E+00
  0.00000000E+00  0.00000000E+00  0.00000000E+00
  0.00000000E+00  0.00000000E+00  0.00000000E+00
  0.00000000E+00  0.00000000E+00  0.00000000E+00
  0.00000000E+00  0.00000000E+00  0.00000000E+00
  0.00000000E+00  0.00000000E+00  0.00000000E+00
  0.00000000E+00  0.00000000E+00  0.00000000E+00
  0.00000000E+00  0.00000000E+00  0.00000000E+00
  0.00000000E+00  0.00000000E+00  0.00000000E+00
  0.00000000E+00  0.00000000E+00  0.00000000E+00
  0.00000000E+00  0.00000000E+00  0.00000000E+00
  0.00000000E+00  0.00000000E+00  0.00000000E+00
  0.00000000E+00  0.00000000E+00  0.00000000E+00
  0.00000000E+00  0.00000000E+00  0.00000000E+00
  0.00000000E+00  0.00000000E+00  0.00000000E+00
  0.00000000E+00  0.00000000E+00  0.00000000E+00
  0.00000000E+00  0.00000000E+00  0.00000000E+00
  0.00000000E+00  0.00000000E+00  0.00000000E+00
  0.00000000E+00  0.00000000E+00  0.00000000E+00
  0.00000000E+00  0.00000000E+00  0.00000000E+00
  0.00000000E+00  0.00000000E+00  0.00000000E+00
  0.00000000E+00  0.00000000E+00  0.00000000E+00
  0.00000000E+00  0.00000000E+00  0.00000000E+00
  0.00000000E+00  0.00000000E+00  0.00000000E+00
  0.00000000E+00  0.00000000E+00  0.00000000E+00
  0.00000000E+00  0.00000000E+00  0.00000000E+00
  0.00000000E+00  0.00000000E+00  0.00000000E+00
  0.00000000E+00  0.00000000E+00  0.00000000E+00
  0.00000000E+00  0.00000000E+00  0.00000000E+00
  0.00000000E+00  0.00000000E+00  0.00000000E+00
  0.00000000E+00  0.00000000E+00  0.00000000E+00
  0.00000000E+00  0.00000000E+00  0.00000000E+00
  0.00000000E+00  0.00000000E+00  0.00000000E+00
  0.00000000E+00  0.00000000E+00  0.00000000E+00
  0.00000000E+00  0.00000000E+00  0.00000000E+00
  0.00000000E+00  0.00000000E+00  0.00000000E+00
  0.00000000E+00  0.00000000E+00  0.00000000E+00
  0.00000000E+00  0.00000000E+00  0.00000000E+00
  0.00000000E+00  0.00000000E+00  0.00000000E+00
  0.00000000E+00  0.00000000E+00  0.00000000E+00
  0.00000000E+00  0.00000000E+00  0.00000000E+00
  0.00000000E+00  0.00000000E+00  0.00000000E+00
  0.00000000E+00  0.00000000E+00  0.00000000E+00
  0.00000000E+00  0.00000000E+00  0.00000000E+00
  0.00000000E+00  0.00000000E+00  0.00000000E+00
  0.00000000E+00  0.00000000E+00  0.00000000E+00
  0.00000000E+00  0.00000000E+00  0.00000000E+00
  0.00000000E+00  0.00000000E+00  0.00000000E+00
  0.00000000E+00  0.00000000E+00  0.00000000E+00
  0.00000000E+00  0.00000000E+00  0.00000000E+00
  0.00000000E+00  0.00000000E+00  0.00000000E+00
  0.00000000E+00  0.00000000E+00  0.00000000E+00
  0.00000000E+00  0.00000000E+00  0.00000000E+00
  0.00000000E+00  0.00000000E+00  0.00000000E+00
  0.00000000E+00  0.00000000E+00  0.00000000E+00
  0.00000000E+00  0.00000000E+00  0.00000000E+00
  0.00000000E+00  0.00000000E+00  0.00000000E+00
  0.00000000E+00  0.00000000E+00  0.00000000E+00
  0.00000000E+00  0.00000000E+00  0.00000000E+00
  0.00000000E+00  0.00000000E+00  0.00000000E+00
  0.00000000E+00  0.00000000E+00  0.00000000E+00
  0.00000000E+00  0.00000000E+00  0.00000000E+00
  0.00000000E+00  0.00000000E+00  0.00000000E+00
  0.00000000E+00  0.00000000E+00  0.00000000E+00
  0.00000000E+00  0.00000000E+00  0.00000000E+00
  0.00000000E+00  0.00000000E+00  0.00000000E+00
  0.00000000E+00  0.00000000E+00  0.00000000E+00
  0.00000000E+00  0.00000000E+00  0.00000000E+00
  0.00000000E+00  0.00000000E+00  0.00000000E+00
  0.00000000E+00  0.00000000E+00  0.00000000E+00
  0.00000000E+00  0.00000000E+00  0.00000000E+00
  0.00000000E+00  0.00000000E+00  0.00000000E+00
  0.00000000E+00  0.00000000E+00  0.00000000E+00
  0.00000000E+00  0.00000000E+00  0.00000000E+00
  0.00000000E+00  0.00000000E+00  0.00000000E+00
  0.00000000E+00  0.00000000E+00  0.00000000E+00
  0.00000000E+00  0.00000000E+00  0.00000000E+00
  0.00000000E+00  0.00000000E+00  0.00000000E+00
  0.00000000E+00  0.00000000E+00  0.00000000E+00
  0.00000000E+00  0.00000000E+00  0.00000000E+00
  0.00000000E+00  0.00000000E+00  0.00000000E+00
  0.00000000E+00  0.00000000E+00  0.00000000E+00
  0.00000000E+00  0.00000000E+00  0.00000000E+00
  0.00000000E+00  0.00000000E+00  0.00000000E+00
  0.00000000E+00  0.00000000E+00  0.00000000E+00
  0.00000000E+00  0.00000000E+00  0.00000000E+00
  0.00000000E+00  0.00000000E+00  0.00000000E+00
  0.00000000E+00  0.00000000E+00  0.00000000E+00
  0.00000000E+00  0.00000000E+00  0.00000000E+00
  0.00000000E+00  0.00000000E+00  0.00000000E+00
  0.00000000E+00  0.00000000E+00  0.00000000E+00
  0.00000000E+00  0.00000000E+00  0.00000000E+00
  0.00000000E+00  0.00000000E+00  0.00000000E+00
  0.00000000E+00  0.00000000E+00  0.00000000E+00
  0.00000000E+00  0.00000000E+00  0.00000000E+00
  0.00000000E+00  0.00000000E+00  0.00000000E+00
