# Supplementary material for: Cation-tuned acidic electrified interface for hydrogen peroxide electrosynthesis with industrial-level current densities in natural seawater
Source: Nat Commun. 2026 Apr 20;17:5443. doi: 10.1038/s41467-026-72026-2 (PMC13279823; doi:10.1038/s41467-026-72026-2)
Supplement: Supplementary file 3 — Supplementary Data 1 [file 41467_2026_72026_MOESM3_ESM.zip › AIMD/Supplementary Fig. 42-c8-h2o-ooh/CONTCAR]

c8-h2o-ooh                              
   1.00000000000000     
    12.2974996566999994    0.0000000000000000    0.0000000000000000
     0.0000000000000000   12.7799997330000004    0.0000000000000000
     0.0000000000000000    0.0000000000000000   30.0000000000000000
   C    H    O 
    54   151    75
Direct
  1.1091160000224856  0.0392523219007630  0.0982501619229719
  1.2081347650852123  0.2079681926761617  0.0941702087582620
  1.1089194710484851  0.1503362118497792  0.0979916825318262
  1.2069489162630902 -0.0175521489225622  0.0980731819679534
  1.3064114158451967  0.0379693453220014  0.0987500184772280
  0.4089486848252449  0.2021550608689144  0.0945480117199791
  1.3092638646307715  0.1504790766902621  0.0952009185664287
  0.4057100767733883 -0.0188898332240747  0.1034591099744103
  0.5110363696044988  0.0362585894906684  0.1039819058552246
  0.6042108892210631  0.2019947065203235  0.1231499875707464
  0.5068667517517313  0.1470238033875295  0.1057458234855647
  0.6105818402502785 -0.0189375364163333  0.1075238475390976
  0.7069967549422870  0.0405370520719419  0.1104682214464982
  0.8053447265060467  0.2085638741761832  0.1084457220206994
  0.7079486762047074  0.1487468109472001  0.1145390810243619
  0.8089156819900855 -0.0166156088314369  0.1048870601914113
  0.9063100050138116  0.0428752305047758  0.1005158600873458
  1.0077672046903177  0.2058904435014432  0.0981489957888049
  0.9063036919624321  0.1533986335336773  0.1042509996208743
  1.0085635855186845 -0.0121379540264295  0.0962511009452239
  1.1032830755738723  0.3721421786949280  0.0954833330523817
  1.2061347561552838  0.5394287428730262  0.0943722653864165
  1.1029904717758849  0.4820335360550603  0.0969353794117571
  1.2069835299099150  0.3196741435428135  0.0945565555352835
  0.3073666002487676  0.3726530525216906  0.0907634820124657
  0.4039836842424496  0.5414666440964553  0.0888953267538555
  0.3085636821369948  0.4838079714464412  0.0908950746546050
  0.4092256465023528  0.3110280892133365  0.0825892186147737
  0.8107775143960743  0.5426145727908018  0.0925684502645022
  0.8079132231708219  0.3145029435822983  0.1034322471097715
  0.9048365239793248  0.3701361353272464  0.0996409725623621
  1.0065770517146626  0.5394822807721217  0.0951104344106051
  0.9068074693677479  0.4825713249172753  0.0940183908177837
  1.0038490867410417  0.3167703229481581  0.0981886250063063
  1.1051351006424361  0.7067943470003749  0.0976724252245399
  1.2049862546074686  0.8722337707801783  0.0982319159956098
  1.1059339391662522  0.8174231064598386  0.0981601209730685
  1.2083029920463340  0.6509223280158285  0.0944936101885004
  1.3093879772890034  0.7065673904115922  0.0964755756627332
  0.4063540241636866  0.8740858924613748  0.1026012210791531
  1.3057909476561138  0.8178035421904075  0.0993884606306151
  0.4084855616746919  0.6482048868239113  0.0953500162673933
  0.5096181191086275  0.7069238030818213  0.0993833566288873
  0.6111964158969471  0.8702857331449787  0.1071127580289433
  0.5049861024483521  0.8182492082251188  0.1062650519203183
  0.6088813584779943  0.6563931356822219  0.0971037614185840
  0.7084116121347663  0.7052251037511083  0.0972968934209687
  0.8093246565844758  0.8734502632123404  0.1022620348840546
  0.7130536614462988  0.8149943463815005  0.1029301424309133
  0.8083976571384078  0.6516676056552541  0.0936688869714800
  0.9062715968189397  0.7082231818391008  0.0956908281241515
  1.0043654358041465  0.8742600681878495  0.0966032831988149
  0.9067434252580101  0.8201849482341150  0.0987067321764877
  1.0032827053117190  0.6508750190128461  0.0953098390397381
  0.6079567566502960  0.5733863919787661  0.0916831761865033
  0.4780748268952658  0.4974540569806351  0.0857841626351124
  0.7299373895070902  0.3562591931048776  0.1065823248147131
  0.7332099412368595  0.5021661429188098  0.0919240656138767
  0.2959142141397218  0.4112347632929477  0.2474387803147317
  0.5550018191717482  0.1707114333122170  0.3111744071439786
  0.4338057697159255  0.1655229757899128  0.2869459831285517
  0.3737501686091518  0.9229214633215920  0.4986535350334246
  0.0589407247741711  0.2230251060641064  0.4071923907181916
  0.0670046146195458  0.3428349294222451  0.4103257436442816
  0.7795983978698109  0.8786622031018291  0.3156502507747421
 -0.2255904283654082  0.6207700744527233  0.4157119059264491
 -0.1150799390849401  0.6694605542657917  0.3984699646086020
  0.5329597652240515  0.9259037959050207  0.5742313083072416
  0.6334004717488985  0.8678663475594383  0.5973175780481482
  0.0257400939372648  1.0041324019992719  0.6881715805543899
  0.0466805590513841  1.0287037611363770  0.6382506934686429
  0.1775537662774605  0.2555221190247968  0.3420923494920802
  0.2503868527791897  0.2832119260825365  0.3025500601951235
  0.3644129786884154  0.7244968825602810  0.3427625396985668
  0.3377069378767416  0.6008889853851762  0.3393720390370074
 -0.2087640986236781  0.6832147480029150  0.1875103349040023
  0.7395479042418845  0.5641752114302299  0.5812578900061358
  0.6589551915613955  0.4713942091182334  0.5909174590290359
  0.3894907475543888  0.8934105328090721  0.2906488520069540
  0.3297673136488650  0.9088969766917633  0.3368123888406253
  0.5494859169161824 -0.1989330532551652  0.1857510725185008
  0.5801125468559494 -0.1181837090700396  0.2219055347393818
 -0.1328097939273827  0.1274260717925011  0.5884042617756446
  0.4746273284046130  0.3290471135217933  0.1741024054239695
  0.3659526454318849  0.2839893544287594  0.1627282820784363
  0.8198242474538432  0.0205387550866798  0.1985495108045021
  0.8194538743828185  0.1125549774678320  0.2365543746313372
  0.2299119043845180  0.6593968011881989  0.4603565958488325
  0.3174794129691044  0.6948880028354398  0.4227890820469805
  0.5884292131452371  0.8941927005234070  0.3299407197579830
  0.3246858290338093  0.8372008970538731  0.4655115245696512
 -0.2692664890375307  0.3444874301031519  0.3539469468553822
  0.6363894807777920  0.3274715783802203  0.3896064201035257
 -0.0779118857885384  0.4081793602990977  0.4704191103264338
 -0.0727984218344349  0.5113024035890985  0.4478712314574861
  0.5233076466116048  0.3935648717110392  0.6093058802067757
  0.5574690312809222  0.4316162989085664  0.6570662911730057
  0.1454109337071804  0.9874380664173301  0.3406749531989408
 -0.1260829601229134  0.7401048052057672  0.3339338313676256
 -0.1270189608217883  0.6159625708660764  0.3273526004860221
  0.0806309820274261  0.4997991515563169  0.4688922755210496
  0.1155219965827074  0.5759301157521757  0.5074562565337452
  0.0162917672359110  0.4338463534330230  0.2993504635701325
  0.0500407513881258  0.5485448621725612  0.2837646640312201
  0.3840101999582354  0.2001939622661763  0.2133959523082918
  0.2803092754298635  0.1506268396199766  0.2384959032895401
  0.1444147667568223  0.8942677344635934  0.5821965402158176
  0.1378298574864658  0.8408048767859737  0.6280140722317602
  0.5166914361236119  0.6786329926749484  0.3078462884055730
 -0.0503290216689734  1.0612558774168324  0.3995911209260832
 -0.0330063715721708  1.0700061918672572  0.3457789046597539
  0.1275908617199678  0.8445692508799620  0.4561401446575884
  0.0253065044469833  0.8185427385753042  0.4850011030052432
  0.0729211626006196 -0.0616798831130041  0.2280437173582218
  0.0655351698945935  0.0252144155322664  0.1898167756752071
 -0.2614416260060610  0.9816680770755861  0.4611084338326694
 -0.0395341002424507  0.4182989639856505  0.5946770128454660
 -0.1445132936402490  0.3787720020909638  0.5724805950116900
  0.2708229947878716  0.5779928198120802  0.1582262683184561
  0.2530256071783809  0.6200235645000534  0.2099204283377719
  0.1054109077939329  0.2551706984081650  0.5187191475813803
 -0.0052745982374138  0.3029986503320825  0.5317125456431370
  0.6001035478298343  0.2000310741488259  0.4713620749650895
  0.6648178118291165  0.2818834570972468  0.4987258915721344
  0.0678086520650058  0.0706302712836531  0.2791242559392352
  0.1463058954743747  0.1419287867517879  0.3090612502687826
  0.6435083156289741  0.1645467214543441  0.3884403816161225
  0.2783095595883734  1.0031163472212283  0.4488558807705652
  0.3167112064000955  0.1510061963215817  0.4139804646402658
  0.3489154665066410  0.4350501477108002  0.3183082881360477
  0.4149232316908681  0.4655214620893586  0.3641774657055363
  0.6596082916299121  0.0411245786616941  0.2255712327253862
  0.5282279824739267  0.0641638892757401  0.2264477463396680
  0.1261682566855866  0.7554519129885995  0.2513109357182988
  0.2120388565525404  0.7255006977234999  0.2833159180269915
  0.5955695017940521  0.2325868010072916  0.2476124945713816
  0.1976120531198553  0.4294697626955223  0.2747522255296432
 -0.1312647543970292  0.7236592953254870  0.4768686251292404
 -0.1099340931397165  0.8430804749766605  0.5046912827975798
  0.3853805663228200  0.4334302552905838  0.4460172187412808
  0.3880774837084300  0.3336182762027664  0.4171980301013646
  0.4054869606999444  0.3550411473634194  0.5399896089777363
  0.4980274831510607  0.2764760114643820  0.5406327617747076
 -0.1542545388721261  0.0206773665664657  0.5099843689045390
  0.7050956696326259  0.0609045124271748  0.3436656715781210
  0.7182401179542164  0.4116338722539796  0.4641742720601235
  0.7256462364475954  0.4242374456751723  0.5163180314170105
  0.0493817360504782  0.0715945333549260  0.5681448206643996
  0.1337636323950412  0.0315425658717025  0.5269372975350367
  0.6982312282814690  0.0143067716358626  0.5637809463789011
 -0.0946990254626975  0.2863868113816521  0.3000274814260969
 -0.0527063161938950  0.3134739991886326  0.3499870739877324
  0.8506025779009302  0.7283260753298544  0.5560044010229114
  0.8933423180214204  0.6972772297556064  0.6062727481205131
  0.6045425928718550  0.3822756764861340  0.2714582059899144
  0.5230600355738267  0.4482021514897024  0.3025800112973356
  0.7308534748760003  0.5248764019920736  0.3000961877115718
  0.2608548117441533  0.4843957939904613  0.4964750597534741
  0.3859470287662253  0.5181007300330051  0.5004085615743317
  0.3523235909586025  0.8695649322529434  0.5744840851492395
  0.1925889599620797  1.0157202300044756  0.4075708289290734
  0.5625444727363156  0.7527728901703390  0.3782444201182922
  0.4666314050621734  0.8482547483558771  0.4300429687413913
  0.2477402362579147  0.1084566478584159  0.5654735942014698
  0.3487010031653200  0.1876101995037114  0.5675720475547136
  0.5879316848478344  0.5709299652997968  0.4420290094501337
  0.6392304954724071  0.4876093045031385  0.4048237891805500
  0.5233228715155852  0.6589794583651047  0.5041592604029731
  0.4405780920730503  0.6699523382256705  0.4613766754191376
  0.3937810338691387  0.5500176304945967  0.2010486686241836
  0.0519380408810282  0.7122369488602701  0.3683761821125674
  0.1811192455881900  0.7130946963847250  0.3578223393285969
  0.3242331479052735 -0.0343085954921150  0.2241605701283838
  0.3091146597516841  0.8464131802934359  0.2358770045683053
  0.6428767026989070  0.2833807192819162  0.2023513787603378
 -0.1165917333329923  0.2725617501291605  0.2198113173180412
  0.8932633233844042 -0.0818518430495163  0.3337296079932014
  0.6117381604665257 -0.0506779877845340  0.2895859426529561
  0.3360172313738947  0.1958332644817539  0.3675502769364808
  0.1541674542027401 -0.1285786498567155  0.3624811706354793
  0.7690576145215421  0.2748785652972422  0.2472860607604451
  0.5203559887746126  0.1703160955422052  0.4067017681673109
 -0.1888833863792410  0.1153924401408482  0.3631738198854156
  1.0126173859349479  0.1701758051505007  0.4736006744727191
  1.0887803489125385  0.0904472653514647  0.4467709307301949
  0.1120601626741821  0.7151577979309981  0.5626090158521775
  0.0090624987915587  0.6751244585761095  0.5367980989767931
  0.0170506698666918  0.4313260483762624  0.2194542426817467
  0.1081237421945939  0.4888917852769880  0.6308097497104034
  0.0384760245102852  0.5571052007754405  0.5962079533931408
 -0.3445393514933053  0.0589916236097310  0.4379844892352039
 -0.3088083557474490  0.1284171733014904  0.5455940258556498
 -0.1694040526301237  0.4559394295791066  0.3122509963571153
  0.5815296401772235  0.6249421257101896  0.3722553868966765
  0.5272603559133757  0.7552737689837270  0.2598504062898696
  0.4719494360076014  0.6165471953328291  0.2475269795789761
  0.9178247191736100  0.4890471496725464  0.1955313978191394
  0.4981000101074886  0.4912390447895493  0.2356952888810004
 -0.0608917494536717  0.7695791757884016  0.2221055005913108
 -0.0568139495891609  0.9958019883375573  0.4788217762236431
  0.3912106699486810  0.9930375064766150  0.5705136015779061
 -0.1867590108309422  0.6258656510892723  0.2330617540874407
 -0.0509487813763464  1.2181326339057654  0.5886500572400118
 -0.0721469987990461  0.8298899597214371  0.2690182330151983
 -0.4133659478242506  0.8882671410481947  0.4273503678871858
  0.4986314500191931  0.3531425731978037  0.0723593813889717
  0.5998267332172589  0.2847766548515702  0.1462533662567596
  0.2637028951599046  0.3860793848532995  0.2749453016485964
  0.4987445422745477  0.2110338979676843  0.2953605346480779
  0.4012410181342911  0.9184953931411070  0.5579905875970165
  0.0911141038522149  0.2825082012735309  0.3919480334859216
 -0.1481753941267031  0.6363709368997476  0.4253591932582736
  0.6130450043801219  0.9235531044388258  0.5764848628032151
  0.0567960250737381  0.9745911649108044  0.6621877690529155
  0.2311053091125687  0.2250050139541148  0.3208062110959073
  0.3076780166624194  0.6693910509460232  0.3498077933120798
 -0.1550785265521648  0.6408184260141458  0.2039504497642101
  0.7115612564149585  0.4992484336525499  0.5673803071032368
  0.4004056170180527  0.8924011671972415  0.3227676496469519
  0.5913327345080436 -0.1888522823451417  0.2126240784783504
 -0.0547498947042104  0.1417764671899409  0.5930147657457812
  0.4023958356830447  0.3197209563565187  0.1878553736229988
  0.7851068420059442  0.0480512350176272  0.2249153052745445
  0.2904872959272111  0.7068928363068654  0.4534748614010070
  0.3579649681175476  0.9118339349050929  0.4669224071491255
  0.6883784359719743  0.3799155687227164  0.3782388388228883
 -0.0373601937764640  0.4413380851727284  0.4473169117548722
  0.5430078479893021  0.4565732311407106  0.6258605813396486
  0.1879604459862053  0.9476258382373379  0.3636631749866935
 -0.0892708680930335  0.6746283832601420  0.3438456138104439
  0.1453076946443725  0.5409885768681015  0.4808723479765120
  0.0671311598085834  0.4706742433350856  0.2800148277127906
  0.3563429660163647  0.1371635882714389  0.2274267715252045
  0.1618463871446208  0.8311249016485573  0.5982895820051539
  0.5713596293847277  0.6934667599519323  0.3566574232901707
 -0.0850464088034237  1.0509526092118562  0.3686597264205622
  0.0782379152366029  0.8759663369144446  0.4786393563477313
  0.0873087266278131  0.0111583377416791  0.2195234400654688
 -0.0664874722126698  0.3582140951302276  0.5726524913106199
  0.2776896280239481  0.5572229941245266  0.1910561677707693
  0.0295661113412330  0.2550711182490633  0.5098794433492924
  0.9545356889842315  0.4191104414482531  0.1986381938688537
  0.5985792641414780  0.2345748513037130  0.5006927881951466
  0.0884447259197149  0.0839320348839157  0.3114367557472822
  0.5954853970374581  0.1948207453442595  0.4117202267450801
  0.3987965223123144  0.4886795469100273  0.3330071184344492
  0.5811280591635413  0.0171821244124667  0.2361112854245741
  0.2046079597856334  0.7361565170100836  0.2508289679946206
  0.6557367850135162  0.2793582139414093  0.2355652874149485
 -0.0991862561645196  0.7632013596413572  0.5024604710660495
  0.4179491950022833  0.4034587569021401  0.4184392353012577
  0.4329616081071918  0.3022713700377342  0.5584706504678149
 -0.1212766908832715 -0.0346534464068324  0.4922457936486013
  0.7343270976662665  0.1313208708267385  0.3508591960869841
  0.7628793318564181  0.3897581110695431  0.4904165512567602
  0.1200665072168074  0.0402952516234780  0.5593173380249438
  0.7439165094852084  0.0718710286208471  0.5510593536814827
 -0.0866993441293586  0.3412033249114853  0.3222160395602949
  0.8379055744211551  0.6875555671761175  0.5837267589504314
  0.5819109112164037  0.4546626966050250  0.2786635824179851
  0.3335653023708046  0.4555795748045072  0.5036867628181844
  0.2188563605455486  1.0571169615071940  0.4364758792735797
  0.5336187633104942  0.8396219155603523  0.4101517108647903
  0.3290943468968425  0.1123261185633589  0.5677984654921373
  0.6526698948659643  0.5508584491393657  0.4234976961929886
  0.4851053359320538  0.6235095410275451  0.4807567911625661
  0.1208761467328047  0.7517162619853883  0.3716693184552801
  0.8615938001779443 -0.1351807233757183  0.3133085936687929
  0.6510664560096835 -0.0630636293590646  0.3185493298883235
  0.8529445887414233  0.2466922399257633  0.2476621528374671
  0.3753148470936361  0.1941646747568408  0.3965708101164850
  1.0128436933130780  0.1165193617302598  0.4475986084126624
  0.3597350101579332 -0.1008261872004882  0.2262344930638687
  0.0718531027801821  0.6502231445602794  0.5563972125232655
  0.0352044162547686  0.5028886664339853  0.6219725384786136
 -0.1889178381988563  0.5214805502121501  0.2981431104904420
  0.4883957040414829  0.6951485400142448  0.2781100273710220
  0.4667460871600240  0.5518486798433111  0.2200656314929921
 -0.0167676999890118  0.8044765532924527  0.2468193403643163
 -0.3300708685214363  0.9824320884602851  0.4444762204665154
 
 -0.85907902E-03 -0.94474865E-03  0.43856301E-02
  0.53394384E-02 -0.13149121E-02  0.39606755E-02
  0.22339842E-03  0.21814966E-02  0.45405745E-02
 -0.20682903E-02 -0.20631761E-02  0.39433428E-02
 -0.32345378E-02  0.11330456E-02 -0.19058766E-02
 -0.62681832E-02 -0.10459959E-02  0.43960758E-02
  0.48278932E-04 -0.73256964E-02 -0.26331410E-02
  0.29382613E-02 -0.16856547E-02  0.64214119E-02
  0.56343509E-02 -0.70706271E-02 -0.28360679E-02
 -0.41597876E-02  0.10311509E-02  0.70561164E-03
 -0.77849514E-02  0.12737544E-02 -0.13602392E-02
  0.61572715E-02  0.38310958E-02  0.75301352E-05
  0.27987250E-02  0.46075342E-03  0.21643731E-02
 -0.27129067E-02  0.52439017E-02  0.91562514E-02
  0.10233844E-02  0.45731837E-03  0.21755236E-02
  0.48659481E-02  0.11386225E-02 -0.16092860E-02
 -0.90633699E-02  0.46270828E-02 -0.57830856E-04
 -0.18566456E-02 -0.22328435E-03  0.18290003E-02
 -0.53385625E-02  0.14052224E-02 -0.18918196E-02
 -0.22622601E-03 -0.65251456E-02  0.32569868E-02
  0.28129973E-02 -0.15300048E-03 -0.31449920E-02
 -0.38407319E-02 -0.51982454E-02 -0.43823121E-02
  0.34594055E-02 -0.11706831E-02  0.22616211E-03
 -0.69999157E-03  0.18810037E-02 -0.85926329E-04
 -0.84610894E-03  0.33435231E-02  0.36137238E-02
  0.14031648E-03  0.18150414E-02  0.12903414E-02
 -0.50579160E-02 -0.38307223E-02 -0.11143359E-01
  0.15532316E-02  0.77897750E-02  0.82158110E-02
 -0.97694378E-03 -0.77521563E-03  0.67911947E-02
 -0.69977470E-02  0.72957323E-03 -0.10295321E-02
  0.22066272E-02  0.56439399E-02 -0.19643446E-02
  0.58190057E-02  0.85876766E-03  0.10460506E-03
 -0.19385021E-02  0.16098983E-02 -0.23313195E-02
  0.46970521E-03 -0.83626999E-03 -0.54767602E-03
 -0.25141359E-02 -0.35685688E-02 -0.32585691E-02
 -0.34019281E-03 -0.14102430E-02  0.19785107E-02
 -0.37762267E-02  0.95201939E-03 -0.79514751E-03
 -0.81589179E-03 -0.36238756E-02  0.14362275E-02
  0.44458321E-02  0.39540047E-02 -0.23806676E-02
  0.27318071E-02  0.23583962E-02  0.88414581E-03
 -0.34630553E-02 -0.10137960E-02 -0.34082738E-02
 -0.15135310E-03  0.27773544E-02  0.50540798E-02
 -0.19870665E-02  0.50640365E-02  0.14935055E-02
  0.47369008E-03 -0.26446411E-02 -0.41960837E-02
  0.58454930E-02 -0.94925329E-03 -0.43978398E-02
  0.17671948E-02 -0.95006309E-03 -0.29124449E-02
  0.49129400E-02 -0.10259743E-02  0.44825593E-02
  0.35671939E-02  0.15197054E-02  0.32241322E-02
 -0.52595881E-02 -0.49078771E-02  0.47147243E-02
  0.40668842E-02  0.28893363E-02  0.63282842E-02
 -0.27987663E-02 -0.17666754E-02  0.37188874E-03
 -0.82053275E-04 -0.10475722E-01 -0.20583209E-02
  0.17551265E-02 -0.69338549E-02 -0.14801618E-02
 -0.51996121E-02  0.28636922E-02  0.36175569E-02
  0.32735486E-02  0.79643077E-02 -0.14297669E-01
  0.43317884E-02 -0.69689821E-02  0.30325096E-01
 -0.16673606E-01 -0.13104476E-01  0.13987920E-01
  0.14419667E-02 -0.35312585E-02  0.43897691E-01
 -0.37666549E-01 -0.24705132E-01 -0.18437127E-01
  0.84721420E-02  0.16259462E-02  0.91679688E-02
 -0.64356386E-02 -0.10105514E-01 -0.17151708E-01
  0.81722660E-02 -0.89717017E-02 -0.34190986E-02
  0.23616278E-02 -0.23574048E-01  0.27425868E-01
  0.21313261E-01 -0.60067944E-02 -0.12743319E-01
 -0.46444426E-02 -0.20388978E-01 -0.17463469E-01
  0.11619676E-01 -0.20108329E-01 -0.18670961E-01
  0.16002372E-01 -0.64752853E-01 -0.16836923E-01
  0.41878581E-02  0.18803057E-01 -0.27523041E-01
  0.65251655E-03  0.15791531E-01  0.29503872E-02
 -0.26089875E-01 -0.38000170E-03  0.14929685E-01
  0.26712885E-02 -0.96498122E-03 -0.26599407E-02
 -0.44729760E-01  0.68443602E-02  0.10371283E-01
  0.18368385E-01 -0.14205612E-01 -0.30609744E-01
 -0.87357776E-02  0.11581732E-01  0.14825264E-02
  0.56721236E-02 -0.69231557E-02  0.18027769E-01
  0.93086438E-02 -0.16533715E-01  0.66419020E-02
  0.29139091E-01  0.21865611E-01  0.35708131E-02
 -0.24612213E-02 -0.64265634E-02 -0.16041212E-01
 -0.21640808E-01  0.20117970E-01  0.15497102E-01
 -0.13491150E-01  0.26754822E-02 -0.15224821E-01
 -0.23834398E-01  0.13669529E-01 -0.62060011E-02
 -0.83049266E-02  0.23029786E-01 -0.23780398E-02
 -0.30024345E-01  0.77570828E-02  0.45955594E-03
 -0.56606184E-02 -0.19655534E-02  0.13337391E-01
 -0.22792254E-02  0.11113462E-01 -0.42212162E-02
  0.15627904E-02 -0.73623597E-03 -0.35089539E-02
  0.24307354E-01 -0.42586032E-02 -0.27196988E-01
 -0.29620186E-01 -0.22592840E-01  0.45765281E-02
 -0.70372226E-02  0.20849324E-01 -0.16943941E-02
  0.34008092E-02 -0.20376124E-01  0.96623156E-02
 -0.13675655E-01  0.33903428E-02  0.95496386E-02
  0.13105259E-01 -0.19091892E-01  0.13317408E-01
  0.16811589E-02  0.91781753E-02 -0.17460404E-01
  0.16770985E-01 -0.16358382E-03  0.39105802E-02
 -0.19799160E-01 -0.19157545E-01 -0.30832166E-01
 -0.10973108E-01  0.73032409E-02 -0.11440796E-01
 -0.21666625E-01  0.54309510E-02 -0.14259860E-01
 -0.11407719E-01 -0.16111934E-01  0.27040420E-01
 -0.16798874E-01 -0.28158851E-02 -0.36944018E-01
 -0.26929827E-01  0.52344820E-02  0.42741887E-02
  0.14199741E-01 -0.18159421E-01 -0.16035872E-02
  0.11807396E-01  0.15359758E-01  0.94400279E-02
  0.20675049E-01 -0.24574245E-01  0.34591013E-01
  0.18901157E-01  0.27830870E-02 -0.10650516E-01
 -0.33383052E-01  0.33848609E-02 -0.10205091E-01
  0.23389957E-01  0.21213780E-01 -0.21638573E-01
  0.65611672E-02  0.11310072E-01  0.94654507E-02
  0.20767571E-01 -0.11013680E-01 -0.13560897E-01
  0.17144825E-02  0.20213383E-01  0.32346848E-01
  0.13978966E-01  0.85534933E-02  0.98118929E-02
  0.14048599E-01 -0.71379214E-02  0.29831578E-02
  0.27129430E-01  0.82030736E-02  0.90788563E-02
 -0.85937832E-02  0.47067988E-02 -0.19633771E-01
  0.13337843E-01 -0.48292430E-02 -0.21369984E-01
 -0.83528350E-02  0.25094011E-01  0.39063996E-01
  0.36658870E-01  0.10848961E-01 -0.15555980E-01
  0.31423234E-01 -0.54950781E-01 -0.55465027E-02
 -0.81515375E-02  0.74390433E-02  0.18773819E-01
 -0.13865261E-02  0.25819237E-01 -0.77691409E-03
  0.99553755E-02  0.12246145E-01  0.55650055E-02
 -0.35782423E-02 -0.11364785E-01 -0.26568401E-01
  0.94871813E-02  0.22080493E-01 -0.16147451E-01
  0.99488544E-02  0.10471924E-01 -0.15093758E-01
  0.57242706E-02  0.67416695E-03  0.25951384E-02
 -0.20182013E-01  0.17996603E-01 -0.30811243E-02
 -0.33143382E-02  0.74466087E-02  0.91539232E-02
  0.18752610E-01 -0.41227864E-02 -0.70408621E-02
 -0.23291989E-01  0.23092204E-01 -0.12838409E-01
 -0.68296280E-02  0.25277990E-01 -0.15862973E-01
  0.10741761E-02  0.32692923E-02 -0.45627849E-03
  0.87141244E-02 -0.79319462E-02  0.18458330E-01
 -0.56995381E-02 -0.25290491E-01 -0.27423862E-02
 -0.21531567E-01 -0.33472819E-02 -0.10961361E-01
 -0.14355631E-02 -0.84661551E-02 -0.60759964E-02
  0.10407401E-01  0.22946751E-01 -0.29324686E-01
 -0.35624387E-01 -0.10922435E-01 -0.19980856E-01
 -0.54751324E-02  0.12053427E-01 -0.14360402E-01
 -0.11627574E-01 -0.26349042E-01  0.16312087E-02
  0.57951322E-02  0.18911907E-01 -0.24963784E-01
 -0.22140979E-01 -0.15060406E-01  0.10968776E-01
 -0.22680946E-02 -0.16405808E-01 -0.94682385E-02
 -0.26657008E-01  0.12411121E-01 -0.25845340E-01
  0.47553246E-04 -0.14172429E-01 -0.31907498E-02
  0.29730750E-02 -0.46474632E-02  0.20680765E-01
  0.57458236E-01  0.52167493E-02  0.16635903E-01
  0.64672771E-03 -0.17678894E-01  0.29648856E-01
  0.98338955E-02 -0.25789459E-02 -0.19952777E-01
  0.80449203E-02  0.17990503E-01  0.33145092E-01
 -0.10959292E-01  0.10559019E-01 -0.99616818E-02
  0.11394034E-01  0.80882068E-03 -0.11937149E-01
 -0.47592794E-02 -0.10883768E-02 -0.39166863E-01
 -0.95368488E-02 -0.13810595E-01 -0.23661272E-01
 -0.17454248E-01  0.23276285E-01 -0.88060070E-02
 -0.82744126E-02 -0.54883317E-02  0.30415944E-01
  0.12019880E-01 -0.11029798E-01 -0.85327914E-03
 -0.13655326E-01 -0.23378918E-01  0.38110160E-02
  0.24450304E-01 -0.93996480E-02 -0.16653737E-01
 -0.65371331E-02  0.40319189E-02  0.46422099E-02
 -0.48504993E-02  0.14119205E-01  0.11458902E-01
  0.42100492E-02 -0.36564448E-01 -0.22501584E-02
  0.24775287E-01  0.12089499E-01 -0.36560561E-01
 -0.55991085E-02  0.16003272E-01 -0.44033695E-02
 -0.17122862E-01  0.10448163E-01 -0.27241612E-02
  0.10078501E-02  0.71768260E-02  0.92946905E-02
  0.73382981E-02 -0.10373104E-02  0.15040635E-02
 -0.60236486E-02 -0.22516275E-03 -0.39430260E-01
 -0.59220327E-02  0.10516244E-01 -0.46628769E-01
  0.10777386E-01  0.14294314E-02 -0.75923130E-02
  0.11095270E-01  0.20255946E-01 -0.30157982E-01
 -0.93525184E-02  0.63886866E-02  0.44074813E-01
  0.29365268E-01 -0.68931200E-02 -0.29760482E-03
 -0.10370696E-01  0.31036533E-02  0.16344518E-01
 -0.23189468E-02 -0.74288501E-02  0.26155269E-01
 -0.11366476E-01 -0.12399050E-01  0.65537714E-02
 -0.10327319E-01  0.28636420E-01 -0.39998424E-01
 -0.17843976E-01  0.33368896E-01 -0.46085377E-02
  0.18233216E-01 -0.12606400E-01  0.18903207E-01
 -0.16268646E-01 -0.33664643E-02 -0.37738004E-02
 -0.51981910E-01  0.21730795E-01  0.49572493E-02
 -0.22918142E-02  0.24477250E-01  0.16404631E-02
 -0.81091646E-02 -0.16725369E-02 -0.25172011E-01
 -0.12699277E-01 -0.13471603E-01 -0.12661938E-01
 -0.74213447E-02 -0.44111170E-01 -0.35984323E-01
  0.42588154E-01 -0.14702065E-01  0.12357846E-01
 -0.18712766E-01  0.67494346E-02 -0.69410890E-02
  0.16346181E-01 -0.15658759E-01 -0.35679281E-01
  0.49585285E-02 -0.82084366E-02  0.14593190E-01
 -0.12732367E-01  0.11549883E-01  0.37573627E-02
  0.65812223E-02  0.10815150E-01  0.30444494E-01
  0.16409446E-01 -0.31253980E-01 -0.29550544E-02
  0.14077083E-01  0.25380150E-02  0.80651864E-02
  0.65091695E-02 -0.18893537E-02 -0.84057019E-02
  0.15192211E-01 -0.13395225E-02  0.47897794E-02
 -0.24153753E-01 -0.22775437E-02  0.67115057E-03
  0.59259172E-02 -0.73669313E-02 -0.31468492E-01
 -0.27215457E-01  0.15303433E-01 -0.35056000E-02
 -0.46762276E-02 -0.17995602E-01  0.12270974E-02
 -0.80953112E-02 -0.33188687E-02  0.46329890E-02
  0.39183120E-02  0.40619487E-03 -0.10101669E-01
 -0.45270523E-02 -0.10488214E-01 -0.16961280E-01
 -0.17555646E-01 -0.23731895E-01  0.48751395E-02
  0.84266488E-02  0.47981753E-02  0.22482204E-02
 -0.85273819E-02 -0.17461432E-01  0.21144671E-01
  0.10061289E-02 -0.14721826E-01  0.25845077E-01
 -0.12728784E-01 -0.12942693E-02 -0.82828805E-02
  0.46412179E-02  0.90189127E-03  0.10739598E-03
  0.23855252E-02  0.13809403E-02 -0.18947864E-02
 -0.35899390E-02  0.82761373E-02 -0.24453662E-02
  0.57027237E-02  0.31854129E-02  0.20666942E-03
 -0.66361367E-02 -0.41931288E-02  0.36063043E-02
  0.11234552E-02 -0.16067413E-02  0.35579633E-02
 -0.43633406E-02 -0.44205213E-02  0.73009652E-02
  0.46193634E-02 -0.16887140E-02 -0.32218608E-02
 -0.37788477E-02  0.50415392E-02  0.20824042E-02
 -0.72332796E-02  0.53078741E-02  0.18790854E-02
 -0.34370512E-02  0.16698986E-02  0.64837326E-03
 -0.18091351E-02  0.40360754E-02  0.59512010E-02
  0.40166935E-03 -0.94465295E-03  0.23063203E-02
  0.17268879E-02 -0.10691697E-02 -0.12309073E-02
 -0.20357384E-02 -0.78842312E-03  0.13767308E-02
  0.94343009E-03 -0.49511938E-02 -0.49710685E-02
  0.55377293E-02 -0.10719656E-02 -0.30948918E-02
  0.17151915E-02  0.55036542E-02  0.10334370E-02
  0.40240785E-02 -0.57978148E-03  0.52099325E-02
  0.66060931E-02  0.17670491E-02 -0.72078867E-02
 -0.42550136E-02 -0.27151377E-02 -0.50512765E-02
  0.26228807E-02  0.56093818E-02  0.63649049E-02
 -0.61003895E-03 -0.86204816E-03 -0.25213262E-02
 -0.27098758E-02  0.13767684E-02  0.34801673E-02
 -0.21262119E-02 -0.24059500E-03  0.11607791E-02
 -0.63807034E-03  0.70220039E-02  0.31304396E-02
  0.76146776E-03 -0.83834295E-03  0.86608674E-03
 -0.56424866E-02 -0.46858346E-02 -0.48018976E-02
 -0.37219541E-02  0.63886424E-02 -0.61253340E-02
 -0.54023949E-02 -0.88567679E-03  0.16702160E-02
 -0.15308229E-02 -0.19160955E-04  0.50029253E-02
  0.21224186E-02 -0.45756746E-02  0.26642516E-02
  0.27052347E-02 -0.43343864E-03  0.14630907E-02
 -0.63596885E-02  0.91017965E-03 -0.13857109E-02
  0.48477867E-02  0.33805567E-02 -0.17936479E-02
  0.16522207E-02 -0.10749720E-02  0.66178023E-02
  0.75965385E-02  0.23796233E-02  0.30068030E-02
 -0.17209074E-02  0.15855800E-02  0.40943902E-02
  0.43745134E-02 -0.46343295E-02  0.25029713E-02
 -0.46266606E-02 -0.16116426E-02  0.13945137E-02
 -0.41245700E-03 -0.48254765E-02  0.28364551E-02
 -0.17033534E-02 -0.53873831E-02 -0.72438556E-02
  0.12517952E-03 -0.18654805E-02  0.22640076E-02
  0.14144955E-02 -0.34179270E-02  0.78211200E-02
  0.62951194E-02 -0.48319615E-02 -0.87600087E-02
 -0.46781398E-02  0.47725532E-02  0.31555167E-03
  0.95761894E-03 -0.27635674E-02 -0.18514389E-03
 -0.43800602E-02 -0.29431621E-02 -0.29353825E-02
 -0.43992650E-02 -0.16435552E-02 -0.41349428E-02
 -0.46978577E-02  0.37781622E-02 -0.58359202E-02
  0.15892982E-03  0.81579082E-02 -0.24350158E-03
 -0.33205740E-02  0.23037788E-02  0.72948801E-02
  0.40567185E-02  0.16119323E-02 -0.30007516E-02
  0.68308081E-02  0.18045424E-02 -0.11811599E-02
 -0.35019507E-03 -0.14464175E-02  0.50990111E-02
  0.48304002E-02  0.11137442E-02  0.68626781E-02
  0.24835759E-02 -0.39512271E-02 -0.14437904E-03
  0.16385782E-02 -0.61619931E-03  0.20830064E-02
 -0.68291165E-02 -0.60689815E-02  0.36375908E-02
  0.87900899E-02 -0.25593581E-02 -0.18470972E-02
 -0.32169179E-02  0.81389506E-02 -0.33463596E-02
 -0.11007137E-02 -0.22125356E-02  0.72863987E-02
  0.66716653E-02 -0.19476390E-03 -0.74369874E-02
  0.65727255E-03 -0.39903014E-02 -0.49303793E-02
 -0.15768973E-02 -0.40637469E-02 -0.38435615E-02
 -0.47627504E-02  0.11460165E-02 -0.65721574E-02
 -0.36199720E-02 -0.49066622E-02  0.34122855E-02
  0.63061928E-02  0.20123616E-02  0.34584607E-02
 -0.45934508E-02  0.50532271E-02 -0.77464816E-02
  0.27645520E-02 -0.18605705E-02 -0.50243520E-02
  0.47942471E-02  0.63031341E-02  0.21547989E-02
  0.29869447E-02  0.43839161E-02 -0.30556927E-02
  0.14567164E-02  0.96326247E-03 -0.70780946E-02
  0.77164688E-02 -0.26099099E-03 -0.10238705E-02
  0.57925117E-02  0.23788432E-02 -0.82391226E-02
 
           1
   1.00000000000000     
  0.95008074E+01 -0.29423669E-02 -0.35853475E-02  0.95040713E+01
  0.10904614E+00  0.39178398E-01  0.98396350E-01
  0.20856895E+00  0.20786530E+00  0.94302231E-01
  0.10893764E+00  0.15050691E+00  0.98143035E-01
  0.20678073E+00  0.98228641E+00  0.98204627E-01
  0.30614839E+00  0.38058003E-01  0.98686489E-01
  0.40843897E+00  0.20207321E+00  0.94694548E-01
  0.30926779E+00  0.14990586E+00  0.95113147E-01
  0.40594901E+00  0.98097827E+00  0.10367316E+00
  0.51149454E+00  0.35705332E-01  0.10388737E+00
  0.60387263E+00  0.20207539E+00  0.12317351E+00
  0.50623370E+00  0.14712347E+00  0.10570048E+00
  0.61108253E+00  0.98136224E+00  0.10752410E+00
  0.70722434E+00  0.40573105E-01  0.11054037E+00
  0.80512412E+00  0.20897420E+00  0.10875093E+00
  0.70803190E+00  0.14878259E+00  0.11461160E+00
  0.80931137E+00  0.98347349E+00  0.10483342E+00
  0.90557300E+00  0.43237287E-01  0.10051393E+00
  0.76162272E-02  0.20587297E+00  0.98209962E-01
  0.90586957E+00  0.15350859E+00  0.10418794E+00
  0.85451894E-02  0.98735147E+00  0.96359667E-01
  0.10351182E+00  0.37213021E+00  0.95378500E-01
  0.20582244E+00  0.53902199E+00  0.94226188E-01
  0.10327178E+00  0.48194193E+00  0.96942918E-01
  0.20692661E+00  0.31982133E+00  0.94553691E-01
  0.30729780E+00  0.37291467E+00  0.90883939E-01
  0.40399509E+00  0.54160867E+00  0.88938338E-01
  0.30815239E+00  0.48350823E+00  0.90523629E-01
  0.40935195E+00  0.31163762E+00  0.82863079E-01
  0.81069807E+00  0.54255391E+00  0.92794823E-01
  0.80734418E+00  0.31456003E+00  0.10339793E+00
  0.90501596E+00  0.37057776E+00  0.99575494E-01
  0.70502378E-02  0.53954948E+00  0.95113921E-01
  0.90664984E+00  0.48269730E+00  0.93940680E-01
  0.38872819E-02  0.31670489E+00  0.98170369E-01
  0.10493066E+00  0.70651512E+00  0.97563806E-01
  0.20495859E+00  0.87212342E+00  0.98297866E-01
  0.10562687E+00  0.81749760E+00  0.98133616E-01
  0.20823665E+00  0.65063877E+00  0.94541484E-01
  0.30974950E+00  0.70687678E+00  0.96396220E-01
  0.40657617E+00  0.87427043E+00  0.10263069E+00
  0.30550934E+00  0.81772422E+00  0.99274852E-01
  0.40847325E+00  0.64842221E+00  0.95518486E-01
  0.50945654E+00  0.70732005E+00  0.99433140E-01
  0.61123494E+00  0.87007880E+00  0.10697289E+00
  0.50546144E+00  0.81817493E+00  0.10611846E+00
  0.60902506E+00  0.65631880E+00  0.97006680E-01
  0.70881112E+00  0.70514482E+00  0.97446312E-01
  0.80961473E+00  0.87356918E+00  0.10236951E+00
  0.71262597E+00  0.81461032E+00  0.10308730E+00
  0.80872837E+00  0.65189369E+00  0.93879830E-01
  0.90604401E+00  0.70808494E+00  0.95703224E-01
  0.43587634E-02  0.87344037E+00  0.96534673E-01
  0.90688615E+00  0.81964239E+00  0.98657393E-01
  0.28598867E-02  0.65109910E+00  0.95430424E-01
  0.60822295E+00  0.57400958E+00  0.91206587E-01
  0.47842708E+00  0.49690875E+00  0.86794999E-01
  0.72858154E+00  0.35523380E+00  0.10704859E+00
  0.73332720E+00  0.50188983E+00  0.93387322E-01
  0.29285127E+00  0.40930165E+00  0.24682421E+00
  0.55569075E+00  0.17083866E+00  0.31148001E+00
  0.43328244E+00  0.16473225E+00  0.28637426E+00
  0.37441472E+00  0.92221945E+00  0.49853957E+00
  0.59132766E-01  0.22118050E+00  0.40810659E+00
  0.68737752E-01  0.34236491E+00  0.40990097E+00
  0.77922072E+00  0.87706682E+00  0.31506814E+00
  0.77535445E+00  0.61919665E+00  0.41508954E+00
  0.88622133E+00  0.66439382E+00  0.39790873E+00
  0.53330031E+00  0.92737508E+00  0.57331387E+00
  0.63345353E+00  0.86910199E+00  0.59741592E+00
  0.23618535E-01  0.41026679E-02  0.68866924E+00
  0.46897781E-01  0.28628254E-01  0.63816203E+00
  0.17391646E+00  0.25605767E+00  0.34243806E+00
  0.25188052E+00  0.28210038E+00  0.30152974E+00
  0.36370261E+00  0.72540312E+00  0.34281196E+00
  0.33816818E+00  0.60034727E+00  0.33997296E+00
  0.79199286E+00  0.68192103E+00  0.18773173E+00
  0.74191742E+00  0.56588614E+00  0.58137692E+00
  0.65875505E+00  0.47089135E+00  0.59038275E+00
  0.38773097E+00  0.89498471E+00  0.29116542E+00
  0.32867025E+00  0.90910633E+00  0.33630489E+00
  0.54754777E+00  0.80213655E+00  0.18554421E+00
  0.57943721E+00  0.88361831E+00  0.22182627E+00
  0.86474871E+00  0.12803304E+00  0.58841958E+00
  0.47416702E+00  0.32889331E+00  0.17454699E+00
  0.36576730E+00  0.28485895E+00  0.16258757E+00
  0.81995133E+00  0.20481147E-01  0.19843255E+00
  0.82143048E+00  0.11222175E+00  0.23564781E+00
  0.22750327E+00  0.65762897E+00  0.46050915E+00
  0.31690716E+00  0.69651941E+00  0.42273260E+00
  0.58870576E+00  0.89259832E+00  0.33026280E+00
  0.32357376E+00  0.83746618E+00  0.46582985E+00
  0.73179920E+00  0.34299354E+00  0.35439086E+00
  0.63652619E+00  0.32818975E+00  0.38902441E+00
  0.92345189E+00  0.40816656E+00  0.47054946E+00
  0.92559156E+00  0.50980338E+00  0.44684349E+00
  0.52241534E+00  0.39413633E+00  0.60892452E+00
  0.55570716E+00  0.43204126E+00  0.65659096E+00
  0.14448329E+00  0.98617735E+00  0.34157630E+00
  0.87255100E+00  0.73988447E+00  0.33270236E+00
  0.87079118E+00  0.61637215E+00  0.32749507E+00
  0.81785667E-01  0.49837823E+00  0.46883882E+00
  0.11648214E+00  0.57713197E+00  0.50777092E+00
  0.17973007E-01  0.43192349E+00  0.30050350E+00
  0.51577743E-01  0.54876263E+00  0.28340965E+00
  0.38129558E+00  0.20045882E+00  0.21305578E+00
  0.28221128E+00  0.15228676E+00  0.23777462E+00
  0.14494830E+00  0.89515272E+00  0.58251206E+00
  0.13951862E+00  0.83994309E+00  0.62756204E+00
  0.51683085E+00  0.68021463E+00  0.30892452E+00
  0.95080771E+00  0.61925165E-01  0.39991818E+00
  0.96813602E+00  0.69447669E-01  0.34587834E+00
  0.12979695E+00  0.84521112E+00  0.45644277E+00
  0.24607681E-01  0.81891103E+00  0.48434664E+00
  0.74005761E-01  0.93794224E+00  0.22733138E+00
  0.64855940E-01  0.27177953E-01  0.19111891E+00
  0.74153938E+00  0.98251698E+00  0.46058990E+00
  0.96302115E+00  0.41399922E+00  0.59449213E+00
  0.85482384E+00  0.37935409E+00  0.57310639E+00
  0.27071025E+00  0.58001310E+00  0.15820037E+00
  0.25383515E+00  0.62098179E+00  0.21010593E+00
  0.10511993E+00  0.25428144E+00  0.51783353E+00
  0.99549687E+00  0.30472639E+00  0.53117430E+00
  0.60091256E+00  0.20085047E+00  0.47085895E+00
  0.66528329E+00  0.28193621E+00  0.49881240E+00
  0.66167504E-01  0.72038456E-01  0.27902155E+00
  0.14603638E+00  0.14251146E+00  0.30936638E+00
  0.64503323E+00  0.16422412E+00  0.38820569E+00
  0.27641552E+00  0.49232490E-02  0.44842793E+00
  0.31615584E+00  0.15298413E+00  0.41345170E+00
  0.34900282E+00  0.43530596E+00  0.31829308E+00
  0.41563184E+00  0.46490081E+00  0.36479274E+00
  0.65914482E+00  0.39145667E-01  0.22547982E+00
  0.52647709E+00  0.63901974E-01  0.22608237E+00
  0.12605152E+00  0.75478946E+00  0.25110840E+00
  0.21288516E+00  0.72729622E+00  0.28233843E+00
  0.59267262E+00  0.23173215E+00  0.24694647E+00
  0.19716683E+00  0.43041291E+00  0.27427355E+00
  0.86778972E+00  0.72159755E+00  0.47692300E+00
  0.89053715E+00  0.84456028E+00  0.50385916E+00
  0.38358012E+00  0.43225182E+00  0.44638284E+00
  0.38789305E+00  0.33233457E+00  0.41688242E+00
  0.40331928E+00  0.35601228E+00  0.53912810E+00
  0.49803135E+00  0.27536706E+00  0.54052640E+00
  0.84598722E+00  0.20313715E-01  0.51067373E+00
  0.70976802E+00  0.61312709E-01  0.34422020E+00
  0.71829271E+00  0.41025055E+00  0.46516257E+00
  0.72644590E+00  0.42403565E+00  0.51565294E+00
  0.50035928E-01  0.73002241E-01  0.56924966E+00
  0.13287245E+00  0.32368780E-01  0.52660524E+00
  0.69915776E+00  0.14370060E-01  0.56338304E+00
  0.90491396E+00  0.28630165E+00  0.29872192E+00
  0.94651817E+00  0.31239336E+00  0.34919836E+00
  0.84918324E+00  0.73014738E+00  0.55571087E+00
  0.89266946E+00  0.69684778E+00  0.60728661E+00
  0.60552002E+00  0.38141263E+00  0.27142976E+00
  0.52194962E+00  0.44637282E+00  0.30270705E+00
  0.73284171E+00  0.52414091E+00  0.29954106E+00
  0.26032323E+00  0.48471128E+00  0.49662980E+00
  0.38555260E+00  0.51920552E+00  0.50079052E+00
  0.35266594E+00  0.86670386E+00  0.57440908E+00
  0.19460362E+00  0.16666200E-01  0.40635214E+00
  0.56208917E+00  0.75402510E+00  0.37809764E+00
  0.46523902E+00  0.84907229E+00  0.42995216E+00
  0.24782219E+00  0.10901821E+00  0.56578342E+00
  0.34929773E+00  0.18752903E+00  0.56762218E+00
  0.58744186E+00  0.57091235E+00  0.44071467E+00
  0.63874893E+00  0.48843217E+00  0.40326950E+00
  0.52419926E+00  0.65909131E+00  0.50390618E+00
  0.44148033E+00  0.67153731E+00  0.46037141E+00
  0.39302051E+00  0.55051753E+00  0.20251783E+00
  0.54325946E-01  0.71169758E+00  0.36836626E+00
  0.18027593E+00  0.71333755E+00  0.35836716E+00
  0.32404458E+00  0.96511012E+00  0.22503241E+00
  0.30819037E+00  0.84544299E+00  0.23609546E+00
  0.64203691E+00  0.28562144E+00  0.20101810E+00
  0.88195724E+00  0.27517277E+00  0.21965770E+00
  0.89474600E+00  0.91716174E+00  0.33435971E+00
  0.61041524E+00  0.94905860E+00  0.28946015E+00
  0.33179020E+00  0.19753364E+00  0.36771552E+00
  0.15398109E+00  0.87333663E+00  0.36253585E+00
  0.76839820E+00  0.27474769E+00  0.24644699E+00
  0.51932332E+00  0.16926198E+00  0.40627970E+00
  0.81051313E+00  0.11194086E+00  0.36197434E+00
  0.16080541E-01  0.16902541E+00  0.47401260E+00
  0.87258677E-01  0.90975390E-01  0.44653956E+00
  0.11338939E+00  0.71393254E+00  0.56141971E+00
  0.94657132E-02  0.67448217E+00  0.53728454E+00
  0.16015308E-01  0.43222980E+00  0.21957949E+00
  0.10865891E+00  0.48973804E+00  0.63182457E+00
  0.39810397E-01  0.55465966E+00  0.59610945E+00
  0.65660536E+00  0.59190216E-01  0.43825333E+00
  0.69172095E+00  0.12826934E+00  0.54531384E+00
  0.83183134E+00  0.45583462E+00  0.31241066E+00
  0.57956552E+00  0.62476391E+00  0.37227776E+00
  0.52774224E+00  0.75469733E+00  0.25880146E+00
  0.46973635E+00  0.61774465E+00  0.24741013E+00
  0.91744446E+00  0.48763904E+00  0.19557230E+00
  0.49744172E+00  0.49097935E+00  0.23584972E+00
  0.93942688E+00  0.76961096E+00  0.22176878E+00
  0.94281792E+00  0.99498131E+00  0.47825640E+00
  0.38978309E+00  0.99118055E+00  0.57067611E+00
  0.81392622E+00  0.62624110E+00  0.23313669E+00
  0.94835779E+00  0.21676632E+00  0.58935488E+00
  0.92793482E+00  0.82873802E+00  0.26987974E+00
  0.58559898E+00  0.88816587E+00  0.42707427E+00
  0.49900886E+00  0.35321314E+00  0.72362961E-01
  0.60002072E+00  0.28488471E+00  0.14619021E+00
  0.26341097E+00  0.38672697E+00  0.27486379E+00
  0.49920827E+00  0.21128315E+00  0.29536742E+00
  0.40070139E+00  0.91816729E+00  0.55811080E+00
  0.91205460E-01  0.28238248E+00  0.39206663E+00
  0.85146979E+00  0.63602504E+00  0.42560256E+00
  0.61342064E+00  0.92342097E+00  0.57637747E+00
  0.56488739E-01  0.97498565E+00  0.66225718E+00
  0.23051712E+00  0.22542034E+00  0.32086885E+00
  0.30739852E+00  0.66952172E+00  0.34982941E+00
  0.84477436E+00  0.64113424E+00  0.20414882E+00
  0.71159392E+00  0.49917452E+00  0.56745718E+00
  0.40054604E+00  0.89231751E+00  0.32272662E+00
  0.59116719E+00  0.81108603E+00  0.21266997E+00
  0.94532682E+00  0.14138905E+00  0.59284906E+00
  0.40284615E+00  0.31963708E+00  0.18775221E+00
  0.78524632E+00  0.48481881E-01  0.22494975E+00
  0.29081452E+00  0.70684747E+00  0.45364853E+00
  0.35850216E+00  0.91197220E+00  0.46668214E+00
  0.68803243E+00  0.37970312E+00  0.37807046E+00
  0.96285309E+00  0.44177700E+00  0.44752908E+00
  0.54295824E+00  0.45650578E+00  0.62577654E+00
  0.18774009E+00  0.94773357E+00  0.36377918E+00
  0.91055623E+00  0.67460956E+00  0.34388431E+00
  0.14525581E+00  0.54153803E+00  0.48097670E+00
  0.67193080E-01  0.47060865E+00  0.28004370E+00
  0.35588413E+00  0.13679693E+00  0.22726671E+00
  0.16154373E+00  0.83162480E+00  0.59808540E+00
  0.57092032E+00  0.69339746E+00  0.35671310E+00
  0.91482911E+00  0.50951110E-01  0.36882649E+00
  0.78410505E-01  0.87560830E+00  0.47872816E+00
  0.87528709E-01  0.11124422E-01  0.21957221E+00
  0.93299537E+00  0.35828531E+00  0.57260630E+00
  0.27808384E+00  0.55748751E+00  0.19099638E+00
  0.29700466E-01  0.25498700E+00  0.51010004E+00
  0.95515342E+00  0.41929664E+00  0.19873842E+00
  0.59843932E+00  0.23469892E+00  0.50082927E+00
  0.88800450E-01  0.83569411E-01  0.31152019E+00
  0.59510917E+00  0.19469464E+00  0.41176671E+00
  0.39876298E+00  0.48830197E+00  0.33310167E+00
  0.58098955E+00  0.16760576E-01  0.23586982E+00
  0.20461814E+00  0.73601055E+00  0.25090443E+00
  0.65585181E+00  0.27909077E+00  0.23582599E+00
  0.90132565E+00  0.76282327E+00  0.50216847E+00
  0.41756878E+00  0.40383220E+00  0.41844975E+00
  0.43303948E+00  0.30205513E+00  0.55846448E+00
  0.87836713E+00  0.96511626E+00  0.49214795E+00
  0.73396936E+00  0.13119227E+00  0.35072136E+00
  0.76249731E+00  0.39005374E+00  0.49022202E+00
  0.12007943E+00  0.40933586E-01  0.55930922E+00
  0.74364649E+00  0.72051293E-01  0.55130252E+00
  0.91363054E+00  0.34132945E+00  0.32211601E+00
  0.83846104E+00  0.68769677E+00  0.58368739E+00
  0.58188243E+00  0.45454952E+00  0.27883355E+00
  0.33395810E+00  0.45566672E+00  0.50391552E+00
  0.21905832E+00  0.56807789E-01  0.43647107E+00
  0.53375201E+00  0.83957370E+00  0.41022114E+00
  0.32853902E+00  0.11185124E+00  0.56791972E+00
  0.65338468E+00  0.55065819E+00  0.42343613E+00
  0.48484374E+00  0.62414639E+00  0.48064525E+00
  0.12078664E+00  0.75154314E+00  0.37191220E+00
  0.86213632E+00  0.86480404E+00  0.31306069E+00
  0.65111990E+00  0.93662414E+00  0.31838498E+00
  0.85281636E+00  0.24637426E+00  0.24753403E+00
  0.37492755E+00  0.19425435E+00  0.39635174E+00
  0.12549327E-01  0.11613543E+00  0.44771235E+00
  0.36024781E+00  0.89933127E+00  0.22634978E+00
  0.71479576E-01  0.65061855E+00  0.55613900E+00
  0.35429222E-01  0.50274308E+00  0.62180506E+00
  0.81147202E+00  0.52197375E+00  0.29821494E+00
  0.48863859E+00  0.69549157E+00  0.27800817E+00
  0.46686454E+00  0.55192405E+00  0.21982970E+00
  0.98385978E+00  0.80445613E+00  0.24678521E+00
  0.67040016E+00  0.98261823E+00  0.44420158E+00
  0.00000000E+00  0.00000000E+00  0.00000000E+00
  0.00000000E+00  0.00000000E+00  0.00000000E+00
  0.00000000E+00  0.00000000E+00  0.00000000E+00
  0.00000000E+00  0.00000000E+00  0.00000000E+00
  0.00000000E+00  0.00000000E+00  0.00000000E+00
  0.00000000E+00  0.00000000E+00  0.00000000E+00
  0.00000000E+00  0.00000000E+00  0.00000000E+00
  0.00000000E+00  0.00000000E+00  0.00000000E+00
  0.00000000E+00  0.00000000E+00  0.00000000E+00
  0.00000000E+00  0.00000000E+00  0.00000000E+00
  0.00000000E+00  0.00000000E+00  0.00000000E+00
  0.00000000E+00  0.00000000E+00  0.00000000E+00
  0.00000000E+00  0.00000000E+00  0.00000000E+00
  0.00000000E+00  0.00000000E+00  0.00000000E+00
  0.00000000E+00  0.00000000E+00  0.00000000E+00
  0.00000000E+00  0.00000000E+00  0.00000000E+00
  0.00000000E+00  0.00000000E+00  0.00000000E+00
  0.00000000E+00  0.00000000E+00  0.00000000E+00
  0.00000000E+00  0.00000000E+00  0.00000000E+00
  0.00000000E+00  0.00000000E+00  0.00000000E+00
  0.00000000E+00  0.00000000E+00  0.00000000E+00
  0.00000000E+00  0.00000000E+00  0.00000000E+00
  0.00000000E+00  0.00000000E+00  0.00000000E+00
  0.00000000E+00  0.00000000E+00  0.00000000E+00
  0.00000000E+00  0.00000000E+00  0.00000000E+00
  0.00000000E+00  0.00000000E+00  0.00000000E+00
  0.00000000E+00  0.00000000E+00  0.00000000E+00
  0.00000000E+00  0.00000000E+00  0.00000000E+00
  0.00000000E+00  0.00000000E+00  0.00000000E+00
  0.00000000E+00  0.00000000E+00  0.00000000E+00
  0.00000000E+00  0.00000000E+00  0.00000000E+00
  0.00000000E+00  0.00000000E+00  0.00000000E+00
  0.00000000E+00  0.00000000E+00  0.00000000E+00
  0.00000000E+00  0.00000000E+00  0.00000000E+00
  0.00000000E+00  0.00000000E+00  0.00000000E+00
  0.00000000E+00  0.00000000E+00  0.00000000E+00
  0.00000000E+00  0.00000000E+00  0.00000000E+00
  0.00000000E+00  0.00000000E+00  0.00000000E+00
  0.00000000E+00  0.00000000E+00  0.00000000E+00
  0.00000000E+00  0.00000000E+00  0.00000000E+00
  0.00000000E+00  0.00000000E+00  0.00000000E+00
  0.00000000E+00  0.00000000E+00  0.00000000E+00
  0.00000000E+00  0.00000000E+00  0.00000000E+00
  0.00000000E+00  0.00000000E+00  0.00000000E+00
  0.00000000E+00  0.00000000E+00  0.00000000E+00
  0.00000000E+00  0.00000000E+00  0.00000000E+00
  0.00000000E+00  0.00000000E+00  0.00000000E+00
  0.00000000E+00  0.00000000E+00  0.00000000E+00
  0.00000000E+00  0.00000000E+00  0.00000000E+00
  0.00000000E+00  0.00000000E+00  0.00000000E+00
  0.00000000E+00  0.00000000E+00  0.00000000E+00
  0.00000000E+00  0.00000000E+00  0.00000000E+00
  0.00000000E+00  0.00000000E+00  0.00000000E+00
  0.00000000E+00  0.00000000E+00  0.00000000E+00
  0.00000000E+00  0.00000000E+00  0.00000000E+00
  0.00000000E+00  0.00000000E+00  0.00000000E+00
  0.00000000E+00  0.00000000E+00  0.00000000E+00
  0.00000000E+00  0.00000000E+00  0.00000000E+00
  0.00000000E+00  0.00000000E+00  0.00000000E+00
  0.00000000E+00  0.00000000E+00  0.00000000E+00
  0.00000000E+00  0.00000000E+00  0.00000000E+00
  0.00000000E+00  0.00000000E+00  0.00000000E+00
  0.00000000E+00  0.00000000E+00  0.00000000E+00
  0.00000000E+00  0.00000000E+00  0.00000000E+00
  0.00000000E+00  0.00000000E+00  0.00000000E+00
  0.00000000E+00  0.00000000E+00  0.00000000E+00
  0.00000000E+00  0.00000000E+00  0.00000000E+00
  0.00000000E+00  0.00000000E+00  0.00000000E+00
  0.00000000E+00  0.00000000E+00  0.00000000E+00
  0.00000000E+00  0.00000000E+00  0.00000000E+00
  0.00000000E+00  0.00000000E+00  0.00000000E+00
  0.00000000E+00  0.00000000E+00  0.00000000E+00
  0.00000000E+00  0.00000000E+00  0.00000000E+00
  0.00000000E+00  0.00000000E+00  0.00000000E+00
  0.00000000E+00  0.00000000E+00  0.00000000E+00
  0.00000000E+00  0.00000000E+00  0.00000000E+00
  0.00000000E+00  0.00000000E+00  0.00000000E+00
  0.00000000E+00  0.00000000E+00  0.00000000E+00
  0.00000000E+00  0.00000000E+00  0.00000000E+00
  0.00000000E+00  0.00000000E+00  0.00000000E+00
  0.00000000E+00  0.00000000E+00  0.00000000E+00
  0.00000000E+00  0.00000000E+00  0.00000000E+00
  0.00000000E+00  0.00000000E+00  0.00000000E+00
  0.00000000E+00  0.00000000E+00  0.00000000E+00
  0.00000000E+00  0.00000000E+00  0.00000000E+00
  0.00000000E+00  0.00000000E+00  0.00000000E+00
  0.00000000E+00  0.00000000E+00  0.00000000E+00
  0.00000000E+00  0.00000000E+00  0.00000000E+00
  0.00000000E+00  0.00000000E+00  0.00000000E+00
  0.00000000E+00  0.00000000E+00  0.00000000E+00
  0.00000000E+00  0.00000000E+00  0.00000000E+00
  0.00000000E+00  0.00000000E+00  0.00000000E+00
  0.00000000E+00  0.00000000E+00  0.00000000E+00
  0.00000000E+00  0.00000000E+00  0.00000000E+00
  0.00000000E+00  0.00000000E+00  0.00000000E+00
  0.00000000E+00  0.00000000E+00  0.00000000E+00
  0.00000000E+00  0.00000000E+00  0.00000000E+00
  0.00000000E+00  0.00000000E+00  0.00000000E+00
  0.00000000E+00  0.00000000E+00  0.00000000E+00
  0.00000000E+00  0.00000000E+00  0.00000000E+00
  0.00000000E+00  0.00000000E+00  0.00000000E+00
  0.00000000E+00  0.00000000E+00  0.00000000E+00
  0.00000000E+00  0.00000000E+00  0.00000000E+00
  0.00000000E+00  0.00000000E+00  0.00000000E+00
  0.00000000E+00  0.00000000E+00  0.00000000E+00
  0.00000000E+00  0.00000000E+00  0.00000000E+00
  0.00000000E+00  0.00000000E+00  0.00000000E+00
  0.00000000E+00  0.00000000E+00  0.00000000E+00
  0.00000000E+00  0.00000000E+00  0.00000000E+00
  0.00000000E+00  0.00000000E+00  0.00000000E+00
  0.00000000E+00  0.00000000E+00  0.00000000E+00
  0.00000000E+00  0.00000000E+00  0.00000000E+00
  0.00000000E+00  0.00000000E+00  0.00000000E+00
  0.00000000E+00  0.00000000E+00  0.00000000E+00
  0.00000000E+00  0.00000000E+00  0.00000000E+00
  0.00000000E+00  0.00000000E+00  0.00000000E+00
  0.00000000E+00  0.00000000E+00  0.00000000E+00
  0.00000000E+00  0.00000000E+00  0.00000000E+00
  0.00000000E+00  0.00000000E+00  0.00000000E+00
  0.00000000E+00  0.00000000E+00  0.00000000E+00
  0.00000000E+00  0.00000000E+00  0.00000000E+00
  0.00000000E+00  0.00000000E+00  0.00000000E+00
  0.00000000E+00  0.00000000E+00  0.00000000E+00
  0.00000000E+00  0.00000000E+00  0.00000000E+00
  0.00000000E+00  0.00000000E+00  0.00000000E+00
  0.00000000E+00  0.00000000E+00  0.00000000E+00
  0.00000000E+00  0.00000000E+00  0.00000000E+00
  0.00000000E+00  0.00000000E+00  0.00000000E+00
  0.00000000E+00  0.00000000E+00  0.00000000E+00
  0.00000000E+00  0.00000000E+00  0.00000000E+00
  0.00000000E+00  0.00000000E+00  0.00000000E+00
  0.00000000E+00  0.00000000E+00  0.00000000E+00
  0.00000000E+00  0.00000000E+00  0.00000000E+00
  0.00000000E+00  0.00000000E+00  0.00000000E+00
  0.00000000E+00  0.00000000E+00  0.00000000E+00
  0.00000000E+00  0.00000000E+00  0.00000000E+00
  0.00000000E+00  0.00000000E+00  0.00000000E+00
  0.00000000E+00  0.00000000E+00  0.00000000E+00
  0.00000000E+00  0.00000000E+00  0.00000000E+00
  0.00000000E+00  0.00000000E+00  0.00000000E+00
  0.00000000E+00  0.00000000E+00  0.00000000E+00
  0.00000000E+00  0.00000000E+00  0.00000000E+00
  0.00000000E+00  0.00000000E+00  0.00000000E+00
  0.00000000E+00  0.00000000E+00  0.00000000E+00
  0.00000000E+00  0.00000000E+00  0.00000000E+00
  0.00000000E+00  0.00000000E+00  0.00000000E+00
  0.00000000E+00  0.00000000E+00  0.00000000E+00
  0.00000000E+00  0.00000000E+00  0.00000000E+00
  0.00000000E+00  0.00000000E+00  0.00000000E+00
  0.00000000E+00  0.00000000E+00  0.00000000E+00
  0.00000000E+00  0.00000000E+00  0.00000000E+00
  0.00000000E+00  0.00000000E+00  0.00000000E+00
  0.00000000E+00  0.00000000E+00  0.00000000E+00
  0.00000000E+00  0.00000000E+00  0.00000000E+00
  0.00000000E+00  0.00000000E+00  0.00000000E+00
  0.00000000E+00  0.00000000E+00  0.00000000E+00
  0.00000000E+00  0.00000000E+00  0.00000000E+00
  0.00000000E+00  0.00000000E+00  0.00000000E+00
  0.00000000E+00  0.00000000E+00  0.00000000E+00
  0.00000000E+00  0.00000000E+00  0.00000000E+00
  0.00000000E+00  0.00000000E+00  0.00000000E+00
  0.00000000E+00  0.00000000E+00  0.00000000E+00
  0.00000000E+00  0.00000000E+00  0.00000000E+00
  0.00000000E+00  0.00000000E+00  0.00000000E+00
  0.00000000E+00  0.00000000E+00  0.00000000E+00
  0.00000000E+00  0.00000000E+00  0.00000000E+00
  0.00000000E+00  0.00000000E+00  0.00000000E+00
  0.00000000E+00  0.00000000E+00  0.00000000E+00
  0.00000000E+00  0.00000000E+00  0.00000000E+00
  0.00000000E+00  0.00000000E+00  0.00000000E+00
  0.00000000E+00  0.00000000E+00  0.00000000E+00
  0.00000000E+00  0.00000000E+00  0.00000000E+00
  0.00000000E+00  0.00000000E+00  0.00000000E+00
  0.00000000E+00  0.00000000E+00  0.00000000E+00
  0.00000000E+00  0.00000000E+00  0.00000000E+00
  0.00000000E+00  0.00000000E+00  0.00000000E+00
  0.00000000E+00  0.00000000E+00  0.00000000E+00
  0.00000000E+00  0.00000000E+00  0.00000000E+00
  0.00000000E+00  0.00000000E+00  0.00000000E+00
  0.00000000E+00  0.00000000E+00  0.00000000E+00
  0.00000000E+00  0.00000000E+00  0.00000000E+00
  0.00000000E+00  0.00000000E+00  0.00000000E+00
  0.00000000E+00  0.00000000E+00  0.00000000E+00
  0.00000000E+00  0.00000000E+00  0.00000000E+00
  0.00000000E+00  0.00000000E+00  0.00000000E+00
  0.00000000E+00  0.00000000E+00  0.00000000E+00
  0.00000000E+00  0.00000000E+00  0.00000000E+00
  0.00000000E+00  0.00000000E+00  0.00000000E+00
  0.00000000E+00  0.00000000E+00  0.00000000E+00
  0.00000000E+00  0.00000000E+00  0.00000000E+00
  0.00000000E+00  0.00000000E+00  0.00000000E+00
  0.00000000E+00  0.00000000E+00  0.00000000E+00
  0.00000000E+00  0.00000000E+00  0.00000000E+00
  0.00000000E+00  0.00000000E+00  0.00000000E+00
  0.00000000E+00  0.00000000E+00  0.00000000E+00
  0.00000000E+00  0.00000000E+00  0.00000000E+00
  0.00000000E+00  0.00000000E+00  0.00000000E+00
  0.00000000E+00  0.00000000E+00  0.00000000E+00
  0.00000000E+00  0.00000000E+00  0.00000000E+00
  0.00000000E+00  0.00000000E+00  0.00000000E+00
  0.00000000E+00  0.00000000E+00  0.00000000E+00
  0.00000000E+00  0.00000000E+00  0.00000000E+00
  0.00000000E+00  0.00000000E+00  0.00000000E+00
  0.00000000E+00  0.00000000E+00  0.00000000E+00
  0.00000000E+00  0.00000000E+00  0.00000000E+00
  0.00000000E+00  0.00000000E+00  0.00000000E+00
  0.00000000E+00  0.00000000E+00  0.00000000E+00
  0.00000000E+00  0.00000000E+00  0.00000000E+00
  0.00000000E+00  0.00000000E+00  0.00000000E+00
  0.00000000E+00  0.00000000E+00  0.00000000E+00
  0.00000000E+00  0.00000000E+00  0.00000000E+00
  0.00000000E+00  0.00000000E+00  0.00000000E+00
  0.00000000E+00  0.00000000E+00  0.00000000E+00
  0.00000000E+00  0.00000000E+00  0.00000000E+00
  0.00000000E+00  0.00000000E+00  0.00000000E+00
  0.00000000E+00  0.00000000E+00  0.00000000E+00
  0.00000000E+00  0.00000000E+00  0.00000000E+00
  0.00000000E+00  0.00000000E+00  0.00000000E+00
  0.00000000E+00  0.00000000E+00  0.00000000E+00
  0.00000000E+00  0.00000000E+00  0.00000000E+00
  0.00000000E+00  0.00000000E+00  0.00000000E+00
  0.00000000E+00  0.00000000E+00  0.00000000E+00
  0.00000000E+00  0.00000000E+00  0.00000000E+00
  0.00000000E+00  0.00000000E+00  0.00000000E+00
  0.00000000E+00  0.00000000E+00  0.00000000E+00
  0.00000000E+00  0.00000000E+00  0.00000000E+00
  0.00000000E+00  0.00000000E+00  0.00000000E+00
  0.00000000E+00  0.00000000E+00  0.00000000E+00
  0.00000000E+00  0.00000000E+00  0.00000000E+00
  0.00000000E+00  0.00000000E+00  0.00000000E+00
  0.00000000E+00  0.00000000E+00  0.00000000E+00
  0.00000000E+00  0.00000000E+00  0.00000000E+00
  0.00000000E+00  0.00000000E+00  0.00000000E+00
  0.00000000E+00  0.00000000E+00  0.00000000E+00
  0.00000000E+00  0.00000000E+00  0.00000000E+00
  0.00000000E+00  0.00000000E+00  0.00000000E+00
  0.00000000E+00  0.00000000E+00  0.00000000E+00
  0.00000000E+00  0.00000000E+00  0.00000000E+00
  0.00000000E+00  0.00000000E+00  0.00000000E+00
  0.00000000E+00  0.00000000E+00  0.00000000E+00
  0.00000000E+00  0.00000000E+00  0.00000000E+00
  0.00000000E+00  0.00000000E+00  0.00000000E+00
  0.00000000E+00  0.00000000E+00  0.00000000E+00
  0.00000000E+00  0.00000000E+00  0.00000000E+00
  0.00000000E+00  0.00000000E+00  0.00000000E+00
  0.00000000E+00  0.00000000E+00  0.00000000E+00
  0.00000000E+00  0.00000000E+00  0.00000000E+00
  0.00000000E+00  0.00000000E+00  0.00000000E+00
  0.00000000E+00  0.00000000E+00  0.00000000E+00
  0.00000000E+00  0.00000000E+00  0.00000000E+00
  0.00000000E+00  0.00000000E+00  0.00000000E+00
  0.00000000E+00  0.00000000E+00  0.00000000E+00
  0.00000000E+00  0.00000000E+00  0.00000000E+00
  0.00000000E+00  0.00000000E+00  0.00000000E+00
  0.00000000E+00  0.00000000E+00  0.00000000E+00
  0.00000000E+00  0.00000000E+00  0.00000000E+00
  0.00000000E+00  0.00000000E+00  0.00000000E+00
  0.00000000E+00  0.00000000E+00  0.00000000E+00
  0.00000000E+00  0.00000000E+00  0.00000000E+00
  0.00000000E+00  0.00000000E+00  0.00000000E+00
  0.00000000E+00  0.00000000E+00  0.00000000E+00
  0.00000000E+00  0.00000000E+00  0.00000000E+00
  0.00000000E+00  0.00000000E+00  0.00000000E+00
  0.00000000E+00  0.00000000E+00  0.00000000E+00
  0.00000000E+00  0.00000000E+00  0.00000000E+00
  0.00000000E+00  0.00000000E+00  0.00000000E+00
  0.00000000E+00  0.00000000E+00  0.00000000E+00
  0.00000000E+00  0.00000000E+00  0.00000000E+00
  0.00000000E+00  0.00000000E+00  0.00000000E+00
  0.00000000E+00  0.00000000E+00  0.00000000E+00
  0.00000000E+00  0.00000000E+00  0.00000000E+00
  0.00000000E+00  0.00000000E+00  0.00000000E+00
  0.00000000E+00  0.00000000E+00  0.00000000E+00
  0.00000000E+00  0.00000000E+00  0.00000000E+00
  0.00000000E+00  0.00000000E+00  0.00000000E+00
  0.00000000E+00  0.00000000E+00  0.00000000E+00
  0.00000000E+00  0.00000000E+00  0.00000000E+00
  0.00000000E+00  0.00000000E+00  0.00000000E+00
  0.00000000E+00  0.00000000E+00  0.00000000E+00
  0.00000000E+00  0.00000000E+00  0.00000000E+00
  0.00000000E+00  0.00000000E+00  0.00000000E+00
  0.00000000E+00  0.00000000E+00  0.00000000E+00
  0.00000000E+00  0.00000000E+00  0.00000000E+00
  0.00000000E+00  0.00000000E+00  0.00000000E+00
  0.00000000E+00  0.00000000E+00  0.00000000E+00
  0.00000000E+00  0.00000000E+00  0.00000000E+00
  0.00000000E+00  0.00000000E+00  0.00000000E+00
  0.00000000E+00  0.00000000E+00  0.00000000E+00
  0.00000000E+00  0.00000000E+00  0.00000000E+00
  0.00000000E+00  0.00000000E+00  0.00000000E+00
  0.00000000E+00  0.00000000E+00  0.00000000E+00
  0.00000000E+00  0.00000000E+00  0.00000000E+00
  0.00000000E+00  0.00000000E+00  0.00000000E+00
  0.00000000E+00  0.00000000E+00  0.00000000E+00
  0.00000000E+00  0.00000000E+00  0.00000000E+00
  0.00000000E+00  0.00000000E+00  0.00000000E+00
  0.00000000E+00  0.00000000E+00  0.00000000E+00
  0.00000000E+00  0.00000000E+00  0.00000000E+00
  0.00000000E+00  0.00000000E+00  0.00000000E+00
  0.00000000E+00  0.00000000E+00  0.00000000E+00
  0.00000000E+00  0.00000000E+00  0.00000000E+00
  0.00000000E+00  0.00000000E+00  0.00000000E+00
  0.00000000E+00  0.00000000E+00  0.00000000E+00
  0.00000000E+00  0.00000000E+00  0.00000000E+00
  0.00000000E+00  0.00000000E+00  0.00000000E+00
  0.00000000E+00  0.00000000E+00  0.00000000E+00
  0.00000000E+00  0.00000000E+00  0.00000000E+00
  0.00000000E+00  0.00000000E+00  0.00000000E+00
  0.00000000E+00  0.00000000E+00  0.00000000E+00
  0.00000000E+00  0.00000000E+00  0.00000000E+00
  0.00000000E+00  0.00000000E+00  0.00000000E+00
  0.00000000E+00  0.00000000E+00  0.00000000E+00
  0.00000000E+00  0.00000000E+00  0.00000000E+00
  0.00000000E+00  0.00000000E+00  0.00000000E+00
  0.00000000E+00  0.00000000E+00  0.00000000E+00
  0.00000000E+00  0.00000000E+00  0.00000000E+00
  0.00000000E+00  0.00000000E+00  0.00000000E+00
  0.00000000E+00  0.00000000E+00  0.00000000E+00
  0.00000000E+00  0.00000000E+00  0.00000000E+00
  0.00000000E+00  0.00000000E+00  0.00000000E+00
  0.00000000E+00  0.00000000E+00  0.00000000E+00
  0.00000000E+00  0.00000000E+00  0.00000000E+00
  0.00000000E+00  0.00000000E+00  0.00000000E+00
  0.00000000E+00  0.00000000E+00  0.00000000E+00
  0.00000000E+00  0.00000000E+00  0.00000000E+00
  0.00000000E+00  0.00000000E+00  0.00000000E+00
  0.00000000E+00  0.00000000E+00  0.00000000E+00
  0.00000000E+00  0.00000000E+00  0.00000000E+00
  0.00000000E+00  0.00000000E+00  0.00000000E+00
  0.00000000E+00  0.00000000E+00  0.00000000E+00
  0.00000000E+00  0.00000000E+00  0.00000000E+00
  0.00000000E+00  0.00000000E+00  0.00000000E+00
  0.00000000E+00  0.00000000E+00  0.00000000E+00
  0.00000000E+00  0.00000000E+00  0.00000000E+00
  0.00000000E+00  0.00000000E+00  0.00000000E+00
  0.00000000E+00  0.00000000E+00  0.00000000E+00
  0.00000000E+00  0.00000000E+00  0.00000000E+00
  0.00000000E+00  0.00000000E+00  0.00000000E+00
  0.00000000E+00  0.00000000E+00  0.00000000E+00
  0.00000000E+00  0.00000000E+00  0.00000000E+00
  0.00000000E+00  0.00000000E+00  0.00000000E+00
  0.00000000E+00  0.00000000E+00  0.00000000E+00
  0.00000000E+00  0.00000000E+00  0.00000000E+00
  0.00000000E+00  0.00000000E+00  0.00000000E+00
  0.00000000E+00  0.00000000E+00  0.00000000E+00
  0.00000000E+00  0.00000000E+00  0.00000000E+00
  0.00000000E+00  0.00000000E+00  0.00000000E+00
  0.00000000E+00  0.00000000E+00  0.00000000E+00
  0.00000000E+00  0.00000000E+00  0.00000000E+00
  0.00000000E+00  0.00000000E+00  0.00000000E+00
  0.00000000E+00  0.00000000E+00  0.00000000E+00
  0.00000000E+00  0.00000000E+00  0.00000000E+00
  0.00000000E+00  0.00000000E+00  0.00000000E+00
  0.00000000E+00  0.00000000E+00  0.00000000E+00
  0.00000000E+00  0.00000000E+00  0.00000000E+00
  0.00000000E+00  0.00000000E+00  0.00000000E+00
  0.00000000E+00  0.00000000E+00  0.00000000E+00
  0.00000000E+00  0.00000000E+00  0.00000000E+00
  0.00000000E+00  0.00000000E+00  0.00000000E+00
  0.00000000E+00  0.00000000E+00  0.00000000E+00
  0.00000000E+00  0.00000000E+00  0.00000000E+00
  0.00000000E+00  0.00000000E+00  0.00000000E+00
  0.00000000E+00  0.00000000E+00  0.00000000E+00
  0.00000000E+00  0.00000000E+00  0.00000000E+00
  0.00000000E+00  0.00000000E+00  0.00000000E+00
  0.00000000E+00  0.00000000E+00  0.00000000E+00
  0.00000000E+00  0.00000000E+00  0.00000000E+00
  0.00000000E+00  0.00000000E+00  0.00000000E+00
  0.00000000E+00  0.00000000E+00  0.00000000E+00
  0.00000000E+00  0.00000000E+00  0.00000000E+00
  0.00000000E+00  0.00000000E+00  0.00000000E+00
  0.00000000E+00  0.00000000E+00  0.00000000E+00
  0.00000000E+00  0.00000000E+00  0.00000000E+00
  0.00000000E+00  0.00000000E+00  0.00000000E+00
  0.00000000E+00  0.00000000E+00  0.00000000E+00
  0.00000000E+00  0.00000000E+00  0.00000000E+00
  0.00000000E+00  0.00000000E+00  0.00000000E+00
  0.00000000E+00  0.00000000E+00  0.00000000E+00
  0.00000000E+00  0.00000000E+00  0.00000000E+00
  0.00000000E+00  0.00000000E+00  0.00000000E+00
  0.00000000E+00  0.00000000E+00  0.00000000E+00
  0.00000000E+00  0.00000000E+00  0.00000000E+00
  0.00000000E+00  0.00000000E+00  0.00000000E+00
  0.00000000E+00  0.00000000E+00  0.00000000E+00
  0.00000000E+00  0.00000000E+00  0.00000000E+00
  0.00000000E+00  0.00000000E+00  0.00000000E+00
  0.00000000E+00  0.00000000E+00  0.00000000E+00
  0.00000000E+00  0.00000000E+00  0.00000000E+00
  0.00000000E+00  0.00000000E+00  0.00000000E+00
  0.00000000E+00  0.00000000E+00  0.00000000E+00
  0.00000000E+00  0.00000000E+00  0.00000000E+00
  0.00000000E+00  0.00000000E+00  0.00000000E+00
  0.00000000E+00  0.00000000E+00  0.00000000E+00
  0.00000000E+00  0.00000000E+00  0.00000000E+00
  0.00000000E+00  0.00000000E+00  0.00000000E+00
  0.00000000E+00  0.00000000E+00  0.00000000E+00
  0.00000000E+00  0.00000000E+00  0.00000000E+00
  0.00000000E+00  0.00000000E+00  0.00000000E+00
  0.00000000E+00  0.00000000E+00  0.00000000E+00
  0.00000000E+00  0.00000000E+00  0.00000000E+00
  0.00000000E+00  0.00000000E+00  0.00000000E+00
  0.00000000E+00  0.00000000E+00  0.00000000E+00
  0.00000000E+00  0.00000000E+00  0.00000000E+00
  0.00000000E+00  0.00000000E+00  0.00000000E+00
  0.00000000E+00  0.00000000E+00  0.00000000E+00
  0.00000000E+00  0.00000000E+00  0.00000000E+00
  0.00000000E+00  0.00000000E+00  0.00000000E+00
  0.00000000E+00  0.00000000E+00  0.00000000E+00
  0.00000000E+00  0.00000000E+00  0.00000000E+00
  0.00000000E+00  0.00000000E+00  0.00000000E+00
  0.00000000E+00  0.00000000E+00  0.00000000E+00
  0.00000000E+00  0.00000000E+00  0.00000000E+00
  0.00000000E+00  0.00000000E+00  0.00000000E+00
  0.00000000E+00  0.00000000E+00  0.00000000E+00
  0.00000000E+00  0.00000000E+00  0.00000000E+00
  0.00000000E+00  0.00000000E+00  0.00000000E+00
  0.00000000E+00  0.00000000E+00  0.00000000E+00
  0.00000000E+00  0.00000000E+00  0.00000000E+00
  0.00000000E+00  0.00000000E+00  0.00000000E+00
  0.00000000E+00  0.00000000E+00  0.00000000E+00
  0.00000000E+00  0.00000000E+00  0.00000000E+00
  0.00000000E+00  0.00000000E+00  0.00000000E+00
  0.00000000E+00  0.00000000E+00  0.00000000E+00
  0.00000000E+00  0.00000000E+00  0.00000000E+00
  0.00000000E+00  0.00000000E+00  0.00000000E+00
  0.00000000E+00  0.00000000E+00  0.00000000E+00
  0.00000000E+00  0.00000000E+00  0.00000000E+00
  0.00000000E+00  0.00000000E+00  0.00000000E+00
  0.00000000E+00  0.00000000E+00  0.00000000E+00
  0.00000000E+00  0.00000000E+00  0.00000000E+00
  0.00000000E+00  0.00000000E+00  0.00000000E+00
  0.00000000E+00  0.00000000E+00  0.00000000E+00
  0.00000000E+00  0.00000000E+00  0.00000000E+00
  0.00000000E+00  0.00000000E+00  0.00000000E+00
  0.00000000E+00  0.00000000E+00  0.00000000E+00
  0.00000000E+00  0.00000000E+00  0.00000000E+00
  0.00000000E+00  0.00000000E+00  0.00000000E+00
  0.00000000E+00  0.00000000E+00  0.00000000E+00
  0.00000000E+00  0.00000000E+00  0.00000000E+00
  0.00000000E+00  0.00000000E+00  0.00000000E+00
  0.00000000E+00  0.00000000E+00  0.00000000E+00
  0.00000000E+00  0.00000000E+00  0.00000000E+00
  0.00000000E+00  0.00000000E+00  0.00000000E+00
  0.00000000E+00  0.00000000E+00  0.00000000E+00
  0.00000000E+00  0.00000000E+00  0.00000000E+00
  0.00000000E+00  0.00000000E+00  0.00000000E+00
  0.00000000E+00  0.00000000E+00  0.00000000E+00
  0.00000000E+00  0.00000000E+00  0.00000000E+00
  0.00000000E+00  0.00000000E+00  0.00000000E+00
  0.00000000E+00  0.00000000E+00  0.00000000E+00
  0.00000000E+00  0.00000000E+00  0.00000000E+00
  0.00000000E+00  0.00000000E+00  0.00000000E+00
  0.00000000E+00  0.00000000E+00  0.00000000E+00
  0.00000000E+00  0.00000000E+00  0.00000000E+00
  0.00000000E+00  0.00000000E+00  0.00000000E+00
  0.00000000E+00  0.00000000E+00  0.00000000E+00
  0.00000000E+00  0.00000000E+00  0.00000000E+00
  0.00000000E+00  0.00000000E+00  0.00000000E+00
  0.00000000E+00  0.00000000E+00  0.00000000E+00
  0.00000000E+00  0.00000000E+00  0.00000000E+00
  0.00000000E+00  0.00000000E+00  0.00000000E+00
  0.00000000E+00  0.00000000E+00  0.00000000E+00
  0.00000000E+00  0.00000000E+00  0.00000000E+00
  0.00000000E+00  0.00000000E+00  0.00000000E+00
  0.00000000E+00  0.00000000E+00  0.00000000E+00
  0.00000000E+00  0.00000000E+00  0.00000000E+00
  0.00000000E+00  0.00000000E+00  0.00000000E+00
  0.00000000E+00  0.00000000E+00  0.00000000E+00
  0.00000000E+00  0.00000000E+00  0.00000000E+00
  0.00000000E+00  0.00000000E+00  0.00000000E+00
  0.00000000E+00  0.00000000E+00  0.00000000E+00
  0.00000000E+00  0.00000000E+00  0.00000000E+00
  0.00000000E+00  0.00000000E+00  0.00000000E+00
  0.00000000E+00  0.00000000E+00  0.00000000E+00
  0.00000000E+00  0.00000000E+00  0.00000000E+00
  0.00000000E+00  0.00000000E+00  0.00000000E+00
  0.00000000E+00  0.00000000E+00  0.00000000E+00
  0.00000000E+00  0.00000000E+00  0.00000000E+00
  0.00000000E+00  0.00000000E+00  0.00000000E+00
  0.00000000E+00  0.00000000E+00  0.00000000E+00
  0.00000000E+00  0.00000000E+00  0.00000000E+00
  0.00000000E+00  0.00000000E+00  0.00000000E+00
  0.00000000E+00  0.00000000E+00  0.00000000E+00
  0.00000000E+00  0.00000000E+00  0.00000000E+00
  0.00000000E+00  0.00000000E+00  0.00000000E+00
  0.00000000E+00  0.00000000E+00  0.00000000E+00
  0.00000000E+00  0.00000000E+00  0.00000000E+00
  0.00000000E+00  0.00000000E+00  0.00000000E+00
  0.00000000E+00  0.00000000E+00  0.00000000E+00
  0.00000000E+00  0.00000000E+00  0.00000000E+00
  0.00000000E+00  0.00000000E+00  0.00000000E+00
  0.00000000E+00  0.00000000E+00  0.00000000E+00
  0.00000000E+00  0.00000000E+00  0.00000000E+00
  0.00000000E+00  0.00000000E+00  0.00000000E+00
  0.00000000E+00  0.00000000E+00  0.00000000E+00
  0.00000000E+00  0.00000000E+00  0.00000000E+00
  0.00000000E+00  0.00000000E+00  0.00000000E+00
  0.00000000E+00  0.00000000E+00  0.00000000E+00
  0.00000000E+00  0.00000000E+00  0.00000000E+00
  0.00000000E+00  0.00000000E+00  0.00000000E+00
  0.00000000E+00  0.00000000E+00  0.00000000E+00
  0.00000000E+00  0.00000000E+00  0.00000000E+00
  0.00000000E+00  0.00000000E+00  0.00000000E+00
  0.00000000E+00  0.00000000E+00  0.00000000E+00
  0.00000000E+00  0.00000000E+00  0.00000000E+00
  0.00000000E+00  0.00000000E+00  0.00000000E+00
  0.00000000E+00  0.00000000E+00  0.00000000E+00
  0.00000000E+00  0.00000000E+00  0.00000000E+00
  0.00000000E+00  0.00000000E+00  0.00000000E+00
  0.00000000E+00  0.00000000E+00  0.00000000E+00
  0.00000000E+00  0.00000000E+00  0.00000000E+00
  0.00000000E+00  0.00000000E+00  0.00000000E+00
  0.00000000E+00  0.00000000E+00  0.00000000E+00
  0.00000000E+00  0.00000000E+00  0.00000000E+00
  0.00000000E+00  0.00000000E+00  0.00000000E+00
  0.00000000E+00  0.00000000E+00  0.00000000E+00
  0.00000000E+00  0.00000000E+00  0.00000000E+00
  0.00000000E+00  0.00000000E+00  0.00000000E+00
  0.00000000E+00  0.00000000E+00  0.00000000E+00
  0.00000000E+00  0.00000000E+00  0.00000000E+00
  0.00000000E+00  0.00000000E+00  0.00000000E+00
  0.00000000E+00  0.00000000E+00  0.00000000E+00
  0.00000000E+00  0.00000000E+00  0.00000000E+00
  0.00000000E+00  0.00000000E+00  0.00000000E+00
  0.00000000E+00  0.00000000E+00  0.00000000E+00
  0.00000000E+00  0.00000000E+00  0.00000000E+00
  0.00000000E+00  0.00000000E+00  0.00000000E+00
  0.00000000E+00  0.00000000E+00  0.00000000E+00
  0.00000000E+00  0.00000000E+00  0.00000000E+00
  0.00000000E+00  0.00000000E+00  0.00000000E+00
  0.00000000E+00  0.00000000E+00  0.00000000E+00
  0.00000000E+00  0.00000000E+00  0.00000000E+00
  0.00000000E+00  0.00000000E+00  0.00000000E+00
  0.00000000E+00  0.00000000E+00  0.00000000E+00
  0.00000000E+00  0.00000000E+00  0.00000000E+00
  0.00000000E+00  0.00000000E+00  0.00000000E+00
  0.00000000E+00  0.00000000E+00  0.00000000E+00
  0.00000000E+00  0.00000000E+00  0.00000000E+00
  0.00000000E+00  0.00000000E+00  0.00000000E+00
  0.00000000E+00  0.00000000E+00  0.00000000E+00
  0.00000000E+00  0.00000000E+00  0.00000000E+00
  0.00000000E+00  0.00000000E+00  0.00000000E+00
  0.00000000E+00  0.00000000E+00  0.00000000E+00
  0.00000000E+00  0.00000000E+00  0.00000000E+00
  0.00000000E+00  0.00000000E+00  0.00000000E+00
  0.00000000E+00  0.00000000E+00  0.00000000E+00
  0.00000000E+00  0.00000000E+00  0.00000000E+00
  0.00000000E+00  0.00000000E+00  0.00000000E+00
  0.00000000E+00  0.00000000E+00  0.00000000E+00
  0.00000000E+00  0.00000000E+00  0.00000000E+00
  0.00000000E+00  0.00000000E+00  0.00000000E+00
  0.00000000E+00  0.00000000E+00  0.00000000E+00
  0.00000000E+00  0.00000000E+00  0.00000000E+00
  0.00000000E+00  0.00000000E+00  0.00000000E+00
  0.00000000E+00  0.00000000E+00  0.00000000E+00
  0.00000000E+00  0.00000000E+00  0.00000000E+00
  0.00000000E+00  0.00000000E+00  0.00000000E+00
  0.00000000E+00  0.00000000E+00  0.00000000E+00
  0.00000000E+00  0.00000000E+00  0.00000000E+00
  0.00000000E+00  0.00000000E+00  0.00000000E+00
