# Supplementary material for: Cation-tuned acidic electrified interface for hydrogen peroxide electrosynthesis with industrial-level current densities in natural seawater
Source: Nat Commun. 2026 Apr 20;17:5443. doi: 10.1038/s41467-026-72026-2 (PMC13279823; doi:10.1038/s41467-026-72026-2)
Supplement: Supplementary file 3 — Supplementary Data 1 [file 41467_2026_72026_MOESM3_ESM.zip › AIMD/Supplementary Fig. 42-c8-h2o-ooh/POSCAR]

c8-h2o-ooh
1.0
       12.2974996567         0.0000000000         0.0000000000
        0.0000000000        12.7799997330         0.0000000000
        0.0000000000         0.0000000000        30.0000000000
    C    H    O
   54  151   75
Direct
     0.790260044         0.079299999         0.068030000
     0.891800014         0.243650006         0.060520001
     0.788990003         0.190919987         0.063340000
     0.888609984         0.020190001         0.071420002
     0.989340019         0.071589998         0.074100002
     0.083590002         0.233819997         0.068580000
     0.986450031         0.181559987         0.066930000
     0.090130000         0.017600000         0.078450004
     0.186250001         0.072809999         0.079949999
     0.270940005         0.242699989         0.066960001
     0.181789989         0.180519993         0.074419999
     0.288470009         0.024370001         0.075439994
     0.385740004         0.084420000         0.070759996
     0.486490008         0.243430001         0.061769998
     0.383089995         0.196669998         0.067209999
     0.485790000         0.025160000         0.069590004
     0.588240022         0.078220002         0.068080004
     0.689189951         0.244670001         0.062150002
     0.587689997         0.188700008         0.062190000
     0.690439984         0.022470000         0.069209997
     0.797340073         0.409380006         0.063349998
     0.897509962         0.575950012         0.062369998
     0.796380000         0.522979970         0.064429998
     0.902149949         0.355279994         0.060339999
     0.006460000         0.408259999         0.058120000
     0.096929995         0.580910014         0.053710000
     0.002640000         0.522420003         0.055750000
     0.101250000         0.339550002         0.062840001
     0.495070014         0.580860017         0.062840001
     0.493349988         0.353460028         0.061600002
     0.590070015         0.407550004         0.064110005
     0.693860028         0.576539977         0.069789998
     0.591260023         0.523040003         0.067629997
     0.694019936         0.355879996         0.063979999
     0.792829982         0.741520003         0.070040003
     0.890330048         0.908110045         0.070619996
     0.789949998         0.854890017         0.070150002
     0.895110014         0.687899999         0.063960000
     0.992919971         0.745479990         0.058750002
     0.090949997         0.907060033         0.073100003
     0.991559972         0.854770025         0.068580000
     0.090709998         0.693069989         0.051229997
     0.194630005         0.747909994         0.054120000
     0.289669983         0.912769990         0.068990000
     0.191180007         0.855610049         0.065009995
     0.295320005         0.695150014         0.051440001
     0.390759987         0.747620012         0.062290001
     0.491580019         0.912669996         0.069370000
     0.389509993         0.858479952         0.066960001
     0.491959977         0.691600002         0.068069998
     0.593129993         0.744119997         0.072940000
     0.692470017         0.909540034         0.070169997
     0.591939984         0.855880033         0.070789997
     0.694320056         0.687470025         0.073620001
     0.295260019         0.613709994         0.041189996
     0.174600013         0.543359983         0.049229999
     0.417230024         0.396890007         0.062579997
     0.418949973         0.536230036         0.056740002
     0.393789992         0.168599996         0.142289988
     0.539540009         0.133609998         0.325089995
     0.479259997         0.234909988         0.328949992
     0.571749967         0.819289981         0.509000015
     0.440180016         0.397350017         0.440910021
     0.352970016         0.482599995         0.423740005
     0.807189964         0.938770003         0.322690010
     0.069420004         0.624820001         0.466190020
     0.197019988         0.626809994         0.463400014
     0.628379999         0.707090046         0.569469961
     0.757759970         0.694469980         0.579439990
     0.339320007         0.536319956         0.630139987
     0.260500015         0.546219998         0.672930018
     0.415089986         0.393579981         0.367540010
     0.377170002         0.425729999         0.319950008
     0.621400010         0.601509977         0.353120009
     0.595229976         0.484090018         0.349220022
     0.157440011         0.795469987         0.200310008
     0.793579971         0.682200042         0.688990021
     0.700440012         0.614070010         0.664490000
     0.606000002         0.837470014         0.240620009
     0.511479959         0.807879992         0.271759987
     0.927050020         0.042249998         0.169430002
     0.941060017         0.054450001         0.220800002
     0.034729998         0.048439996         0.662240028
     0.109679994         0.086839996         0.248359998
     0.148939998         0.169379987         0.286480014
     0.622030029         0.121459997         0.403730011
     0.724210021         0.126379992         0.372909991
     0.185729988         0.477890016         0.320980008
     0.210240000         0.419220015         0.365959994
     0.559800015         0.900259992         0.442580001
     0.537359994         0.774179991         0.439699999
     0.014950000         0.412959979         0.391939990
     0.885669976         0.416289967         0.384380023
     0.113030001         0.394129985         0.571610006
     0.108779994         0.463959990         0.529329999
     0.602460026         0.483949989         0.650470034
     0.528999998         0.563910023         0.673389943
     0.322910003         0.906729978         0.365139993
     0.109049995         0.772799999         0.321960004
     0.080209998         0.657750011         0.302119986
     0.295349978         0.463199998         0.564800008
     0.365869998         0.556580013         0.549120013
     0.234970003         0.389569997         0.222760010
     0.267650013         0.509769976         0.182140001
     0.639379961         0.155200004         0.169319995
     0.556209981         0.098420003         0.202069998
     0.347379999         0.860950028         0.651549975
     0.330919995         0.736929979         0.667020035
     0.805230036         0.789940019         0.287060006
     0.093830000         0.951610057         0.402650007
     0.173489998         0.884599958         0.432629999
     0.376970000         0.693069989         0.399140008
     0.454829997         0.597180012         0.416460005
     0.294880004         0.092239999         0.143680000
     0.294759995         0.049840001         0.195870002
     0.276140002         0.793790013         0.496949991
     0.267809980         0.198009992         0.483229987
     0.189530009         0.286800002         0.504029973
     0.183540007         0.257640010         0.183240000
     0.111289996         0.247889996         0.223240010
     0.366979975         0.306620011         0.472940000
     0.497870005         0.300029994         0.491820017
     0.862339988         0.251780006         0.501160018
     0.846090028         0.376479995         0.514330037
     0.197040015         0.219139998         0.352999973
     0.297139993         0.220860007         0.322389984
     0.700850021         0.216209986         0.663179970
     0.297129989         0.979319968         0.501330026
     0.388539995         0.069090003         0.527010028
     0.607819990         0.433379990         0.226940012
     0.657139979         0.511690010         0.266710027
     0.809300029         0.200780013         0.249590000
     0.725600032         0.110519998         0.233689992
     0.196539990         0.633570038         0.182419999
     0.244550000         0.568359981         0.132860009
     0.566100004         0.271189983         0.216849995
     0.372430013         0.396840010         0.220460002
     0.112370000         0.689970025         0.538879967
     0.123479995         0.730669980         0.589439964
     0.742799982         0.332650004         0.430849997
     0.707140045         0.290749989         0.385060024
     0.623880029         0.339059994         0.575209999
     0.706789983         0.282330008         0.541180038
     0.018110000         0.086220005         0.583970006
     0.982190040         0.163130006         0.460290019
     0.914640039         0.547150017         0.585339991
     0.865680000         0.567059984         0.634370041
     0.217999990         0.036660001         0.638230006
     0.226310004         0.079209995         0.590590032
     0.887170030         0.187899999         0.633459981
     0.077899999         0.258700021         0.381389999
     0.143539999         0.278519993         0.423550002
     0.950839959         0.788830011         0.555670039
     0.866940037         0.875239995         0.550879987
     0.887160026         0.362150031         0.242689991
     0.771550035         0.370100004         0.259680001
     0.996949948         0.508220031         0.311870003
     0.513679982         0.468969989         0.587259992
     0.629549961         0.524079979         0.586060015
     0.443239994         0.731659996         0.522279994
     0.403250000         0.674849959         0.475610002
     0.776390024         0.719430055         0.382629999
     0.687430025         0.752710006         0.420419979
     0.433930008         0.092440006         0.593140030
     0.535999995         0.146799994         0.565469996
     0.875310036         0.685810050         0.429800002
     0.923740020         0.573539970         0.422529984
     0.785459993         0.531090007         0.515929985
     0.877560002         0.581910029         0.489330006
     0.736070015         0.554700014         0.207409986
     0.155690002         0.705330002         0.397189999
     0.196449993         0.593980017         0.380820020
     0.454819993         0.097620004         0.267669996
     0.450570006         0.961849967         0.251610009
     0.504270034         0.293240009         0.258170001
     0.012140000         0.216150008         0.306140010
     0.841489979         0.072379997         0.302469985
     0.432270006         0.003270000         0.401360003
     0.432360003         0.038600001         0.449440002
     0.337080006         0.022420001         0.332629999
     0.938730020         0.318820009         0.316410001
     0.718609961         0.228330008         0.612329992
     0.297129989         0.000010000         0.501330026
     0.960300005         0.098569994         0.367960008
     0.919379989         0.057359999         0.412999980
     0.110370007         0.720700054         0.666419983
     0.048400000         0.624580016         0.641099993
     0.008130000         0.382199989         0.194599994
     0.091860001         0.396920005         0.669499969
     0.017440001         0.443329992         0.633979988
     0.002620000         0.106100001         0.506619994
     0.009460000         0.246639996         0.631329981
     0.027970000         0.482230017         0.262010002
     0.904040004         0.762660008         0.316230011
     0.820420039         0.844149988         0.215049998
     0.780379985         0.729149996         0.216489998
     0.915759943         0.476979995         0.184090010
     0.772270012         0.574639979         0.156200012
     0.062509999         0.928560017         0.191589991
     0.059190000         0.942240020         0.583090019
     0.533110007         0.867259950         0.556399981
     0.123309996         0.683799946         0.232419999
     0.113219999         0.967669992         0.695219994
     0.188460009         0.948230035         0.182680003
     0.171950004         0.829779951         0.513759963
     0.220710003         0.351920008         0.059200001
     0.278039984         0.244099998         0.116130002
     0.372550022         0.241160006         0.136050002
     0.512680011         0.190189993         0.306250000
     0.545429990         0.800960032         0.539940008
     0.423150017         0.456379995         0.415749995
     0.136409999         0.597190011         0.480010001
     0.693840020         0.653750026         0.570550028
     0.339639979         0.543809993         0.663489978
     0.408740015         0.363760010         0.332559999
     0.589829997         0.547219976         0.332850011
     0.159730003         0.707780005         0.206180000
     0.784099994         0.628740028         0.666809972
     0.527849966         0.846030025         0.244919999
     0.954660007         0.009410000         0.195629994
     0.094039997         0.000280000         0.663990021
     0.090790001         0.155070003         0.261559995
     0.660570027         0.161459994         0.381079992
     0.226820014         0.482910014         0.348809973
     0.585639995         0.831489998         0.452149995
     0.949309969         0.461499988         0.387340005
     0.149169993         0.406370000         0.543610001
     0.599640027         0.538129997         0.674519984
     0.379109999         0.950909949         0.352299976
     0.048649998         0.718760020         0.315900008
     0.359360003         0.507900013         0.573119990
     0.301479996         0.436310001         0.220070012
     0.596520025         0.161050000         0.195880000
     0.334470013         0.811860052         0.676600011
     0.826719989         0.782079967         0.320060031
     0.164749986         0.917530004         0.403420003
     0.450210018         0.676270023         0.413590018
     0.256300009         0.097419998         0.174140008
     0.226820014         0.263429999         0.476040014
     0.143820004         0.301380007         0.203840001
     0.446829990         0.306019991         0.467350006
     0.954039993         0.430939986         0.206939999
     0.808539959         0.309529986         0.505090014
     0.230709993         0.182840003         0.326799997
     0.744220005         0.191190008         0.639090029
     0.673240034         0.470369980         0.241890001
     0.797760007         0.122120004         0.241190004
     0.218950000         0.559509988         0.162760003
     0.514419967         0.327859991         0.229050001
     0.096879994         0.749139995         0.560729980
     0.722979996         0.355980027         0.401600011
     0.643540028         0.266540000         0.561110051
     0.061600000         0.029300000         0.566330020
     0.943799946         0.138669994         0.487210019
     0.930029966         0.537230013         0.617319997
     0.274619998         0.064450005         0.617200025
     0.965780016         0.180260008         0.626470057
     0.138390003         0.301270014         0.392039998
     0.874510028         0.805489985         0.561819967
     0.840240024         0.331039988         0.266829999
     0.595049982         0.455339983         0.589179993
     0.376780001         0.704900028         0.505500031
     0.733590035         0.694899954         0.407979997
     0.483190011         0.088010000         0.565800031
     0.935100047         0.632159973         0.443100007
     0.864069979         0.529699978         0.515479978
     0.221499988         0.662079976         0.393190002
     0.836790046         0.032150000         0.330740007
     0.483969973         0.018460000         0.427130000
     0.990839996         0.266939995         0.329640007
     0.341890022         0.065160000         0.500949987
     0.976280012         0.102050001         0.398659992
     0.416020007         0.052750000         0.244949992
     0.120779996         0.661989981         0.644580015
     0.058799999         0.374280015         0.639940008
     0.053160002         0.520669996         0.287010002
     0.766630014         0.799860023         0.231020006
     0.794029995         0.588270022         0.188199997
     0.138940009         0.900030006         0.196799994
     0.229109995         0.854910016         0.494729996
