# Supplementary material for: Cation-tuned acidic electrified interface for hydrogen peroxide electrosynthesis with industrial-level current densities in natural seawater
Source: Nat Commun. 2026 Apr 20;17:5443. doi: 10.1038/s41467-026-72026-2 (PMC13279823; doi:10.1038/s41467-026-72026-2)
Supplement: Supplementary file 3 — Supplementary Data 1 [file 41467_2026_72026_MOESM3_ESM.zip › AIMD/Supplementary Fig. 43-c8-otab-h2o-ooh/CONTCAR]

c8-ctab-ooh                             
   1.00000000000000     
    12.2974996566999994    0.0000000000000000    0.0000000000000000
     0.0000000000000000   12.7799997330000004    0.0000000000000000
     0.0000000000000000    0.0000000000000000   30.0000000000000000
   C    H    O    N 
    65   176    75     1
Direct
  0.7846797856281849  0.0316187877440784  0.0742933702371332
  0.8907814544118081  0.1959032810762031  0.0659500481206238
  0.7885189904903508  0.1405007242063716  0.0684049849455918
  0.8850916805530575 -0.0299566565258539  0.0717126166605276
  0.9827568387456860  0.0261592763759586  0.0642010552125980
  0.0889620436289261  0.1849369364759089  0.0576682525192724
  0.9875254264042460  0.1368917192110312  0.0603626700736471
  0.0859569166814849 -0.0283281514015502  0.0641959523711871
  0.1858808092213760  0.0224208773917038  0.0624235600278076
  0.2746552080081365  0.1973310741595024  0.0650080912177777
  0.1827306426651831  0.1306020914102760  0.0607192668371532
  0.2910435491152294 -0.0253554095357950  0.0644050990684084
  0.3854394181528440  0.0353998044569828  0.0630364375789117
  0.4855621235319769  0.2027636513520693  0.0598749601374956
  0.3817575588404190  0.1493285102676442  0.0620428176379839
  0.4859045299551635 -0.0217888312805369  0.0615873944424598
  0.5870049880354656  0.0327199941199445  0.0625926754686126
  0.6886607572469340  0.1968920651436405  0.0649565292932031
  0.5861417393881642  0.1427564386616779  0.0589741873464909
  0.6868978539893950 -0.0238075358040098  0.0696259134986037
  0.7974825231770371  0.3612671497140877  0.0606372926442399
  0.8981590118071863  0.5235480587967420  0.0622272088226035
  0.7947996221708571  0.4743002628773195  0.0598475757924067
  0.8973875581673002  0.3051226449364586  0.0638342867709707
  0.0052872248192250  0.3591216628356814  0.0610769595334503
  0.0954238304203610  0.5291033123550816  0.0643053832538401
 -0.0013833013036414  0.4686980346428362  0.0586341167137489
  0.1061630366826309  0.2895059162759934  0.0597399897966814
  0.4987536446409986  0.5367511454949316  0.0631832498883558
  0.4916340327610790  0.3107708352707816  0.0626883010773360
  0.5930755058904078  0.3638057529891461  0.0629921099244260
  0.6937471728510286  0.5324814608480776  0.0611583910135781
  0.5926008460019240  0.4759041146286384  0.0629864652282427
  0.6939630857613341  0.3072209412090576  0.0596749579486352
  0.7950084374833333  0.6945822611427600  0.0672661416115296
  0.8901153224320679  0.8591704481064412  0.0736768024655903
  0.7891070874158970  0.8034480226208679  0.0719224958405048
  0.8935313821172287  0.6367558324168402  0.0664940315182746
  0.9952483060238330  0.6908887500560073  0.0627517648301493
  0.0874520158219707  0.8611770658017972  0.0614559921470979
  0.9914507791429886  0.8049029149457352  0.0665322134677470
  0.0979576532069942  0.6418833710511429  0.0620482588834991
  0.1967367345470819  0.6988865995064603  0.0580029633584640
  0.2938707683664288  0.8600434907095645  0.0640747092052967
  0.1930165243661305  0.8075542755072743  0.0606418332540456
  0.2919337304898084  0.6445410105490781  0.0565211036922312
  0.3928552153805326  0.6959512836382770  0.0585867081372852
  0.4889276397498288  0.8662370517484196  0.0622243599371590
  0.3908755398923901  0.8078114321977661  0.0620347467424663
  0.4965109718663509  0.6432382157734120  0.0612974720799810
  0.5963209326723989  0.6988118438627787  0.0620539734712533
  0.6920795333766865  0.8665917107868528  0.0695121076612078
  0.5925509880074196  0.8137712412090544  0.0638551895508847
  0.6949513380019925  0.6442496070194373  0.0631887016324821
  0.4586885116657827  0.5828438289450513  0.2409904836402670
  0.4225437148260946  0.5116442802152507  0.2784077925122553
  0.3560382500427809  0.5831163535352838  0.3090064796313155
  0.3340363988220840  0.5337011369632572  0.3535839041551418
  0.5372432517283215  0.6134171266778993  0.1670982772666019
  0.6274375056246217  0.4766962109135193  0.2124744949402053
  0.4458979088308854  0.4505652143640494  0.1820564519339121
  0.4284127931769707  0.5501657876161264  0.3869472948875191
  0.4263303947929356  0.4930461879977541  0.4311857846526350
  0.5297940898078730  0.4993595805812395  0.4589099328175915
  0.5545044662981693  0.6169967277895290  0.4668617568798591
  0.2959395809755770  0.5579922832270104  0.0494064699099722
  0.1720146850838180  0.4815146746828775  0.0676964552372614
  0.4154704072524942  0.3548291349943599  0.0584351320918292
  0.4212350145692706  0.4919507456458025  0.0647087810298256
  0.5133653459552342  0.6496152940888500  0.2516811468693693
  0.3878341575501191  0.6169251765101513  0.2240299390471103
  0.4891645948706895  0.4681308926406911  0.2950567687093258
  0.3692171928844821  0.4438994852021061  0.2677752373269850
  0.2764327030615172  0.5895741640293374  0.2944011289308749
  0.3901677361054211  0.6643700974755339  0.3112566350931155
  0.3136179850556861  0.4513678570089795  0.3493498547921661
  0.2639051876979507  0.5724192949910052  0.3719344010554259
  0.5898674617412898  0.6712303094505836  0.1777903526067567
  0.5641172901695606  0.5701207046808953  0.1383541634287694
  0.4559552397403535  0.6507775071580172  0.1607184800728182
  0.6217406889526252  0.4019476287923063  0.2290800439869560
  0.6717134137506874  0.4676559602578205  0.1802806793073977
  0.6737493096619870  0.5226788379453533  0.2361368989533149
  0.4185327261804694  0.3942130589162249  0.2064767481074448
  0.3744762869872673  0.4900496598014725  0.1665154530282182
  0.4802879752250268  0.4030635874860936  0.1534056155546542
  0.5086269443307203  0.5338992620931700  0.3721269269127140
  0.4242388421847899  0.6365930484782788  0.3932042989304299
  0.3532750658591620  0.5203057777874462  0.4484684167646442
  0.4124457685044789  0.4070374689244809  0.4234353947587569
  0.5193816917866216  0.4592742835204773  0.4899197686294047
  0.5959814753331715  0.4643312989938155  0.4419371210729940
  0.4844771507749568  0.6654097016956578  0.4758065878627188
  0.6238659422345836  0.6264301354567806  0.4908227075860303
  0.5777590154406269  0.6559870605296994  0.4361615255605469
  0.1955966803244902  0.2631122163819818  0.2604270931900489
  0.0759771834564880  0.2791452617546901  0.2489775182487961
  0.7278845649055303  1.0463930395422996  0.5934585563887378
  0.6277180997329779  0.0612137530914369  0.6257826431671483
  0.8941523366428551  0.3525142183641943  0.3806908303993939
  0.7409204349256016  0.3965661663918953  0.4222742142313421
  0.8663898620978351  0.7590767268928964  0.1406347102947409
  0.8554260168455433  0.6699369330644871  0.1749639143667521
  0.0702460292258682  0.7960443994851827  0.5225932758711558
  0.1918713597049988  0.8181724126938814  0.5253841589096341
  0.7666262245822019  0.9985296063214656  0.5236945121378825
  0.8631338861008888  1.0684375401848194  0.5392353109898053
  0.5592574884395856  0.7942169600314468  0.5812080894966993
  0.4345399654166300  0.7553458068916794  0.5662872549006565
  0.4439260477705629  0.8325264296958094  0.3790344511427860
  0.5124178112843233  0.8919373074717093  0.3332789816222999
  0.9085572317830282  0.2179871643501397  0.6196772002706461
  0.9140434590490805  0.2393008408453596  0.5668696346912871
  0.8480352914999028  1.0380392888358563  0.3310242060197328
  0.9539697803830275  0.0894498828898550  0.3188165423828968
  0.6649025866120206  0.3369284561740655  0.3077808288799720
  0.6900470383360650  0.3833455197270055  0.3724541915920265
  0.2854862208307764  0.8877633762675529  0.4071524309214372
  0.2773345253872868  0.8176623327561227  0.3634155447646876
  0.8046675628437568  0.0978151254632448  0.6519268910084167
  0.8517403589268249  0.1570069596962818  0.6937938642558138
  0.6499977287043378  0.8253625781726415  0.2207737229541298
  0.7558110306146387  0.8627038901967545  0.2461535685181651
  0.3355417654157643  0.7673578194713749  0.2124812866183299
  0.4248506027577838  0.8500397255671844  0.2112710367685286
  0.4107621297160897  0.3433114361205190  0.6023061581614617
  0.3101430675175416  0.2575499262219784  0.6065217987328272
  0.1607633256559304  0.0321731041620069  0.3805999667506621
  0.2154554525143961  0.0795832964386368  0.4232987999651835
  0.5148499485529711  1.0155324229223974  0.2961688456899775
  0.5643981469399785  0.8974215357312957  0.2785419516279736
  0.1313305495059124  0.3967792796067296  0.3042719847576471
  0.1157250427597838  0.4781618871079106  0.3400430003594595
  0.5648389417193808  0.8582338503424635  0.3909570428346676
  0.7216552237623151  0.9320191327800361  0.3979945348642325
  0.9014533654948699  0.6134193490079133  0.4033210836368317
  1.0091239178195612  0.6019233817311379  0.6253296916514015
  0.9465957561413220  0.6672845426197003  0.5901030007333352
  0.6518879670976572  0.3487801263055713  0.5340774852628424
  0.6855498729661552  0.4228205943865515  0.5754988945028309
  0.4893614846986753  0.1688216614143609  0.3951355341996802
  0.3687282435213798  0.1914570603254458  0.3962117010467331
  0.2823034086587125  0.8182883203725387  0.2913304351596360
  0.1765403776714393  0.7505409556692394  0.3022974715049045
  0.3178589004054097  0.9706742889283796  0.5776474434626819
  0.4382595707547594  0.9160960262581159  0.5659092930675792
  0.9003370363759204  0.5058499088326864  0.2275416979978119
  0.8834855330408418  0.4759887043100636  0.1752709750272654
  0.7423902922563426  0.1695485081671452  0.1867943509622338
  0.7282837583894842  0.2852164265508125  0.1790224008264539
  0.4734730098466706  0.1608129981498078  0.6212755967836061
  0.4602557184447031  1.0430295192994903  0.6160278422881054
  0.0754569002330233  0.6832499634717778  0.2434919610845595
  0.2489390901316781  0.9355832324373006  0.2460688289782345
  0.1388993917146632  0.9409132207542963  0.2207162222746025
  0.8840390206694949  0.9678496998817053  0.2335093208944698
  0.2193883586065858  0.2465800525968577  0.4722939113788763
  0.3349206904798161  0.1987004547240155  0.4724534967046547
  0.4000678990521006  0.5841830346644934  0.5436552920402002
  0.3405686336810935  0.6803483885919903  0.5168865749234938
  0.5230160529187106  0.9749331687168205  0.1803726120880075
  0.5151806742340391  0.8755356222046823  0.1507252693390768
  1.0147400955544914  0.7770112806400802  0.1825026997385605
  1.1381777648014118 -0.2335273326826695  0.1726729252930458
  0.0250832988515568  0.0313340660627624  0.4973951371661200
  0.2239076801456220  0.5502160255912995  0.5531237379441770
  0.0992406271440805  0.5324872094484029  0.5729060053950817
  0.5430262879252309  0.1603917741440668  0.1746782430415046
  0.4286952841024269  0.1174946874757606  0.1955042629257380
  0.5735891778376192  0.1827076765871812  0.5105870576854207
  0.7073156619522515  0.1753826500289513  0.5143381235213501
  0.2288650974730838  0.1580296653044756  0.1761883104681071
  0.9242143603604829  0.2384267177698608  0.3924303463463486
  0.6651362894126119  0.2330890557125976  0.4022909427922894
  0.1909202655766883  0.3613673750112790  0.3973969076168243
  0.0612979304908516  0.3576021364746885  0.3975426253847415
  0.8106943837957867  0.5026532573061462  0.6244122297203509
  0.6760059659761400  0.7161615557815459  0.2930821043098057
  0.8933582625739606  0.3163952502660810  0.1824419104792831
  0.8604187839153072  0.3466983287077621  0.1313175358550266
  0.6919492080043425  0.2178284594651635  0.2490502645748723
  0.4678977273253480  0.1347107803622878  0.3242957798857446
  0.9592533676544113  0.9769237072929098  0.6575964109829536
  0.9891379051409311  0.8611013305889094  0.6368990384184744
  0.2568693230212926  0.6546820260018298  0.1327069787876351
  0.1990108818688411  0.6036745551486103  0.1755725709376365
 -0.1345106897396156  0.3558153063862283  0.2896148099024846
 -0.0479328351531486  0.4406731447331707  0.2972806522234201
  0.1502227314150010  0.9306385901937785  0.5744586502732111
  0.1112642248255200  0.9656058780468402  0.6210263995112094
  0.6246088662276412  1.0157346368150526  0.4097568815655407
  0.6408774325917495  0.1848519612783365  0.4525889857665143
  0.8102258924991792  0.5304360027508578  0.4614913094740636
  0.7364976952075475  0.4659240042404457  0.5000223095711619
  0.0052526622310749  0.2969493870688270  0.5060010760376913
 -0.0278256033170691  1.0206100306730812  0.4359883567774243
  0.0818059192568116  0.9636890544047869  0.4257920890884061
  0.9134940983342510  0.6867995623134384  0.3195589872510097
  0.7861200041291968  0.6841663921027510  0.3356653968966690
  0.9306796271849628  0.7979689265586714  0.5540866762321941
  0.8255563904666037  0.7832885801968041  0.5838760170488837
  0.4092919593498441  0.2084906803690933  0.5533332256924421
  0.4064112883668380  0.0907652001341453  0.5327804470677887
  0.1712101483909579  0.1120532268736015  0.5928536688075567
  0.1062346792771662  0.2121189822961049  0.6022275756881519
  0.1266226658257388  0.5020179205911012  0.4391099537413524
  0.1276942870656221  0.5397629188002253  0.4922240822616047
  0.9035268930657280  0.2063054642874665  0.4559148722621540
  0.8014532890774626  0.1586627046582080  0.4308512387702041
  0.7561766290065459  0.1726318605692719  0.2943828945070852
  0.7301257340196456  0.4400308476158297  0.3039376199371134
 -0.1124486002485835  0.0665720884807045  0.1672494866341111
 -0.0639858945606429  0.1400719267814033  0.2035333894391345
  0.1577045155017726  0.2587809824735993  0.5359644345979727
  0.1498845451781743  0.3815976919919007  0.5274762297267716
  0.6781375345610644  0.8386796939596767  0.5558255736990639
  0.6964369361939398  0.8900246550022791  0.6022217585884579
  0.8405133906894272  0.8383434639870001  0.3556807267687231
  0.8879733033981568  0.9402640434672193  0.3830419098520051
  0.5127595461843102  0.4483385831555829  0.5589883995154699
  0.4161397412087619  0.3998714029097195  0.5327427788915874
  0.9493905725722390  0.8440996925195708  0.4635540778524424
  0.9344113037458693  0.7209926130600600  0.4659289315562053
  0.6768920339459173  0.9115041999250580  0.4753894026997473
  0.7704866234091631  0.8367705291316863  0.4898293383712007
  0.1239626166532064  0.4922898189223837  0.1378556844300269
  0.2980786822973176  0.7639588793742272  0.4474288847128335
  0.2131495479723781  0.6912379286110008  0.4594771151828592
  0.1356246812179608  0.0421930920898962  0.2950365148710004
  0.6166739254237759  0.7095228271419698  0.3418232166635323
  0.1203284088564969  0.1426911098436079  0.3222555069974268
 -0.0099101984857499  0.5834707747138794  0.4417624763677567
  0.0882466569585410  0.5850482429110333  0.2767328696324556
  0.9076914791878671 -0.1549701871346868  0.2336852157595722
  0.2518365473267390  0.0788692666456748  0.2123915163677946
  0.8899547656491290  0.3525390883457605  0.4897520767663145
  0.0429363380234512  0.5066075147519503  0.1777335043144572
  0.0525522516688571  1.0390127212478812  0.5473588263717765
  0.8492820701515639  0.3954383288206452  0.6136360868003135
  0.5529900112431955  0.1662789645227367  0.2885113927063153
  0.0741222412619721  0.3191842847222529  0.1597110092266180
  0.2250756977400452  0.3042522559413172  0.0647837066414313
  0.1289903765316640  0.2858211477079533  0.2747006891491153
  0.7043743992848730  1.0355528389859745  0.6244100036119140
  0.7305842786976828  0.3473918311056290  0.3969024187010449
  0.8765312081458855  0.7445645965148959  0.1712414127764187
  0.1237251942857764  0.8226301008135077  0.5422096843756694
  0.7853722577120743  1.0710339176954382  0.5347482542013130
  0.4866721223971738  0.8160162723138505  0.5705902263915356
  0.5215742449389910  0.8270121770531442  0.3672684748091879
  0.9463510193080894  0.2538899071186591  0.5968945991818366
  0.8765466791877101  0.1094275968206980  0.3265029776627096
  0.6604035796210508  0.4152690790986818  0.3147861300839456
  0.3182339976667731  0.8257911266976984  0.3933074982356261
  0.8734428746186006  0.1211764442616385  0.6656522562203669
  0.6769878798110421  0.8266522040341362  0.2509231475064657
  0.3693172211041068  0.8185409451840377  0.2324952137852498
  0.3926718389349275  0.2669716936511116  0.6036602746161082
  0.1936621619759982  0.0126803648038791  0.4112806484403279
  0.5017593288495245  0.9305324544315121  0.2983037444587305
  0.0994413508170149  0.4678212128380626  0.3071594197164765
  0.6539909015802311  0.9445365190438704  0.4151593470000738
  0.9105857921119407  0.6039710617353965  0.4353055302149567
  0.9795626947907278  0.5960140851843517  0.5963295141366924
  0.6419926024178160  0.4227362650142427  0.5474213844561521
  0.4227244859888802  0.1412940547981374  0.3829094952636305
  0.2333784836858646  0.7982022399811708  0.3148060376349657
  0.3882456550915864  0.9840272492108337  0.5639384045051515
  0.9148651217622104  0.5327614823481270  0.1960527889650677
  0.6827031423649438  0.2223136574530113  0.1884237008570679
  0.5057692667344841  0.0958618929465362  0.6305619160987636
  0.0783227884245392  0.6637790337301674  0.2759191792013521
  0.1867607318427692 -0.0207148374047358  0.2413134206393825
  0.8707932257956381  0.9019415181967088  0.2497105508626673
  0.2727159611876000  0.2154914153687840  0.4506284788435554
  0.3572673755691566  0.6501675031754577  0.5473391569105390
  0.5284725779689765  0.8955750903824016  0.1811617407634793
  1.0862875101635394 -0.2002931866000075  0.1934260201327539
  0.0198693255507667  0.0777721412115530  0.5224415265156431
  0.1592832220212014  0.5047202750406107  0.5522432880916235
  0.4924208386159596  0.0997941815817259  0.1776371693239270
  0.6465134862776845  0.2134682498516355  0.4997928143005385
  0.2784781258372865  0.1450506616083087  0.1997723096174100
  0.9474307850542750  0.2978476414415334  0.3735692448203166
  0.1293315039187850  0.4044332914710644  0.4000145462251001
  0.7825266344513140  0.4315557904902472  0.6205303368858336
  0.6602139520416255  0.6695429798638526  0.3200398171682821
  0.8392018357241796  0.3613258954125921  0.1623449550416926
  0.4945415405095440  0.1157611303515455  0.2949552118818449
  1.0182422070234991  0.9237600649154483  0.6495351644184438
  0.2540204571962313  0.6532443108777807  0.1648122870233412
  0.8834040186096700  0.4286655356721097  0.2813063784119181
  0.1613452141044519  0.9832129981387451  0.5961832745951041
  0.6406515452878369  0.1681047973818167  0.4178664739219999
  0.7840480814045909  0.4660417261950739  0.4728680124108705
 -0.0745198778049407  0.2861521124908999  0.4982438431390321
 -0.0000458889815453  0.9505096746843776  0.4324178859032640
  0.8606537618313275  0.7002139608794037  0.3423345807921625
  0.9080257026832116  0.7917237140316306  0.5855041977054578
  0.4206367353541476  0.1647685450275874  0.5237150522703317
  0.1824197075671106  0.1898812397941849  0.5935501855379380
  0.1195861200676658  0.5592270215591746  0.4606742008433567
  0.8823055062037573  0.1528382593159079  0.4335097356685386
  0.6869087114647300  0.2018375224914468  0.2806232589644494
 -0.1092421494871336  0.0753145980647927  0.1990363254691245
  0.1442173627332421  0.3093267427251052  0.5125631375418213
  0.7002911060890782  0.8216428048310119  0.5872456417415194
  0.8280525301515272  0.9136897463749840  0.3651314633116068
  0.4304540704958739  0.4498280918965726  0.5564155604175962
  0.9225111282805172  0.7901687877496725  0.4850563985343744
  0.7122540587835249  0.8822288186318855  0.5021208353106976
  0.1195870023323300  0.4802381095208995  0.1694828822597487
  0.2689802893542173  0.7331138622994704  0.4731698353583091
  0.1040519482868292  0.0685617192654367  0.3232564962244095
 -0.0224501166097346  0.2501021973210354  0.2011796407287281
  0.0503212743601745  0.2481902138478804  0.1613033878925439
  0.5215445265878754  0.5273394296136689  0.2016388380908004
 
 -0.32345791E-02 -0.43803835E-02 -0.25851621E-02
  0.29126978E-02 -0.67830979E-03 -0.43787257E-02
  0.22679765E-02  0.30013775E-02  0.42774819E-02
 -0.44084213E-02  0.24672911E-02  0.37706578E-02
  0.25454996E-02  0.30068879E-02 -0.12214747E-03
 -0.17771281E-02 -0.10594280E-03  0.49216280E-02
 -0.79910565E-03  0.32323335E-02 -0.41002976E-02
 -0.44281513E-02  0.56266127E-03 -0.19798174E-02
 -0.37647153E-02  0.57181164E-02  0.21947991E-02
 -0.11169131E-02 -0.54337515E-02 -0.36868028E-02
  0.25561594E-02  0.64478310E-03 -0.89408798E-03
  0.16305659E-02  0.41766348E-02 -0.46134940E-02
  0.55329650E-02  0.10715050E-02  0.45705249E-02
 -0.10916542E-02 -0.21945892E-02 -0.74912548E-02
  0.39963396E-02  0.11008459E-03  0.44726427E-02
  0.24694287E-02 -0.33871322E-02 -0.61899526E-02
 -0.38621121E-02 -0.63347566E-02 -0.45160774E-03
 -0.38508386E-03 -0.11288614E-02  0.64368460E-02
 -0.34618392E-03  0.12340976E-02  0.90257378E-02
  0.17161676E-02  0.27358598E-02  0.15523085E-02
  0.16104479E-02 -0.31798792E-03  0.10414332E-02
  0.30987996E-02  0.58312258E-02 -0.30436282E-03
 -0.83455285E-03 -0.27527513E-02 -0.97128604E-02
  0.18549937E-02 -0.15951533E-02  0.21769330E-02
  0.28689734E-02  0.63556034E-02  0.57359009E-02
 -0.22553450E-02  0.31716636E-02 -0.25977649E-02
  0.15770881E-02  0.14152860E-02  0.79115790E-02
 -0.12420604E-02 -0.55547375E-03 -0.25517899E-02
  0.15744686E-02  0.32656864E-03  0.44615748E-02
  0.10422122E-02  0.20535106E-02  0.67792286E-02
 -0.78917541E-03  0.17204733E-02  0.11776635E-04
  0.17456557E-02  0.14872757E-02  0.26528186E-02
  0.83569202E-02 -0.48357753E-02  0.92933430E-03
  0.43313055E-02  0.92111106E-03 -0.93308486E-02
 -0.82582609E-03  0.60730666E-02  0.94402650E-02
  0.58547980E-04 -0.26017958E-02  0.83234209E-02
 -0.81978630E-02  0.73146650E-03  0.58064860E-03
  0.10681663E-01  0.33855942E-02 -0.47220411E-02
  0.37129509E-02  0.13161076E-02  0.13224068E-02
 -0.59072634E-03 -0.14425386E-02 -0.47273470E-02
 -0.28126459E-02 -0.74426585E-03 -0.43555176E-03
 -0.48438381E-02 -0.15555030E-02  0.82202919E-02
 -0.10086556E-02 -0.18130262E-02  0.44486846E-02
  0.62446979E-03  0.42607125E-02 -0.12076565E-03
 -0.95677271E-03 -0.21680225E-02  0.41735813E-02
  0.67449513E-02 -0.16536654E-02 -0.30756596E-03
  0.35954959E-02  0.20438143E-03  0.69537872E-03
  0.66769971E-02 -0.73638312E-02 -0.55550685E-02
 -0.61349477E-03  0.13960698E-02 -0.40846559E-02
  0.18564700E-02  0.59299758E-02  0.40427256E-02
  0.48585972E-02  0.62053259E-02 -0.38410144E-02
 -0.73489359E-02 -0.24901704E-02 -0.39304920E-03
  0.18899541E-02 -0.14203647E-02 -0.12147536E-02
 -0.60581766E-02 -0.15491663E-02 -0.32537740E-02
  0.51037099E-02 -0.21193965E-02  0.10493737E-01
 -0.48505362E-02 -0.15865653E-02  0.33522352E-03
  0.17570040E-02  0.47148112E-02  0.40302800E-02
 -0.78297053E-02 -0.57296252E-02  0.93229257E-02
 -0.59455195E-02  0.77243974E-02  0.49907554E-02
  0.39539676E-02  0.68319657E-02  0.95342905E-03
  0.58325069E-02  0.33470287E-02 -0.37191654E-04
 -0.12553292E-02 -0.60153302E-02 -0.62905769E-03
 -0.62143702E-02 -0.83894749E-02 -0.85506822E-03
  0.22114012E-02  0.44482676E-02  0.39342945E-03
 -0.56575889E-02  0.14057187E-03 -0.22326570E-02
 -0.22716202E-02  0.10353350E-01  0.14466416E-01
  0.62242800E-02  0.27639535E-01  0.22023725E-01
 -0.19357551E-01  0.58920983E-02  0.76076568E-02
  0.17885574E-01 -0.64081502E-02  0.38931404E-02
 -0.41155863E-02 -0.44433192E-02  0.23877349E-01
  0.13796163E-01 -0.16923861E-01 -0.77565710E-02
 -0.72436461E-02 -0.41783973E-02 -0.37949400E-02
 -0.16895340E-01  0.26217178E-01  0.29018268E-01
 -0.16792711E-01  0.49698389E-02  0.13876488E-01
 -0.44390707E-02  0.96906086E-02  0.13760319E-01
  0.93483128E-02  0.10857926E-01 -0.46281269E-02
 -0.17171026E-01 -0.32683458E-01  0.79717220E-02
  0.21773831E-01  0.11872255E-01 -0.56014175E-03
 -0.14142917E-02  0.21984889E-01 -0.13903649E-01
  0.14116271E-02 -0.17697473E-01  0.33705464E-01
  0.40825920E-02 -0.62788771E-02  0.22836918E-01
  0.19803223E-01 -0.60448349E-02 -0.86922367E-02
 -0.14039882E-01  0.40227267E-01  0.69036090E-02
  0.78650483E-02  0.80302839E-02  0.13752685E-01
  0.99952049E-02 -0.10796887E-02  0.20380299E-01
 -0.16030457E-01  0.14121942E-01 -0.20972346E-01
  0.40001622E-03 -0.72734413E-02 -0.95164776E-02
  0.18336498E-01  0.21454251E-01 -0.50110546E-02
  0.20363948E-02  0.33379554E-01  0.11484415E-01
  0.56909594E-03 -0.11224009E-01  0.86631182E-03
 -0.11228361E-01 -0.16585993E-01 -0.10537645E-01
  0.13664947E-01  0.14429882E-01  0.63419673E-02
  0.13688592E-01 -0.15842173E-02  0.37567400E-02
  0.56360603E-02 -0.48560775E-02 -0.11245512E-01
 -0.54860420E-02 -0.76324681E-02 -0.40819438E-03
  0.13656779E-01 -0.22447312E-02  0.29740740E-01
 -0.84748165E-02  0.51184261E-02 -0.90004550E-02
 -0.16963957E-01  0.17442576E-01  0.49705627E-02
 -0.20703778E-02 -0.92120233E-02 -0.21959271E-02
  0.23721472E-01  0.16257471E-01  0.14762075E-01
  0.39060422E-03 -0.58986666E-02 -0.17030922E-01
 -0.13702596E-01  0.40383266E-02 -0.20880570E-01
  0.64079032E-02 -0.34551093E-01 -0.37793976E-01
 -0.79569609E-02 -0.23018557E-01  0.32218244E-02
  0.13304226E-01  0.22209338E-01  0.46418396E-02
 -0.38254282E-02 -0.10549402E-03 -0.19299724E-02
 -0.55255925E-02 -0.32428624E-02  0.17281779E-01
  0.11947467E-02  0.21211762E-01 -0.83400255E-03
  0.24285164E-01 -0.25620018E-01  0.19505252E-01
  0.65910188E-02  0.55341705E-02 -0.15987560E-01
  0.23092143E-01  0.15167383E-02 -0.60528409E-02
 -0.73955051E-02  0.24077848E-02  0.17633350E-01
  0.18690698E-01 -0.16200640E-01 -0.48487527E-02
 -0.29815825E-02 -0.17469627E-02  0.10456963E-01
 -0.13414447E-01  0.78657885E-02 -0.31923640E-01
 -0.15242757E-01 -0.92522970E-02  0.60487791E-02
 -0.95672326E-02  0.11048071E-01 -0.36084261E-01
  0.44743269E-02 -0.10447993E-01  0.44600485E-02
 -0.27458817E-02  0.12209321E-01 -0.10832959E-01
 -0.26982912E-01 -0.87500451E-04  0.19036818E-01
 -0.11988641E-01 -0.81295558E-02  0.62213322E-02
 -0.27854496E-01 -0.19199965E-01  0.10643009E-01
 -0.38659829E-01  0.15207630E-01  0.31619975E-02
 -0.12160892E-01 -0.25633043E-02 -0.53449988E-03
  0.41465445E-02 -0.42365706E-03 -0.19925938E-01
  0.58577380E-02  0.15143796E-02  0.11502752E-01
  0.15131287E-01 -0.16874722E-01  0.72177112E-02
  0.16565371E-01 -0.12418942E-01  0.14104468E-01
 -0.29551890E-02 -0.32409728E-02  0.17925830E-02
  0.19989152E-02 -0.34000357E-01 -0.32203470E-02
 -0.23213821E-01 -0.22494928E-01 -0.12610915E-01
 -0.32838902E-02 -0.14107644E-02 -0.72233279E-02
  0.60067924E-02 -0.15272873E-01 -0.15463683E-01
  0.27034323E-01 -0.16447755E-01 -0.38077383E-02
  0.41334292E-02  0.26041408E-02 -0.90578431E-02
 -0.72114818E-02  0.75488494E-02 -0.80281373E-02
  0.19193577E-01 -0.15084275E-01 -0.25049931E-01
  0.84581729E-02 -0.31807720E-02 -0.10348225E-01
  0.31357516E-01  0.81176490E-02  0.10712345E-01
  0.10715543E-01  0.69925887E-02  0.11382312E-01
 -0.59119654E-02  0.12522915E-01  0.18440662E-01
 -0.12496262E-01 -0.21731390E-01 -0.66138772E-02
  0.61668105E-02 -0.52078961E-02 -0.98677428E-03
  0.49083694E-02 -0.65429112E-02 -0.19225070E-02
 -0.22605835E-02  0.13325938E-01  0.48244772E-02
 -0.13587140E-01 -0.91347140E-03 -0.28592185E-01
  0.96783102E-02  0.13226061E-01 -0.16140526E-01
 -0.21108468E-01 -0.17704829E-01  0.34742877E-01
  0.30969030E-03 -0.40310368E-01  0.29729204E-01
 -0.10513945E-01 -0.60170421E-02 -0.15104309E-01
 -0.37258910E-02  0.17791148E-01 -0.96203012E-02
 -0.64385380E-02  0.10503302E-01 -0.24612344E-01
 -0.10053843E-01 -0.11920076E-01  0.18954507E-01
  0.16046466E-01 -0.16033218E-02 -0.28673248E-01
 -0.77569128E-02  0.16044008E-02 -0.17443580E-01
 -0.43154152E-02 -0.77985604E-02 -0.15427128E-01
  0.88367452E-02  0.64006480E-02  0.10487075E-01
 -0.50935625E-02  0.27417054E-02 -0.75692033E-03
  0.23351954E-01  0.14805775E-02  0.27587503E-01
 -0.19878862E-01 -0.30830128E-02 -0.75596067E-02
  0.17109796E-01  0.21314299E-01 -0.14396347E-02
  0.10938391E-01  0.32405998E-02  0.12267529E-02
  0.38135098E-02  0.16555653E-01  0.17259531E-01
  0.11346986E-01  0.60408667E-02  0.13383360E-01
  0.19646263E-01 -0.80956287E-02 -0.10547310E-01
 -0.82265395E-02  0.19025818E-02 -0.26346864E-01
  0.29306102E-02  0.71020054E-02 -0.80527778E-02
  0.14269191E-01 -0.43565954E-02 -0.13666772E-01
 -0.28466479E-01  0.19604580E-01 -0.93229719E-02
 -0.37686092E-02  0.74303701E-02  0.14405157E-01
 -0.53045488E-02 -0.56326418E-02 -0.37708972E-02
 -0.76862228E-02  0.10461856E-03 -0.84395626E-02
 -0.12223217E-01 -0.30607230E-01 -0.32557991E-02
 -0.12533798E-01 -0.85199993E-02  0.12559654E-01
 -0.13186492E-01  0.61497449E-03  0.27771276E-02
  0.23665991E-01  0.14700493E-02  0.75071030E-02
  0.22271198E-01  0.47534560E-02 -0.12766713E-01
 -0.13417495E-01 -0.21785593E-01  0.22779654E-01
  0.39475646E-01  0.47174076E-02 -0.34683350E-01
 -0.21900394E-01 -0.20633789E-01  0.18503140E-01
  0.23286510E-01  0.94278826E-02 -0.16345463E-01
  0.31975874E-01  0.20294064E-01  0.59039503E-02
 -0.17837483E-01 -0.13310151E-01 -0.73155610E-02
 -0.31404318E-01  0.64727717E-03 -0.14832129E-01
  0.51296558E-02  0.16432821E-04  0.24145637E-01
 -0.12865685E-01  0.49963728E-02 -0.25171721E-01
  0.15648626E-01 -0.18646684E-02 -0.26961574E-01
  0.13413790E-01 -0.52348172E-02 -0.42816747E-02
  0.17376851E-01  0.37145125E-02 -0.11386989E-02
  0.16907497E-01 -0.30394744E-02 -0.54280159E-02
  0.26778673E-01  0.64010477E-02 -0.27394717E-01
  0.76640152E-02  0.82208365E-02  0.12674051E-02
  0.25430831E-01  0.45632943E-02 -0.41451146E-02
  0.16317834E-01  0.14860053E-01  0.12576666E-01
 -0.75744115E-02 -0.11777881E-01 -0.30077869E-02
 -0.71267126E-02 -0.16738488E-01  0.29499321E-01
  0.20363930E-01 -0.58933992E-02  0.16675872E-01
  0.11773367E-01 -0.58591379E-02 -0.19540977E-01
 -0.28525395E-01 -0.15403931E-01  0.26794957E-01
  0.15649645E-02 -0.17569421E-01  0.16293325E-01
  0.22851533E-01 -0.41311479E-01  0.97239027E-03
  0.22154988E-01 -0.41781299E-01 -0.46546600E-02
 -0.53538786E-02 -0.17963232E-01  0.12674476E-02
 -0.18699658E-01  0.11237240E-01  0.12330119E-01
  0.85975390E-02 -0.12947105E-01 -0.12228541E-01
 -0.52446622E-01 -0.14240102E-01 -0.25944266E-01
  0.14062375E-01 -0.76749965E-02  0.98003563E-02
 -0.67200686E-02  0.68865700E-02 -0.82491293E-02
  0.13785424E-01  0.24330903E-01 -0.11089172E-01
  0.35475968E-03  0.88994959E-02  0.12307637E-01
  0.71982857E-02  0.16507390E-01 -0.82773777E-02
  0.20452841E-01  0.13853415E-01 -0.55613050E-02
 -0.19977465E-01  0.12406632E-01  0.10082494E-01
  0.13545035E-02 -0.27257072E-01 -0.82891378E-02
  0.53467916E-02  0.35009088E-01 -0.81517206E-02
 -0.23648845E-01 -0.68160122E-02  0.96870384E-02
 -0.96260043E-02 -0.71384804E-02  0.11075194E-01
  0.20509119E-01 -0.86834679E-02 -0.46942510E-02
 -0.86028595E-02  0.41625645E-04 -0.18954482E-02
  0.22395969E-02  0.39902113E-02  0.18454138E-01
  0.26744745E-01  0.48937806E-01  0.35377131E-02
  0.11872636E-01  0.24303497E-02 -0.11444105E-01
 -0.25146781E-01 -0.44176309E-02 -0.60740090E-02
  0.55268854E-02 -0.24654467E-01 -0.28532992E-01
  0.64285502E-02  0.12363892E-01 -0.36360625E-01
 -0.19317653E-01 -0.14065888E-01 -0.25693542E-01
  0.35372207E-01  0.31421711E-01  0.15990172E-01
  0.50730229E-02  0.32125806E-01  0.16084276E-01
 -0.69711749E-03  0.90509192E-02 -0.75036411E-02
 -0.21827536E-01 -0.24382954E-02 -0.14670852E-01
 -0.37433703E-02 -0.31195715E-02  0.20730141E-01
 -0.14961921E-01  0.14513246E-01  0.43607204E-02
 -0.18856385E-01 -0.17285020E-01  0.58778846E-02
 -0.38967009E-02 -0.22522992E-02  0.26012169E-02
 -0.86392399E-02  0.20949666E-01  0.14921220E-01
 -0.36913966E-03 -0.71858059E-02  0.19736812E-02
  0.32764564E-02 -0.39226876E-02  0.11133778E-01
 -0.17687482E-01  0.11410941E-01 -0.26979067E-02
  0.14255501E-01 -0.59039474E-02 -0.10989571E-01
  0.26527879E-01 -0.30936935E-02 -0.23972832E-01
  0.68778308E-02  0.19239085E-01  0.70905222E-02
 -0.47201864E-02 -0.18744915E-03  0.43793751E-02
 -0.38181351E-02 -0.41140139E-02 -0.65179190E-02
  0.21125678E-02  0.71434260E-02 -0.31492093E-04
 -0.24557084E-02 -0.31329661E-02  0.26893538E-02
 -0.57574690E-02 -0.51223313E-02 -0.75573889E-03
 -0.78988189E-03 -0.34334343E-03 -0.28486678E-02
 -0.31278927E-02 -0.52416857E-02  0.80067875E-02
 -0.71425195E-02  0.58591959E-02 -0.60911484E-02
 -0.17891611E-03  0.27673243E-02  0.41229248E-03
  0.10230312E-02 -0.28496308E-02 -0.21690169E-02
  0.29728457E-03  0.21029912E-02 -0.28250213E-03
 -0.35197941E-02 -0.16175680E-03  0.85760420E-03
 -0.29419557E-02 -0.58762014E-03  0.12475145E-02
 -0.47429233E-02 -0.12070617E-02  0.21044720E-02
 -0.59270045E-02 -0.81724825E-02  0.35062994E-04
  0.18553202E-03 -0.11375820E-02 -0.11935533E-02
  0.70780550E-02  0.34683766E-02  0.12476164E-04
 -0.80344662E-03 -0.81626291E-03 -0.13164859E-01
  0.86729166E-02 -0.73758024E-04 -0.49420527E-02
 -0.34913404E-02  0.10110456E-03 -0.20547167E-02
 -0.14229555E-02 -0.33960052E-02  0.73284273E-03
 -0.15295589E-02  0.34857668E-03 -0.29412405E-02
  0.44590679E-02  0.20005760E-02 -0.34056249E-02
 -0.33858816E-02 -0.49068862E-03  0.20055675E-02
 -0.25195176E-02 -0.11182977E-02  0.45869962E-03
 -0.73177434E-02  0.42838330E-02  0.72702581E-02
  0.80118425E-02  0.41779686E-03 -0.13397917E-02
  0.58204170E-02  0.53990097E-02 -0.52540694E-02
  0.41894189E-02 -0.52029671E-02  0.38850326E-02
 -0.49637601E-02  0.25128299E-02  0.42349978E-02
  0.28473054E-03  0.11028091E-02 -0.53120788E-03
 -0.44390847E-02 -0.34106339E-02 -0.84785018E-02
 -0.40077309E-03 -0.65955995E-03 -0.15364509E-02
  0.97222616E-03  0.54100377E-02 -0.21366567E-02
 -0.55600882E-02  0.39313652E-02  0.19979932E-02
 -0.44955656E-02 -0.41365662E-02  0.72112260E-02
 -0.18280975E-02 -0.55334605E-02 -0.29928911E-02
  0.23087634E-02 -0.56466207E-03  0.17505041E-02
  0.13956930E-02  0.71563554E-02  0.38440528E-02
  0.60270787E-03  0.23390650E-02  0.10457420E-01
  0.69737359E-02  0.35846634E-02 -0.50673584E-02
 -0.32569045E-02 -0.39699935E-03  0.90830243E-03
  0.96919872E-03  0.15848851E-02 -0.46715855E-02
 -0.24740951E-02  0.27970801E-02 -0.28418258E-02
  0.42761139E-02  0.63131504E-02 -0.48801839E-02
  0.20799150E-02  0.19530844E-02  0.23689226E-02
  0.18899340E-02 -0.26954367E-03  0.50330385E-02
 -0.38685622E-02  0.61625953E-02 -0.16190249E-03
 -0.25415553E-02  0.93895829E-03 -0.57416466E-02
  0.11140399E-01 -0.55920174E-02  0.11907739E-01
  0.54029393E-03  0.58618888E-02 -0.29192011E-02
  0.52570988E-02  0.57243901E-03 -0.33788869E-02
  0.43988926E-02 -0.23785082E-02 -0.18622600E-02
 -0.20248189E-03  0.38606874E-02 -0.14764031E-02
 -0.88563243E-02 -0.33503345E-02 -0.67199151E-03
  0.65156442E-02 -0.66602387E-02  0.53583722E-02
 -0.79786973E-02 -0.70070836E-02 -0.14852413E-02
  0.43779057E-02 -0.56241807E-02  0.22604417E-02
  0.69208949E-02  0.16415091E-02  0.20211733E-02
 -0.39645432E-02 -0.70038279E-02  0.13281846E-02
 -0.23034686E-02  0.47997325E-02  0.46854177E-02
  0.29090717E-02  0.46506954E-02 -0.82848683E-02
 -0.25826397E-02 -0.30529855E-02  0.47752929E-02
  0.52573617E-04 -0.54178409E-02 -0.40221383E-02
 -0.10771973E-02 -0.14741242E-02  0.48682365E-02
  0.13329064E-02  0.22874363E-02 -0.49433475E-02
 -0.28143344E-02 -0.50267564E-02  0.88249703E-03
 -0.68316639E-02  0.34165408E-02 -0.88946069E-02
 -0.51961651E-03 -0.32084113E-02 -0.58545344E-02
 -0.78045734E-02 -0.36964570E-02 -0.80725302E-02
  0.98685408E-02  0.50478392E-02  0.21792787E-02
  0.36865143E-02  0.40105037E-02  0.32759169E-02
 -0.46109860E-02 -0.21461202E-02 -0.64563745E-02
  0.35487172E-02  0.31932149E-03  0.70722383E-02
  0.19043613E-03 -0.96443418E-02 -0.27152532E-02
  0.91835554E-03 -0.39132274E-02 -0.39185182E-02
 
           1
   1.00000000000000     
  0.43563199E+00 -0.87312031E-03 -0.84183949E-03  0.43648947E+00
  0.78441676E+00  0.31276035E-01  0.74207198E-01
  0.89101831E+00  0.19585021E+00  0.65804091E-01
  0.78870342E+00  0.14073557E+00  0.68547568E-01
  0.88473320E+00  0.97023640E+00  0.71838305E-01
  0.98296383E+00  0.26394557E-01  0.64196984E-01
  0.88817532E-01  0.18492865E+00  0.57832307E-01
  0.98746045E+00  0.13714464E+00  0.60225993E-01
  0.85596831E-01  0.97171588E+00  0.64129958E-01
  0.18557467E+00  0.22868304E-01  0.62496720E-01
  0.27456438E+00  0.19690590E+00  0.64885198E-01
  0.18293850E+00  0.13065254E+00  0.60689464E-01
  0.29117614E+00  0.97497140E+00  0.64251316E-01
  0.38588934E+00  0.35483647E-01  0.63188788E-01
  0.48547335E+00  0.20259193E+00  0.59625252E-01
  0.38208253E+00  0.14933712E+00  0.62191906E-01
  0.48610534E+00  0.97794613E+00  0.61381063E-01
  0.58669093E+00  0.32224317E-01  0.62577622E-01
  0.68862944E+00  0.19680373E+00  0.65171091E-01
  0.58611359E+00  0.14285300E+00  0.59275045E-01
  0.68703741E+00  0.97640654E+00  0.69677657E-01
  0.79761348E+00  0.36124227E+00  0.60672007E-01
  0.89841100E+00  0.52400434E+00  0.62217063E-01
  0.79473176E+00  0.47408487E+00  0.59523814E-01
  0.89753840E+00  0.30499783E+00  0.63906851E-01
  0.55205221E-02  0.35961897E+00  0.61268156E-01
  0.95240432E-01  0.52935149E+00  0.64218791E-01
  0.99874494E+00  0.46880878E+00  0.58897836E-01
  0.10606204E+00  0.28946245E+00  0.59654930E-01
  0.49888168E+00  0.53677670E+00  0.63331969E-01
  0.49171878E+00  0.31093152E+00  0.62914275E-01
  0.59301133E+00  0.36394038E+00  0.62992502E-01
  0.69388912E+00  0.53259784E+00  0.61246818E-01
  0.59328041E+00  0.47552573E+00  0.63017443E-01
  0.69431530E+00  0.30729302E+00  0.59363930E-01
  0.79494128E+00  0.69505746E+00  0.67580817E-01
  0.89012008E+00  0.85896686E+00  0.73954250E-01
  0.78844046E+00  0.80350526E+00  0.71941851E-01
  0.89439999E+00  0.63702075E+00  0.66336630E-01
  0.99555023E+00  0.69099173E+00  0.62795845E-01
  0.87403980E-01  0.86106419E+00  0.61298414E-01
  0.99122206E+00  0.80484468E+00  0.66517695E-01
  0.97563765E-01  0.64176166E+00  0.62322269E-01
  0.19665471E+00  0.69874474E+00  0.58151253E-01
  0.29392155E+00  0.86037688E+00  0.64070684E-01
  0.19293872E+00  0.80738463E+00  0.60780953E-01
  0.29248221E+00  0.64441162E+00  0.56510851E-01
  0.39314759E+00  0.69596728E+00  0.58609887E-01
  0.48947060E+00  0.86566085E+00  0.62039191E-01
  0.39082565E+00  0.80792067E+00  0.61898592E-01
  0.49666194E+00  0.64370222E+00  0.61432230E-01
  0.59671602E+00  0.69929739E+00  0.61925940E-01
  0.69148194E+00  0.86639686E+00  0.69499006E-01
  0.59270467E+00  0.81366010E+00  0.63814698E-01
  0.69445870E+00  0.64412839E+00  0.63080242E-01
  0.45910353E+00  0.58267799E+00  0.24134027E+00
  0.42214928E+00  0.51152014E+00  0.27841897E+00
  0.35618112E+00  0.58348527E+00  0.30914082E+00
  0.33339971E+00  0.53325281E+00  0.35389467E+00
  0.53675978E+00  0.61402154E+00  0.16726464E+00
  0.62775903E+00  0.47723079E+00  0.21250628E+00
  0.44637219E+00  0.45082711E+00  0.18205521E+00
  0.42831071E+00  0.54969510E+00  0.38692633E+00
  0.42582506E+00  0.49238973E+00  0.43115728E+00
  0.52997392E+00  0.49970765E+00  0.45892305E+00
  0.55404441E+00  0.61700773E+00  0.46678733E+00
  0.29575486E+00  0.55880240E+00  0.49888684E-01
  0.17252083E+00  0.48367739E+00  0.68430579E-01
  0.41389630E+00  0.35529018E+00  0.58688721E-01
  0.42268942E+00  0.49144933E+00  0.64838552E-01
  0.51303068E+00  0.64926762E+00  0.25247706E+00
  0.38895602E+00  0.61560093E+00  0.22377139E+00
  0.48857556E+00  0.46780394E+00  0.29493027E+00
  0.36784331E+00  0.44595091E+00  0.26874251E+00
  0.27506716E+00  0.58996304E+00  0.29486368E+00
  0.38980676E+00  0.66512836E+00  0.31171531E+00
  0.31437817E+00  0.45221746E+00  0.34919558E+00
  0.26250889E+00  0.56986190E+00  0.37220013E+00
  0.59163805E+00  0.67215928E+00  0.17777168E+00
  0.56400228E+00  0.57184096E+00  0.13789071E+00
  0.45607003E+00  0.64939273E+00  0.16184200E+00
  0.62207267E+00  0.40145632E+00  0.22984127E+00
  0.67332376E+00  0.46718297E+00  0.17999094E+00
  0.67260762E+00  0.52582651E+00  0.23636702E+00
  0.41917229E+00  0.39484141E+00  0.20693517E+00
  0.37528907E+00  0.48996518E+00  0.16719480E+00
  0.47898442E+00  0.40416859E+00  0.15270654E+00
  0.50865947E+00  0.53333014E+00  0.37180971E+00
  0.42572992E+00  0.63827178E+00  0.39303726E+00
  0.35344066E+00  0.52291764E+00  0.44885123E+00
  0.41249205E+00  0.40615922E+00  0.42346427E+00
  0.51846863E+00  0.45797647E+00  0.48956851E+00
  0.59709267E+00  0.46546040E+00  0.44214852E+00
  0.48559027E+00  0.66528574E+00  0.47593181E+00
  0.62432425E+00  0.62605016E+00  0.49044786E+00
  0.57731291E+00  0.65538984E+00  0.43614792E+00
  0.19670721E+00  0.26293657E+00  0.26141845E+00
  0.75288034E-01  0.27954576E+00  0.24867750E+00
  0.72650510E+00  0.47757873E-01  0.59362424E+00
  0.62754974E+00  0.60492937E-01  0.62570945E+00
  0.89608130E+00  0.35378632E+00  0.38118290E+00
  0.74095220E+00  0.39610461E+00  0.42170652E+00
  0.86527560E+00  0.75939271E+00  0.13993869E+00
  0.85594709E+00  0.66723340E+00  0.17370412E+00
  0.69598990E-01  0.79424326E+00  0.52270067E+00
  0.19295322E+00  0.81991023E+00  0.52553889E+00
  0.76631515E+00  0.99852135E+00  0.52363018E+00
  0.86268456E+00  0.68183795E-01  0.53981137E+00
  0.55935464E+00  0.79587672E+00  0.58118029E+00
  0.43651477E+00  0.75334111E+00  0.56693743E+00
  0.44446201E+00  0.83295946E+00  0.37850153E+00
  0.51429560E+00  0.89205599E+00  0.33307722E+00
  0.90795585E+00  0.21817557E+00  0.62026498E+00
  0.91556334E+00  0.23803319E+00  0.56670801E+00
  0.84779284E+00  0.37902594E-01  0.33137277E+00
  0.95287895E+00  0.90065359E-01  0.31775242E+00
  0.66366309E+00  0.33620449E+00  0.30798245E+00
  0.68926906E+00  0.38421000E+00  0.37125138E+00
  0.28585006E+00  0.88694585E+00  0.40730110E+00
  0.27711124E+00  0.81861768E+00  0.36305445E+00
  0.80247338E+00  0.97808279E-01  0.65256145E+00
  0.85076547E+00  0.15637084E+00  0.69400124E+00
  0.64773268E+00  0.82386023E+00  0.22112849E+00
  0.75266732E+00  0.86389385E+00  0.24625897E+00
  0.33455287E+00  0.76715725E+00  0.21246347E+00
  0.42518779E+00  0.85000658E+00  0.21060684E+00
  0.41123847E+00  0.34342993E+00  0.60268958E+00
  0.31137350E+00  0.25622953E+00  0.60676239E+00
  0.16211038E+00  0.31201356E-01  0.38107012E+00
  0.21521514E+00  0.79329699E-01  0.42335855E+00
  0.51501250E+00  0.12871988E-01  0.29606150E+00
  0.56251046E+00  0.89566137E+00  0.27812159E+00
  0.13106351E+00  0.39666889E+00  0.30403121E+00
  0.11621350E+00  0.47696683E+00  0.33952754E+00
  0.56703730E+00  0.85694686E+00  0.39083012E+00
  0.72199134E+00  0.93222290E+00  0.39769261E+00
  0.90086695E+00  0.61401003E+00  0.40305348E+00
  0.10684689E-01  0.60074308E+00  0.62449469E+00
  0.94728355E+00  0.66703566E+00  0.58975806E+00
  0.65443788E+00  0.34941531E+00  0.53443456E+00
  0.68642123E+00  0.42336775E+00  0.57587830E+00
  0.48888074E+00  0.16980155E+00  0.39575022E+00
  0.36771208E+00  0.18975664E+00  0.39599124E+00
  0.28280488E+00  0.81788082E+00  0.29129754E+00
  0.17693951E+00  0.75002899E+00  0.30223339E+00
  0.31767508E+00  0.97171701E+00  0.57780826E+00
  0.43715470E+00  0.91602455E+00  0.56495622E+00
  0.90112405E+00  0.50688481E+00  0.22700368E+00
  0.88176905E+00  0.47460335E+00  0.17642907E+00
  0.74241548E+00  0.16639433E+00  0.18778532E+00
  0.72742879E+00  0.28474561E+00  0.17851892E+00
  0.47317003E+00  0.16220511E+00  0.62095492E+00
  0.45973215E+00  0.43851374E-01  0.61520743E+00
  0.74639348E-01  0.68231725E+00  0.24412378E+00
  0.25024395E+00  0.93545778E+00  0.24511305E+00
  0.13826862E+00  0.94103876E+00  0.22013477E+00
  0.88368810E+00  0.96723948E+00  0.23299508E+00
  0.22010694E+00  0.24708089E+00  0.47264348E+00
  0.33450650E+00  0.19891499E+00  0.47242827E+00
  0.40196682E+00  0.58429889E+00  0.54457488E+00
  0.33895214E+00  0.68010715E+00  0.51663459E+00
  0.52440738E+00  0.97660095E+00  0.18032462E+00
  0.51607016E+00  0.87578919E+00  0.15076616E+00
  0.15050200E-01  0.77830672E+00  0.18307802E+00
  0.13910047E+00  0.76694535E+00  0.17311904E+00
  0.26680881E-01  0.30700605E-01  0.49704356E+00
  0.22323872E+00  0.55036490E+00  0.55224551E+00
  0.99478937E-01  0.53304292E+00  0.57263758E+00
  0.54418662E+00  0.16005088E+00  0.17422268E+00
  0.42638047E+00  0.11902869E+00  0.19519350E+00
  0.57328272E+00  0.18328908E+00  0.51106723E+00
  0.70688431E+00  0.17494191E+00  0.51421243E+00
  0.22824007E+00  0.15803785E+00  0.17590699E+00
  0.92322040E+00  0.23603179E+00  0.39232182E+00
  0.66411707E+00  0.23242239E+00  0.40270960E+00
  0.18984798E+00  0.36141550E+00  0.39748948E+00
  0.63222386E-01  0.35771716E+00  0.39779286E+00
  0.81250542E+00  0.50302520E+00  0.62398667E+00
  0.67491489E+00  0.71445689E+00  0.29384143E+00
  0.89656832E+00  0.31676437E+00  0.18128580E+00
  0.85863790E+00  0.34508379E+00  0.13193431E+00
  0.69384281E+00  0.21856617E+00  0.24850542E+00
  0.47049792E+00  0.13629874E+00  0.32449258E+00
  0.95780287E+00  0.97588222E+00  0.65735256E+00
  0.98658419E+00  0.86115198E+00  0.63640463E+00
  0.25728645E+00  0.65468331E+00  0.13351183E+00
  0.19796468E+00  0.60406551E+00  0.17473351E+00
  0.86676181E+00  0.35566940E+00  0.28871609E+00
  0.95315794E+00  0.44026353E+00  0.29713793E+00
  0.15163577E+00  0.93092924E+00  0.57442069E+00
  0.11263910E+00  0.96536805E+00  0.62084547E+00
  0.62678644E+00  0.16235501E-01  0.40884372E+00
  0.64150065E+00  0.18549522E+00  0.45263123E+00
  0.81229386E+00  0.53079307E+00  0.46135314E+00
  0.73782462E+00  0.46708676E+00  0.50044153E+00
  0.46367312E-02  0.29602780E+00  0.50590082E+00
  0.97159487E+00  0.19300290E-01  0.43697167E+00
  0.83461860E-01  0.96322791E+00  0.42634795E+00
  0.91445148E+00  0.68634110E+00  0.31890762E+00
  0.78380039E+00  0.68296108E+00  0.33655856E+00
  0.93080689E+00  0.79659417E+00  0.55462979E+00
  0.82741462E+00  0.78005607E+00  0.58390843E+00
  0.41109354E+00  0.20522141E+00  0.55317807E+00
  0.40597593E+00  0.89359626E-01  0.53282270E+00
  0.16968954E+00  0.11293251E+00  0.59326467E+00
  0.10693381E+00  0.21110591E+00  0.60181996E+00
  0.12235785E+00  0.50090367E+00  0.43824514E+00
  0.12883780E+00  0.53916237E+00  0.49255076E+00
  0.90298043E+00  0.20684432E+00  0.45563990E+00
  0.80257428E+00  0.16056653E+00  0.43048160E+00
  0.75620548E+00  0.17332822E+00  0.29479315E+00
  0.73071108E+00  0.44132251E+00  0.30366171E+00
  0.88921457E+00  0.67656080E-01  0.16706411E+00
  0.93438959E+00  0.14104271E+00  0.20386947E+00
  0.15781466E+00  0.25664819E+00  0.53568813E+00
  0.15031933E+00  0.38433706E+00  0.52720451E+00
  0.67621447E+00  0.83814636E+00  0.55614847E+00
  0.69565418E+00  0.88946609E+00  0.60259093E+00
  0.84218114E+00  0.83766401E+00  0.35552425E+00
  0.88727374E+00  0.94026730E+00  0.38297873E+00
  0.51294166E+00  0.44865081E+00  0.55960354E+00
  0.41831455E+00  0.40370065E+00  0.53286070E+00
  0.95035602E+00  0.84428986E+00  0.46317261E+00
  0.93236643E+00  0.72064695E+00  0.46572646E+00
  0.67734147E+00  0.90957506E+00  0.47443830E+00
  0.77100938E+00  0.83773797E+00  0.48861732E+00
  0.12239176E+00  0.49118920E+00  0.13699923E+00
  0.30095506E+00  0.76641754E+00  0.44796189E+00
  0.21356207E+00  0.69375169E+00  0.46001326E+00
  0.13556799E+00  0.42901302E-01  0.29478639E+00
  0.61489897E+00  0.70933204E+00  0.34133419E+00
  0.12002401E+00  0.14244701E+00  0.32294651E+00
  0.98887314E+00  0.58460640E+00  0.44190783E+00
  0.86713306E-01  0.58369574E+00  0.27692880E+00
  0.90737461E+00  0.84485358E+00  0.23377192E+00
  0.25113403E+00  0.80508521E-01  0.21288889E+00
  0.88992475E+00  0.35197682E+00  0.48981787E+00
  0.43202771E-01  0.50630058E+00  0.17810463E+00
  0.51113953E-01  0.39905596E-01  0.54726890E+00
  0.85044129E+00  0.39497636E+00  0.61326977E+00
  0.55514719E+00  0.16603689E+00  0.28771230E+00
  0.74681528E-01  0.32068969E+00  0.15994736E+00
  0.22469186E+00  0.30423759E+00  0.64929686E-01
  0.12867990E+00  0.28549924E+00  0.27448343E+00
  0.70454619E+00  0.36111793E-01  0.62440895E+00
  0.73038459E+00  0.34714669E+00  0.39699206E+00
  0.87606303E+00  0.74416379E+00  0.17121622E+00
  0.12366096E+00  0.82260324E+00  0.54211473E+00
  0.78511791E+00  0.70623770E-01  0.53501515E+00
  0.48609131E+00  0.81647474E+00  0.57038719E+00
  0.52155970E+00  0.82722871E+00  0.36728222E+00
  0.94643421E+00  0.25366693E+00  0.59682230E+00
  0.87657085E+00  0.10959215E+00  0.32649356E+00
  0.66011736E+00  0.41525642E+00  0.31481472E+00
  0.31799477E+00  0.82574515E+00  0.39334908E+00
  0.87305719E+00  0.12108199E+00  0.66572241E+00
  0.67650591E+00  0.82601273E+00  0.25092432E+00
  0.36933231E+00  0.81845193E+00  0.23245543E+00
  0.39324741E+00  0.26724308E+00  0.60366069E+00
  0.19359683E+00  0.12616494E-01  0.41084182E+00
  0.50246459E+00  0.93052668E+00  0.29813901E+00
  0.99157444E-01  0.46782912E+00  0.30709093E+00
  0.65387519E+00  0.94427079E+00  0.41518378E+00
  0.91046141E+00  0.60399834E+00  0.43520749E+00
  0.97992529E+00  0.59617062E+00  0.59621599E+00
  0.64171727E+00  0.42269787E+00  0.54748824E+00
  0.42251961E+00  0.14120655E+00  0.38292479E+00
  0.23278342E+00  0.79853744E+00  0.31504838E+00
  0.38889716E+00  0.98405994E+00  0.56389374E+00
  0.91533842E+00  0.53318394E+00  0.19587765E+00
  0.68304381E+00  0.22190654E+00  0.18855320E+00
  0.50536563E+00  0.96058515E-01  0.63070308E+00
  0.78345942E-01  0.66386533E+00  0.27590147E+00
  0.18639976E+00  0.97901829E+00  0.24103080E+00
  0.87076064E+00  0.90188991E+00  0.24965934E+00
  0.27279502E+00  0.21591474E+00  0.45055726E+00
  0.35681524E+00  0.65047512E+00  0.54740576E+00
  0.52810701E+00  0.89525142E+00  0.18140211E+00
  0.86138854E-01  0.79927384E+00  0.19332626E+00
  0.20057068E-01  0.77727958E-01  0.52249988E+00
  0.15939672E+00  0.50528024E+00  0.55237142E+00
  0.49246985E+00  0.99977207E-01  0.17798575E+00
  0.64708057E+00  0.21374874E+00  0.49962390E+00
  0.27821328E+00  0.14501960E+00  0.19980259E+00
  0.94750960E+00  0.29797165E+00  0.37341353E+00
  0.12913032E+00  0.40465216E+00  0.39991982E+00
  0.78287436E+00  0.43204978E+00  0.62036766E+00
  0.66038309E+00  0.66969580E+00  0.32011878E+00
  0.83935552E+00  0.36130480E+00  0.16251272E+00
  0.49422696E+00  0.11624334E+00  0.29494982E+00
  0.18035535E-01  0.92383354E+00  0.64934378E+00
  0.25492636E+00  0.65280675E+00  0.16520921E+00
  0.88344795E+00  0.42912421E+00  0.28120907E+00
  0.16177271E+00  0.98325779E+00  0.59607065E+00
  0.64100925E+00  0.16791869E+00  0.41780440E+00
  0.78403162E+00  0.46634381E+00  0.47281880E+00
  0.92475995E+00  0.28588996E+00  0.49822144E+00
  0.48394589E-03  0.94998853E+00  0.43259650E+00
  0.86000496E+00  0.69966568E+00  0.34228507E+00
  0.90838170E+00  0.79128364E+00  0.58557955E+00
  0.42119952E+00  0.16489699E+00  0.52378242E+00
  0.18209732E+00  0.18933321E+00  0.59359446E+00
  0.11939881E+00  0.55960259E+00  0.46083038E+00
  0.88254206E+00  0.15320216E+00  0.43323357E+00
  0.68669870E+00  0.20159863E+00  0.28078244E+00
  0.89076213E+00  0.74890667E-01  0.19890225E+00
  0.14412977E+00  0.30921140E+00  0.51272541E+00
  0.70039949E+00  0.82182179E+00  0.58708086E+00
  0.82782368E+00  0.91329642E+00  0.36516088E+00
  0.42989854E+00  0.45009543E+00  0.55611907E+00
  0.92246887E+00  0.78991774E+00  0.48486125E+00
  0.71161941E+00  0.88193958E+00  0.50185175E+00
  0.12038949E+00  0.48063309E+00  0.16955552E+00
  0.26928007E+00  0.73342767E+00  0.47327903E+00
  0.10367700E+00  0.68393791E-01  0.32304128E+00
  0.97783846E+00  0.25012718E+00  0.20141538E+00
  0.50336760E-01  0.24743557E+00  0.16121288E+00
  0.52161920E+00  0.52703323E+00  0.20150822E+00
  0.00000000E+00  0.00000000E+00  0.00000000E+00
  0.00000000E+00  0.00000000E+00  0.00000000E+00
  0.00000000E+00  0.00000000E+00  0.00000000E+00
  0.00000000E+00  0.00000000E+00  0.00000000E+00
  0.00000000E+00  0.00000000E+00  0.00000000E+00
  0.00000000E+00  0.00000000E+00  0.00000000E+00
  0.00000000E+00  0.00000000E+00  0.00000000E+00
  0.00000000E+00  0.00000000E+00  0.00000000E+00
  0.00000000E+00  0.00000000E+00  0.00000000E+00
  0.00000000E+00  0.00000000E+00  0.00000000E+00
  0.00000000E+00  0.00000000E+00  0.00000000E+00
  0.00000000E+00  0.00000000E+00  0.00000000E+00
  0.00000000E+00  0.00000000E+00  0.00000000E+00
  0.00000000E+00  0.00000000E+00  0.00000000E+00
  0.00000000E+00  0.00000000E+00  0.00000000E+00
  0.00000000E+00  0.00000000E+00  0.00000000E+00
  0.00000000E+00  0.00000000E+00  0.00000000E+00
  0.00000000E+00  0.00000000E+00  0.00000000E+00
  0.00000000E+00  0.00000000E+00  0.00000000E+00
  0.00000000E+00  0.00000000E+00  0.00000000E+00
  0.00000000E+00  0.00000000E+00  0.00000000E+00
  0.00000000E+00  0.00000000E+00  0.00000000E+00
  0.00000000E+00  0.00000000E+00  0.00000000E+00
  0.00000000E+00  0.00000000E+00  0.00000000E+00
  0.00000000E+00  0.00000000E+00  0.00000000E+00
  0.00000000E+00  0.00000000E+00  0.00000000E+00
  0.00000000E+00  0.00000000E+00  0.00000000E+00
  0.00000000E+00  0.00000000E+00  0.00000000E+00
  0.00000000E+00  0.00000000E+00  0.00000000E+00
  0.00000000E+00  0.00000000E+00  0.00000000E+00
  0.00000000E+00  0.00000000E+00  0.00000000E+00
  0.00000000E+00  0.00000000E+00  0.00000000E+00
  0.00000000E+00  0.00000000E+00  0.00000000E+00
  0.00000000E+00  0.00000000E+00  0.00000000E+00
  0.00000000E+00  0.00000000E+00  0.00000000E+00
  0.00000000E+00  0.00000000E+00  0.00000000E+00
  0.00000000E+00  0.00000000E+00  0.00000000E+00
  0.00000000E+00  0.00000000E+00  0.00000000E+00
  0.00000000E+00  0.00000000E+00  0.00000000E+00
  0.00000000E+00  0.00000000E+00  0.00000000E+00
  0.00000000E+00  0.00000000E+00  0.00000000E+00
  0.00000000E+00  0.00000000E+00  0.00000000E+00
  0.00000000E+00  0.00000000E+00  0.00000000E+00
  0.00000000E+00  0.00000000E+00  0.00000000E+00
  0.00000000E+00  0.00000000E+00  0.00000000E+00
  0.00000000E+00  0.00000000E+00  0.00000000E+00
  0.00000000E+00  0.00000000E+00  0.00000000E+00
  0.00000000E+00  0.00000000E+00  0.00000000E+00
  0.00000000E+00  0.00000000E+00  0.00000000E+00
  0.00000000E+00  0.00000000E+00  0.00000000E+00
  0.00000000E+00  0.00000000E+00  0.00000000E+00
  0.00000000E+00  0.00000000E+00  0.00000000E+00
  0.00000000E+00  0.00000000E+00  0.00000000E+00
  0.00000000E+00  0.00000000E+00  0.00000000E+00
  0.00000000E+00  0.00000000E+00  0.00000000E+00
  0.00000000E+00  0.00000000E+00  0.00000000E+00
  0.00000000E+00  0.00000000E+00  0.00000000E+00
  0.00000000E+00  0.00000000E+00  0.00000000E+00
  0.00000000E+00  0.00000000E+00  0.00000000E+00
  0.00000000E+00  0.00000000E+00  0.00000000E+00
  0.00000000E+00  0.00000000E+00  0.00000000E+00
  0.00000000E+00  0.00000000E+00  0.00000000E+00
  0.00000000E+00  0.00000000E+00  0.00000000E+00
  0.00000000E+00  0.00000000E+00  0.00000000E+00
  0.00000000E+00  0.00000000E+00  0.00000000E+00
  0.00000000E+00  0.00000000E+00  0.00000000E+00
  0.00000000E+00  0.00000000E+00  0.00000000E+00
  0.00000000E+00  0.00000000E+00  0.00000000E+00
  0.00000000E+00  0.00000000E+00  0.00000000E+00
  0.00000000E+00  0.00000000E+00  0.00000000E+00
  0.00000000E+00  0.00000000E+00  0.00000000E+00
  0.00000000E+00  0.00000000E+00  0.00000000E+00
  0.00000000E+00  0.00000000E+00  0.00000000E+00
  0.00000000E+00  0.00000000E+00  0.00000000E+00
  0.00000000E+00  0.00000000E+00  0.00000000E+00
  0.00000000E+00  0.00000000E+00  0.00000000E+00
  0.00000000E+00  0.00000000E+00  0.00000000E+00
  0.00000000E+00  0.00000000E+00  0.00000000E+00
  0.00000000E+00  0.00000000E+00  0.00000000E+00
  0.00000000E+00  0.00000000E+00  0.00000000E+00
  0.00000000E+00  0.00000000E+00  0.00000000E+00
  0.00000000E+00  0.00000000E+00  0.00000000E+00
  0.00000000E+00  0.00000000E+00  0.00000000E+00
  0.00000000E+00  0.00000000E+00  0.00000000E+00
  0.00000000E+00  0.00000000E+00  0.00000000E+00
  0.00000000E+00  0.00000000E+00  0.00000000E+00
  0.00000000E+00  0.00000000E+00  0.00000000E+00
  0.00000000E+00  0.00000000E+00  0.00000000E+00
  0.00000000E+00  0.00000000E+00  0.00000000E+00
  0.00000000E+00  0.00000000E+00  0.00000000E+00
  0.00000000E+00  0.00000000E+00  0.00000000E+00
  0.00000000E+00  0.00000000E+00  0.00000000E+00
  0.00000000E+00  0.00000000E+00  0.00000000E+00
  0.00000000E+00  0.00000000E+00  0.00000000E+00
  0.00000000E+00  0.00000000E+00  0.00000000E+00
  0.00000000E+00  0.00000000E+00  0.00000000E+00
  0.00000000E+00  0.00000000E+00  0.00000000E+00
  0.00000000E+00  0.00000000E+00  0.00000000E+00
  0.00000000E+00  0.00000000E+00  0.00000000E+00
  0.00000000E+00  0.00000000E+00  0.00000000E+00
  0.00000000E+00  0.00000000E+00  0.00000000E+00
  0.00000000E+00  0.00000000E+00  0.00000000E+00
  0.00000000E+00  0.00000000E+00  0.00000000E+00
  0.00000000E+00  0.00000000E+00  0.00000000E+00
  0.00000000E+00  0.00000000E+00  0.00000000E+00
  0.00000000E+00  0.00000000E+00  0.00000000E+00
  0.00000000E+00  0.00000000E+00  0.00000000E+00
  0.00000000E+00  0.00000000E+00  0.00000000E+00
  0.00000000E+00  0.00000000E+00  0.00000000E+00
  0.00000000E+00  0.00000000E+00  0.00000000E+00
  0.00000000E+00  0.00000000E+00  0.00000000E+00
  0.00000000E+00  0.00000000E+00  0.00000000E+00
  0.00000000E+00  0.00000000E+00  0.00000000E+00
  0.00000000E+00  0.00000000E+00  0.00000000E+00
  0.00000000E+00  0.00000000E+00  0.00000000E+00
  0.00000000E+00  0.00000000E+00  0.00000000E+00
  0.00000000E+00  0.00000000E+00  0.00000000E+00
  0.00000000E+00  0.00000000E+00  0.00000000E+00
  0.00000000E+00  0.00000000E+00  0.00000000E+00
  0.00000000E+00  0.00000000E+00  0.00000000E+00
  0.00000000E+00  0.00000000E+00  0.00000000E+00
  0.00000000E+00  0.00000000E+00  0.00000000E+00
  0.00000000E+00  0.00000000E+00  0.00000000E+00
  0.00000000E+00  0.00000000E+00  0.00000000E+00
  0.00000000E+00  0.00000000E+00  0.00000000E+00
  0.00000000E+00  0.00000000E+00  0.00000000E+00
  0.00000000E+00  0.00000000E+00  0.00000000E+00
  0.00000000E+00  0.00000000E+00  0.00000000E+00
  0.00000000E+00  0.00000000E+00  0.00000000E+00
  0.00000000E+00  0.00000000E+00  0.00000000E+00
  0.00000000E+00  0.00000000E+00  0.00000000E+00
  0.00000000E+00  0.00000000E+00  0.00000000E+00
  0.00000000E+00  0.00000000E+00  0.00000000E+00
  0.00000000E+00  0.00000000E+00  0.00000000E+00
  0.00000000E+00  0.00000000E+00  0.00000000E+00
  0.00000000E+00  0.00000000E+00  0.00000000E+00
  0.00000000E+00  0.00000000E+00  0.00000000E+00
  0.00000000E+00  0.00000000E+00  0.00000000E+00
  0.00000000E+00  0.00000000E+00  0.00000000E+00
  0.00000000E+00  0.00000000E+00  0.00000000E+00
  0.00000000E+00  0.00000000E+00  0.00000000E+00
  0.00000000E+00  0.00000000E+00  0.00000000E+00
  0.00000000E+00  0.00000000E+00  0.00000000E+00
  0.00000000E+00  0.00000000E+00  0.00000000E+00
  0.00000000E+00  0.00000000E+00  0.00000000E+00
  0.00000000E+00  0.00000000E+00  0.00000000E+00
  0.00000000E+00  0.00000000E+00  0.00000000E+00
  0.00000000E+00  0.00000000E+00  0.00000000E+00
  0.00000000E+00  0.00000000E+00  0.00000000E+00
  0.00000000E+00  0.00000000E+00  0.00000000E+00
  0.00000000E+00  0.00000000E+00  0.00000000E+00
  0.00000000E+00  0.00000000E+00  0.00000000E+00
  0.00000000E+00  0.00000000E+00  0.00000000E+00
  0.00000000E+00  0.00000000E+00  0.00000000E+00
  0.00000000E+00  0.00000000E+00  0.00000000E+00
  0.00000000E+00  0.00000000E+00  0.00000000E+00
  0.00000000E+00  0.00000000E+00  0.00000000E+00
  0.00000000E+00  0.00000000E+00  0.00000000E+00
  0.00000000E+00  0.00000000E+00  0.00000000E+00
  0.00000000E+00  0.00000000E+00  0.00000000E+00
  0.00000000E+00  0.00000000E+00  0.00000000E+00
  0.00000000E+00  0.00000000E+00  0.00000000E+00
  0.00000000E+00  0.00000000E+00  0.00000000E+00
  0.00000000E+00  0.00000000E+00  0.00000000E+00
  0.00000000E+00  0.00000000E+00  0.00000000E+00
  0.00000000E+00  0.00000000E+00  0.00000000E+00
  0.00000000E+00  0.00000000E+00  0.00000000E+00
  0.00000000E+00  0.00000000E+00  0.00000000E+00
  0.00000000E+00  0.00000000E+00  0.00000000E+00
  0.00000000E+00  0.00000000E+00  0.00000000E+00
  0.00000000E+00  0.00000000E+00  0.00000000E+00
  0.00000000E+00  0.00000000E+00  0.00000000E+00
  0.00000000E+00  0.00000000E+00  0.00000000E+00
  0.00000000E+00  0.00000000E+00  0.00000000E+00
  0.00000000E+00  0.00000000E+00  0.00000000E+00
  0.00000000E+00  0.00000000E+00  0.00000000E+00
  0.00000000E+00  0.00000000E+00  0.00000000E+00
  0.00000000E+00  0.00000000E+00  0.00000000E+00
  0.00000000E+00  0.00000000E+00  0.00000000E+00
  0.00000000E+00  0.00000000E+00  0.00000000E+00
  0.00000000E+00  0.00000000E+00  0.00000000E+00
  0.00000000E+00  0.00000000E+00  0.00000000E+00
  0.00000000E+00  0.00000000E+00  0.00000000E+00
  0.00000000E+00  0.00000000E+00  0.00000000E+00
  0.00000000E+00  0.00000000E+00  0.00000000E+00
  0.00000000E+00  0.00000000E+00  0.00000000E+00
  0.00000000E+00  0.00000000E+00  0.00000000E+00
  0.00000000E+00  0.00000000E+00  0.00000000E+00
  0.00000000E+00  0.00000000E+00  0.00000000E+00
  0.00000000E+00  0.00000000E+00  0.00000000E+00
  0.00000000E+00  0.00000000E+00  0.00000000E+00
  0.00000000E+00  0.00000000E+00  0.00000000E+00
  0.00000000E+00  0.00000000E+00  0.00000000E+00
  0.00000000E+00  0.00000000E+00  0.00000000E+00
  0.00000000E+00  0.00000000E+00  0.00000000E+00
  0.00000000E+00  0.00000000E+00  0.00000000E+00
  0.00000000E+00  0.00000000E+00  0.00000000E+00
  0.00000000E+00  0.00000000E+00  0.00000000E+00
  0.00000000E+00  0.00000000E+00  0.00000000E+00
  0.00000000E+00  0.00000000E+00  0.00000000E+00
  0.00000000E+00  0.00000000E+00  0.00000000E+00
  0.00000000E+00  0.00000000E+00  0.00000000E+00
  0.00000000E+00  0.00000000E+00  0.00000000E+00
  0.00000000E+00  0.00000000E+00  0.00000000E+00
  0.00000000E+00  0.00000000E+00  0.00000000E+00
  0.00000000E+00  0.00000000E+00  0.00000000E+00
  0.00000000E+00  0.00000000E+00  0.00000000E+00
  0.00000000E+00  0.00000000E+00  0.00000000E+00
  0.00000000E+00  0.00000000E+00  0.00000000E+00
  0.00000000E+00  0.00000000E+00  0.00000000E+00
  0.00000000E+00  0.00000000E+00  0.00000000E+00
  0.00000000E+00  0.00000000E+00  0.00000000E+00
  0.00000000E+00  0.00000000E+00  0.00000000E+00
  0.00000000E+00  0.00000000E+00  0.00000000E+00
  0.00000000E+00  0.00000000E+00  0.00000000E+00
  0.00000000E+00  0.00000000E+00  0.00000000E+00
  0.00000000E+00  0.00000000E+00  0.00000000E+00
  0.00000000E+00  0.00000000E+00  0.00000000E+00
  0.00000000E+00  0.00000000E+00  0.00000000E+00
  0.00000000E+00  0.00000000E+00  0.00000000E+00
  0.00000000E+00  0.00000000E+00  0.00000000E+00
  0.00000000E+00  0.00000000E+00  0.00000000E+00
  0.00000000E+00  0.00000000E+00  0.00000000E+00
  0.00000000E+00  0.00000000E+00  0.00000000E+00
  0.00000000E+00  0.00000000E+00  0.00000000E+00
  0.00000000E+00  0.00000000E+00  0.00000000E+00
  0.00000000E+00  0.00000000E+00  0.00000000E+00
  0.00000000E+00  0.00000000E+00  0.00000000E+00
  0.00000000E+00  0.00000000E+00  0.00000000E+00
  0.00000000E+00  0.00000000E+00  0.00000000E+00
  0.00000000E+00  0.00000000E+00  0.00000000E+00
  0.00000000E+00  0.00000000E+00  0.00000000E+00
  0.00000000E+00  0.00000000E+00  0.00000000E+00
  0.00000000E+00  0.00000000E+00  0.00000000E+00
  0.00000000E+00  0.00000000E+00  0.00000000E+00
  0.00000000E+00  0.00000000E+00  0.00000000E+00
  0.00000000E+00  0.00000000E+00  0.00000000E+00
  0.00000000E+00  0.00000000E+00  0.00000000E+00
  0.00000000E+00  0.00000000E+00  0.00000000E+00
  0.00000000E+00  0.00000000E+00  0.00000000E+00
  0.00000000E+00  0.00000000E+00  0.00000000E+00
  0.00000000E+00  0.00000000E+00  0.00000000E+00
  0.00000000E+00  0.00000000E+00  0.00000000E+00
  0.00000000E+00  0.00000000E+00  0.00000000E+00
  0.00000000E+00  0.00000000E+00  0.00000000E+00
  0.00000000E+00  0.00000000E+00  0.00000000E+00
  0.00000000E+00  0.00000000E+00  0.00000000E+00
  0.00000000E+00  0.00000000E+00  0.00000000E+00
  0.00000000E+00  0.00000000E+00  0.00000000E+00
  0.00000000E+00  0.00000000E+00  0.00000000E+00
  0.00000000E+00  0.00000000E+00  0.00000000E+00
  0.00000000E+00  0.00000000E+00  0.00000000E+00
  0.00000000E+00  0.00000000E+00  0.00000000E+00
  0.00000000E+00  0.00000000E+00  0.00000000E+00
  0.00000000E+00  0.00000000E+00  0.00000000E+00
  0.00000000E+00  0.00000000E+00  0.00000000E+00
  0.00000000E+00  0.00000000E+00  0.00000000E+00
  0.00000000E+00  0.00000000E+00  0.00000000E+00
  0.00000000E+00  0.00000000E+00  0.00000000E+00
  0.00000000E+00  0.00000000E+00  0.00000000E+00
  0.00000000E+00  0.00000000E+00  0.00000000E+00
  0.00000000E+00  0.00000000E+00  0.00000000E+00
  0.00000000E+00  0.00000000E+00  0.00000000E+00
  0.00000000E+00  0.00000000E+00  0.00000000E+00
  0.00000000E+00  0.00000000E+00  0.00000000E+00
  0.00000000E+00  0.00000000E+00  0.00000000E+00
  0.00000000E+00  0.00000000E+00  0.00000000E+00
  0.00000000E+00  0.00000000E+00  0.00000000E+00
  0.00000000E+00  0.00000000E+00  0.00000000E+00
  0.00000000E+00  0.00000000E+00  0.00000000E+00
  0.00000000E+00  0.00000000E+00  0.00000000E+00
  0.00000000E+00  0.00000000E+00  0.00000000E+00
  0.00000000E+00  0.00000000E+00  0.00000000E+00
  0.00000000E+00  0.00000000E+00  0.00000000E+00
  0.00000000E+00  0.00000000E+00  0.00000000E+00
  0.00000000E+00  0.00000000E+00  0.00000000E+00
  0.00000000E+00  0.00000000E+00  0.00000000E+00
  0.00000000E+00  0.00000000E+00  0.00000000E+00
  0.00000000E+00  0.00000000E+00  0.00000000E+00
  0.00000000E+00  0.00000000E+00  0.00000000E+00
  0.00000000E+00  0.00000000E+00  0.00000000E+00
  0.00000000E+00  0.00000000E+00  0.00000000E+00
  0.00000000E+00  0.00000000E+00  0.00000000E+00
  0.00000000E+00  0.00000000E+00  0.00000000E+00
  0.00000000E+00  0.00000000E+00  0.00000000E+00
  0.00000000E+00  0.00000000E+00  0.00000000E+00
  0.00000000E+00  0.00000000E+00  0.00000000E+00
  0.00000000E+00  0.00000000E+00  0.00000000E+00
  0.00000000E+00  0.00000000E+00  0.00000000E+00
  0.00000000E+00  0.00000000E+00  0.00000000E+00
  0.00000000E+00  0.00000000E+00  0.00000000E+00
  0.00000000E+00  0.00000000E+00  0.00000000E+00
  0.00000000E+00  0.00000000E+00  0.00000000E+00
  0.00000000E+00  0.00000000E+00  0.00000000E+00
  0.00000000E+00  0.00000000E+00  0.00000000E+00
  0.00000000E+00  0.00000000E+00  0.00000000E+00
  0.00000000E+00  0.00000000E+00  0.00000000E+00
  0.00000000E+00  0.00000000E+00  0.00000000E+00
  0.00000000E+00  0.00000000E+00  0.00000000E+00
  0.00000000E+00  0.00000000E+00  0.00000000E+00
  0.00000000E+00  0.00000000E+00  0.00000000E+00
  0.00000000E+00  0.00000000E+00  0.00000000E+00
  0.00000000E+00  0.00000000E+00  0.00000000E+00
  0.00000000E+00  0.00000000E+00  0.00000000E+00
  0.00000000E+00  0.00000000E+00  0.00000000E+00
  0.00000000E+00  0.00000000E+00  0.00000000E+00
  0.00000000E+00  0.00000000E+00  0.00000000E+00
  0.00000000E+00  0.00000000E+00  0.00000000E+00
  0.00000000E+00  0.00000000E+00  0.00000000E+00
  0.00000000E+00  0.00000000E+00  0.00000000E+00
  0.00000000E+00  0.00000000E+00  0.00000000E+00
  0.00000000E+00  0.00000000E+00  0.00000000E+00
  0.00000000E+00  0.00000000E+00  0.00000000E+00
  0.00000000E+00  0.00000000E+00  0.00000000E+00
  0.00000000E+00  0.00000000E+00  0.00000000E+00
  0.00000000E+00  0.00000000E+00  0.00000000E+00
  0.00000000E+00  0.00000000E+00  0.00000000E+00
  0.00000000E+00  0.00000000E+00  0.00000000E+00
  0.00000000E+00  0.00000000E+00  0.00000000E+00
  0.00000000E+00  0.00000000E+00  0.00000000E+00
  0.00000000E+00  0.00000000E+00  0.00000000E+00
  0.00000000E+00  0.00000000E+00  0.00000000E+00
  0.00000000E+00  0.00000000E+00  0.00000000E+00
  0.00000000E+00  0.00000000E+00  0.00000000E+00
  0.00000000E+00  0.00000000E+00  0.00000000E+00
  0.00000000E+00  0.00000000E+00  0.00000000E+00
  0.00000000E+00  0.00000000E+00  0.00000000E+00
  0.00000000E+00  0.00000000E+00  0.00000000E+00
  0.00000000E+00  0.00000000E+00  0.00000000E+00
  0.00000000E+00  0.00000000E+00  0.00000000E+00
  0.00000000E+00  0.00000000E+00  0.00000000E+00
  0.00000000E+00  0.00000000E+00  0.00000000E+00
  0.00000000E+00  0.00000000E+00  0.00000000E+00
  0.00000000E+00  0.00000000E+00  0.00000000E+00
  0.00000000E+00  0.00000000E+00  0.00000000E+00
  0.00000000E+00  0.00000000E+00  0.00000000E+00
  0.00000000E+00  0.00000000E+00  0.00000000E+00
  0.00000000E+00  0.00000000E+00  0.00000000E+00
  0.00000000E+00  0.00000000E+00  0.00000000E+00
  0.00000000E+00  0.00000000E+00  0.00000000E+00
  0.00000000E+00  0.00000000E+00  0.00000000E+00
  0.00000000E+00  0.00000000E+00  0.00000000E+00
  0.00000000E+00  0.00000000E+00  0.00000000E+00
  0.00000000E+00  0.00000000E+00  0.00000000E+00
  0.00000000E+00  0.00000000E+00  0.00000000E+00
  0.00000000E+00  0.00000000E+00  0.00000000E+00
  0.00000000E+00  0.00000000E+00  0.00000000E+00
  0.00000000E+00  0.00000000E+00  0.00000000E+00
  0.00000000E+00  0.00000000E+00  0.00000000E+00
  0.00000000E+00  0.00000000E+00  0.00000000E+00
  0.00000000E+00  0.00000000E+00  0.00000000E+00
  0.00000000E+00  0.00000000E+00  0.00000000E+00
  0.00000000E+00  0.00000000E+00  0.00000000E+00
  0.00000000E+00  0.00000000E+00  0.00000000E+00
  0.00000000E+00  0.00000000E+00  0.00000000E+00
  0.00000000E+00  0.00000000E+00  0.00000000E+00
  0.00000000E+00  0.00000000E+00  0.00000000E+00
  0.00000000E+00  0.00000000E+00  0.00000000E+00
  0.00000000E+00  0.00000000E+00  0.00000000E+00
  0.00000000E+00  0.00000000E+00  0.00000000E+00
  0.00000000E+00  0.00000000E+00  0.00000000E+00
  0.00000000E+00  0.00000000E+00  0.00000000E+00
  0.00000000E+00  0.00000000E+00  0.00000000E+00
  0.00000000E+00  0.00000000E+00  0.00000000E+00
  0.00000000E+00  0.00000000E+00  0.00000000E+00
  0.00000000E+00  0.00000000E+00  0.00000000E+00
  0.00000000E+00  0.00000000E+00  0.00000000E+00
  0.00000000E+00  0.00000000E+00  0.00000000E+00
  0.00000000E+00  0.00000000E+00  0.00000000E+00
  0.00000000E+00  0.00000000E+00  0.00000000E+00
  0.00000000E+00  0.00000000E+00  0.00000000E+00
  0.00000000E+00  0.00000000E+00  0.00000000E+00
  0.00000000E+00  0.00000000E+00  0.00000000E+00
  0.00000000E+00  0.00000000E+00  0.00000000E+00
  0.00000000E+00  0.00000000E+00  0.00000000E+00
  0.00000000E+00  0.00000000E+00  0.00000000E+00
  0.00000000E+00  0.00000000E+00  0.00000000E+00
  0.00000000E+00  0.00000000E+00  0.00000000E+00
  0.00000000E+00  0.00000000E+00  0.00000000E+00
  0.00000000E+00  0.00000000E+00  0.00000000E+00
  0.00000000E+00  0.00000000E+00  0.00000000E+00
  0.00000000E+00  0.00000000E+00  0.00000000E+00
  0.00000000E+00  0.00000000E+00  0.00000000E+00
  0.00000000E+00  0.00000000E+00  0.00000000E+00
  0.00000000E+00  0.00000000E+00  0.00000000E+00
  0.00000000E+00  0.00000000E+00  0.00000000E+00
  0.00000000E+00  0.00000000E+00  0.00000000E+00
  0.00000000E+00  0.00000000E+00  0.00000000E+00
  0.00000000E+00  0.00000000E+00  0.00000000E+00
  0.00000000E+00  0.00000000E+00  0.00000000E+00
  0.00000000E+00  0.00000000E+00  0.00000000E+00
  0.00000000E+00  0.00000000E+00  0.00000000E+00
  0.00000000E+00  0.00000000E+00  0.00000000E+00
  0.00000000E+00  0.00000000E+00  0.00000000E+00
  0.00000000E+00  0.00000000E+00  0.00000000E+00
  0.00000000E+00  0.00000000E+00  0.00000000E+00
  0.00000000E+00  0.00000000E+00  0.00000000E+00
  0.00000000E+00  0.00000000E+00  0.00000000E+00
  0.00000000E+00  0.00000000E+00  0.00000000E+00
  0.00000000E+00  0.00000000E+00  0.00000000E+00
  0.00000000E+00  0.00000000E+00  0.00000000E+00
  0.00000000E+00  0.00000000E+00  0.00000000E+00
  0.00000000E+00  0.00000000E+00  0.00000000E+00
  0.00000000E+00  0.00000000E+00  0.00000000E+00
  0.00000000E+00  0.00000000E+00  0.00000000E+00
  0.00000000E+00  0.00000000E+00  0.00000000E+00
  0.00000000E+00  0.00000000E+00  0.00000000E+00
  0.00000000E+00  0.00000000E+00  0.00000000E+00
  0.00000000E+00  0.00000000E+00  0.00000000E+00
  0.00000000E+00  0.00000000E+00  0.00000000E+00
  0.00000000E+00  0.00000000E+00  0.00000000E+00
  0.00000000E+00  0.00000000E+00  0.00000000E+00
  0.00000000E+00  0.00000000E+00  0.00000000E+00
  0.00000000E+00  0.00000000E+00  0.00000000E+00
  0.00000000E+00  0.00000000E+00  0.00000000E+00
  0.00000000E+00  0.00000000E+00  0.00000000E+00
  0.00000000E+00  0.00000000E+00  0.00000000E+00
  0.00000000E+00  0.00000000E+00  0.00000000E+00
  0.00000000E+00  0.00000000E+00  0.00000000E+00
  0.00000000E+00  0.00000000E+00  0.00000000E+00
  0.00000000E+00  0.00000000E+00  0.00000000E+00
  0.00000000E+00  0.00000000E+00  0.00000000E+00
  0.00000000E+00  0.00000000E+00  0.00000000E+00
  0.00000000E+00  0.00000000E+00  0.00000000E+00
  0.00000000E+00  0.00000000E+00  0.00000000E+00
  0.00000000E+00  0.00000000E+00  0.00000000E+00
  0.00000000E+00  0.00000000E+00  0.00000000E+00
  0.00000000E+00  0.00000000E+00  0.00000000E+00
  0.00000000E+00  0.00000000E+00  0.00000000E+00
  0.00000000E+00  0.00000000E+00  0.00000000E+00
  0.00000000E+00  0.00000000E+00  0.00000000E+00
  0.00000000E+00  0.00000000E+00  0.00000000E+00
  0.00000000E+00  0.00000000E+00  0.00000000E+00
  0.00000000E+00  0.00000000E+00  0.00000000E+00
  0.00000000E+00  0.00000000E+00  0.00000000E+00
  0.00000000E+00  0.00000000E+00  0.00000000E+00
  0.00000000E+00  0.00000000E+00  0.00000000E+00
  0.00000000E+00  0.00000000E+00  0.00000000E+00
  0.00000000E+00  0.00000000E+00  0.00000000E+00
  0.00000000E+00  0.00000000E+00  0.00000000E+00
  0.00000000E+00  0.00000000E+00  0.00000000E+00
  0.00000000E+00  0.00000000E+00  0.00000000E+00
  0.00000000E+00  0.00000000E+00  0.00000000E+00
  0.00000000E+00  0.00000000E+00  0.00000000E+00
  0.00000000E+00  0.00000000E+00  0.00000000E+00
  0.00000000E+00  0.00000000E+00  0.00000000E+00
  0.00000000E+00  0.00000000E+00  0.00000000E+00
  0.00000000E+00  0.00000000E+00  0.00000000E+00
  0.00000000E+00  0.00000000E+00  0.00000000E+00
  0.00000000E+00  0.00000000E+00  0.00000000E+00
  0.00000000E+00  0.00000000E+00  0.00000000E+00
  0.00000000E+00  0.00000000E+00  0.00000000E+00
  0.00000000E+00  0.00000000E+00  0.00000000E+00
  0.00000000E+00  0.00000000E+00  0.00000000E+00
  0.00000000E+00  0.00000000E+00  0.00000000E+00
  0.00000000E+00  0.00000000E+00  0.00000000E+00
  0.00000000E+00  0.00000000E+00  0.00000000E+00
  0.00000000E+00  0.00000000E+00  0.00000000E+00
  0.00000000E+00  0.00000000E+00  0.00000000E+00
  0.00000000E+00  0.00000000E+00  0.00000000E+00
  0.00000000E+00  0.00000000E+00  0.00000000E+00
  0.00000000E+00  0.00000000E+00  0.00000000E+00
  0.00000000E+00  0.00000000E+00  0.00000000E+00
  0.00000000E+00  0.00000000E+00  0.00000000E+00
  0.00000000E+00  0.00000000E+00  0.00000000E+00
  0.00000000E+00  0.00000000E+00  0.00000000E+00
  0.00000000E+00  0.00000000E+00  0.00000000E+00
  0.00000000E+00  0.00000000E+00  0.00000000E+00
  0.00000000E+00  0.00000000E+00  0.00000000E+00
  0.00000000E+00  0.00000000E+00  0.00000000E+00
  0.00000000E+00  0.00000000E+00  0.00000000E+00
  0.00000000E+00  0.00000000E+00  0.00000000E+00
  0.00000000E+00  0.00000000E+00  0.00000000E+00
  0.00000000E+00  0.00000000E+00  0.00000000E+00
  0.00000000E+00  0.00000000E+00  0.00000000E+00
  0.00000000E+00  0.00000000E+00  0.00000000E+00
  0.00000000E+00  0.00000000E+00  0.00000000E+00
  0.00000000E+00  0.00000000E+00  0.00000000E+00
  0.00000000E+00  0.00000000E+00  0.00000000E+00
  0.00000000E+00  0.00000000E+00  0.00000000E+00
  0.00000000E+00  0.00000000E+00  0.00000000E+00
  0.00000000E+00  0.00000000E+00  0.00000000E+00
  0.00000000E+00  0.00000000E+00  0.00000000E+00
  0.00000000E+00  0.00000000E+00  0.00000000E+00
  0.00000000E+00  0.00000000E+00  0.00000000E+00
  0.00000000E+00  0.00000000E+00  0.00000000E+00
  0.00000000E+00  0.00000000E+00  0.00000000E+00
  0.00000000E+00  0.00000000E+00  0.00000000E+00
  0.00000000E+00  0.00000000E+00  0.00000000E+00
  0.00000000E+00  0.00000000E+00  0.00000000E+00
  0.00000000E+00  0.00000000E+00  0.00000000E+00
  0.00000000E+00  0.00000000E+00  0.00000000E+00
  0.00000000E+00  0.00000000E+00  0.00000000E+00
  0.00000000E+00  0.00000000E+00  0.00000000E+00
  0.00000000E+00  0.00000000E+00  0.00000000E+00
  0.00000000E+00  0.00000000E+00  0.00000000E+00
  0.00000000E+00  0.00000000E+00  0.00000000E+00
  0.00000000E+00  0.00000000E+00  0.00000000E+00
  0.00000000E+00  0.00000000E+00  0.00000000E+00
  0.00000000E+00  0.00000000E+00  0.00000000E+00
  0.00000000E+00  0.00000000E+00  0.00000000E+00
  0.00000000E+00  0.00000000E+00  0.00000000E+00
  0.00000000E+00  0.00000000E+00  0.00000000E+00
  0.00000000E+00  0.00000000E+00  0.00000000E+00
  0.00000000E+00  0.00000000E+00  0.00000000E+00
  0.00000000E+00  0.00000000E+00  0.00000000E+00
  0.00000000E+00  0.00000000E+00  0.00000000E+00
  0.00000000E+00  0.00000000E+00  0.00000000E+00
  0.00000000E+00  0.00000000E+00  0.00000000E+00
  0.00000000E+00  0.00000000E+00  0.00000000E+00
  0.00000000E+00  0.00000000E+00  0.00000000E+00
  0.00000000E+00  0.00000000E+00  0.00000000E+00
  0.00000000E+00  0.00000000E+00  0.00000000E+00
  0.00000000E+00  0.00000000E+00  0.00000000E+00
  0.00000000E+00  0.00000000E+00  0.00000000E+00
  0.00000000E+00  0.00000000E+00  0.00000000E+00
  0.00000000E+00  0.00000000E+00  0.00000000E+00
  0.00000000E+00  0.00000000E+00  0.00000000E+00
  0.00000000E+00  0.00000000E+00  0.00000000E+00
  0.00000000E+00  0.00000000E+00  0.00000000E+00
  0.00000000E+00  0.00000000E+00  0.00000000E+00
  0.00000000E+00  0.00000000E+00  0.00000000E+00
  0.00000000E+00  0.00000000E+00  0.00000000E+00
  0.00000000E+00  0.00000000E+00  0.00000000E+00
  0.00000000E+00  0.00000000E+00  0.00000000E+00
  0.00000000E+00  0.00000000E+00  0.00000000E+00
  0.00000000E+00  0.00000000E+00  0.00000000E+00
  0.00000000E+00  0.00000000E+00  0.00000000E+00
  0.00000000E+00  0.00000000E+00  0.00000000E+00
  0.00000000E+00  0.00000000E+00  0.00000000E+00
  0.00000000E+00  0.00000000E+00  0.00000000E+00
  0.00000000E+00  0.00000000E+00  0.00000000E+00
  0.00000000E+00  0.00000000E+00  0.00000000E+00
  0.00000000E+00  0.00000000E+00  0.00000000E+00
  0.00000000E+00  0.00000000E+00  0.00000000E+00
  0.00000000E+00  0.00000000E+00  0.00000000E+00
  0.00000000E+00  0.00000000E+00  0.00000000E+00
  0.00000000E+00  0.00000000E+00  0.00000000E+00
  0.00000000E+00  0.00000000E+00  0.00000000E+00
  0.00000000E+00  0.00000000E+00  0.00000000E+00
  0.00000000E+00  0.00000000E+00  0.00000000E+00
  0.00000000E+00  0.00000000E+00  0.00000000E+00
  0.00000000E+00  0.00000000E+00  0.00000000E+00
  0.00000000E+00  0.00000000E+00  0.00000000E+00
  0.00000000E+00  0.00000000E+00  0.00000000E+00
  0.00000000E+00  0.00000000E+00  0.00000000E+00
  0.00000000E+00  0.00000000E+00  0.00000000E+00
  0.00000000E+00  0.00000000E+00  0.00000000E+00
  0.00000000E+00  0.00000000E+00  0.00000000E+00
  0.00000000E+00  0.00000000E+00  0.00000000E+00
  0.00000000E+00  0.00000000E+00  0.00000000E+00
  0.00000000E+00  0.00000000E+00  0.00000000E+00
  0.00000000E+00  0.00000000E+00  0.00000000E+00
  0.00000000E+00  0.00000000E+00  0.00000000E+00
  0.00000000E+00  0.00000000E+00  0.00000000E+00
  0.00000000E+00  0.00000000E+00  0.00000000E+00
  0.00000000E+00  0.00000000E+00  0.00000000E+00
  0.00000000E+00  0.00000000E+00  0.00000000E+00
  0.00000000E+00  0.00000000E+00  0.00000000E+00
  0.00000000E+00  0.00000000E+00  0.00000000E+00
  0.00000000E+00  0.00000000E+00  0.00000000E+00
  0.00000000E+00  0.00000000E+00  0.00000000E+00
  0.00000000E+00  0.00000000E+00  0.00000000E+00
  0.00000000E+00  0.00000000E+00  0.00000000E+00
  0.00000000E+00  0.00000000E+00  0.00000000E+00
  0.00000000E+00  0.00000000E+00  0.00000000E+00
  0.00000000E+00  0.00000000E+00  0.00000000E+00
  0.00000000E+00  0.00000000E+00  0.00000000E+00
  0.00000000E+00  0.00000000E+00  0.00000000E+00
  0.00000000E+00  0.00000000E+00  0.00000000E+00
  0.00000000E+00  0.00000000E+00  0.00000000E+00
  0.00000000E+00  0.00000000E+00  0.00000000E+00
  0.00000000E+00  0.00000000E+00  0.00000000E+00
  0.00000000E+00  0.00000000E+00  0.00000000E+00
  0.00000000E+00  0.00000000E+00  0.00000000E+00
  0.00000000E+00  0.00000000E+00  0.00000000E+00
  0.00000000E+00  0.00000000E+00  0.00000000E+00
  0.00000000E+00  0.00000000E+00  0.00000000E+00
  0.00000000E+00  0.00000000E+00  0.00000000E+00
  0.00000000E+00  0.00000000E+00  0.00000000E+00
  0.00000000E+00  0.00000000E+00  0.00000000E+00
  0.00000000E+00  0.00000000E+00  0.00000000E+00
  0.00000000E+00  0.00000000E+00  0.00000000E+00
  0.00000000E+00  0.00000000E+00  0.00000000E+00
  0.00000000E+00  0.00000000E+00  0.00000000E+00
  0.00000000E+00  0.00000000E+00  0.00000000E+00
  0.00000000E+00  0.00000000E+00  0.00000000E+00
  0.00000000E+00  0.00000000E+00  0.00000000E+00
  0.00000000E+00  0.00000000E+00  0.00000000E+00
  0.00000000E+00  0.00000000E+00  0.00000000E+00
  0.00000000E+00  0.00000000E+00  0.00000000E+00
  0.00000000E+00  0.00000000E+00  0.00000000E+00
  0.00000000E+00  0.00000000E+00  0.00000000E+00
  0.00000000E+00  0.00000000E+00  0.00000000E+00
  0.00000000E+00  0.00000000E+00  0.00000000E+00
  0.00000000E+00  0.00000000E+00  0.00000000E+00
  0.00000000E+00  0.00000000E+00  0.00000000E+00
  0.00000000E+00  0.00000000E+00  0.00000000E+00
  0.00000000E+00  0.00000000E+00  0.00000000E+00
  0.00000000E+00  0.00000000E+00  0.00000000E+00
  0.00000000E+00  0.00000000E+00  0.00000000E+00
  0.00000000E+00  0.00000000E+00  0.00000000E+00
  0.00000000E+00  0.00000000E+00  0.00000000E+00
  0.00000000E+00  0.00000000E+00  0.00000000E+00
  0.00000000E+00  0.00000000E+00  0.00000000E+00
  0.00000000E+00  0.00000000E+00  0.00000000E+00
  0.00000000E+00  0.00000000E+00  0.00000000E+00
  0.00000000E+00  0.00000000E+00  0.00000000E+00
  0.00000000E+00  0.00000000E+00  0.00000000E+00
  0.00000000E+00  0.00000000E+00  0.00000000E+00
  0.00000000E+00  0.00000000E+00  0.00000000E+00
  0.00000000E+00  0.00000000E+00  0.00000000E+00
  0.00000000E+00  0.00000000E+00  0.00000000E+00
  0.00000000E+00  0.00000000E+00  0.00000000E+00
  0.00000000E+00  0.00000000E+00  0.00000000E+00
  0.00000000E+00  0.00000000E+00  0.00000000E+00
  0.00000000E+00  0.00000000E+00  0.00000000E+00
  0.00000000E+00  0.00000000E+00  0.00000000E+00
  0.00000000E+00  0.00000000E+00  0.00000000E+00
  0.00000000E+00  0.00000000E+00  0.00000000E+00
  0.00000000E+00  0.00000000E+00  0.00000000E+00
  0.00000000E+00  0.00000000E+00  0.00000000E+00
  0.00000000E+00  0.00000000E+00  0.00000000E+00
  0.00000000E+00  0.00000000E+00  0.00000000E+00
  0.00000000E+00  0.00000000E+00  0.00000000E+00
  0.00000000E+00  0.00000000E+00  0.00000000E+00
  0.00000000E+00  0.00000000E+00  0.00000000E+00
  0.00000000E+00  0.00000000E+00  0.00000000E+00
  0.00000000E+00  0.00000000E+00  0.00000000E+00
  0.00000000E+00  0.00000000E+00  0.00000000E+00
  0.00000000E+00  0.00000000E+00  0.00000000E+00
  0.00000000E+00  0.00000000E+00  0.00000000E+00
  0.00000000E+00  0.00000000E+00  0.00000000E+00
  0.00000000E+00  0.00000000E+00  0.00000000E+00
