# Supplementary material for: Cation-tuned acidic electrified interface for hydrogen peroxide electrosynthesis with industrial-level current densities in natural seawater
Source: Nat Commun. 2026 Apr 20;17:5443. doi: 10.1038/s41467-026-72026-2 (PMC13279823; doi:10.1038/s41467-026-72026-2)
Supplement: Supplementary file 3 — Supplementary Data 1 [file 41467_2026_72026_MOESM3_ESM.zip › AIMD/Supplementary Fig. 43-c8-otab-h2o-ooh/POSCAR]

c8-ctab-ooh
1.0
       12.2974996567         0.0000000000         0.0000000000
        0.0000000000        12.7799997330         0.0000000000
        0.0000000000         0.0000000000        30.0000000000
    C    H    O    N
   65  176   75    1
Direct
     0.790260044         0.079299999         0.068030000
     0.891800014         0.243650006         0.060520001
     0.788990003         0.190919987         0.063340000
     0.888609984         0.020190001         0.071420002
     0.989340019         0.071589998         0.074100002
     0.083590002         0.233819997         0.068580000
     0.986450031         0.181559987         0.066930000
     0.090130000         0.017600000         0.078450004
     0.186250001         0.072809999         0.079949999
     0.270940005         0.242699989         0.066960001
     0.181789989         0.180519993         0.074419999
     0.288470009         0.024370001         0.075439994
     0.385740004         0.084420000         0.070759996
     0.486490008         0.243430001         0.061769998
     0.383089995         0.196669998         0.067209999
     0.485790000         0.025160000         0.069590004
     0.588240022         0.078220002         0.068080004
     0.689189951         0.244670001         0.062150002
     0.587689997         0.188700008         0.062190000
     0.690439984         0.022470000         0.069209997
     0.797340073         0.409380006         0.063349998
     0.897509962         0.575950012         0.062369998
     0.796380000         0.522979970         0.064429998
     0.902149949         0.355279994         0.060339999
     0.006460000         0.408259999         0.058120000
     0.096929995         0.580910014         0.053710000
     0.002640000         0.522420003         0.055750000
     0.101250000         0.339550002         0.062840001
     0.495070014         0.580860017         0.062840001
     0.493349988         0.353460028         0.061600002
     0.590070015         0.407550004         0.064110005
     0.693860028         0.576539977         0.069789998
     0.591260023         0.523040003         0.067629997
     0.694019936         0.355879996         0.063979999
     0.792829982         0.741520003         0.070040003
     0.890330048         0.908110045         0.070619996
     0.789949998         0.854890017         0.070150002
     0.895110014         0.687899999         0.063960000
     0.992919971         0.745479990         0.058750002
     0.090949997         0.907060033         0.073100003
     0.991559972         0.854770025         0.068580000
     0.090709998         0.693069989         0.051229997
     0.194630005         0.747909994         0.054120000
     0.289669983         0.912769990         0.068990000
     0.191180007         0.855610049         0.065009995
     0.295320005         0.695150014         0.051440001
     0.390759987         0.747620012         0.062290001
     0.491580019         0.912669996         0.069370000
     0.389509993         0.858479952         0.066960001
     0.491959977         0.691600002         0.068069998
     0.593129993         0.744119997         0.072940000
     0.692470017         0.909540034         0.070169997
     0.591939984         0.855880033         0.070789997
     0.694320056         0.687470025         0.073620001
     0.395310016         0.423959993         0.238790003
     0.347880005         0.533169995         0.244269991
     0.399870010         0.590269977         0.282389990
     0.392339996         0.540579962         0.329530017
     0.493059988         0.485240024         0.171140003
     0.479409979         0.297509996         0.183380000
     0.326390013         0.404410005         0.158620008
     0.486069995         0.581100003         0.357710012
     0.474790000         0.557650024         0.407530022
     0.577380000         0.568050037         0.438289992
     0.635320011         0.675340004         0.436019993
     0.295260019         0.613709994         0.041189996
     0.174600013         0.543359983         0.049229999
     0.417230024         0.396890007         0.062579997
     0.418949973         0.536230036         0.056740002
     0.335699999         0.364159986         0.245230007
     0.468000009         0.412099993         0.258890009
     0.258529986         0.534900003         0.249339994
     0.351490008         0.582059983         0.213679997
     0.372579996         0.671310021         0.282880020
     0.488330004         0.586530014         0.274659983
     0.403709989         0.454670023         0.327899996
     0.316130016         0.562070021         0.345420011
     0.570790011         0.490029999         0.189659993
     0.514579992         0.462530001         0.136619997
     0.455399991         0.560710028         0.171749989
     0.424639990         0.241040013         0.199370003
     0.490839996         0.281359991         0.146690003
     0.557360012         0.299320018         0.201710002
     0.286110019         0.479549991         0.164690002
     0.356440003         0.395139999         0.125149997
     0.275570008         0.340190001         0.167440001
     0.562049981         0.550050031         0.343719991
     0.493480001         0.664289993         0.350260003
     0.412369988         0.604489985         0.422839991
     0.444899996         0.475079997         0.411440023
     0.550740012         0.561529979         0.473270003
     0.629369967         0.497500000         0.432750003
     0.706829999         0.674150000         0.457010015
     0.652599954         0.706809988         0.402650007
     0.582130031         0.735339999         0.451150004
     0.216069996         0.184750001         0.321759987
     0.136639994         0.151980001         0.289799976
     0.706409987         0.981060013         0.622120031
     0.587849983         0.035140038         0.626309967
     0.870639959         0.262019990         0.370090008
     0.819550002         0.405129999         0.390130011
     0.783049963         0.861529994         0.152160009
     0.791390029         0.777310028         0.194850000
     0.040279999         0.743409965         0.513710022
     0.172680004         0.717490022         0.510739994
     0.802440010         0.913610015         0.560549990
     0.888239991         0.972540000         0.581659953
     0.351500012         0.592260007         0.635280037
     0.401959990         0.617169974         0.588949966
     0.443940002         0.841469999         0.381689994
     0.575299986         0.864499965         0.332689985
     0.877679972         0.285359976         0.680209986
     0.949919980         0.386350040         0.687730026
     0.866009976         0.952869981         0.343400002
     0.903979980         0.071950004         0.347870000
     0.695269969         0.469509994         0.276809978
     0.768350001         0.393389992         0.335809994
     0.290139996         0.884899940         0.402759997
     0.253899983         0.795580055         0.375419998
     0.719110005         0.125749946         0.672160021
     0.699370051         0.237110024         0.652309990
     0.460909976         0.811519998         0.244140005
     0.551790004         0.855589976         0.214110009
     0.088580012         0.987440005         0.163090007
     0.001379967         0.901920042         0.161850007
     0.336059988         0.101479997         0.666069984
     0.267949997         0.180230010         0.638549995
     0.294910016         0.064829996         0.398460007
     0.294039999         0.025839999         0.450639979
     0.629650001         0.963430022         0.297459984
     0.602199961         0.843670016         0.277420012
     0.103320000         0.326359969         0.212280003
     0.108430000         0.340380027         0.265139993
     0.570389968         0.903320033         0.390559991
     0.746560006         0.881169939         0.406729984
     0.906549996         0.638009997         0.393909995
     0.947949970         0.608870022         0.616179975
     0.888680012         0.600650028         0.573700015
     0.711030044         0.265350015         0.519020017
     0.777649984         0.344240020         0.542649968
     0.643349991         0.170019986         0.385760021
     0.631690038         0.273069983         0.359120019
     0.234920003         0.812380021         0.294820023
     0.151109990         0.888670013         0.307820002
     0.249380005         0.845150003         0.628570048
     0.347300006         0.792929990         0.633820025
     0.868080025         0.600170020         0.189070002
     0.783990028         0.578760031         0.152390003
     0.842610038         0.180790014         0.136829996
     0.850170025         0.276349992         0.169249996
     0.446629987         0.028010012         0.707199987
     0.352970016         0.948530017         0.686200015
     0.108389975         0.727969992         0.291249975
     0.087210058         0.985279984         0.258890009
     0.025419951         0.999680019         0.305939992
     0.478809934         0.950409979         0.145180003
     0.268260004         0.172919981         0.502830029
     0.384439990         0.125540014         0.515410010
     0.408009996         0.495119993         0.519439983
     0.345279977         0.598290020         0.511419996
     0.340420018         0.914980008         0.260540009
     0.289909982         0.818199972         0.222949998
     0.721070011         0.970610040         0.190780004
     0.750050001         0.097139996         0.186059999
     0.022110001         0.034030002         0.536650022
     0.227489990         0.513080002         0.543869972
     0.106839997         0.556609974         0.552860006
     0.459170020         0.040790001         0.266290013
     0.340799976         0.078380007         0.251309999
     0.599690008         0.110420004         0.533519999
     0.724970013         0.074809996         0.522959995
     0.343829981         0.038199997         0.189309994
     0.977519963         0.201490008         0.382990011
     0.800159955         0.151419997         0.423839982
     0.167239989         0.306589994         0.377829997
     0.086259999         0.306650009         0.417720000
     0.911860017         0.438259997         0.582930056
     0.612699995         0.654589976         0.248649995
     0.889250006         0.435250027         0.167420006
     0.778670002         0.400050004         0.143220011
     0.843279995         0.189559993         0.233370002
     0.612349972         0.129950003         0.320120017
     0.878679983         0.746090028         0.673329989
     0.871379944         0.763740018         0.622380002
     0.313109996         0.823109977         0.150670004
     0.190229997         0.831290010         0.167109998
     0.023609995         0.483760001         0.210739994
     0.034880043         0.573899986         0.174360005
     0.107050003         0.802460017         0.576340040
     0.049080000         0.805630052         0.622760010
     0.713080007         0.999600024         0.415590000
     0.705900016         0.153459997         0.457590008
     0.875359979         0.514790011         0.449869982
     0.804719988         0.418339993         0.466919994
     0.066909997         0.288320004         0.487129974
     0.025189995         0.999440033         0.439739990
     0.132220026         0.964710020         0.421290016
     0.968270000         0.665759980         0.314240011
     0.844169961         0.657800008         0.311549981
     0.753539995         0.737079970         0.543579992
     0.713179969         0.697570018         0.592060026
     0.441049975         0.136160005         0.597249985
     0.430479990         0.028720000         0.572730001
     0.046000004         0.170119999         0.601310031
     0.058820007         0.254169993         0.643990008
     0.142450001         0.475139993         0.425540002
     0.124509999         0.533159958         0.475569979
     0.977969987         0.154659990         0.474860001
     0.883779998         0.071140053         0.481990019
     0.873259995         0.180050002         0.283509986
     0.740489992         0.354990011         0.263200013
     0.025939942         0.210370000         0.169999997
     0.112050056         0.271340012         0.142580001
     0.157879944         0.276050010         0.553179995
     0.184720032         0.359189984         0.517719968
     0.545009978         0.697470024         0.638559977
     0.604260045         0.807749999         0.651929983
     0.882139965         0.783900007         0.368170007
     0.944450050         0.870090004         0.399930000
     0.555520016         0.379549999         0.511139997
     0.441069983         0.325100007         0.507330004
     0.991009986         0.861260010         0.472119999
     0.949709974         0.755180008         0.456020006
     0.692399989         0.859700028         0.479240004
     0.800920025         0.814089994         0.495180003
     0.200230006         0.681370017         0.155159998
     0.288249999         0.739139996         0.443150012
     0.233299997         0.620180018         0.449479993
     0.394230012         0.084929942         0.323680019
     0.711499998         0.605159983         0.221599992
     0.420880005         0.153749998         0.366560014
     0.002730000         0.617980000         0.423509979
     0.103280004         0.621349985         0.268460019
     0.558549982         0.022510000         0.173779996
     0.259200001         0.124830001         0.172560008
     0.946100009         0.309139991         0.470040003
     0.132889983         0.609070010         0.118869996
     0.060090000         0.957380010         0.577090009
     0.906770006         0.315510021         0.593180021
     0.637979985         0.116570000         0.265430005
     0.393789992         0.168599996         0.142289988
     0.220710003         0.351920008         0.059200001
     0.149299996         0.212490003         0.307920011
     0.644469972         0.998229957         0.643100039
     0.782280044         0.361380003         0.366230011
     0.803279957         0.852699999         0.184899998
     0.104429997         0.710200010         0.528100014
     0.813629970         0.946489990         0.588519986
     0.398680001         0.643850021         0.619659996
     0.508449954         0.878380031         0.368809986
     0.955260013         0.311830035         0.680840047
     0.909469996         0.009430000         0.326929983
     0.692969983         0.394179982         0.285100015
     0.319869994         0.817730000         0.391750018
     0.740939939         0.198160058         0.674799983
     0.540679998         0.807340024         0.238399998
     0.073240042         0.915589971         0.174329996
     0.344780010         0.159770002         0.644790014
     0.260720005         0.019430000         0.421260007
     0.635189998         0.883199967         0.307440027
     0.097560003         0.376219974         0.236990007
     0.682940020         0.922999976         0.415340010
     0.937289989         0.658819947         0.422730001
     0.952150015         0.568139957         0.589100011
     0.715740059         0.342010004         0.518260002
     0.598089991         0.204660061         0.361510022
     0.179309990         0.819750028         0.318820000
     0.326829994         0.865809962         0.636039988
     0.792540022         0.610880014         0.180930010
     0.857340012         0.196590002         0.167119996
     0.371689990         0.013329983         0.701430003
     0.053580048         0.674880031         0.278259977
     0.097720028         0.004950046         0.289890003
     0.488870025         0.981200004         0.176200008
     0.330419990         0.128219966         0.491580009
     0.373419981         0.551769965         0.533680026
     0.312169990         0.839699955         0.254689995
     0.691229988         0.044070001         0.189779997
     0.017440001         0.020480000         0.569109980
     0.152209992         0.491620016         0.549440002
     0.383779998         0.031459999         0.271680005
     0.671650021         0.125939990         0.519449997
     0.298230059         0.096369995         0.198330005
     0.902059991         0.184239994         0.382779980
     0.113380005         0.350720005         0.394099998
     0.872039974         0.369609996         0.575900014
     0.685979991         0.620800018         0.252020009
     0.819950006         0.394579996         0.170210012
     0.603529987         0.078380007         0.290670013
     0.927690042         0.741100028         0.646649996
     0.260399994         0.791970047         0.172829994
     0.981769950         0.527450038         0.189449994
     0.110639999         0.831679987         0.606959979
     0.730939987         0.120460001         0.430939992
     0.841889984         0.451029979         0.440730000
     0.011170000         0.268739999         0.463879999
     0.054260013         0.935760034         0.425170008
     0.898759995         0.657239966         0.333850002
     0.773469947         0.693570034         0.569500033
     0.483560004         0.086300000         0.578239950
     0.080890061         0.232619994         0.613239988
     0.127670007         0.540489968         0.442199993
     0.962290022         0.082479958         0.486990007
     0.844739956         0.231069994         0.261540000
     0.108000042         0.220660000         0.168229993
     0.174020054         0.283839992         0.520910009
     0.613769995         0.732509945         0.647979991
     0.876699970         0.848700014         0.384200001
     0.477939975         0.391360002         0.502849992
     0.948559981         0.804880022         0.482730007
     0.733820049         0.846290009         0.506910038
     0.158360000         0.615109985         0.150560013
     0.279590020         0.678550036         0.463680013
     0.362659999         0.117010002         0.354079978
     0.278039984         0.244099998         0.116130002
     0.372550022         0.241160006         0.136050002
     0.424010011         0.405239993         0.189779997
