# Supplementary material for: Cation-tuned acidic electrified interface for hydrogen peroxide electrosynthesis with industrial-level current densities in natural seawater
Source: Nat Commun. 2026 Apr 20;17:5443. doi: 10.1038/s41467-026-72026-2 (PMC13279823; doi:10.1038/s41467-026-72026-2)
Supplement: Supplementary file 3 — Supplementary Data 1 [file 41467_2026_72026_MOESM3_ESM.zip › AIMD/Supplementary Fig. 44-c3-h2o-o2/CONTCAR]

2-h2o-o2(1)                             
1.0
       12.2974996567         0.0000000000         0.0000000000
        0.0000000000        12.7799997330         0.0000000000
        0.0000000000         0.0000000000        30.0000000000
    C    O    H
   56   76  147
Direct
     0.701035056         0.045513002         0.063091004
     0.797982964         0.211590001         0.058237998
     0.700345013         0.158372996         0.062233003
     0.801096995         0.988073026         0.060346997
     0.903152984         0.041071001         0.058899999
     0.996340015         0.213903986         0.051461999
     0.898324007         0.155284001         0.057739000
     0.005776000         0.986147022         0.057836000
     0.101309006         0.045609997         0.059259001
     0.198143012         0.216425011         0.062849998
     0.097149995         0.160168000         0.059195999
     0.201086995         0.990489001         0.057372002
     0.302321998         0.047711001         0.059595998
     0.402989004         0.217281993         0.069926000
     0.303519995         0.159965998         0.064772999
     0.402004969         0.994451973         0.061663000
     0.502209019         0.049249001         0.065576001
     0.600310992         0.219274990         0.063308001
     0.504674962         0.162958002         0.068295002
     0.604730000         0.986298058         0.063126000
     0.706130961         0.380791006         0.060005001
     0.802195029         0.544332014         0.052512002
     0.704687983         0.492855017         0.060104998
     0.799534047         0.318782997         0.052795998
     0.895246968         0.374727003         0.048040001
     0.999318023         0.545286994         0.043173997
     0.901545988         0.486288021         0.049371000
     0.202619000         0.325879998         0.069809000
     0.299535986         0.380426998         0.073733997
     0.409054016         0.548752011         0.080865002
     0.302888988         0.495606979         0.087714005
     0.401403993         0.330076986         0.072575005
     0.505362988         0.381776022         0.075098999
     0.605120000         0.549374996         0.067096003
     0.507969957         0.493199996         0.075117000
     0.601851993         0.330817016         0.065877998
     0.705790980         0.712311003         0.055318999
     0.802806048         0.877921999         0.057390002
     0.705455033         0.823905004         0.059890000
     0.803249015         0.654933985         0.053438997
     0.903253955         0.712680981         0.051827999
     0.003700000         0.878029977         0.053176002
     0.904860021         0.824855992         0.054168999
     0.003419000         0.654390958         0.050843000
     0.108046001         0.710132029         0.056802003
     0.201782000         0.881055991         0.056490997
     0.102544003         0.818525997         0.054582997
     0.210219003         0.660929970         0.067252000
     0.308710007         0.717324957         0.068092998
     0.402994976         0.885306035         0.063198002
     0.304208990         0.828212955         0.061225001
     0.407012002         0.658855019         0.074551002
     0.507026984         0.713561003         0.069356004
     0.602509969         0.875545051         0.062032000
     0.503565024         0.822323009         0.066163003
     0.605137992         0.661768949         0.062467003
     0.992645056         0.323341978         0.042492000
     0.208343993         0.554003003         0.073334996
     0.544350995         0.177996002         0.273597972
     0.642893026         0.870851974         0.456757991
     0.638648972         0.394079018         0.375754007
     0.751924003         0.955882040         0.214433002
     0.287510984         0.691652984         0.435544999
     0.913312999         0.858091020         0.470400016
     0.576924043         0.601755037         0.556284014
     0.569004998         0.740531032         0.312164021
     0.379027020         0.795289998         0.569374021
     0.536957043         0.389544028         0.296647994
     0.880859998         0.408973016         0.262131008
     0.334973974         0.948380996         0.194417000
     0.021100045         0.315617999         0.599198977
     0.570337002         0.736011004         0.170729987
     0.935414048         0.063153995         0.212103001
     0.336115010         0.595221995         0.550177002
     0.165471010         0.161726993         0.261967993
     0.640852989         0.000447000         0.286706003
     0.338941019         0.459996981         0.324523004
     0.759151997         0.708822032         0.353770002
     0.045278001         0.378424991         0.368288008
     0.277365006         0.503876970         0.478886000
     0.706716000         0.509347016         0.494179980
     0.445035011         0.896484994         0.273916976
     0.256017008         0.758690992         0.219197003
     0.595059986         0.051658997         0.567694028
     0.417553021         0.620277997         0.219585005
     0.749077055         0.340691015         0.162603013
     0.722396043         0.220159993         0.602548027
     0.048844998         0.876200982         0.254507987
     0.859903979         0.770592967         0.227833001
     0.254752009         0.124161002         0.169587008
     0.324476984         0.961054044         0.344913006
     0.663560985         0.576371032         0.408926010
     0.931753986         0.647154972         0.154935010
     0.555755963         0.995785028         0.163386997
     0.412020004         0.062490001         0.512071006
     0.376158010         0.329575001         0.447347991
     0.355931001         0.285402007         0.192240000
     0.596287025         0.338800979         0.458017000
     0.187304995         0.520950986         0.265239000
     0.831754009         0.314538997         0.346134981
     0.347076002         0.169350008         0.322705015
     0.063950001         0.129449995         0.488783010
     0.505514017         0.037034001         0.430124982
     0.870585985         0.619869999         0.284504000
     0.995885028         0.242373012         0.171698999
     0.088320006         0.400527998         0.475686010
     0.132698996         0.639536025         0.168560998
     0.611477028         0.572444961         0.254038986
     0.290697990         0.882638956         0.498100980
     0.791330005         0.076006002         0.339249007
     0.691917006         0.162920989         0.429493999
     0.275113993         0.228116998         0.514560986
     0.010474000         0.033488036         0.309816011
     0.127994002         0.936434024         0.369655005
     0.245669012         0.368735981         0.587939008
     0.820981037         0.457269010         0.606140010
     0.909421992         0.153970003         0.554837990
     0.262656009         0.310326991         0.371369012
     0.098639008         0.932614998         0.464638996
     0.075042999         0.357275024         0.245568005
     0.057616001         0.575412992         0.334284019
     0.913759999         0.519968993         0.522373009
     0.601043997         0.832420987         0.550142988
     0.854595043         0.875904060         0.391370010
     0.758035041         0.045481997         0.504701010
     0.080107002         0.732590015         0.398209000
     0.953566005         0.671804991         0.464253998
     0.714769982         0.577988995         0.173929008
     0.429836982         0.620733977         0.371190993
     0.556289004         0.201460010         0.185894998
     0.279758013         0.496991001         0.137329992
     0.376904004         0.468652993         0.161138995
     0.072908001         0.496585988         0.036986001
     0.127923994         0.365072021         0.064882004
     0.585026029         0.106071001         0.278702005
     0.554924003         0.193322996         0.239803998
     0.769665021         0.976213959         0.493704001
     0.599295975         0.933321001         0.453364023
     0.707389989         0.366212027         0.362924989
     0.589023009         0.391953996         0.349877008
     0.810102984         0.005133000         0.205741008
     0.819024056         0.839503027         0.226269007
     0.217804001         0.707313018         0.417793020
     0.347395005         0.683219011         0.410792001
     0.632054990         0.828722029         0.430478986
     0.002356052         0.883292946         0.468295002
     0.582566019         0.676213982         0.559140968
     0.498827983         0.586090973         0.554602051
     0.590641017         0.679705042         0.293413989
     0.522396981         0.788017000         0.293891017
     0.372420979         0.719726007         0.559567960
     0.455294019         0.823705986         0.568557994
     0.546177032         0.311702991         0.289629014
     0.457836000         0.409554996         0.304313978
     0.886237023         0.485039999         0.265302006
     0.855587997         0.384404970         0.290189012
     0.408872006         0.954154009         0.180579011
     0.294283002         0.014600001         0.185909001
     0.994134021         0.262881991         0.574946976
     0.951813990         0.350375996         0.609206009
     0.636685012         0.685302020         0.170016003
     0.688144961         0.956809000         0.194037008
     0.985687944         0.003936000         0.211505000
     0.958256012         0.128460008         0.198205996
     0.297948008         0.555832036         0.573317973
     0.316264004         0.567645024         0.520715014
     0.193696998         0.128648000         0.233364995
     0.218632994         0.168608000         0.285630989
     0.570451970         0.963912008         0.285742029
     0.670521975         0.993731942         0.256134987
     0.289101986         0.471625017         0.300358009
     0.299505004         0.397598994         0.341718992
     0.689140009         0.732081015         0.341062005
     0.740632995         0.656332036         0.375449975
     0.119198000         0.349180023         0.366367022
     0.041981000         0.449836991         0.353103002
     0.208707995         0.461701991         0.480112998
     0.268234005         0.572354033         0.458938980
     0.689219032         0.549691022         0.467451000
     0.655374004         0.547134981         0.515182018
     0.401211009         0.919406012         0.298596001
     0.398455998         0.891273962         0.248071003
     0.280791021         0.829114021         0.209158007
     0.321287012         0.716058018         0.223315001
     0.530463992         0.060717998         0.548708026
     0.653725984         0.039664998         0.545392990
     0.393355982         0.556791008         0.202677997
     0.460688997         0.656485982         0.195562013
     0.781040016         0.337188986         0.191943010
     0.713185010         0.409399968         0.163390986
     0.719897993         0.243324989         0.632973035
     0.662558028         0.175395001         0.598639043
     0.114293004         0.836150988         0.250250991
     0.985967978         0.829788981         0.246972990
     0.865618968         0.728447949         0.198985990
     0.028945999         0.975304014         0.289829985
     0.200339003         0.128915997         0.147060998
     0.294041007         0.195701007         0.178995005
     0.244370995         0.950492959         0.357929993
     0.374807006         0.968528001         0.369714991
     0.591207018         0.597854972         0.397329998
     0.666859974         0.504085017         0.393970998
     0.943783970         0.699908013         0.133287994
     0.003471971         0.632069008         0.165614001
     0.572328996         0.977008016         0.131840007
     0.558355990         0.073458002         0.163895988
     0.367404989         0.001667976         0.503543027
     0.364051987         0.122479003         0.514344978
     0.447688006         0.324537988         0.457968998
     0.354115007         0.398332010         0.455757999
     0.351269998         0.399442989         0.176652002
     0.359443020         0.279328993         0.224346002
     0.625989008         0.399493993         0.474763012
     0.597159039         0.357325991         0.426126003
     0.205621998         0.568997965         0.240008990
     0.141923997         0.459917993         0.252954992
     0.906503000         0.320961001         0.359737015
     0.814944990         0.240567000         0.340054989
     0.417180004         0.185784995         0.306409009
     0.347481978         0.092092004         0.330190976
     0.122661007         0.176071005         0.497878997
     0.012151000         0.149166998         0.511779022
     0.473250976         0.065778004         0.458180014
     0.558112017         0.090335999         0.421291002
     0.832526022         0.636253012         0.310776997
     0.855366978         0.684530052         0.265185006
     0.997934992         0.306612996         0.190354999
     0.945635018         0.258058996         0.149565999
     0.076911000         0.347900995         0.452359994
     0.016279001         0.429780018         0.480789979
     0.178430996         0.690473950         0.184704002
     0.182660006         0.582794006         0.160248995
     0.586117045         0.788293998         0.192875004
     0.533714007         0.571274993         0.243327999
     0.321916022         0.827069964         0.477272987
     0.307761005         0.859206028         0.529362011
     0.873873030         0.871115018         0.439462980
     0.730330985         0.060010000         0.318334993
     0.673253993         0.232971988         0.441943995
     0.741334049         0.180637001         0.405659993
     0.280115016         0.278409011         0.538547007
     0.312480986         0.264373003         0.489640999
     0.040405002         0.096917033         0.295042006
     0.859713050         0.054581000         0.324667009
     0.083504997         0.985304013         0.350096989
     0.112568994         0.956334998         0.402101008
     0.250345952         0.327252005         0.614196014
     0.167165987         0.363734974         0.585484060
     0.834191026         0.530724992         0.520430024
     0.774667943         0.518868984         0.602261988
     0.859042008         0.186711003         0.577713013
     0.856230966         0.117553999         0.534007009
     0.309302995         0.255228997         0.356364981
     0.294784985         0.325408981         0.400360998
     0.163564999         0.903168027         0.479870001
     0.079846981         0.005192995         0.475944010
     0.100205000         0.281403011         0.248771000
     0.008118987         0.367527993         0.266600990
     0.988208017         0.601517962         0.322524993
     0.103213999         0.569807991         0.307339986
     0.951716044         0.612882021         0.485956001
     0.922902011         0.512576002         0.554667028
     0.608506969         0.835180972         0.516197014
     0.612536015         0.907250022         0.562461980
     0.805580021         0.936070986         0.382371012
     0.817955026         0.819100963         0.375030009
     0.774974965         0.401170982         0.594874954
     0.738461045         0.095983003         0.481422011
     0.059290999         0.798141992         0.385087999
     0.070031003         0.684851003         0.374469026
     0.917774000         0.772156008         0.477705987
     0.019530058         0.677540022         0.443975004
     0.703441983         0.566128025         0.205969000
     0.792541030         0.591157984         0.172169002
     0.459664984         0.665022039         0.348226007
     0.375368005         0.576367002         0.351298014
     0.615418016         0.246724002         0.177796014
     0.481441990         0.239453000         0.182793999
     0.613921994         0.503348009         0.272904015
