# Supplementary material for: Cation-tuned acidic electrified interface for hydrogen peroxide electrosynthesis with industrial-level current densities in natural seawater
Source: Nat Commun. 2026 Apr 20;17:5443. doi: 10.1038/s41467-026-72026-2 (PMC13279823; doi:10.1038/s41467-026-72026-2)
Supplement: Supplementary file 3 — Supplementary Data 1 [file 41467_2026_72026_MOESM3_ESM.zip › AIMD/Supplementary Fig. 44-c3-h2o-o2/POSCAR]

2-h2o-o2(1)
1.0
       12.2974996567         0.0000000000         0.0000000000
        0.0000000000        12.7799997330         0.0000000000
        0.0000000000         0.0000000000        30.0000000000
    C    O    N    H
   56   75    1  147
Direct
     0.752769998         0.057700002         0.053800003
     0.848899984         0.226230003         0.055640002
     0.752010006         0.169060006         0.053249999
     0.852619993         0.999800012         0.056499998
     0.953639988         0.058450000         0.059200001
     0.046380000         0.226789988         0.056719999
     0.950190010         0.169839997         0.058580001
     0.053479998         0.004480000         0.059680001
     0.150959999         0.065250004         0.061799999
     0.250099982         0.232969992         0.060350001
     0.148379998         0.176660000         0.061670001
     0.250400004         0.004800000         0.060800000
     0.349230000         0.061819999         0.057629999
     0.448799999         0.228640008         0.056589997
     0.348819991         0.172230003         0.059440001
     0.451970021         0.005780000         0.056629999
     0.552789975         0.061320001         0.055920001
     0.651750003         0.224810013         0.053690000
     0.549019986         0.171550007         0.055229998
     0.653059982         0.002940000         0.054100001
     0.750289941         0.396380000         0.054850002
     0.855069961         0.557299970         0.056690001
     0.753770009         0.506800004         0.056200000
     0.847899974         0.339470006         0.055830002
     0.946280003         0.390329988         0.057149998
     0.049020000         0.560069991         0.057869999
     0.953779966         0.500789990         0.056939999
     0.255939982         0.342129997         0.060810002
     0.355939997         0.396820011         0.059900002
     0.455769984         0.563669963         0.057640000
     0.357719970         0.508660005         0.059130001
     0.455530004         0.339269981         0.059379999
     0.555890008         0.393860001         0.056289999
     0.654380043         0.564780008         0.056710001
     0.556819991         0.509320003         0.056279997
     0.653289996         0.338660017         0.053040000
     0.757390055         0.725700053         0.058090003
     0.855319983         0.888419953         0.054790000
     0.757570049         0.835879960         0.055139999
     0.857310000         0.667289963         0.058389997
     0.956309966         0.724209993         0.056520001
     0.055550004         0.893710010         0.054200002
     0.955189985         0.835839962         0.057819998
     0.055820000         0.668129987         0.053119997
     0.160419996         0.724980022         0.050630001
     0.252420014         0.894249978         0.054709999
     0.155570003         0.837170032         0.051680001
     0.261660011         0.671980056         0.055059997
     0.358929986         0.730859969         0.054290001
     0.453729985         0.896250008         0.056099999
     0.354010004         0.839049994         0.054050001
     0.459190028         0.675140016         0.056250000
     0.556919992         0.730710052         0.057840002
     0.656420002         0.894259977         0.055170000
     0.554530009         0.840170002         0.054609998
     0.658149994         0.674950027         0.058479997
     0.041040001         0.332480014         0.049969999
     0.261900010         0.562659986         0.061059999
     0.551969998         0.220010002         0.278219986
     0.671220004         0.845749967         0.497559992
     0.770219971         0.427879983         0.387589995
     0.798259974         0.970079997         0.227889999
     0.248950008         0.692909998         0.434580008
     0.837860007         0.800479986         0.452910010
     0.553749970         0.770060014         0.322620010
     0.205200009         0.800269999         0.567179998
     0.555670037         0.371990003         0.350610002
     0.874399984         0.458770002         0.308959993
     0.382369979         0.978400023         0.224059995
     0.785740027         0.342209992         0.569980049
     0.596819989         0.699529976         0.165279992
     0.983699943         0.051690003         0.168950001
     0.264580011         0.592000023         0.556359990
     0.113040005         0.121730000         0.289929994
     0.733059979         0.101019997         0.303240013
     0.356109987         0.508740000         0.313630009
     0.734409974         0.758279971         0.369570001
     0.119330000         0.437689993         0.366910013
     0.221839988         0.494890007         0.479840024
     0.558510005         0.495089995         0.486710008
     0.482069992         0.951650054         0.306160005
     0.260529988         0.783960004         0.217150005
     0.435730027         0.965789955         0.565819995
     0.392070005         0.622020020         0.186460002
     0.714380060         0.317530012         0.156489992
     0.329600012         0.152820007         0.596669960
     0.077210000         0.720469993         0.282799975
     0.871630044         0.760439992         0.238720004
     0.178120000         0.092269998         0.205039994
     0.351960001         0.039120001         0.379029973
     0.631929979         0.609009976         0.413969994
     0.898580000         0.710260006         0.155499999
     0.590279982         0.995689959         0.180109994
     0.345959976         0.992959973         0.483460013
     0.414229992         0.319129991         0.467039998
     0.305660014         0.232879997         0.170729987
     0.557780024         0.194199996         0.426749992
     0.239289999         0.444139981         0.189760002
     0.975239985         0.311870014         0.411150010
     0.358259991         0.195660002         0.329780006
     0.003050000         0.151950003         0.493859990
     0.533259989         0.967220019         0.437700017
     0.734550030         0.604550019         0.257730007
     0.930469986         0.241880000         0.184279998
     0.011160000         0.385319989         0.494309998
     0.108730004         0.715350000         0.154029989
     0.517700033         0.595279976         0.267549992
     0.181730004         0.864700028         0.483150005
     0.868680032         0.152070005         0.375209999
     0.750379977         0.223629990         0.456599998
     0.255510004         0.181659999         0.515370019
     0.022880000         0.016140001         0.357389990
     0.174150008         0.095049999         0.413339996
     0.983039990         0.550620034         0.562600009
     0.633360044         0.175899989         0.594869995
     0.896570053         0.135519996         0.572730001
     0.317620009         0.353290001         0.377539984
     0.998300021         0.937679994         0.458319982
     0.989550025         0.322080001         0.264820004
     0.147650008         0.481660014         0.268640010
     0.763300006         0.425040003         0.488730017
     0.498809991         0.767560014         0.544200007
     0.953340024         0.815479985         0.353800011
     0.688420032         0.063890001         0.517679977
     0.074390001         0.624520019         0.396939977
     0.928319983         0.610819980         0.474819978
     0.749149952         0.533660003         0.169770002
     0.413709979         0.660660061         0.372279994
     0.527289976         0.217370010         0.190500005
     0.363579978         0.507350046         0.109330002
     0.450190010         0.459880010         0.135910002
     0.468300012         0.583209989         0.562719981
     0.123200000         0.515269983         0.060169999
     0.181789989         0.384420006         0.059009997
     0.621699975         0.189229995         0.286319987
     0.540730018         0.220709997         0.244949992
     0.696509998         0.985979943         0.513840008
     0.629249997         0.875010009         0.471780014
     0.822749959         0.372420014         0.400429980
     0.712659995         0.389950011         0.373059972
     0.856709994         0.992270014         0.206889995
     0.827400027         0.821820054         0.243909995
     0.186430015         0.663640032         0.418520006
     0.314310009         0.682139971         0.416099993
     0.744490035         0.830030011         0.483749994
     0.903470010         0.852010040         0.456280009
     0.472919991         0.670330005         0.555400022
     0.387500007         0.562120018         0.560309982
     0.544560031         0.714550048         0.298519993
     0.530949999         0.836460000         0.311239974
     0.240380006         0.728380042         0.562320010
     0.137270002         0.788410036         0.584819984
     0.546469978         0.332129997         0.323549970
     0.482499969         0.405630007         0.355659993
     0.809270017         0.492039991         0.297019990
     0.856500065         0.448100005         0.341120021
     0.440189981         0.007090000         0.204600000
     0.318899995         0.027930000         0.219869995
     0.828920013         0.275139990         0.570129967
     0.708959994         0.319900019         0.575900014
     0.583260016         0.749259988         0.142639987
     0.729060014         0.984600025         0.210879993
     0.984040001         0.047510001         0.136400000
     0.963220005         0.124490003         0.177230008
     0.215310004         0.583739994         0.582490031
     0.218579988         0.559629980         0.528320026
     0.135019998         0.119660002         0.259180005
     0.187389990         0.129360010         0.305060005
     0.694840030         0.038580000         0.312659995
     0.762830051         0.074529999         0.274940014
     0.283269993         0.520200024         0.300920010
     0.346379989         0.452709991         0.333559990
     0.669850002         0.774810028         0.351020018
     0.704700003         0.700210010         0.386850007
     0.197019988         0.412279982         0.374399980
     0.116359999         0.452850020         0.334589990
     0.165979991         0.446729975         0.468780009
     0.227069997         0.542190015         0.454399999
     0.565169983         0.530879982         0.455569998
     0.508979971         0.548809993         0.535510000
     0.441729974         0.943700007         0.334079997
     0.428749999         0.957859982         0.280930010
     0.306890019         0.845529980         0.217179998
     0.309269998         0.725889967         0.214860010
     0.398500007         0.993949989         0.537049993
     0.500710011         0.009810000         0.568880018
     0.371609997         0.552519995         0.176789999
     0.449669996         0.648580036         0.166789993
     0.712100004         0.393530021         0.156590001
     0.725780026         0.299820007         0.124569996
     0.263650009         0.144960001         0.612919998
     0.347849993         0.080119996         0.595340029
     0.144559998         0.739329985         0.265710004
     0.019260000         0.737469947         0.261330001
     0.889060008         0.739509974         0.207480001
     0.989199963         0.945779957         0.353379981
     0.121199998         0.049979997         0.192489990
     0.196349992         0.147839997         0.185140006
     0.279850007         0.060690001         0.392840004
     0.403200018         0.034730000         0.403959974
     0.572730009         0.606129999         0.389879990
     0.670949974         0.544950000         0.404199982
     0.856170011         0.756089953         0.138500007
     0.980350004         0.723510035         0.145480013
     0.598689959         0.978979988         0.148200003
     0.588179999         0.067739999         0.182589992
     0.290569993         0.939159980         0.484490013
     0.307630004         0.057999998         0.491649977
     0.471400006         0.277090004         0.454819997
     0.461070001         0.377500009         0.478309981
     0.305190001         0.220709997         0.138199997
     0.285849993         0.308510010         0.174689992
     0.635429977         0.207929996         0.435899989
     0.550759981         0.231769989         0.397559992
     0.188390001         0.453209998         0.166779995
     0.205219997         0.471780008         0.217859999
     0.023290001         0.348740012         0.390150007
     0.953530022         0.241220002         0.395889982
     0.423089993         0.195739997         0.309880002
     0.357849983         0.122740004         0.343769995
     0.081649995         0.155009997         0.507419999
     0.998680017         0.228539995         0.492399979
     0.470710003         0.967850056         0.458440018
     0.559440027         0.040759998         0.439179993
     0.656420002         0.616620007         0.265869999
     0.775899984         0.671370017         0.255580012
     0.954310023         0.277060006         0.214190006
     0.861820013         0.279370017         0.177800004
     0.973290061         0.378900000         0.465220006
     0.969440001         0.431260005         0.515770022
     0.168550007         0.743089984         0.174170001
     0.144360006         0.693329973         0.128930004
     0.650030016         0.641500012         0.157230012
     0.475770002         0.607999962         0.239630000
     0.193750003         0.788779939         0.473580011
     0.185200009         0.853500026         0.517000008
     0.806959950         0.804329980         0.423320007
     0.820190025         0.159050008         0.350030009
     0.776820041         0.299080014         0.465220006
     0.794060007         0.201989997         0.429549980
     0.268689981         0.171440013         0.546829987
     0.285320015         0.241299998         0.500190036
     0.052940001         0.037929999         0.327219995
     0.923530013         0.096290000         0.361799971
     0.118730003         0.056079997         0.397450002
     0.147740005         0.120750002         0.441179975
     0.968909945         0.576720004         0.532549985
     0.922350009         0.558390017         0.584579976
     0.641060010         0.485520007         0.502849992
     0.553269973         0.178359991         0.591149966
     0.933340044         0.119609996         0.542980003
     0.828149938         0.099279998         0.566270002
     0.327740008         0.285349995         0.359349982
     0.344240028         0.342739997         0.409169992
     0.071120002         0.928929995         0.470539983
     0.977060012         0.013059999         0.460619990
     0.019530000         0.266409989         0.283499972
     0.949479960         0.370740003         0.287180010
     0.097000003         0.425139997         0.268839995
     0.089429992         0.540849984         0.271059990
     0.817939981         0.483819997         0.479500008
     0.784330008         0.406439996         0.521749973
     0.565689996         0.785889963         0.526139959
     0.463440015         0.835759967         0.556159973
     0.980000020         0.783689945         0.328049978
     0.873290007         0.805589979         0.350489998
     0.663150047         0.148279998         0.565929985
     0.726259984         0.101850003         0.494300016
     0.051980002         0.682149970         0.379810015
     0.096630001         0.565190021         0.376990000
     0.894479996         0.681640000         0.475080013
     0.972709985         0.614780005         0.447530015
     0.741520015         0.551190037         0.202819999
     0.810850026         0.575270016         0.158470011
     0.459719968         0.702710010         0.350839996
     0.382470019         0.608359978         0.352639993
     0.579990032         0.270500006         0.180099996
     0.447479977         0.236230002         0.189950005
     0.471870000         0.542209977         0.285249996
