# Supplementary material for: Cation-tuned acidic electrified interface for hydrogen peroxide electrosynthesis with industrial-level current densities in natural seawater
Source: Nat Commun. 2026 Apr 20;17:5443. doi: 10.1038/s41467-026-72026-2 (PMC13279823; doi:10.1038/s41467-026-72026-2)
Supplement: Supplementary file 3 — Supplementary Data 1 [file 41467_2026_72026_MOESM3_ESM.zip › AIMD/Supplementary Fig. 46-c9-otab-h2o-o2/CONTCAR]

c9-otab-h2o-o2                          
   1.00000000000000     
    12.2974996566999994    0.0000000000000000    0.0000000000000000
     0.0000000000000000   12.7799997330000004    0.0000000000000000
     0.0000000000000000    0.0000000000000000   30.0000000000000000
   C    O    H    N 
    65    76   173     1
Direct
  0.8384425410627835  0.1955006327679161  0.0541578045950606
  0.9410234473049315  0.3609878029463525  0.0485379475609409
  0.8384986986930849  0.3090559188383193  0.0524969001085349
  0.9398715112204783  0.1417658807070690  0.0548064618945334
  0.0389178791181400  0.1943728604862114  0.0586997353718602
  0.1413639398330891  0.3569674184955594  0.0488854209960608
  0.0427824618995604  0.3050270168974430  0.0510134487425760
  0.1362078029148641  0.1362360844357905  0.0619004288093123
  0.2336750757392017  0.1947088565225459  0.0674803125927291
  0.3361489948734067  0.3634626825214330  0.0672536729619397
  0.2364176443918574  0.3053131639023735  0.0606974147417478
  0.3340788365230863  0.1410968314240617  0.0650144759889895
  0.4381201539614426  0.1981073667596136  0.0626862720849303
  0.5422130792386642  0.3654444964357560  0.0597646256120457
  0.4387528093193178  0.3091546463037366  0.0666596004026024
  0.5392891902196333  0.1436933584388849  0.0605329451933040
  0.6379804578902419  0.1992763127475947  0.0571017078957430
  0.7359636385874805  0.3695060705422401  0.0569588016366805
  0.6405086165185113  0.3097954915442151  0.0612898698306127
  0.7393250013465802  0.1396053618185010  0.0541754274976108
  0.8358111949057664  0.5321927910484219  0.0477734842151849
  0.9315013216826905  0.6944988400048867  0.0449875496976785
  0.8308198567736838  0.6420275510916778  0.0447960587191112
  0.9370727869975113  0.4753119405752884  0.0436037798494354
  0.0334885566746232  0.5263071336724122  0.0392440744547582
  0.1340356528732214  0.6919757009154534  0.0511879467916659
  0.0327393316917878  0.6357566195619625  0.0448342934674318
  0.1321561807423713  0.4637755647214185  0.0283336413654859
  0.5195844677211435  0.7108621368342508  0.0441779902710914
  0.5394751801248907  0.4718094015065903  0.0515805902831909
  0.6307420676831914  0.5326071302098071  0.0484821465340413
  0.7273065407275248  0.6990285296950818  0.0399596909731586
  0.6192041810279374  0.6465769260357501  0.0432115993965043
  0.7354252486778939  0.4800572958439268  0.0550589987424977
  0.8388479480009633  0.8624276652678738  0.0452332431639884
  0.9380363494495725  0.0309814229580101  0.0518628438388731
  0.8387765712121170 -0.0267785662834554  0.0518078147827676
  0.9376192484411054  0.8085833269301385  0.0435489242403463
  0.0404750447776966  0.8588997184510291  0.0495837947113589
  0.1394241492682542  0.0251020032405513  0.0585191128901378
  0.0380038060947816 -0.0302306348514568  0.0532986039346009
  0.1390238042929355  0.7993383201505778  0.0545951159261440
  0.2430238538572227  0.8515320360219316  0.0540342660126874
  0.3368581907670568  0.0294846666331932  0.0635367190141130
  0.2405356247531993 -0.0356107114879445  0.0582626806928823
  0.3563083995196311  0.8055708359075606  0.0521739699386887
  0.4410701138416799  0.8721734167348130  0.0488096327545192
  0.5423491930657324  0.0355149547484896  0.0569836552164496
  0.4373740653199332 -0.0211122707319378  0.0548440100051102
  0.5357639666357508  0.8156214034754125  0.0454801926672320
  0.6352001044178665  0.8645464869225387  0.0467116655744543
  0.7386289740726394  0.0269217055555700  0.0532521515195642
  0.6368290189258644 -0.0243783669972348  0.0533256564469093
  0.7343679055381532  0.8090368491664406  0.0438925030969376
  0.3884599206629955  0.2350778658469679  0.2708192681049049
  0.4047049469870777  0.3489906984689289  0.2886121484182352
  0.4761772668252263  0.3523914661743146  0.3333530728876948
  0.4900941559605582  0.4618406929749314  0.3515830525597496
  0.4857141412029243  0.2583633413083757  0.1978205616790683
  0.3657530361360312  0.1122441745981555  0.2034283646817300
  0.2866484342200808  0.2846753366610699  0.1987324996020842
  0.4997124097927303  0.4700983720560570  0.4014988082292050
  0.4817044739252386  0.5846331439147933  0.4189924266400396
  0.5177818934827336  0.5906732151228179  0.4678964740246526
  0.5168799135359794  0.7032904872654447  0.4862054927261314
  0.3944614361660578  0.7011659861916438  0.0498463170996727
  0.1904436718841177  0.4802652667942117 -0.0037028198197475
  0.7862900393880843  0.8274830099577913  0.1839962894050385
  0.7023789365772447  0.1908328133904226  0.5599093794926812
  0.9359131988861830  0.4871070130546921  0.4739751048759809
  0.5790459691458278  0.4967817099446473  0.1654480514122755
  0.2540311279029486  0.5642218267745301  0.5405440407842269
  0.8185904225645217  0.8736149347052580  0.5597151951935644
  0.2525737936778136  0.8647452584024208  0.6371616016477913
  0.7612316558180655  0.5078383100513335  0.3622365743709693
  0.2091234925026239  0.0612907045237760  0.6359984540643666
  0.8957556713638956  0.6704156875181828  0.4339397320449357
  0.9570159502442147  0.6586067745100918  0.1938457566624938
  0.7477090369000060  0.8020822430072906  0.3001597010856676
  0.7382186540459177  0.9457979022821664  0.6795357369149627
  0.7637827493165666  0.0863209017516781  0.2201103470019969
  0.0760104195449322  0.1383468666847135  0.2126502751195164
  0.3101980664788669  0.1032833359098866  0.5563426845673612
  1.0155105153513742  0.1437849055329710  0.2915050158426878
  0.6359793378143415  0.6132568781590632  0.2390284610459555
  0.1753570445672070  0.3882645427203733  0.3850428974338957
  0.8491945763474442  0.6782732723972232  0.5241982319473236
  0.9846802347976611  0.1353293012188300  0.4520333692977849
  0.1123951159574848  0.4230187331438269  0.5249727340015812
  0.4488204665783140  0.5478456216067975  0.5942086977301770
  0.4826971366131675  0.7372586966954346  0.2326734152892802
 -0.1104481987780335  0.9573594503469748  0.2759403396118964
  0.4463020374898173  0.7663931628720624  0.6092456472824979
 -0.0136379978994466  0.5874575457369539  0.3327448628983573
  0.7742777564103841  0.3926969872076140  0.1588685178972291
  0.4365138913382254  0.9322728137003085  0.5365506535604361
  0.9347543338542842  1.0583446687522102  0.3716058166662848
  0.8304736391525034  0.5790438574561166  0.2578510175117909
 -0.0141662739301482  0.8016964303430010  0.3417283676875515
  0.2425814531609708  0.7786975447838947  0.3346599594667261
  0.3696081726784304  0.9283526382637903  0.3797839842940346
  0.9970496589863507  0.9292285741331652  0.1963321549133381
  0.2279102571516539  0.8744798714148923  0.1733206780452933
  0.3091739222951748  0.9071433879974048  0.4660306447371820
  0.3443504522908478  0.3788292857191925  0.4992635883625632
  0.1474052694765413  0.3039145549502891  0.3047843303031837
  0.6617017352914059  0.1911896935904243  0.4226121167289437
 -0.0175912488957406  0.3314660943629705  0.4238976590764177
  0.7885077038444749  0.1047765293084330  0.4856805620701057
  0.4232891959103057  0.1121744990277078  0.4211744208335627
  0.8220246294491480  0.0449647021711136  0.6102259297205621
  0.5033332146482925  0.8839524331463934  0.2856501422609126
  0.8423639863875395  0.3491254009106177  0.2874487430334683
  0.6014707278612789  1.0680792870326674  0.2708845480678679
  1.0044564405918324  0.3581290805587586  0.5879251615276472
  0.8972400345276380  0.2049583504845178  0.1870227537133813
  0.1185642330507258  0.5646723998490519  0.2688056211693918
  0.1236368856439427  0.7665766393637723  0.5754972978549363
  0.6125131966609237  0.8864599666913426  0.4020679639492832
  0.7975119595663335  0.3921399220337459  0.5729018607251677
  0.1813049551454464  0.0967328346284021  0.4820243978562407
  0.6941189275223842  1.0573372325579571  0.3562665886361218
  1.0620561914701816  0.8357259902063081  0.4256850397297240
  0.9711095596789764  0.6303295241934687  0.5961511349151378
  0.5011765344806054  0.2292065713268944  0.5604344592651457
  1.0163919946752293  0.1522723350456251  0.5925894768573274
  0.2883517958312711  0.2660632537979863  0.4243902557611102
  1.0339609854018823  0.9231961027400900  0.5158210811525389
  0.8016151019196287  0.3069964570081212  0.3769094515439620
  0.1801969402372060  0.5817832122496441  0.3907088912901492
  0.6770329807263094  0.5854345387809138  0.5785834384486899
  0.6499616678646942  0.9288291078452786  0.5065723751201383
  0.6866631378626995  0.6986333610367054  0.3817407649228183
  0.5265936173667255  0.3642083089532486  0.6284696932225468
  0.7519965441010066  0.4123190374081344  0.4917461439400596
  0.6629295963914065  0.7879565319527113  0.6292490003924375
  0.6054119979495729  1.0018191069803595  0.1552362314057850
  0.1692878123107493  0.7017112161510114  0.4713655546377331
  0.5842365906513950  0.7533221975803228  0.1505759803975662
  0.3249802278087595  0.4588443589595847  0.0750839155053634
  0.2578735293849943  0.7137807100768181  0.2415387792594177
  0.2033233235769843  0.6446863237178965  0.0447446159599536
  0.4623344087708016  0.5089902671329362  0.0446767806591902
  0.3126095846133854  0.1999311147376548  0.2842079165164019
  0.4531192718393779  0.1824523311367673  0.2798588284124041
  0.3256513485619277  0.3802514429671940  0.2968427952054900
  0.4457763489774545  0.3940373651142531  0.2624322374595832
  0.5506261858891774  0.3076564566872867  0.3257451060559000
  0.4320871818679212  0.3034545323772714  0.3562073667803426
  0.4204843770337343  0.5130624306221051  0.3397319372579585
  0.5609798909540951  0.5055420400837422  0.3383943783358260
  0.5465076875761660  0.1935865279212546  0.2027172712154756
  0.4698539870602553  0.2784349837649033  0.1637968232654528
  0.5140002743037730  0.3307213189625298  0.2153435290871628
  0.2816495541478138  0.0926281835293007  0.2123779660718106
  0.3595891410194264  0.1127468673261281  0.1659937236009081
  0.4278069534022181  1.0540654807242256  0.2154373145587283
  0.2895631541937563  0.2871001924056636  0.1619603509177591
  0.2129883490350245  0.2414054613716246  0.2065440881287600
  0.2835212137842435  0.3622588218668488  0.2119524719440555
  0.4413551273489772  0.4237062140469736  0.4201310883127113
  0.5827811260287480  0.4478499088394562  0.4106825746789798
  0.5321890573093475  0.6385242862254022  0.3986930078738901
  0.3945190615665662  0.6077447314746434  0.4164051501203522
  0.4590886075355357  0.5462597413659541  0.4876716916563482
  0.5972341783874294  0.5551487005075281  0.4727841595347134
  0.5661994135063796  0.7542528551328691  0.4659546060668845
  0.4359279096302320  0.7389003477721733  0.4926072616016343
  0.5514908150442965  0.6993862446467060  0.5204014113441512
  0.7501966759941816  0.8117908115100014  0.2127912454154599
  0.8501280750624826  0.7765418834478677  0.1847938923995822
  0.7329849071956859  0.2613584367327569  0.5650854863813278
  0.6207210176249996  0.2073477722920212  0.5548166403468632
  0.9394898444468690  0.5564372500896461  0.4610997986380788
  0.8196009312192366  0.4443253617224915  0.4757494909463183
  0.6118287447582215  0.5333049156338858  0.1901442022561042
  0.5700363545086942  0.5584135940722150  0.1443639926155960
  0.3232240674156154  0.5427121981151057  0.5559943170907289
  0.2711500728383758  0.6105015553846818  0.5160993052666972
  0.7617438783350862  0.8823416610700878  0.5360236692436378
  0.8895470284152773  0.8843342265387583  0.5462671759455993
  0.2093049152369345  0.8214850510183315  0.6177151954402643
  0.3259177878846811  0.8264806628515319  0.6339980720362408
  0.8338845672353761  0.5344814950934192  0.3524348469511179
  0.7364893890703684  0.5716109843580801  0.3790076572865267
  0.2316133910720517 -0.0136743802290376  0.6358075266089722
  0.2058292892491718  0.0860469336909162  0.6664196589133250
  0.8304270962705752  0.7029286790813417  0.4192152343382609
  0.9581696401797077  0.7195120672275112  0.4298895605870480
  0.9040270439198271  0.6291557488837335  0.2184004975830335
  0.9778941120716286  0.7265622486195722  0.2069319923094664
  0.7813924476178354  0.8526450461271307  0.3215583853369136
  0.6736158764211387  0.8199411352598586  0.2972839259512866
  0.7504300685653976  0.9792245616492632  0.7081758824714708
  0.7631190373376237  0.9961744034491372  0.6560366949055838
  0.7259660052505674  1.0515717660903561  0.1957548681886319
  0.8111740229937134  0.1438671913626068  0.2088997448249688
  0.0487556548423609  1.1409580767682026  0.2454573790154992
  0.0808382255318577  0.0654990560547918  0.2021025908831900
  0.2506310474137537  0.1007565144011373  0.5336610511981408
  0.2672030033472907  0.0956769527737734  0.5841752109740157
 -0.0683416024925680  1.0220293691223654  0.2827384230661603
  0.9545859930761696  0.1935135033638077  0.2939855536528269
  0.5554744938344752  0.6798617467294401  0.2371827048077813
  0.5926122266402458  0.5666418924428812  0.2600535891156656
  0.2283721098295063  0.3270131758491363  0.3948996044296423
  0.1588969835729263  0.3681852616761283  0.3523804922516731
  0.8506338900201230  0.6773379113489245  0.4922432327638440
  0.8436667870547737  0.7557236636438756  0.5320156172333252
  0.9862085188631761  0.2123982614900911  0.4451054502407268
  0.1640327907240152  0.4810952850836985  0.5376135430102497
  0.0600956898455872  0.4559782771410120  0.5009971511914151
  0.5199174894708986  0.5477215806023368  0.5793445804169428
  0.4454645932654971  0.6214115783575366  0.6033135055463901
  0.5265661664329414  0.7569017401607859  0.1740172043898958
  0.4262560671008488  0.6895939431910832  0.2440288492792586
 -0.1684298679518689  0.9847241831426750  0.2543391661311273
 -0.0510680454757210  0.8286096454014424  0.3128755231927942
  0.4520215761069251  0.7982594979562100  0.5802822480926506
  0.5212847566387809  0.7746029287387898  0.6180345585906027
  0.0378011110126546  0.5832135249935184  0.3063062307795971
  0.0279421304886454  0.5771474448836508  0.3593933772257311
  0.8305319760677849  0.4315818484005778  0.1404308812025310
  0.7070963997333805  0.4289885861123304  0.1542666327204853
  0.3878380737226107  0.9878981792926212  0.5475758447499479
  0.4081877117901288  0.9145839913286730  0.5063539493532806
  0.8575328455415184  1.0508888680930351  0.3634434456403732
  0.8407508283992549  0.6103015772040953  0.2863902025639097
  0.7515895932471648  0.6006334830060704  0.2520388838142725
 -0.0154512283608571  0.7226113945249694  0.3408884494411696
  0.1701228150849976  0.8100012811043045  0.3409137879284522
  0.2906530772121231  0.8384773787846442  0.3408882423370100
  0.3516323807735324  0.9187971895084882  0.4120732220096150
  0.4395039898040839  0.8886154235548108  0.3772435305942388
  0.9697456920541540  0.9326115541165633  0.2288901646563524
  0.9403428929584294  0.9523893159680512  0.1760453876848433
  0.2115063424803990  0.8444235798017572  0.1448772764752194
  0.2635057269685934  0.7739985872984607  0.2217810657060078
  0.2482726246563910  0.9631171907703062  0.4666002074476996
  0.2768442474643183  0.3845453854753527  0.5143285704668105
  0.3909207702106710  0.3233242632878551  0.5148563115036802
  0.1083184946983665  0.3512573493963775  0.2862203570774310
  0.1048343987803056  0.2379063536364975  0.3016933805684098
  0.7060267219567187  0.2296912189934526  0.4016394013718005
  0.7131673200045844  0.1778405810491389  0.4460974217419993
  0.0495197687057638  0.3488538499614594  0.4063062543162209
  0.8701529036647994  0.1116021650778107  0.4779516493010917
  0.7782850721021025  0.1532786893344098  0.5111388220603694
  0.4985787750726941  0.1285701689113490  0.4234240613698327
  0.4193546414164934  0.0449980593214636  0.4026802341000741
  0.7788892317060845  0.0933274481602812  0.5895123157630648
  0.4891869172177740  0.8185416841420829  0.2660518432729319
  0.7992889273070886  0.4141493889267377  0.2855642029414173
  0.8488978038286289  0.3240518462482686  0.2571025316117989
  0.8096164236520601  0.2998230562055805  0.3451575075754566
  0.5994829620257739  0.9937124373490848  0.2712418603576083
  1.0129663042569981  0.2762979410357933  0.5944755694591775
  1.0559777683194937  0.3874346502356982  0.5563636510444113
 -0.0239114771213450  0.1879155409115635  0.1897012190726410
  0.8672735951078724  0.2681318335878454  0.1713216039975530
  0.0658553017588615  0.5504744556226805  0.2449432549733948
  0.1613525994780542  0.6251459525368757  0.2592985940412473
  0.1732651442536120  0.7194014843612244  0.5607122430558195
  0.0695896502868370  0.7172998034273887  0.5897906869774963
  0.6383928416561813  0.9472757020613388  0.3830087421090626
  0.6301105183439326  0.9134546516965052  0.4323936147029962
  0.7524824305330067  0.4499012677674509  0.5816736656028720
  0.9206793450274945  0.3790581930933244  0.5838677990500655
  0.2159456091968683  0.1448239438176377  0.4621855328023403
  0.6883295477699044  0.1161665685859879  0.3770900422487102
  0.6608856674422054  1.0734362578028880  0.3258717665860416
  1.0357869603740752  0.8844540370682661  0.4479948819758693
  1.0355316205566618  0.8511866182321536  0.3950233262742339
  0.9224350092858905  0.6288775213962254  0.5672384175606198
  0.9296536048593577  0.6049458655588291  0.6222675787681422
  0.4459682324482805  0.1716620290643190  0.5585783121569629
  0.4863444910877094  0.2621424509803347  0.5894889201560828
  0.9490060330307645  0.1085253108974149  0.6028901568756019
  0.0818482330574011  0.1148913306649066  0.6036846300972227
  0.3400986507484458  0.2074079205058397  0.4195635706221069
  0.3189547689185599  0.3087162882698444  0.4482918347038377
  0.0756888349996472  0.8771290318004060  0.5363272881813136
  0.0508197978864827 -0.0058393146844188  0.5232668183397081
  0.9232460670780668  0.3104144374320831  0.4024964807893966
  0.7763705799113335  0.3888318581637540  0.3762758053401639
  0.1951072759410949  0.5037272922682189  0.3857677553112821
  0.2363682924936434  0.6247290727018650  0.3749801183863000
  0.6833275728086875  0.6352104287159828  0.6032001186144230
  0.7234092767585428  0.6234487188446067  0.5556827735321244
  0.5782068315816260  0.9485423076979672  0.5229158093909384
  0.6948929654480070 -0.0055930736899590  0.5002396507068949
  0.7123253347307326  0.7071740853152014  0.3506378741927287
  0.6558396540887756  0.7688590612748192  0.3916729031882561
  0.5957066951844545  0.3441757567064939  0.6429061383097182
  0.5089391634995131  0.4369129326275426  0.6329317344253027
  0.7101325609518740  0.3610309008367107  0.4748098531469828
  0.7871154237218702  0.3927529962069861  0.5392550318121623
  0.6976354129333745 -0.1755154917813180  0.6055604863701287
  0.6893226078497605  0.8342750003852433  0.6547825604567256
  0.6575937041528102  0.9462111752906679  0.1465094049802170
  0.1255637694331766  0.7519424395925492  0.4536783824540661
  0.1806960794506819  0.6485742758880123  0.4488283577430912
  0.6520767337925534  0.7517194703920678  0.1661990683530803
  0.4377426675107257  0.9021464718288705  0.2992255197861427
  0.2514017364862451  0.7489158161175202  0.2733648633388247
  0.9541946401198917  0.1099944680265849  0.4227174690961977
  0.9740205267964991  1.0837022101726692  0.3436878926527546
  0.1552875109501440  0.9002018923169595  0.1799209618335824
  0.9517644878007405  0.4317141333764186  0.4501719663332563
  0.1021305158520642  0.0967525132310198  0.4714353853448640
  0.5446352139773107  0.9703814387404319  0.1715892090320802
  0.2672788311433257  0.8419353641684409  0.4652028095641116
  0.8372508869584875  0.9771490912980942  0.5945481862316008
  0.6668583871565082  1.0851381153167565  0.2530115241126203
  0.3802159999562503  0.2247363456624303  0.2184357036905063
 
 -0.33321914E-02  0.24512796E-02  0.48519828E-02
 -0.60919752E-02 -0.60639008E-03 -0.20038516E-02
 -0.53166570E-03 -0.10614622E-02 -0.74851078E-02
 -0.26816863E-02  0.53897139E-02  0.51707772E-02
 -0.24986806E-02  0.36827719E-04 -0.10269126E-02
 -0.68990171E-02  0.51724959E-02  0.53118425E-02
 -0.29938282E-02 -0.27416773E-02  0.41850352E-02
  0.92840767E-04  0.17878500E-02 -0.40233134E-03
  0.37809756E-02 -0.68662873E-03 -0.84051080E-03
  0.91194971E-04  0.32027825E-02 -0.83056746E-02
  0.38494851E-03 -0.12838463E-02  0.27193333E-02
  0.83006470E-03 -0.51422528E-02 -0.33136025E-02
  0.22007613E-02  0.97850456E-03 -0.19049892E-02
 -0.53610835E-02 -0.96059828E-03  0.75616494E-03
  0.86825618E-03 -0.74958165E-02 -0.11895940E-02
  0.25343126E-03 -0.15678920E-02 -0.14726394E-02
  0.24491532E-02 -0.75086362E-02  0.86182623E-02
 -0.10540595E-02  0.45920401E-02 -0.42401068E-02
  0.70668594E-03 -0.87951099E-03 -0.53781016E-02
  0.42894208E-02 -0.62418006E-03  0.10247164E-02
 -0.71393542E-02 -0.57733383E-02 -0.17943792E-02
  0.34388943E-02 -0.26594454E-02  0.46610445E-02
 -0.28272734E-02 -0.25989205E-02 -0.15209967E-02
 -0.51016913E-02 -0.24354745E-02 -0.10327911E-02
 -0.13530275E-02 -0.41814832E-02  0.78728335E-03
 -0.76065553E-03 -0.23395432E-02 -0.52636257E-02
  0.83367379E-02 -0.34984715E-02  0.22365463E-02
  0.14657680E-02  0.44468525E-02 -0.24812498E-02
  0.18752200E-02  0.34226664E-02 -0.22936523E-02
 -0.34062094E-02 -0.45369984E-02 -0.31229821E-02
 -0.70644061E-02  0.62637132E-02  0.32722850E-03
  0.50372261E-02  0.48015393E-02  0.35272447E-02
  0.46108968E-02  0.72373766E-02  0.81416293E-02
 -0.10391439E-01 -0.50040486E-02 -0.71205351E-02
  0.85260003E-03 -0.40829963E-02 -0.83845950E-03
  0.73000795E-03 -0.31590466E-02  0.43868136E-02
  0.40319590E-02 -0.25749185E-02 -0.60952621E-02
  0.55557570E-02 -0.48381807E-02  0.30850620E-02
  0.28239301E-02 -0.28583120E-02 -0.99117532E-04
 -0.22581414E-02  0.84793290E-03 -0.24413525E-02
 -0.45164009E-02 -0.14962129E-02 -0.11577547E-01
  0.39007411E-02 -0.42914239E-02  0.41020568E-02
 -0.98109501E-03  0.16084571E-02  0.39172457E-02
 -0.76090742E-03 -0.23980700E-02  0.37522249E-05
 -0.59691706E-02  0.11277883E-02  0.73136972E-02
 -0.18423747E-02 -0.87370976E-02  0.10444441E-02
 -0.10552330E-02 -0.27022826E-02  0.42758795E-02
  0.99278525E-02 -0.13039697E-02 -0.24080939E-02
  0.35668850E-02 -0.30158049E-02  0.44094553E-03
  0.54763141E-02  0.35777859E-02  0.21968545E-02
  0.60969954E-02  0.15939682E-02  0.34946083E-02
 -0.33006995E-02 -0.18887997E-02  0.52716391E-02
  0.44227891E-03 -0.29676843E-03  0.43601955E-02
 -0.15032577E-02 -0.17177062E-02  0.50120707E-02
  0.67604036E-03 -0.18702500E-02 -0.20632998E-02
  0.28318107E-02  0.13225941E-02 -0.39265566E-02
  0.12546565E-02 -0.52017920E-02  0.15192044E-02
  0.33337880E-02 -0.83029940E-04 -0.56064984E-02
 -0.40008385E-02 -0.33793791E-03 -0.95761898E-02
  0.14989693E-02  0.38179123E-03 -0.92876623E-02
 -0.28754750E-02  0.87349481E-03  0.63909483E-02
  0.11449132E-02 -0.40775253E-02 -0.61248652E-03
 -0.53466527E-02 -0.40688288E-02 -0.26751187E-02
 -0.26307302E-02  0.55273897E-02  0.43971928E-02
 -0.18306754E-02  0.81506778E-02 -0.99364106E-03
 -0.15026338E-02  0.54643724E-02 -0.78588716E-02
 -0.27026681E-03 -0.36242363E-02 -0.11876958E-02
  0.28947352E-03  0.24471706E-02 -0.25510655E-03
  0.12052660E-02 -0.27291908E-02 -0.29891156E-02
  0.16320397E-02 -0.20420653E-02  0.18341291E-02
 -0.22810804E-02  0.20234214E-02 -0.31221285E-02
  0.11870712E-02  0.18116111E-02 -0.95562274E-03
 -0.43470686E-03 -0.56890598E-02 -0.64096144E-03
 -0.33311520E-02 -0.10575267E-01  0.82615000E-04
 -0.64564375E-02 -0.52121272E-03  0.87222909E-02
 -0.23245668E-02  0.20616425E-02  0.27121412E-02
  0.93085901E-02 -0.35925812E-02  0.40332707E-03
 -0.46629074E-02  0.49593479E-02  0.34565934E-03
 -0.32747979E-04  0.12939247E-02  0.20883915E-02
  0.19223205E-02 -0.36027348E-03 -0.50522588E-02
  0.38522785E-02  0.77252290E-02 -0.22066396E-02
 -0.55189516E-02  0.80162847E-02 -0.35996263E-02
 -0.25516195E-02  0.10423642E-02 -0.11749060E-02
  0.34419557E-02  0.36632168E-02 -0.18607121E-02
  0.47020453E-02  0.40420737E-02 -0.54490043E-02
 -0.25536023E-03  0.46752426E-02 -0.74960117E-02
  0.17573011E-02 -0.30020599E-02 -0.92890385E-03
 -0.62881026E-02  0.38831924E-02  0.57317298E-02
 -0.86878609E-03  0.73420563E-02  0.32094272E-02
 -0.25385611E-02 -0.26173588E-02 -0.62288624E-02
  0.73934192E-02 -0.31682898E-02  0.77272212E-02
  0.32333047E-02 -0.92841847E-02 -0.70160920E-02
  0.68492415E-02 -0.16733557E-02 -0.17472023E-02
 -0.19404775E-02  0.37920746E-03 -0.12456319E-02
  0.89852542E-05  0.48884571E-02  0.95128014E-02
  0.12583379E-02 -0.27747122E-02 -0.45341812E-02
 -0.30182813E-02 -0.32317134E-02  0.40472403E-02
 -0.14298891E-02 -0.61716870E-02  0.22030449E-02
  0.11936228E-01  0.85221903E-02  0.28784912E-02
  0.19415673E-02  0.45583571E-02 -0.48615527E-02
  0.12374286E-02  0.16751805E-02 -0.10406807E-03
 -0.54575502E-02 -0.73049968E-02 -0.32563967E-02
 -0.53684973E-02 -0.11273987E-01 -0.72981601E-02
  0.88449513E-03  0.42827160E-02  0.17011228E-02
  0.45568560E-02  0.23777512E-02  0.14419330E-03
  0.19320066E-02  0.44852055E-02 -0.12317563E-02
  0.96919833E-03 -0.12755468E-02 -0.60721889E-03
 -0.45775086E-02 -0.42139463E-02  0.17482063E-02
  0.36736428E-02  0.14407796E-02 -0.35299184E-02
 -0.46796884E-02 -0.27625849E-02  0.25280310E-02
  0.43675410E-02 -0.78366592E-03 -0.28448962E-02
  0.15461428E-03 -0.38462631E-02  0.25991898E-03
 -0.36764024E-02 -0.37595140E-02  0.19511393E-02
  0.77089135E-02 -0.21838632E-02 -0.22989188E-02
 -0.20406655E-02  0.32772061E-02  0.67928868E-02
 -0.33256865E-02 -0.12798390E-02  0.42490655E-04
  0.65326138E-03  0.74378180E-02 -0.96290992E-03
  0.47724947E-02 -0.68139721E-03  0.14928019E-02
  0.48334275E-03 -0.12412096E-03  0.59497732E-02
 -0.63920117E-02 -0.21467134E-02 -0.97002960E-03
  0.31384944E-02 -0.21387493E-02  0.15339792E-03
 -0.12951748E-02  0.21087098E-02  0.35466997E-02
  0.10823682E-02  0.44508753E-03 -0.67898849E-02
 -0.61722381E-02  0.17250972E-02  0.23031711E-02
  0.23133502E-02  0.45994784E-02  0.25690481E-03
 -0.11400911E-02  0.82878705E-02  0.11128799E-02
 -0.32085112E-03 -0.12591029E-02  0.10706543E-02
  0.51710848E-03  0.12321760E-02  0.51992499E-02
  0.64117172E-03 -0.12158379E-02 -0.18121532E-03
  0.35137918E-02  0.55000902E-02  0.23312746E-02
 -0.33192689E-02  0.41575667E-02 -0.63689804E-02
  0.56340912E-02  0.68281379E-02  0.49076843E-03
  0.87351867E-03  0.66344984E-02 -0.44678691E-03
  0.11136834E-02 -0.15385479E-02 -0.29481934E-02
  0.13491144E-02 -0.60806834E-02  0.78416047E-02
 -0.26659950E-02  0.17982014E-02 -0.17668974E-03
  0.73461774E-02  0.46715912E-02  0.72227401E-03
  0.28844288E-02  0.79412425E-03  0.17796940E-02
 -0.25784382E-02 -0.32327679E-02  0.53984459E-02
  0.37929389E-02 -0.48509005E-02 -0.40986892E-02
 -0.59200083E-02 -0.20788344E-02 -0.30274654E-02
  0.17111005E-02 -0.91921116E-02  0.12434577E-01
 -0.10242215E-01 -0.20311513E-01  0.30843058E-02
  0.11669363E-01  0.44906027E-02 -0.29221389E-02
  0.15251628E-01 -0.22933940E-01 -0.15942988E-02
 -0.94539844E-02  0.16825954E-01  0.11852890E-01
 -0.15683673E-02  0.35593993E-02 -0.11251527E-01
  0.13671242E-02 -0.13111540E-01 -0.83714098E-02
 -0.17784273E-01  0.40437210E-02  0.13399945E-02
  0.11858959E-01 -0.11190317E-01  0.11044317E-01
  0.29129447E-03 -0.51906061E-02  0.46000782E-02
  0.14030594E-01 -0.53809200E-02 -0.22064269E-01
 -0.16891053E-01  0.12587854E-01 -0.69931283E-02
 -0.12338991E-01 -0.21726078E-01  0.20426803E-01
  0.47079378E-02 -0.80248576E-02 -0.12609984E-01
  0.62662183E-03 -0.68351806E-02 -0.22859643E-02
  0.18206840E-01  0.14865444E-01 -0.36019719E-01
 -0.18570784E-01 -0.54550910E-02 -0.13380016E-01
 -0.26196486E-02  0.29758010E-01  0.32068645E-01
 -0.14428754E-01 -0.73204049E-03 -0.18900640E-01
  0.12435876E-01 -0.23436516E-01 -0.11091645E-01
 -0.33494915E-02 -0.47893357E-02  0.17530675E-01
 -0.51757324E-02 -0.16821811E-01  0.54197930E-02
 -0.75089648E-04  0.82022755E-02  0.18458446E-02
 -0.83749548E-02 -0.10083554E-01 -0.14814192E-01
  0.45236550E-02 -0.26694318E-02 -0.12000873E-02
 -0.33973802E-03  0.10776802E-01  0.15857645E-03
  0.97210554E-02  0.39303483E-02  0.18487196E-01
  0.67844980E-03 -0.12357764E-02  0.16982514E-01
 -0.39127560E-02  0.37066223E-02  0.13131110E-01
 -0.11994042E-01  0.31696578E-01 -0.11030762E-01
 -0.19735484E-01 -0.12205379E-01  0.29574675E-01
 -0.13477268E-01  0.44565945E-02 -0.73422420E-02
  0.10288532E-01  0.27398981E-01  0.53422412E-02
 -0.19151392E-01 -0.20699092E-01  0.13943521E-01
 -0.18710111E-02  0.18240103E-01  0.29047072E-01
 -0.19066015E-01 -0.61436288E-02 -0.11706798E-01
 -0.79923569E-02 -0.77482170E-02 -0.40739040E-02
  0.19555019E-01 -0.47236850E-02  0.31157390E-01
  0.24230678E-01 -0.19597819E-02 -0.81471606E-02
  0.61629582E-02  0.13572584E-01 -0.14864655E-02
 -0.89399729E-02  0.19899726E-01  0.28383257E-02
  0.13084675E-01  0.19865362E-01 -0.10095330E-02
  0.40304716E-02 -0.16378026E-01 -0.14576741E-01
 -0.26595155E-01  0.17827323E-02  0.20283100E-01
  0.21062671E-01 -0.25444485E-02 -0.73016086E-02
 -0.40485110E-02  0.25864524E-02  0.37446911E-02
 -0.12990507E-01 -0.73543112E-02  0.31307851E-01
 -0.14272723E-01  0.78745314E-02 -0.15353049E-01
 -0.11077809E-01  0.11172674E-01  0.33162147E-02
  0.10950989E-01  0.75182330E-03 -0.11067303E-01
 -0.16849558E-02  0.36478370E-01 -0.13537643E-01
 -0.22905746E-02  0.97992779E-02  0.17221387E-01
 -0.12255224E-01 -0.21702699E-02  0.68547628E-02
 -0.22663088E-01 -0.24928062E-02 -0.83938930E-02
 -0.43649473E-02  0.29203749E-01  0.44069450E-02
 -0.10195000E-01 -0.30006769E-01 -0.23490400E-01
  0.77035027E-02 -0.89491487E-03  0.16455322E-01
  0.88596261E-02 -0.71467969E-03  0.27278755E-01
  0.82267884E-03 -0.20008392E-01  0.67303631E-02
  0.14681401E-01 -0.11726051E-01  0.35334648E-01
 -0.28529700E-02 -0.89972753E-03 -0.11643946E-01
  0.10296817E-01  0.10495255E-01 -0.14113125E-01
 -0.41299130E-01  0.15720101E-02 -0.21603887E-01
  0.22083789E-01  0.18999843E-01 -0.24711651E-02
 -0.25640096E-01  0.17726641E-01 -0.12372933E-01
  0.15473955E-01  0.72223039E-02  0.92555070E-02
  0.86132174E-03  0.78872491E-02  0.14934289E-01
  0.13891747E-01 -0.20291462E-01 -0.38953563E-02
 -0.12392468E-01  0.21575980E-01  0.48640070E-03
  0.99688492E-03 -0.28653528E-02 -0.24516250E-01
  0.62948862E-02  0.41734418E-02  0.27271604E-01
  0.28295651E-02 -0.17690602E-01  0.18245377E-01
 -0.26845940E-02 -0.10890354E-01 -0.22913543E-01
 -0.18650869E-02  0.37184907E-02  0.21945547E-01
  0.30244883E-03  0.14786944E-01  0.76152976E-02
 -0.70917408E-02  0.33922586E-02  0.24626516E-02
  0.88907422E-02  0.10741415E-01  0.28399626E-01
  0.10437022E-01  0.32073609E-01 -0.22499354E-01
  0.31809407E-02  0.14770755E-03  0.12549528E-01
 -0.10517023E-01 -0.51354428E-02  0.19094103E-01
 -0.11235109E-02 -0.79463567E-02 -0.91643436E-02
 -0.33679813E-01 -0.85815654E-02 -0.63696842E-02
 -0.29147144E-02  0.44786930E-01 -0.16657848E-01
  0.26155897E-02  0.21539595E-01  0.23670087E-02
 -0.12952898E-01  0.13631723E-01 -0.60371288E-02
 -0.25741276E-01  0.45028937E-02 -0.48838494E-02
  0.34142250E-01  0.18254874E-03  0.10998923E-01
 -0.68141389E-02  0.45755888E-02 -0.14095761E-01
  0.14169921E-01 -0.16761916E-01  0.20634198E-02
  0.58837411E-02 -0.20672603E-01 -0.86888865E-02
  0.54760688E-02  0.88000214E-03  0.15347438E-01
 -0.45078232E-02 -0.13128271E-02 -0.16784872E-02
 -0.94649327E-02  0.13399409E-01 -0.22513261E-01
 -0.20445450E-01  0.63739006E-02  0.40943480E-02
 -0.16362896E-01 -0.23382373E-01 -0.33953918E-02
 -0.16977662E-01 -0.14908576E-01 -0.24296652E-01
 -0.78810894E-02 -0.90794362E-02  0.38921810E-01
  0.62570395E-02  0.51872923E-02 -0.97988185E-03
 -0.68251033E-02  0.13514499E-01  0.65878600E-02
 -0.10038208E-01  0.41913884E-02  0.53498413E-02
  0.32353581E-02  0.17377300E-01  0.15022604E-01
 -0.34257306E-01 -0.54106159E-04 -0.28649426E-02
 -0.32937053E-01  0.20128113E-01 -0.49609434E-02
  0.16594177E-01 -0.96251150E-02 -0.20215894E-01
 -0.14747179E-01  0.12924960E-02 -0.18351769E-01
  0.10658311E-01 -0.73318494E-02  0.11551404E-03
  0.63393412E-02  0.77725760E-02  0.12656379E-02
  0.83655155E-02 -0.22621469E-01  0.44412404E-03
  0.59091778E-02  0.11678201E-01  0.10204157E-02
 -0.11453304E-01 -0.24169102E-01  0.26480501E-01
 -0.63354602E-02 -0.11867935E-01  0.44654655E-01
 -0.42763920E-01 -0.15259566E-01  0.17570082E-01
  0.12050288E-01  0.11854443E-01 -0.65417364E-02
 -0.24464699E-01  0.39548240E-02  0.45790005E-02
 -0.16690786E-03 -0.31916689E-02 -0.63717242E-02
  0.59207525E-02  0.53871090E-02  0.95871473E-02
  0.28050116E-01  0.35594848E-02  0.13399771E-01
 -0.12011318E-01 -0.14240185E-01 -0.10648004E-01
  0.30821591E-02 -0.37769459E-02  0.19582471E-01
 -0.12521625E-01 -0.87305204E-02  0.87218773E-02
 -0.50552730E-02  0.59714484E-02 -0.90544327E-03
  0.65215671E-02  0.14346140E-01 -0.27491826E-01
 -0.19018452E-01 -0.13447873E-02 -0.44055786E-02
  0.58625260E-02  0.21963386E-02 -0.64041874E-02
  0.70984145E-03 -0.18541895E-02 -0.36064534E-03
  0.96199924E-02  0.44482635E-02  0.74889386E-02
  0.55313684E-02  0.12351125E-01  0.10634907E-01
 -0.14751830E-01 -0.39720463E-01  0.14893200E-01
  0.16159655E-01 -0.87720303E-02  0.98721535E-02
 -0.78475457E-02  0.28099385E-01  0.12579884E-01
 -0.53809746E-02 -0.12940688E-01 -0.15198893E-01
 -0.22850680E-01  0.24200780E-01  0.12135082E-01
 -0.53623189E-02  0.10153021E-01  0.14104788E-01
  0.11705902E-01  0.28824128E-02  0.33503763E-01
  0.14543477E-03 -0.13187501E-01 -0.32199673E-01
  0.26232603E-02  0.18057339E-01  0.13512820E-01
  0.19628545E-02  0.18077331E-01  0.10637351E-01
 -0.91551903E-02 -0.88302107E-02 -0.14709342E-01
  0.59566943E-02 -0.48850822E-02  0.30685435E-01
  0.10191946E-01 -0.91287118E-02  0.23233484E-01
 -0.26152368E-02 -0.37107773E-01 -0.72944129E-02
 -0.24158333E-02 -0.93411097E-02 -0.21795899E-01
 -0.98477269E-02  0.58183873E-02  0.10836535E-01
  0.25835455E-01 -0.24368994E-01 -0.61329378E-02
  0.31970410E-01 -0.25940441E-01 -0.92059572E-02
  0.10691990E-01  0.25454486E-01 -0.13133088E-01
  0.17058857E-01  0.19250574E-01 -0.35604733E-01
 -0.26072026E-01 -0.11927231E-01 -0.24760960E-02
  0.39853110E-03 -0.21303533E-02  0.12904214E-01
 -0.14435346E-01 -0.19394406E-01  0.15478753E-01
  0.87355893E-02 -0.82075766E-02  0.11372042E-01
  0.20062536E-01  0.68160891E-03 -0.19603558E-04
 -0.65423970E-02  0.13440692E-03 -0.23402577E-01
 -0.28869719E-02  0.21324474E-01  0.83384873E-02
 -0.10948823E-01  0.90712396E-02  0.74293374E-02
  0.34658802E-01  0.21411855E-01  0.11194800E-01
  0.14841684E-01 -0.10368993E-02 -0.30499977E-02
 -0.16156698E-01 -0.19901826E-01 -0.76581260E-02
  0.15279089E-01  0.28911034E-01  0.77490106E-02
  0.62258260E-02  0.63779216E-03  0.19959294E-01
  0.76309641E-02 -0.22712563E-01 -0.62137581E-02
  0.19986179E-02 -0.14112153E-01  0.29932945E-02
  0.68284060E-02  0.92848008E-02  0.26792322E-01
  0.13150559E-01 -0.71593648E-02  0.17107241E-01
 -0.93081830E-02  0.39491893E-02 -0.15354123E-01
  0.98448488E-02 -0.76737928E-02  0.62488498E-02
  0.30856449E-02  0.46957328E-02 -0.32386576E-02
 -0.49310874E-01  0.75230430E-02  0.13465166E-01
  0.92619997E-02 -0.24797924E-01 -0.85214989E-02
  0.92481859E-03  0.33587581E-02 -0.43047456E-02
  0.48291228E-02  0.39488867E-02 -0.28462785E-01
 -0.12005961E-01  0.13023102E-01  0.13406423E-01
 -0.10261653E-01 -0.12569186E-01 -0.17325200E-01
  0.33416721E-02  0.63345516E-02 -0.28837673E-02
 
           1
   1.00000000000000     
  0.38208294E+00 -0.15536855E-02 -0.54762461E-03  0.38313359E+00
  0.83817158E+00  0.19569244E+00  0.54319537E-01
  0.94052806E+00  0.36094035E+00  0.48471153E-01
  0.83845547E+00  0.30897286E+00  0.52247397E-01
  0.93965344E+00  0.14218761E+00  0.54978821E-01
  0.38714693E-01  0.19437574E+00  0.58665505E-01
  0.14080293E+00  0.35737215E+00  0.49062482E-01
  0.42539012E-01  0.30481249E+00  0.51152950E-01
  0.13621535E+00  0.13637598E+00  0.61887018E-01
  0.23398253E+00  0.19465513E+00  0.67452296E-01
  0.33615641E+00  0.36371329E+00  0.66976817E-01
  0.23644895E+00  0.30521271E+00  0.60788059E-01
  0.33414634E+00  0.14069446E+00  0.64904023E-01
  0.43829911E+00  0.19818393E+00  0.62622772E-01
  0.54177713E+00  0.36536933E+00  0.59789831E-01
  0.43882341E+00  0.30856812E+00  0.66619947E-01
  0.53930980E+00  0.14357068E+00  0.60483857E-01
  0.63817962E+00  0.19868878E+00  0.57388983E-01
  0.73587793E+00  0.36986539E+00  0.56817465E-01
  0.64056608E+00  0.30972667E+00  0.61110600E-01
  0.73967381E+00  0.13955652E+00  0.54209585E-01
  0.83523064E+00  0.53174104E+00  0.47713672E-01
  0.93178096E+00  0.69429075E+00  0.45142918E-01
  0.83058995E+00  0.64182419E+00  0.44745359E-01
  0.93665793E+00  0.47512137E+00  0.43569353E-01
  0.33378532E-01  0.52597994E+00  0.39270317E-01
  0.13397380E+00  0.69179264E+00  0.51012493E-01
  0.33417253E-01  0.63548287E+00  0.44908845E-01
  0.13227537E+00  0.46412352E+00  0.28250933E-01
  0.51973696E+00  0.71112995E+00  0.44101535E-01
  0.53919820E+00  0.47145439E+00  0.51476491E-01
  0.63016761E+00  0.53309725E+00  0.48493054E-01
  0.72771615E+00  0.69940424E+00  0.40077266E-01
  0.61957913E+00  0.64714323E+00  0.43482987E-01
  0.73458024E+00  0.47966574E+00  0.54821648E-01
  0.83891728E+00  0.86210818E+00  0.45205295E-01
  0.93809571E+00  0.30734236E-01  0.52009071E-01
  0.83910444E+00  0.97301995E+00  0.51604639E-01
  0.93807103E+00  0.80820475E+00  0.43651760E-01
  0.40704679E-01  0.85867606E+00  0.49580491E-01
  0.13924052E+00  0.25168352E-01  0.58437734E-01
  0.37636544E-01  0.96965229E+00  0.52912686E-01
  0.13934100E+00  0.79900253E+00  0.54731851E-01
  0.24294407E+00  0.85165789E+00  0.54164841E-01
  0.33679632E+00  0.29297024E-01  0.63536844E-01
  0.24005023E+00  0.96447753E+00  0.58506471E-01
  0.35615858E+00  0.80488718E+00  0.52208785E-01
  0.44098431E+00  0.87196197E+00  0.48952162E-01
  0.54315650E+00  0.35412923E-01  0.56903385E-01
  0.43766411E+00  0.97865175E+00  0.54858708E-01
  0.53620929E+00  0.81590136E+00  0.45553421E-01
  0.63569590E+00  0.86467121E+00  0.46828153E-01
  0.73836057E+00  0.26773912E-01  0.53427873E-01
  0.63686498E+00  0.97559841E+00  0.53470996E-01
  0.73424566E+00  0.80890244E+00  0.44059572E-01
  0.38851489E+00  0.23493152E+00  0.27075049E+00
  0.40493522E+00  0.34909419E+00  0.28848126E+00
  0.47627929E+00  0.35198444E+00  0.33340371E+00
  0.49036525E+00  0.46183420E+00  0.35139617E+00
  0.48538880E+00  0.25833690E+00  0.19750136E+00
  0.36587493E+00  0.11227405E+00  0.20311878E+00
  0.28641461E+00  0.28474369E+00  0.19894553E+00
  0.49980551E+00  0.46977932E+00  0.40147839E+00
  0.48126970E+00  0.58431477E+00  0.41890326E+00
  0.51756797E+00  0.59110572E+00  0.46804305E+00
  0.51673105E+00  0.70392826E+00  0.48617237E+00
  0.39433925E+00  0.70159356E+00  0.49584355E-01
  0.19042169E+00  0.47998168E+00  0.99625759E+00
  0.78631358E+00  0.82767449E+00  0.18398779E+00
  0.70247695E+00  0.19061926E+00  0.55980974E+00
  0.93604591E+00  0.48694723E+00  0.47403624E+00
  0.57886048E+00  0.49694004E+00  0.16534398E+00
  0.25412766E+00  0.56436358E+00  0.54051219E+00
  0.81855507E+00  0.87316978E+00  0.55969383E+00
  0.25230291E+00  0.86391777E+00  0.63716436E+00
  0.76070664E+00  0.50779753E+00  0.36252732E+00
  0.20893446E+00  0.61452022E-01  0.63608886E+00
  0.89651262E+00  0.67013458E+00  0.43395318E+00
  0.95663678E+00  0.65899483E+00  0.19385728E+00
  0.74770637E+00  0.80218349E+00  0.30022931E+00
  0.73837497E+00  0.94576971E+00  0.67936733E+00
  0.76409601E+00  0.86925380E-01  0.22003679E+00
  0.75561633E-01  0.13897412E+00  0.21253029E+00
  0.30999058E+00  0.10336490E+00  0.55630352E+00
  0.15790406E-01  0.14407154E+00  0.29144299E+00
  0.63636170E+00  0.61357316E+00  0.23884683E+00
  0.17533628E+00  0.38863037E+00  0.38479303E+00
  0.84933748E+00  0.67803837E+00  0.52416727E+00
  0.98416890E+00  0.13563315E+00  0.45222443E+00
  0.11232447E+00  0.42359323E+00  0.52507971E+00
  0.44861404E+00  0.54764082E+00  0.59400107E+00
  0.48329835E+00  0.73701079E+00  0.23293099E+00
  0.88981472E+00  0.95663299E+00  0.27570647E+00
  0.44685900E+00  0.76626223E+00  0.60918741E+00
  0.98620421E+00  0.58748722E+00  0.33270334E+00
  0.77427849E+00  0.39307950E+00  0.15918561E+00
  0.43661622E+00  0.93205570E+00  0.53639951E+00
  0.93450890E+00  0.58091796E-01  0.37174072E+00
  0.83035736E+00  0.57856094E+00  0.25792445E+00
  0.98680435E+00  0.80236327E+00  0.34182432E+00
  0.24273934E+00  0.77905422E+00  0.33449791E+00
  0.36970880E+00  0.92848372E+00  0.37978052E+00
  0.99660587E+00  0.92865698E+00  0.19622361E+00
  0.22747371E+00  0.87359771E+00  0.17307741E+00
  0.30924585E+00  0.90747850E+00  0.46608735E+00
  0.34472100E+00  0.37901534E+00  0.49926839E+00
  0.14756238E+00  0.30426551E+00  0.30474327E+00
  0.66178055E+00  0.19108989E+00  0.42259188E+00
  0.98203652E+00  0.33113636E+00  0.42395593E+00
  0.78880643E+00  0.10488927E+00  0.48556290E+00
  0.42290866E+00  0.11195833E+00  0.42125869E+00
  0.82237979E+00  0.44903382E-01  0.61013110E+00
  0.50334579E+00  0.88365147E+00  0.28565881E+00
  0.84206503E+00  0.34883123E+00  0.28751378E+00
  0.60209760E+00  0.67908406E-01  0.27080792E+00
  0.42904991E-02  0.35838551E+00  0.58815159E+00
  0.89696960E+00  0.20485821E+00  0.18702417E+00
  0.11861735E+00  0.56525439E+00  0.26877352E+00
  0.12402497E+00  0.76652332E+00  0.57554706E+00
  0.61255250E+00  0.88645025E+00  0.40226629E+00
  0.79699218E+00  0.39197195E+00  0.57286953E+00
  0.18156017E+00  0.96565483E-01  0.48202951E+00
  0.69401361E+00  0.57502233E-01  0.35638481E+00
  0.62144207E-01  0.83576082E+00  0.42545871E+00
  0.97060765E+00  0.63046451E+00  0.59622791E+00
  0.50136465E+00  0.22956647E+00  0.56044302E+00
  0.16299285E-01  0.15292084E+00  0.59262657E+00
  0.28832571E+00  0.26596473E+00  0.42442594E+00
  0.34003035E-01  0.92329252E+00  0.51599439E+00
  0.80166724E+00  0.30690132E+00  0.37690341E+00
  0.18048267E+00  0.58221358E+00  0.39078660E+00
  0.67676307E+00  0.58575986E+00  0.57837114E+00
  0.65041982E+00  0.92936339E+00  0.50658873E+00
  0.68673417E+00  0.69915249E+00  0.38172587E+00
  0.52668418E+00  0.36408792E+00  0.62837142E+00
  0.75210625E+00  0.41184324E+00  0.49200753E+00
  0.66271280E+00  0.78809724E+00  0.62924311E+00
  0.60600937E+00  0.21846462E-02  0.15526031E+00
  0.16952237E+00  0.70177335E+00  0.47142488E+00
  0.58402692E+00  0.75306924E+00  0.15075593E+00
  0.32528866E+00  0.45846479E+00  0.74947293E-01
  0.25739213E+00  0.71361805E+00  0.24143786E+00
  0.20346247E+00  0.64396707E+00  0.45159102E-01
  0.46150154E+00  0.50740095E+00  0.44779591E-01
  0.31355851E+00  0.20028249E+00  0.28411051E+00
  0.45435949E+00  0.18065781E+00  0.27980569E+00
  0.32488258E+00  0.38156803E+00  0.29723789E+00
  0.44564881E+00  0.39431588E+00  0.26205719E+00
  0.55073736E+00  0.30663051E+00  0.32546606E+00
  0.43064101E+00  0.30377094E+00  0.35625203E+00
  0.42144872E+00  0.51218682E+00  0.34010008E+00
  0.56100358E+00  0.50513589E+00  0.33854771E+00
  0.54764862E+00  0.19316549E+00  0.20198180E+00
  0.46848045E+00  0.27941995E+00  0.16356372E+00
  0.51299690E+00  0.32902131E+00  0.21602442E+00
  0.28203239E+00  0.92000260E-01  0.21195763E+00
  0.35964010E+00  0.11221203E+00  0.16591752E+00
  0.42928749E+00  0.55228661E-01  0.21423666E+00
  0.28805303E+00  0.28667335E+00  0.16151435E+00
  0.21277533E+00  0.24373394E+00  0.20761304E+00
  0.28234791E+00  0.36220154E+00  0.21132245E+00
  0.44236638E+00  0.42187237E+00  0.41976137E+00
  0.58250875E+00  0.44747516E+00  0.41126693E+00
  0.53176818E+00  0.63720803E+00  0.39887367E+00
  0.39451296E+00  0.60838654E+00  0.41646668E+00
  0.45840758E+00  0.54547073E+00  0.48717789E+00
  0.59760203E+00  0.55493982E+00  0.47274416E+00
  0.56617179E+00  0.75509611E+00  0.46595989E+00
  0.43671840E+00  0.73920789E+00  0.49322350E+00
  0.55154598E+00  0.69928955E+00  0.52096750E+00
  0.74987850E+00  0.81208084E+00  0.21322895E+00
  0.84915275E+00  0.77902205E+00  0.18442620E+00
  0.73138007E+00  0.26040340E+00  0.56607131E+00
  0.61962508E+00  0.20769649E+00  0.55457190E+00
  0.94032648E+00  0.55858115E+00  0.46127787E+00
  0.81804359E+00  0.44270571E+00  0.47621427E+00
  0.61167660E+00  0.53473215E+00  0.19111244E+00
  0.56848596E+00  0.55793287E+00  0.14397377E+00
  0.32257415E+00  0.54210592E+00  0.55585852E+00
  0.27274023E+00  0.61013194E+00  0.51713788E+00
  0.76371425E+00  0.88218831E+00  0.53575210E+00
  0.89004818E+00  0.88539624E+00  0.54621763E+00
  0.20857794E+00  0.82304215E+00  0.61780981E+00
  0.32698180E+00  0.82803507E+00  0.63396442E+00
  0.83421231E+00  0.53319996E+00  0.35194896E+00
  0.73432674E+00  0.57175048E+00  0.37968376E+00
  0.23332615E+00  0.98612652E+00  0.63556414E+00
  0.20550008E+00  0.86249317E-01  0.66654448E+00
  0.82937074E+00  0.70235322E+00  0.42025883E+00
  0.95700902E+00  0.72012823E+00  0.42937779E+00
  0.90312623E+00  0.63002998E+00  0.21851104E+00
  0.97878462E+00  0.72662108E+00  0.20656308E+00
  0.78125543E+00  0.85549938E+00  0.32110713E+00
  0.67342961E+00  0.82070790E+00  0.29785797E+00
  0.74943351E+00  0.97905474E+00  0.70840437E+00
  0.76127614E+00  0.99597935E+00  0.65575690E+00
  0.72561106E+00  0.53856880E-01  0.19590177E+00
  0.81034499E+00  0.14151924E+00  0.20811673E+00
  0.49382083E-01  0.14088805E+00  0.24600589E+00
  0.81558667E-01  0.65443134E-01  0.20301188E+00
  0.25069795E+00  0.99190912E-01  0.53388540E+00
  0.26839686E+00  0.94759421E-01  0.58535303E+00
  0.93142640E+00  0.21958968E-01  0.28235029E+00
  0.95542330E+00  0.19433473E+00  0.29351512E+00
  0.55211616E+00  0.67998475E+00  0.23646258E+00
  0.59440802E+00  0.56812858E+00  0.25997122E+00
  0.22628713E+00  0.32840024E+00  0.39448717E+00
  0.16015528E+00  0.36875039E+00  0.35268901E+00
  0.85070393E+00  0.67795507E+00  0.49274104E+00
  0.84479643E+00  0.75413591E+00  0.53188577E+00
  0.98520080E+00  0.21408652E+00  0.44512166E+00
  0.16411385E+00  0.48087108E+00  0.53679633E+00
  0.60607573E-01  0.45630484E+00  0.50190620E+00
  0.52014758E+00  0.54633734E+00  0.57995276E+00
  0.44524629E+00  0.62055944E+00  0.60254972E+00
  0.52641450E+00  0.75719270E+00  0.17474872E+00
  0.42628066E+00  0.69075098E+00  0.24428269E+00
  0.83099345E+00  0.98498962E+00  0.25442125E+00
  0.94965493E+00  0.82945013E+00  0.31382218E+00
  0.45287029E+00  0.80076917E+00  0.57953227E+00
  0.52154342E+00  0.77461449E+00  0.61845288E+00
  0.36945895E-01  0.58281169E+00  0.30694270E+00
  0.27850770E-01  0.57652566E+00  0.35908790E+00
  0.82779322E+00  0.43091036E+00  0.14021856E+00
  0.70685938E+00  0.43249304E+00  0.15371137E+00
  0.38805077E+00  0.98958359E+00  0.54765475E+00
  0.40713442E+00  0.91565064E+00  0.50615271E+00
  0.85543963E+00  0.51241207E-01  0.36328065E+00
  0.84352719E+00  0.61031586E+00  0.28675683E+00
  0.75103549E+00  0.60099151E+00  0.25156903E+00
  0.98570103E+00  0.72129982E+00  0.34095723E+00
  0.17060127E+00  0.80838371E+00  0.34062416E+00
  0.29109838E+00  0.83854624E+00  0.34139982E+00
  0.35126582E+00  0.91869446E+00  0.41201727E+00
  0.43873433E+00  0.88966389E+00  0.37649309E+00
  0.96808312E+00  0.93311029E+00  0.22902664E+00
  0.93901231E+00  0.95055971E+00  0.17593221E+00
  0.21012576E+00  0.84325702E+00  0.14406739E+00
  0.26286486E+00  0.77328815E+00  0.22307846E+00
  0.24878143E+00  0.96352308E+00  0.46656754E+00
  0.27628925E+00  0.38560286E+00  0.51454817E+00
  0.39010449E+00  0.32365223E+00  0.51503464E+00
  0.10858159E+00  0.35261708E+00  0.28672111E+00
  0.10204869E+00  0.23790212E+00  0.30159788E+00
  0.70334837E+00  0.23126619E+00  0.40147404E+00
  0.71451671E+00  0.17708744E+00  0.44542356E+00
  0.48320567E-01  0.34895498E+00  0.40569453E+00
  0.87101961E+00  0.11102847E+00  0.47795550E+00
  0.77880057E+00  0.15388687E+00  0.51118101E+00
  0.49925904E+00  0.12680010E+00  0.42343887E+00
  0.41983516E+00  0.45911847E-01  0.40271425E+00
  0.77795788E+00  0.91436282E-01  0.59039500E+00
  0.48867173E+00  0.81761305E+00  0.26754033E+00
  0.79581148E+00  0.41295537E+00  0.28614987E+00
  0.84987770E+00  0.32497942E+00  0.25688447E+00
  0.80762702E+00  0.30013251E+00  0.34531014E+00
  0.59946939E+00  0.99346270E+00  0.27102947E+00
  0.13447764E-01  0.27671947E+00  0.59479514E+00
  0.58258729E-01  0.38771317E+00  0.55681031E+00
  0.97511179E+00  0.18680129E+00  0.18934629E+00
  0.86752423E+00  0.26783630E+00  0.17197435E+00
  0.64837076E-01  0.54979132E+00  0.24523398E+00
  0.16094152E+00  0.62561320E+00  0.25926841E+00
  0.17379546E+00  0.72052403E+00  0.55979585E+00
  0.68043120E-01  0.71719458E+00  0.58964383E+00
  0.63886957E+00  0.94744756E+00  0.38279527E+00
  0.63016824E+00  0.91330957E+00  0.43238159E+00
  0.75326470E+00  0.45024933E+00  0.58192330E+00
  0.92112914E+00  0.38002463E+00  0.58422230E+00
  0.21474603E+00  0.14171593E+00  0.46268197E+00
  0.68964361E+00  0.11548018E+00  0.37741911E+00
  0.66024753E+00  0.75634958E-01  0.32629110E+00
  0.35349394E-01  0.88344146E+00  0.44748825E+00
  0.33673464E-01  0.85308026E+00  0.39542783E+00
  0.92199896E+00  0.62967197E+00  0.56770858E+00
  0.93060550E+00  0.60517141E+00  0.62338437E+00
  0.44598006E+00  0.17063014E+00  0.55750499E+00
  0.48655781E+00  0.26355539E+00  0.58993935E+00
  0.94916565E+00  0.10993981E+00  0.60324474E+00
  0.81103757E-01  0.11420039E+00  0.60319432E+00
  0.34058303E+00  0.20702568E+00  0.42058642E+00
  0.31978355E+00  0.30800199E+00  0.44906628E+00
  0.75476171E-01  0.87422545E+00  0.53608414E+00
  0.50623349E-01  0.99342977E+00  0.52254029E+00
  0.92244528E+00  0.31086971E+00  0.40285770E+00
  0.77847145E+00  0.38692505E+00  0.37607137E+00
  0.19770702E+00  0.50169752E+00  0.38546089E+00
  0.23723774E+00  0.62672082E+00  0.37454235E+00
  0.68471475E+00  0.63671673E+00  0.60201329E+00
  0.72128917E+00  0.62251545E+00  0.55560024E+00
  0.57823924E+00  0.94837561E+00  0.52334595E+00
  0.69371912E+00  0.99288937E+00  0.50075561E+00
  0.71303569E+00  0.70653186E+00  0.35101694E+00
  0.65747109E+00  0.76891240E+00  0.39167225E+00
  0.59517468E+00  0.34418627E+00  0.64212605E+00
  0.50870440E+00  0.43858151E+00  0.63320968E+00
  0.70924223E+00  0.36174070E+00  0.47505750E+00
  0.78993379E+00  0.39442842E+00  0.53962819E+00
  0.69884230E+00  0.82440337E+00  0.60545882E+00
  0.68800879E+00  0.83271774E+00  0.65452729E+00
  0.65883616E+00  0.94847338E+00  0.14676771E+00
  0.12607004E+00  0.75199235E+00  0.45434369E+00
  0.18131661E+00  0.64679708E+00  0.44862123E+00
  0.65223926E+00  0.75061523E+00  0.16629884E+00
  0.43829794E+00  0.90287298E+00  0.30011860E+00
  0.25247110E+00  0.74835562E+00  0.27393510E+00
  0.95343772E+00  0.11030348E+00  0.42220567E+00
  0.97482108E+00  0.83101757E-01  0.34389619E+00
  0.15553843E+00  0.90056932E+00  0.17981301E+00
  0.94775466E+00  0.43230279E+00  0.45062081E+00
  0.10288368E+00  0.94812144E-01  0.47115134E+00
  0.54471042E+00  0.97064425E+00  0.17144572E+00
  0.26767152E+00  0.84224435E+00  0.46425405E+00
  0.83627459E+00  0.97816811E+00  0.59499507E+00
  0.66602394E+00  0.84154611E-01  0.25243402E+00
  0.38048774E+00  0.22523201E+00  0.21833958E+00
  0.00000000E+00  0.00000000E+00  0.00000000E+00
  0.00000000E+00  0.00000000E+00  0.00000000E+00
  0.00000000E+00  0.00000000E+00  0.00000000E+00
  0.00000000E+00  0.00000000E+00  0.00000000E+00
  0.00000000E+00  0.00000000E+00  0.00000000E+00
  0.00000000E+00  0.00000000E+00  0.00000000E+00
  0.00000000E+00  0.00000000E+00  0.00000000E+00
  0.00000000E+00  0.00000000E+00  0.00000000E+00
  0.00000000E+00  0.00000000E+00  0.00000000E+00
  0.00000000E+00  0.00000000E+00  0.00000000E+00
  0.00000000E+00  0.00000000E+00  0.00000000E+00
  0.00000000E+00  0.00000000E+00  0.00000000E+00
  0.00000000E+00  0.00000000E+00  0.00000000E+00
  0.00000000E+00  0.00000000E+00  0.00000000E+00
  0.00000000E+00  0.00000000E+00  0.00000000E+00
  0.00000000E+00  0.00000000E+00  0.00000000E+00
  0.00000000E+00  0.00000000E+00  0.00000000E+00
  0.00000000E+00  0.00000000E+00  0.00000000E+00
  0.00000000E+00  0.00000000E+00  0.00000000E+00
  0.00000000E+00  0.00000000E+00  0.00000000E+00
  0.00000000E+00  0.00000000E+00  0.00000000E+00
  0.00000000E+00  0.00000000E+00  0.00000000E+00
  0.00000000E+00  0.00000000E+00  0.00000000E+00
  0.00000000E+00  0.00000000E+00  0.00000000E+00
  0.00000000E+00  0.00000000E+00  0.00000000E+00
  0.00000000E+00  0.00000000E+00  0.00000000E+00
  0.00000000E+00  0.00000000E+00  0.00000000E+00
  0.00000000E+00  0.00000000E+00  0.00000000E+00
  0.00000000E+00  0.00000000E+00  0.00000000E+00
  0.00000000E+00  0.00000000E+00  0.00000000E+00
  0.00000000E+00  0.00000000E+00  0.00000000E+00
  0.00000000E+00  0.00000000E+00  0.00000000E+00
  0.00000000E+00  0.00000000E+00  0.00000000E+00
  0.00000000E+00  0.00000000E+00  0.00000000E+00
  0.00000000E+00  0.00000000E+00  0.00000000E+00
  0.00000000E+00  0.00000000E+00  0.00000000E+00
  0.00000000E+00  0.00000000E+00  0.00000000E+00
  0.00000000E+00  0.00000000E+00  0.00000000E+00
  0.00000000E+00  0.00000000E+00  0.00000000E+00
  0.00000000E+00  0.00000000E+00  0.00000000E+00
  0.00000000E+00  0.00000000E+00  0.00000000E+00
  0.00000000E+00  0.00000000E+00  0.00000000E+00
  0.00000000E+00  0.00000000E+00  0.00000000E+00
  0.00000000E+00  0.00000000E+00  0.00000000E+00
  0.00000000E+00  0.00000000E+00  0.00000000E+00
  0.00000000E+00  0.00000000E+00  0.00000000E+00
  0.00000000E+00  0.00000000E+00  0.00000000E+00
  0.00000000E+00  0.00000000E+00  0.00000000E+00
  0.00000000E+00  0.00000000E+00  0.00000000E+00
  0.00000000E+00  0.00000000E+00  0.00000000E+00
  0.00000000E+00  0.00000000E+00  0.00000000E+00
  0.00000000E+00  0.00000000E+00  0.00000000E+00
  0.00000000E+00  0.00000000E+00  0.00000000E+00
  0.00000000E+00  0.00000000E+00  0.00000000E+00
  0.00000000E+00  0.00000000E+00  0.00000000E+00
  0.00000000E+00  0.00000000E+00  0.00000000E+00
  0.00000000E+00  0.00000000E+00  0.00000000E+00
  0.00000000E+00  0.00000000E+00  0.00000000E+00
  0.00000000E+00  0.00000000E+00  0.00000000E+00
  0.00000000E+00  0.00000000E+00  0.00000000E+00
  0.00000000E+00  0.00000000E+00  0.00000000E+00
  0.00000000E+00  0.00000000E+00  0.00000000E+00
  0.00000000E+00  0.00000000E+00  0.00000000E+00
  0.00000000E+00  0.00000000E+00  0.00000000E+00
  0.00000000E+00  0.00000000E+00  0.00000000E+00
  0.00000000E+00  0.00000000E+00  0.00000000E+00
  0.00000000E+00  0.00000000E+00  0.00000000E+00
  0.00000000E+00  0.00000000E+00  0.00000000E+00
  0.00000000E+00  0.00000000E+00  0.00000000E+00
  0.00000000E+00  0.00000000E+00  0.00000000E+00
  0.00000000E+00  0.00000000E+00  0.00000000E+00
  0.00000000E+00  0.00000000E+00  0.00000000E+00
  0.00000000E+00  0.00000000E+00  0.00000000E+00
  0.00000000E+00  0.00000000E+00  0.00000000E+00
  0.00000000E+00  0.00000000E+00  0.00000000E+00
  0.00000000E+00  0.00000000E+00  0.00000000E+00
  0.00000000E+00  0.00000000E+00  0.00000000E+00
  0.00000000E+00  0.00000000E+00  0.00000000E+00
  0.00000000E+00  0.00000000E+00  0.00000000E+00
  0.00000000E+00  0.00000000E+00  0.00000000E+00
  0.00000000E+00  0.00000000E+00  0.00000000E+00
  0.00000000E+00  0.00000000E+00  0.00000000E+00
  0.00000000E+00  0.00000000E+00  0.00000000E+00
  0.00000000E+00  0.00000000E+00  0.00000000E+00
  0.00000000E+00  0.00000000E+00  0.00000000E+00
  0.00000000E+00  0.00000000E+00  0.00000000E+00
  0.00000000E+00  0.00000000E+00  0.00000000E+00
  0.00000000E+00  0.00000000E+00  0.00000000E+00
  0.00000000E+00  0.00000000E+00  0.00000000E+00
  0.00000000E+00  0.00000000E+00  0.00000000E+00
  0.00000000E+00  0.00000000E+00  0.00000000E+00
  0.00000000E+00  0.00000000E+00  0.00000000E+00
  0.00000000E+00  0.00000000E+00  0.00000000E+00
  0.00000000E+00  0.00000000E+00  0.00000000E+00
  0.00000000E+00  0.00000000E+00  0.00000000E+00
  0.00000000E+00  0.00000000E+00  0.00000000E+00
  0.00000000E+00  0.00000000E+00  0.00000000E+00
  0.00000000E+00  0.00000000E+00  0.00000000E+00
  0.00000000E+00  0.00000000E+00  0.00000000E+00
  0.00000000E+00  0.00000000E+00  0.00000000E+00
  0.00000000E+00  0.00000000E+00  0.00000000E+00
  0.00000000E+00  0.00000000E+00  0.00000000E+00
  0.00000000E+00  0.00000000E+00  0.00000000E+00
  0.00000000E+00  0.00000000E+00  0.00000000E+00
  0.00000000E+00  0.00000000E+00  0.00000000E+00
  0.00000000E+00  0.00000000E+00  0.00000000E+00
  0.00000000E+00  0.00000000E+00  0.00000000E+00
  0.00000000E+00  0.00000000E+00  0.00000000E+00
  0.00000000E+00  0.00000000E+00  0.00000000E+00
  0.00000000E+00  0.00000000E+00  0.00000000E+00
  0.00000000E+00  0.00000000E+00  0.00000000E+00
  0.00000000E+00  0.00000000E+00  0.00000000E+00
  0.00000000E+00  0.00000000E+00  0.00000000E+00
  0.00000000E+00  0.00000000E+00  0.00000000E+00
  0.00000000E+00  0.00000000E+00  0.00000000E+00
  0.00000000E+00  0.00000000E+00  0.00000000E+00
  0.00000000E+00  0.00000000E+00  0.00000000E+00
  0.00000000E+00  0.00000000E+00  0.00000000E+00
  0.00000000E+00  0.00000000E+00  0.00000000E+00
  0.00000000E+00  0.00000000E+00  0.00000000E+00
  0.00000000E+00  0.00000000E+00  0.00000000E+00
  0.00000000E+00  0.00000000E+00  0.00000000E+00
  0.00000000E+00  0.00000000E+00  0.00000000E+00
  0.00000000E+00  0.00000000E+00  0.00000000E+00
  0.00000000E+00  0.00000000E+00  0.00000000E+00
  0.00000000E+00  0.00000000E+00  0.00000000E+00
  0.00000000E+00  0.00000000E+00  0.00000000E+00
  0.00000000E+00  0.00000000E+00  0.00000000E+00
  0.00000000E+00  0.00000000E+00  0.00000000E+00
  0.00000000E+00  0.00000000E+00  0.00000000E+00
  0.00000000E+00  0.00000000E+00  0.00000000E+00
  0.00000000E+00  0.00000000E+00  0.00000000E+00
  0.00000000E+00  0.00000000E+00  0.00000000E+00
  0.00000000E+00  0.00000000E+00  0.00000000E+00
  0.00000000E+00  0.00000000E+00  0.00000000E+00
  0.00000000E+00  0.00000000E+00  0.00000000E+00
  0.00000000E+00  0.00000000E+00  0.00000000E+00
  0.00000000E+00  0.00000000E+00  0.00000000E+00
  0.00000000E+00  0.00000000E+00  0.00000000E+00
  0.00000000E+00  0.00000000E+00  0.00000000E+00
  0.00000000E+00  0.00000000E+00  0.00000000E+00
  0.00000000E+00  0.00000000E+00  0.00000000E+00
  0.00000000E+00  0.00000000E+00  0.00000000E+00
  0.00000000E+00  0.00000000E+00  0.00000000E+00
  0.00000000E+00  0.00000000E+00  0.00000000E+00
  0.00000000E+00  0.00000000E+00  0.00000000E+00
  0.00000000E+00  0.00000000E+00  0.00000000E+00
  0.00000000E+00  0.00000000E+00  0.00000000E+00
  0.00000000E+00  0.00000000E+00  0.00000000E+00
  0.00000000E+00  0.00000000E+00  0.00000000E+00
  0.00000000E+00  0.00000000E+00  0.00000000E+00
  0.00000000E+00  0.00000000E+00  0.00000000E+00
  0.00000000E+00  0.00000000E+00  0.00000000E+00
  0.00000000E+00  0.00000000E+00  0.00000000E+00
  0.00000000E+00  0.00000000E+00  0.00000000E+00
  0.00000000E+00  0.00000000E+00  0.00000000E+00
  0.00000000E+00  0.00000000E+00  0.00000000E+00
  0.00000000E+00  0.00000000E+00  0.00000000E+00
  0.00000000E+00  0.00000000E+00  0.00000000E+00
  0.00000000E+00  0.00000000E+00  0.00000000E+00
  0.00000000E+00  0.00000000E+00  0.00000000E+00
  0.00000000E+00  0.00000000E+00  0.00000000E+00
  0.00000000E+00  0.00000000E+00  0.00000000E+00
  0.00000000E+00  0.00000000E+00  0.00000000E+00
  0.00000000E+00  0.00000000E+00  0.00000000E+00
  0.00000000E+00  0.00000000E+00  0.00000000E+00
  0.00000000E+00  0.00000000E+00  0.00000000E+00
  0.00000000E+00  0.00000000E+00  0.00000000E+00
  0.00000000E+00  0.00000000E+00  0.00000000E+00
  0.00000000E+00  0.00000000E+00  0.00000000E+00
  0.00000000E+00  0.00000000E+00  0.00000000E+00
  0.00000000E+00  0.00000000E+00  0.00000000E+00
  0.00000000E+00  0.00000000E+00  0.00000000E+00
  0.00000000E+00  0.00000000E+00  0.00000000E+00
  0.00000000E+00  0.00000000E+00  0.00000000E+00
  0.00000000E+00  0.00000000E+00  0.00000000E+00
  0.00000000E+00  0.00000000E+00  0.00000000E+00
  0.00000000E+00  0.00000000E+00  0.00000000E+00
  0.00000000E+00  0.00000000E+00  0.00000000E+00
  0.00000000E+00  0.00000000E+00  0.00000000E+00
  0.00000000E+00  0.00000000E+00  0.00000000E+00
  0.00000000E+00  0.00000000E+00  0.00000000E+00
  0.00000000E+00  0.00000000E+00  0.00000000E+00
  0.00000000E+00  0.00000000E+00  0.00000000E+00
  0.00000000E+00  0.00000000E+00  0.00000000E+00
  0.00000000E+00  0.00000000E+00  0.00000000E+00
  0.00000000E+00  0.00000000E+00  0.00000000E+00
  0.00000000E+00  0.00000000E+00  0.00000000E+00
  0.00000000E+00  0.00000000E+00  0.00000000E+00
  0.00000000E+00  0.00000000E+00  0.00000000E+00
  0.00000000E+00  0.00000000E+00  0.00000000E+00
  0.00000000E+00  0.00000000E+00  0.00000000E+00
  0.00000000E+00  0.00000000E+00  0.00000000E+00
  0.00000000E+00  0.00000000E+00  0.00000000E+00
  0.00000000E+00  0.00000000E+00  0.00000000E+00
  0.00000000E+00  0.00000000E+00  0.00000000E+00
  0.00000000E+00  0.00000000E+00  0.00000000E+00
  0.00000000E+00  0.00000000E+00  0.00000000E+00
  0.00000000E+00  0.00000000E+00  0.00000000E+00
  0.00000000E+00  0.00000000E+00  0.00000000E+00
  0.00000000E+00  0.00000000E+00  0.00000000E+00
  0.00000000E+00  0.00000000E+00  0.00000000E+00
  0.00000000E+00  0.00000000E+00  0.00000000E+00
  0.00000000E+00  0.00000000E+00  0.00000000E+00
  0.00000000E+00  0.00000000E+00  0.00000000E+00
  0.00000000E+00  0.00000000E+00  0.00000000E+00
  0.00000000E+00  0.00000000E+00  0.00000000E+00
  0.00000000E+00  0.00000000E+00  0.00000000E+00
  0.00000000E+00  0.00000000E+00  0.00000000E+00
  0.00000000E+00  0.00000000E+00  0.00000000E+00
  0.00000000E+00  0.00000000E+00  0.00000000E+00
  0.00000000E+00  0.00000000E+00  0.00000000E+00
  0.00000000E+00  0.00000000E+00  0.00000000E+00
  0.00000000E+00  0.00000000E+00  0.00000000E+00
  0.00000000E+00  0.00000000E+00  0.00000000E+00
  0.00000000E+00  0.00000000E+00  0.00000000E+00
  0.00000000E+00  0.00000000E+00  0.00000000E+00
  0.00000000E+00  0.00000000E+00  0.00000000E+00
  0.00000000E+00  0.00000000E+00  0.00000000E+00
  0.00000000E+00  0.00000000E+00  0.00000000E+00
  0.00000000E+00  0.00000000E+00  0.00000000E+00
  0.00000000E+00  0.00000000E+00  0.00000000E+00
  0.00000000E+00  0.00000000E+00  0.00000000E+00
  0.00000000E+00  0.00000000E+00  0.00000000E+00
  0.00000000E+00  0.00000000E+00  0.00000000E+00
  0.00000000E+00  0.00000000E+00  0.00000000E+00
  0.00000000E+00  0.00000000E+00  0.00000000E+00
  0.00000000E+00  0.00000000E+00  0.00000000E+00
  0.00000000E+00  0.00000000E+00  0.00000000E+00
  0.00000000E+00  0.00000000E+00  0.00000000E+00
  0.00000000E+00  0.00000000E+00  0.00000000E+00
  0.00000000E+00  0.00000000E+00  0.00000000E+00
  0.00000000E+00  0.00000000E+00  0.00000000E+00
  0.00000000E+00  0.00000000E+00  0.00000000E+00
  0.00000000E+00  0.00000000E+00  0.00000000E+00
  0.00000000E+00  0.00000000E+00  0.00000000E+00
  0.00000000E+00  0.00000000E+00  0.00000000E+00
  0.00000000E+00  0.00000000E+00  0.00000000E+00
  0.00000000E+00  0.00000000E+00  0.00000000E+00
  0.00000000E+00  0.00000000E+00  0.00000000E+00
  0.00000000E+00  0.00000000E+00  0.00000000E+00
  0.00000000E+00  0.00000000E+00  0.00000000E+00
  0.00000000E+00  0.00000000E+00  0.00000000E+00
  0.00000000E+00  0.00000000E+00  0.00000000E+00
  0.00000000E+00  0.00000000E+00  0.00000000E+00
  0.00000000E+00  0.00000000E+00  0.00000000E+00
  0.00000000E+00  0.00000000E+00  0.00000000E+00
  0.00000000E+00  0.00000000E+00  0.00000000E+00
  0.00000000E+00  0.00000000E+00  0.00000000E+00
  0.00000000E+00  0.00000000E+00  0.00000000E+00
  0.00000000E+00  0.00000000E+00  0.00000000E+00
  0.00000000E+00  0.00000000E+00  0.00000000E+00
  0.00000000E+00  0.00000000E+00  0.00000000E+00
  0.00000000E+00  0.00000000E+00  0.00000000E+00
  0.00000000E+00  0.00000000E+00  0.00000000E+00
  0.00000000E+00  0.00000000E+00  0.00000000E+00
  0.00000000E+00  0.00000000E+00  0.00000000E+00
  0.00000000E+00  0.00000000E+00  0.00000000E+00
  0.00000000E+00  0.00000000E+00  0.00000000E+00
  0.00000000E+00  0.00000000E+00  0.00000000E+00
  0.00000000E+00  0.00000000E+00  0.00000000E+00
  0.00000000E+00  0.00000000E+00  0.00000000E+00
  0.00000000E+00  0.00000000E+00  0.00000000E+00
  0.00000000E+00  0.00000000E+00  0.00000000E+00
  0.00000000E+00  0.00000000E+00  0.00000000E+00
  0.00000000E+00  0.00000000E+00  0.00000000E+00
  0.00000000E+00  0.00000000E+00  0.00000000E+00
  0.00000000E+00  0.00000000E+00  0.00000000E+00
  0.00000000E+00  0.00000000E+00  0.00000000E+00
  0.00000000E+00  0.00000000E+00  0.00000000E+00
  0.00000000E+00  0.00000000E+00  0.00000000E+00
  0.00000000E+00  0.00000000E+00  0.00000000E+00
  0.00000000E+00  0.00000000E+00  0.00000000E+00
  0.00000000E+00  0.00000000E+00  0.00000000E+00
  0.00000000E+00  0.00000000E+00  0.00000000E+00
  0.00000000E+00  0.00000000E+00  0.00000000E+00
  0.00000000E+00  0.00000000E+00  0.00000000E+00
  0.00000000E+00  0.00000000E+00  0.00000000E+00
  0.00000000E+00  0.00000000E+00  0.00000000E+00
  0.00000000E+00  0.00000000E+00  0.00000000E+00
  0.00000000E+00  0.00000000E+00  0.00000000E+00
  0.00000000E+00  0.00000000E+00  0.00000000E+00
  0.00000000E+00  0.00000000E+00  0.00000000E+00
  0.00000000E+00  0.00000000E+00  0.00000000E+00
  0.00000000E+00  0.00000000E+00  0.00000000E+00
  0.00000000E+00  0.00000000E+00  0.00000000E+00
  0.00000000E+00  0.00000000E+00  0.00000000E+00
  0.00000000E+00  0.00000000E+00  0.00000000E+00
  0.00000000E+00  0.00000000E+00  0.00000000E+00
  0.00000000E+00  0.00000000E+00  0.00000000E+00
  0.00000000E+00  0.00000000E+00  0.00000000E+00
  0.00000000E+00  0.00000000E+00  0.00000000E+00
  0.00000000E+00  0.00000000E+00  0.00000000E+00
  0.00000000E+00  0.00000000E+00  0.00000000E+00
  0.00000000E+00  0.00000000E+00  0.00000000E+00
  0.00000000E+00  0.00000000E+00  0.00000000E+00
  0.00000000E+00  0.00000000E+00  0.00000000E+00
  0.00000000E+00  0.00000000E+00  0.00000000E+00
  0.00000000E+00  0.00000000E+00  0.00000000E+00
  0.00000000E+00  0.00000000E+00  0.00000000E+00
  0.00000000E+00  0.00000000E+00  0.00000000E+00
  0.00000000E+00  0.00000000E+00  0.00000000E+00
  0.00000000E+00  0.00000000E+00  0.00000000E+00
  0.00000000E+00  0.00000000E+00  0.00000000E+00
  0.00000000E+00  0.00000000E+00  0.00000000E+00
  0.00000000E+00  0.00000000E+00  0.00000000E+00
  0.00000000E+00  0.00000000E+00  0.00000000E+00
  0.00000000E+00  0.00000000E+00  0.00000000E+00
  0.00000000E+00  0.00000000E+00  0.00000000E+00
  0.00000000E+00  0.00000000E+00  0.00000000E+00
  0.00000000E+00  0.00000000E+00  0.00000000E+00
  0.00000000E+00  0.00000000E+00  0.00000000E+00
  0.00000000E+00  0.00000000E+00  0.00000000E+00
  0.00000000E+00  0.00000000E+00  0.00000000E+00
  0.00000000E+00  0.00000000E+00  0.00000000E+00
  0.00000000E+00  0.00000000E+00  0.00000000E+00
  0.00000000E+00  0.00000000E+00  0.00000000E+00
  0.00000000E+00  0.00000000E+00  0.00000000E+00
  0.00000000E+00  0.00000000E+00  0.00000000E+00
  0.00000000E+00  0.00000000E+00  0.00000000E+00
  0.00000000E+00  0.00000000E+00  0.00000000E+00
  0.00000000E+00  0.00000000E+00  0.00000000E+00
  0.00000000E+00  0.00000000E+00  0.00000000E+00
  0.00000000E+00  0.00000000E+00  0.00000000E+00
  0.00000000E+00  0.00000000E+00  0.00000000E+00
  0.00000000E+00  0.00000000E+00  0.00000000E+00
  0.00000000E+00  0.00000000E+00  0.00000000E+00
  0.00000000E+00  0.00000000E+00  0.00000000E+00
  0.00000000E+00  0.00000000E+00  0.00000000E+00
  0.00000000E+00  0.00000000E+00  0.00000000E+00
  0.00000000E+00  0.00000000E+00  0.00000000E+00
  0.00000000E+00  0.00000000E+00  0.00000000E+00
  0.00000000E+00  0.00000000E+00  0.00000000E+00
  0.00000000E+00  0.00000000E+00  0.00000000E+00
  0.00000000E+00  0.00000000E+00  0.00000000E+00
  0.00000000E+00  0.00000000E+00  0.00000000E+00
  0.00000000E+00  0.00000000E+00  0.00000000E+00
  0.00000000E+00  0.00000000E+00  0.00000000E+00
  0.00000000E+00  0.00000000E+00  0.00000000E+00
  0.00000000E+00  0.00000000E+00  0.00000000E+00
  0.00000000E+00  0.00000000E+00  0.00000000E+00
  0.00000000E+00  0.00000000E+00  0.00000000E+00
  0.00000000E+00  0.00000000E+00  0.00000000E+00
  0.00000000E+00  0.00000000E+00  0.00000000E+00
  0.00000000E+00  0.00000000E+00  0.00000000E+00
  0.00000000E+00  0.00000000E+00  0.00000000E+00
  0.00000000E+00  0.00000000E+00  0.00000000E+00
  0.00000000E+00  0.00000000E+00  0.00000000E+00
  0.00000000E+00  0.00000000E+00  0.00000000E+00
  0.00000000E+00  0.00000000E+00  0.00000000E+00
  0.00000000E+00  0.00000000E+00  0.00000000E+00
  0.00000000E+00  0.00000000E+00  0.00000000E+00
  0.00000000E+00  0.00000000E+00  0.00000000E+00
  0.00000000E+00  0.00000000E+00  0.00000000E+00
  0.00000000E+00  0.00000000E+00  0.00000000E+00
  0.00000000E+00  0.00000000E+00  0.00000000E+00
  0.00000000E+00  0.00000000E+00  0.00000000E+00
  0.00000000E+00  0.00000000E+00  0.00000000E+00
  0.00000000E+00  0.00000000E+00  0.00000000E+00
  0.00000000E+00  0.00000000E+00  0.00000000E+00
  0.00000000E+00  0.00000000E+00  0.00000000E+00
  0.00000000E+00  0.00000000E+00  0.00000000E+00
  0.00000000E+00  0.00000000E+00  0.00000000E+00
  0.00000000E+00  0.00000000E+00  0.00000000E+00
  0.00000000E+00  0.00000000E+00  0.00000000E+00
  0.00000000E+00  0.00000000E+00  0.00000000E+00
  0.00000000E+00  0.00000000E+00  0.00000000E+00
  0.00000000E+00  0.00000000E+00  0.00000000E+00
  0.00000000E+00  0.00000000E+00  0.00000000E+00
  0.00000000E+00  0.00000000E+00  0.00000000E+00
  0.00000000E+00  0.00000000E+00  0.00000000E+00
  0.00000000E+00  0.00000000E+00  0.00000000E+00
  0.00000000E+00  0.00000000E+00  0.00000000E+00
  0.00000000E+00  0.00000000E+00  0.00000000E+00
  0.00000000E+00  0.00000000E+00  0.00000000E+00
  0.00000000E+00  0.00000000E+00  0.00000000E+00
  0.00000000E+00  0.00000000E+00  0.00000000E+00
  0.00000000E+00  0.00000000E+00  0.00000000E+00
  0.00000000E+00  0.00000000E+00  0.00000000E+00
  0.00000000E+00  0.00000000E+00  0.00000000E+00
  0.00000000E+00  0.00000000E+00  0.00000000E+00
  0.00000000E+00  0.00000000E+00  0.00000000E+00
  0.00000000E+00  0.00000000E+00  0.00000000E+00
  0.00000000E+00  0.00000000E+00  0.00000000E+00
  0.00000000E+00  0.00000000E+00  0.00000000E+00
  0.00000000E+00  0.00000000E+00  0.00000000E+00
  0.00000000E+00  0.00000000E+00  0.00000000E+00
  0.00000000E+00  0.00000000E+00  0.00000000E+00
  0.00000000E+00  0.00000000E+00  0.00000000E+00
  0.00000000E+00  0.00000000E+00  0.00000000E+00
  0.00000000E+00  0.00000000E+00  0.00000000E+00
  0.00000000E+00  0.00000000E+00  0.00000000E+00
  0.00000000E+00  0.00000000E+00  0.00000000E+00
  0.00000000E+00  0.00000000E+00  0.00000000E+00
  0.00000000E+00  0.00000000E+00  0.00000000E+00
  0.00000000E+00  0.00000000E+00  0.00000000E+00
  0.00000000E+00  0.00000000E+00  0.00000000E+00
  0.00000000E+00  0.00000000E+00  0.00000000E+00
  0.00000000E+00  0.00000000E+00  0.00000000E+00
  0.00000000E+00  0.00000000E+00  0.00000000E+00
  0.00000000E+00  0.00000000E+00  0.00000000E+00
  0.00000000E+00  0.00000000E+00  0.00000000E+00
  0.00000000E+00  0.00000000E+00  0.00000000E+00
  0.00000000E+00  0.00000000E+00  0.00000000E+00
  0.00000000E+00  0.00000000E+00  0.00000000E+00
  0.00000000E+00  0.00000000E+00  0.00000000E+00
  0.00000000E+00  0.00000000E+00  0.00000000E+00
  0.00000000E+00  0.00000000E+00  0.00000000E+00
  0.00000000E+00  0.00000000E+00  0.00000000E+00
  0.00000000E+00  0.00000000E+00  0.00000000E+00
  0.00000000E+00  0.00000000E+00  0.00000000E+00
  0.00000000E+00  0.00000000E+00  0.00000000E+00
  0.00000000E+00  0.00000000E+00  0.00000000E+00
  0.00000000E+00  0.00000000E+00  0.00000000E+00
  0.00000000E+00  0.00000000E+00  0.00000000E+00
  0.00000000E+00  0.00000000E+00  0.00000000E+00
  0.00000000E+00  0.00000000E+00  0.00000000E+00
  0.00000000E+00  0.00000000E+00  0.00000000E+00
  0.00000000E+00  0.00000000E+00  0.00000000E+00
  0.00000000E+00  0.00000000E+00  0.00000000E+00
  0.00000000E+00  0.00000000E+00  0.00000000E+00
  0.00000000E+00  0.00000000E+00  0.00000000E+00
  0.00000000E+00  0.00000000E+00  0.00000000E+00
  0.00000000E+00  0.00000000E+00  0.00000000E+00
  0.00000000E+00  0.00000000E+00  0.00000000E+00
  0.00000000E+00  0.00000000E+00  0.00000000E+00
  0.00000000E+00  0.00000000E+00  0.00000000E+00
  0.00000000E+00  0.00000000E+00  0.00000000E+00
  0.00000000E+00  0.00000000E+00  0.00000000E+00
  0.00000000E+00  0.00000000E+00  0.00000000E+00
  0.00000000E+00  0.00000000E+00  0.00000000E+00
  0.00000000E+00  0.00000000E+00  0.00000000E+00
  0.00000000E+00  0.00000000E+00  0.00000000E+00
  0.00000000E+00  0.00000000E+00  0.00000000E+00
  0.00000000E+00  0.00000000E+00  0.00000000E+00
  0.00000000E+00  0.00000000E+00  0.00000000E+00
  0.00000000E+00  0.00000000E+00  0.00000000E+00
  0.00000000E+00  0.00000000E+00  0.00000000E+00
  0.00000000E+00  0.00000000E+00  0.00000000E+00
  0.00000000E+00  0.00000000E+00  0.00000000E+00
  0.00000000E+00  0.00000000E+00  0.00000000E+00
  0.00000000E+00  0.00000000E+00  0.00000000E+00
  0.00000000E+00  0.00000000E+00  0.00000000E+00
  0.00000000E+00  0.00000000E+00  0.00000000E+00
  0.00000000E+00  0.00000000E+00  0.00000000E+00
  0.00000000E+00  0.00000000E+00  0.00000000E+00
  0.00000000E+00  0.00000000E+00  0.00000000E+00
  0.00000000E+00  0.00000000E+00  0.00000000E+00
  0.00000000E+00  0.00000000E+00  0.00000000E+00
  0.00000000E+00  0.00000000E+00  0.00000000E+00
  0.00000000E+00  0.00000000E+00  0.00000000E+00
  0.00000000E+00  0.00000000E+00  0.00000000E+00
  0.00000000E+00  0.00000000E+00  0.00000000E+00
  0.00000000E+00  0.00000000E+00  0.00000000E+00
  0.00000000E+00  0.00000000E+00  0.00000000E+00
  0.00000000E+00  0.00000000E+00  0.00000000E+00
  0.00000000E+00  0.00000000E+00  0.00000000E+00
  0.00000000E+00  0.00000000E+00  0.00000000E+00
  0.00000000E+00  0.00000000E+00  0.00000000E+00
  0.00000000E+00  0.00000000E+00  0.00000000E+00
  0.00000000E+00  0.00000000E+00  0.00000000E+00
  0.00000000E+00  0.00000000E+00  0.00000000E+00
  0.00000000E+00  0.00000000E+00  0.00000000E+00
  0.00000000E+00  0.00000000E+00  0.00000000E+00
  0.00000000E+00  0.00000000E+00  0.00000000E+00
  0.00000000E+00  0.00000000E+00  0.00000000E+00
  0.00000000E+00  0.00000000E+00  0.00000000E+00
  0.00000000E+00  0.00000000E+00  0.00000000E+00
  0.00000000E+00  0.00000000E+00  0.00000000E+00
  0.00000000E+00  0.00000000E+00  0.00000000E+00
  0.00000000E+00  0.00000000E+00  0.00000000E+00
  0.00000000E+00  0.00000000E+00  0.00000000E+00
  0.00000000E+00  0.00000000E+00  0.00000000E+00
  0.00000000E+00  0.00000000E+00  0.00000000E+00
  0.00000000E+00  0.00000000E+00  0.00000000E+00
  0.00000000E+00  0.00000000E+00  0.00000000E+00
  0.00000000E+00  0.00000000E+00  0.00000000E+00
  0.00000000E+00  0.00000000E+00  0.00000000E+00
  0.00000000E+00  0.00000000E+00  0.00000000E+00
  0.00000000E+00  0.00000000E+00  0.00000000E+00
  0.00000000E+00  0.00000000E+00  0.00000000E+00
  0.00000000E+00  0.00000000E+00  0.00000000E+00
  0.00000000E+00  0.00000000E+00  0.00000000E+00
  0.00000000E+00  0.00000000E+00  0.00000000E+00
  0.00000000E+00  0.00000000E+00  0.00000000E+00
  0.00000000E+00  0.00000000E+00  0.00000000E+00
  0.00000000E+00  0.00000000E+00  0.00000000E+00
  0.00000000E+00  0.00000000E+00  0.00000000E+00
  0.00000000E+00  0.00000000E+00  0.00000000E+00
  0.00000000E+00  0.00000000E+00  0.00000000E+00
  0.00000000E+00  0.00000000E+00  0.00000000E+00
  0.00000000E+00  0.00000000E+00  0.00000000E+00
  0.00000000E+00  0.00000000E+00  0.00000000E+00
  0.00000000E+00  0.00000000E+00  0.00000000E+00
  0.00000000E+00  0.00000000E+00  0.00000000E+00
  0.00000000E+00  0.00000000E+00  0.00000000E+00
  0.00000000E+00  0.00000000E+00  0.00000000E+00
  0.00000000E+00  0.00000000E+00  0.00000000E+00
  0.00000000E+00  0.00000000E+00  0.00000000E+00
  0.00000000E+00  0.00000000E+00  0.00000000E+00
  0.00000000E+00  0.00000000E+00  0.00000000E+00
  0.00000000E+00  0.00000000E+00  0.00000000E+00
  0.00000000E+00  0.00000000E+00  0.00000000E+00
  0.00000000E+00  0.00000000E+00  0.00000000E+00
  0.00000000E+00  0.00000000E+00  0.00000000E+00
  0.00000000E+00  0.00000000E+00  0.00000000E+00
  0.00000000E+00  0.00000000E+00  0.00000000E+00
  0.00000000E+00  0.00000000E+00  0.00000000E+00
  0.00000000E+00  0.00000000E+00  0.00000000E+00
  0.00000000E+00  0.00000000E+00  0.00000000E+00
  0.00000000E+00  0.00000000E+00  0.00000000E+00
  0.00000000E+00  0.00000000E+00  0.00000000E+00
  0.00000000E+00  0.00000000E+00  0.00000000E+00
  0.00000000E+00  0.00000000E+00  0.00000000E+00
  0.00000000E+00  0.00000000E+00  0.00000000E+00
  0.00000000E+00  0.00000000E+00  0.00000000E+00
  0.00000000E+00  0.00000000E+00  0.00000000E+00
  0.00000000E+00  0.00000000E+00  0.00000000E+00
  0.00000000E+00  0.00000000E+00  0.00000000E+00
  0.00000000E+00  0.00000000E+00  0.00000000E+00
  0.00000000E+00  0.00000000E+00  0.00000000E+00
  0.00000000E+00  0.00000000E+00  0.00000000E+00
  0.00000000E+00  0.00000000E+00  0.00000000E+00
  0.00000000E+00  0.00000000E+00  0.00000000E+00
  0.00000000E+00  0.00000000E+00  0.00000000E+00
  0.00000000E+00  0.00000000E+00  0.00000000E+00
  0.00000000E+00  0.00000000E+00  0.00000000E+00
  0.00000000E+00  0.00000000E+00  0.00000000E+00
  0.00000000E+00  0.00000000E+00  0.00000000E+00
  0.00000000E+00  0.00000000E+00  0.00000000E+00
  0.00000000E+00  0.00000000E+00  0.00000000E+00
  0.00000000E+00  0.00000000E+00  0.00000000E+00
  0.00000000E+00  0.00000000E+00  0.00000000E+00
  0.00000000E+00  0.00000000E+00  0.00000000E+00
  0.00000000E+00  0.00000000E+00  0.00000000E+00
  0.00000000E+00  0.00000000E+00  0.00000000E+00
  0.00000000E+00  0.00000000E+00  0.00000000E+00
  0.00000000E+00  0.00000000E+00  0.00000000E+00
  0.00000000E+00  0.00000000E+00  0.00000000E+00
  0.00000000E+00  0.00000000E+00  0.00000000E+00
  0.00000000E+00  0.00000000E+00  0.00000000E+00
  0.00000000E+00  0.00000000E+00  0.00000000E+00
  0.00000000E+00  0.00000000E+00  0.00000000E+00
  0.00000000E+00  0.00000000E+00  0.00000000E+00
  0.00000000E+00  0.00000000E+00  0.00000000E+00
  0.00000000E+00  0.00000000E+00  0.00000000E+00
  0.00000000E+00  0.00000000E+00  0.00000000E+00
  0.00000000E+00  0.00000000E+00  0.00000000E+00
  0.00000000E+00  0.00000000E+00  0.00000000E+00
  0.00000000E+00  0.00000000E+00  0.00000000E+00
  0.00000000E+00  0.00000000E+00  0.00000000E+00
  0.00000000E+00  0.00000000E+00  0.00000000E+00
  0.00000000E+00  0.00000000E+00  0.00000000E+00
  0.00000000E+00  0.00000000E+00  0.00000000E+00
  0.00000000E+00  0.00000000E+00  0.00000000E+00
  0.00000000E+00  0.00000000E+00  0.00000000E+00
  0.00000000E+00  0.00000000E+00  0.00000000E+00
  0.00000000E+00  0.00000000E+00  0.00000000E+00
  0.00000000E+00  0.00000000E+00  0.00000000E+00
  0.00000000E+00  0.00000000E+00  0.00000000E+00
  0.00000000E+00  0.00000000E+00  0.00000000E+00
  0.00000000E+00  0.00000000E+00  0.00000000E+00
  0.00000000E+00  0.00000000E+00  0.00000000E+00
  0.00000000E+00  0.00000000E+00  0.00000000E+00
  0.00000000E+00  0.00000000E+00  0.00000000E+00
  0.00000000E+00  0.00000000E+00  0.00000000E+00
  0.00000000E+00  0.00000000E+00  0.00000000E+00
  0.00000000E+00  0.00000000E+00  0.00000000E+00
  0.00000000E+00  0.00000000E+00  0.00000000E+00
  0.00000000E+00  0.00000000E+00  0.00000000E+00
  0.00000000E+00  0.00000000E+00  0.00000000E+00
  0.00000000E+00  0.00000000E+00  0.00000000E+00
  0.00000000E+00  0.00000000E+00  0.00000000E+00
  0.00000000E+00  0.00000000E+00  0.00000000E+00
  0.00000000E+00  0.00000000E+00  0.00000000E+00
  0.00000000E+00  0.00000000E+00  0.00000000E+00
  0.00000000E+00  0.00000000E+00  0.00000000E+00
  0.00000000E+00  0.00000000E+00  0.00000000E+00
  0.00000000E+00  0.00000000E+00  0.00000000E+00
  0.00000000E+00  0.00000000E+00  0.00000000E+00
  0.00000000E+00  0.00000000E+00  0.00000000E+00
  0.00000000E+00  0.00000000E+00  0.00000000E+00
  0.00000000E+00  0.00000000E+00  0.00000000E+00
  0.00000000E+00  0.00000000E+00  0.00000000E+00
  0.00000000E+00  0.00000000E+00  0.00000000E+00
  0.00000000E+00  0.00000000E+00  0.00000000E+00
  0.00000000E+00  0.00000000E+00  0.00000000E+00
  0.00000000E+00  0.00000000E+00  0.00000000E+00
  0.00000000E+00  0.00000000E+00  0.00000000E+00
  0.00000000E+00  0.00000000E+00  0.00000000E+00
  0.00000000E+00  0.00000000E+00  0.00000000E+00
  0.00000000E+00  0.00000000E+00  0.00000000E+00
  0.00000000E+00  0.00000000E+00  0.00000000E+00
  0.00000000E+00  0.00000000E+00  0.00000000E+00
  0.00000000E+00  0.00000000E+00  0.00000000E+00
  0.00000000E+00  0.00000000E+00  0.00000000E+00
  0.00000000E+00  0.00000000E+00  0.00000000E+00
  0.00000000E+00  0.00000000E+00  0.00000000E+00
  0.00000000E+00  0.00000000E+00  0.00000000E+00
  0.00000000E+00  0.00000000E+00  0.00000000E+00
  0.00000000E+00  0.00000000E+00  0.00000000E+00
  0.00000000E+00  0.00000000E+00  0.00000000E+00
  0.00000000E+00  0.00000000E+00  0.00000000E+00
  0.00000000E+00  0.00000000E+00  0.00000000E+00
  0.00000000E+00  0.00000000E+00  0.00000000E+00
  0.00000000E+00  0.00000000E+00  0.00000000E+00
  0.00000000E+00  0.00000000E+00  0.00000000E+00
  0.00000000E+00  0.00000000E+00  0.00000000E+00
  0.00000000E+00  0.00000000E+00  0.00000000E+00
  0.00000000E+00  0.00000000E+00  0.00000000E+00
  0.00000000E+00  0.00000000E+00  0.00000000E+00
  0.00000000E+00  0.00000000E+00  0.00000000E+00
  0.00000000E+00  0.00000000E+00  0.00000000E+00
  0.00000000E+00  0.00000000E+00  0.00000000E+00
  0.00000000E+00  0.00000000E+00  0.00000000E+00
  0.00000000E+00  0.00000000E+00  0.00000000E+00
  0.00000000E+00  0.00000000E+00  0.00000000E+00
  0.00000000E+00  0.00000000E+00  0.00000000E+00
  0.00000000E+00  0.00000000E+00  0.00000000E+00
  0.00000000E+00  0.00000000E+00  0.00000000E+00
  0.00000000E+00  0.00000000E+00  0.00000000E+00
  0.00000000E+00  0.00000000E+00  0.00000000E+00
  0.00000000E+00  0.00000000E+00  0.00000000E+00
  0.00000000E+00  0.00000000E+00  0.00000000E+00
  0.00000000E+00  0.00000000E+00  0.00000000E+00
  0.00000000E+00  0.00000000E+00  0.00000000E+00
  0.00000000E+00  0.00000000E+00  0.00000000E+00
  0.00000000E+00  0.00000000E+00  0.00000000E+00
  0.00000000E+00  0.00000000E+00  0.00000000E+00
  0.00000000E+00  0.00000000E+00  0.00000000E+00
