# Supplementary material for: Cation-tuned acidic electrified interface for hydrogen peroxide electrosynthesis with industrial-level current densities in natural seawater
Source: Nat Commun. 2026 Apr 20;17:5443. doi: 10.1038/s41467-026-72026-2 (PMC13279823; doi:10.1038/s41467-026-72026-2)
Supplement: Supplementary file 3 — Supplementary Data 1 [file 41467_2026_72026_MOESM3_ESM.zip › AIMD/Supplementary Fig. 46-c9-otab-h2o-o2/POSCAR]

c9-otab-h2o-o2
1.0
       12.2974996567         0.0000000000         0.0000000000
        0.0000000000        12.7799997330         0.0000000000
        0.0000000000         0.0000000000        30.0000000000
    C    O    H    N
   65   76  173    1
Direct
     0.847590005         0.267509998         0.074809996
     0.946550033         0.429919973         0.072599999
     0.845189980         0.378419991         0.073180000
     0.944610036         0.209390002         0.075920002
     0.046880001         0.259880006         0.077680000
     0.139799992         0.422440009         0.071360000
     0.041569999         0.370100004         0.074199994
     0.146050010         0.205370000         0.081029995
     0.244810007         0.261709990         0.079889997
     0.324959986         0.435189993         0.071000004
     0.238250011         0.369850019         0.075829999
     0.346179987         0.210600004         0.078599993
     0.441520007         0.272280011         0.071160007
     0.538500021         0.436049979         0.067929999
     0.434340016         0.385479980         0.069950000
     0.545349997         0.217750006         0.065040000
     0.643329983         0.271050010         0.067429996
     0.743139962         0.432790025         0.071350002
     0.638620007         0.381980003         0.070530001
     0.743199986         0.216199987         0.069670002
     0.853620004         0.596819996         0.066600001
     0.949939988         0.764020001         0.067840004
     0.848170004         0.709860030         0.064769999
     0.955730045         0.541239960         0.067330003
     0.059670002         0.597910006         0.065269999
     0.153610007         0.764689961         0.068200000
     0.056279999         0.710940040         0.067160002
     0.157630000         0.531700008         0.067740003
     0.541870007         0.780010016         0.071649996
     0.545090010         0.545210021         0.070600001
     0.644740002         0.598510044         0.071099997
     0.744470027         0.765820043         0.066909997
     0.638430009         0.712270035         0.071680005
     0.749880010         0.546280032         0.072019998
     0.848659966         0.932169950         0.067170000
     0.949440021         0.097159985         0.076020002
     0.849399951         0.045969962         0.068379998
     0.950089970         0.875590049         0.070789997
     0.052229999         0.928730007         0.074259996
     0.150429991         0.092020031         0.081979998
     0.050730003         0.038560032         0.077579999
     0.154049989         0.874119987         0.074100002
     0.259290017         0.923450024         0.077889999
     0.351069996         0.098979951         0.077740002
     0.254359992         0.037709952         0.080410004
     0.370439996         0.871759979         0.079770001
     0.455330002         0.940790032         0.074570004
     0.551169989         0.106119991         0.067449999
     0.451880024         0.051769970         0.073000002
     0.555800011         0.888059975         0.069230000
     0.654080001         0.939960007         0.069080003
     0.750060005         0.107429978         0.066289997
     0.650439985         0.051810028         0.067319997
     0.749219980         0.879630031         0.067109998
     0.514489995         0.188040010         0.252440008
     0.464169995         0.288749997         0.273730024
     0.538770013         0.329440009         0.312060006
     0.483249997         0.421130013         0.337799994
     0.558900005         0.185330004         0.172230005
     0.462040000         0.037340000         0.201810010
     0.370280010         0.195729998         0.192399995
     0.540040014         0.453939992         0.381749980
     0.482959997         0.536329993         0.411120001
     0.530099971         0.540210022         0.458449999
     0.482529981         0.624130005         0.487869994
     0.425329994         0.764460050         0.080010001
     0.278629986         0.544529987         0.070579998
     0.671729975         0.796869978         0.176249997
     0.634920007         0.184010027         0.566899999
     0.973350008         0.445590006         0.476680024
     0.566279998         0.476179969         0.167770004
     0.170059988         0.677070050         0.538860003
     0.780260015         0.879670029         0.545239957
     0.220589994         0.968299955         0.635260010
     0.787019994         0.538450015         0.320029990
     0.180570007         0.164059988         0.616859945
     0.868529972         0.668409970         0.458110015
     0.926759982         0.436260004         0.179530001
     0.837949965         0.779030000         0.289860026
     0.839290034         0.859830021         0.683669980
     0.760460037         0.047119977         0.181980006
     0.172129979         0.068329997         0.188050000
     0.257439998         0.100519999         0.529569976
     0.995550011         0.022679999         0.293959999
     0.650390043         0.560590035         0.243450006
     0.171780014         0.381590026         0.357210000
     0.765690027         0.666670000         0.533990033
     0.965410024         0.084540002         0.440380001
     0.073990002         0.454340005         0.550480016
     0.375050010         0.596650006         0.603569984
     0.466459977         0.652580021         0.265839990
     0.096000002         0.894209980         0.233329995
     0.397730011         0.825519982         0.611879985
     0.027439999         0.569809969         0.301309999
     0.807030055         0.268849993         0.173260005
     0.333290009         0.883270037         0.533200010
     0.944000025         0.953520017         0.373950005
     0.846870029         0.624919995         0.212220001
     0.162960049         0.717750006         0.254460001
     0.318809979         0.703369970         0.322860018
     0.410589977         0.868219967         0.373130004
     0.892539998         0.863189969         0.175310008
     0.187509999         0.589579981         0.183760007
     0.283680001         0.888159969         0.443599987
     0.290609989         0.363559984         0.466170025
     0.115900000         0.258730001         0.293319988
     0.690720018         0.149639992         0.378039996
     0.020370006         0.314280020         0.411289978
     0.729709963         0.177230003         0.474489975
     0.458389981         0.079949997         0.371670024
     0.819770012         0.063369995         0.617240016
     0.561799997         0.854550038         0.274319998
     0.808939963         0.224660004         0.280729993
     0.741729943         0.942150025         0.256159989
     0.928439953         0.392500008         0.606639989
     0.967209966         0.186780010         0.220039988
     0.090129971         0.424710023         0.235770003
     0.075000002         0.859480042         0.582729975
     0.615670015         0.857470012         0.402899996
     0.741500007         0.392479972         0.578719966
     0.175909992         0.079860002         0.449960009
     0.747140005         0.956960035         0.346159999
     0.967140015         0.849860020         0.456059996
     0.914859972         0.713910012         0.614709981
     0.417690013         0.199410002         0.570029958
     0.977270018         0.200380000         0.584189987
     0.282709983         0.199410002         0.389789995
     0.969900029         0.984239972         0.531350009
     0.852809991         0.347820030         0.360309982
     0.179309970         0.573109995         0.388370005
     0.630020032         0.562139980         0.595610046
     0.587719970         0.948690007         0.493750000
     0.766480032         0.721099955         0.372370021
     0.288859990         0.397490008         0.571299998
     0.749090006         0.397719994         0.481770007
     0.597559974         0.941659980         0.620070012
     0.422870022         0.813560025         0.171490002
     0.151319997         0.718079986         0.457839998
     0.386630009         0.603540005         0.161829996
     0.322950000         0.445300023         0.126020002
     0.377029985         0.366529993         0.149269994
     0.232039999         0.723569957         0.064879998
     0.471970001         0.590579996         0.062590003
     0.496239976         0.127500000         0.276910019
     0.602919977         0.190530010         0.251249997
     0.379290032         0.283589988         0.287230015
     0.467640021         0.349849983         0.247789987
     0.620559986         0.351310008         0.300730006
     0.547730015         0.261469986         0.336400000
     0.396580018         0.395359986         0.343980026
     0.471379998         0.483809998         0.314140002
     0.640890020         0.161730015         0.182520008
     0.525600001         0.145450000         0.143659989
     0.563210016         0.271629994         0.168800004
     0.377979975         0.011459999         0.210940011
     0.466799996         0.011559999         0.166940006
     0.524190020         0.994520029         0.219420004
     0.349189984         0.271519982         0.206290007
     0.367619997         0.201749992         0.155269988
     0.308340015         0.138060003         0.200870005
     0.547530013         0.381879971         0.403169982
     0.620630014         0.481429991         0.373490016
     0.486970005         0.614329994         0.394930013
     0.394140015         0.519429995         0.411929989
     0.520259967         0.460129995         0.471540006
     0.619509994         0.549949999         0.454670016
     0.442610015         0.687129971         0.468800004
     0.429659974         0.588900022         0.514450010
     0.550999999         0.668250055         0.504289977
     0.599410013         0.814179988         0.184239992
     0.659470054         0.770499987         0.146309996
     0.663869946         0.252589938         0.576210022
     0.550530006         0.195549971         0.566070048
     0.940009987         0.513339986         0.470219994
     0.823769977         0.416170011         0.474330012
     0.620760027         0.506169967         0.186930005
     0.568700032         0.504260007         0.135389996
     0.245129999         0.656350020         0.545070012
     0.151350009         0.668770024         0.505670007
     0.722129968         0.902819988         0.523060036
     0.835720007         0.933340029         0.543019994
     0.181580002         0.913250036         0.619229952
     0.297670010         0.935800032         0.633349991
     0.855990017         0.564140009         0.309980011
     0.747940013         0.601620008         0.333019988
     0.209030042         0.088580013         0.623170026
     0.228989967         0.214040041         0.631420008
     0.848479972         0.677420029         0.427560012
     0.904359977         0.736959977         0.462220001
     0.892009942         0.508189958         0.185379998
     0.952459983         0.444280010         0.148000002
     0.913949997         0.802360023         0.294069990
     0.800639991         0.841210014         0.276399994
     0.801860012         0.824580038         0.706989988
     0.794709955         0.920389983         0.678269958
     0.751730049         0.992169946         0.161759996
     0.834299984         0.065580012         0.172609997
     0.159980063         0.995670035         0.195609999
     0.188949933         0.068690003         0.156200012
     0.234179999         0.108420002         0.497979991
     0.192609995         0.094030004         0.548409971
     0.038759999         0.975669962         0.276959991
     0.940250005         0.054030003         0.274490007
     0.582809992         0.591949989         0.256889995
     0.698860003         0.540490042         0.268830013
     0.230930003         0.327960023         0.362309996
     0.146929993         0.349119989         0.327419980
     0.798569942         0.662929999         0.504260000
     0.763059988         0.746949977         0.542490005
     0.956759990         0.156869989         0.431080023
     0.105499996         0.524500028         0.551439985
     0.053610002         0.446069977         0.516870022
     0.449339981         0.616969986         0.596800041
     0.345800029         0.654550053         0.621630033
     0.434659988         0.659799963         0.234740003
     0.412189994         0.673399971         0.286629995
     0.031629999         0.876799976         0.212220001
     0.132630005         0.822899989         0.243029992
     0.370299979         0.829009997         0.581820043
     0.468600015         0.866140017         0.608970006
     0.048390001         0.513299989         0.280779998
     0.078110000         0.566839997         0.327679984
     0.834209949         0.343010019         0.177729988
     0.798499992         0.257450021         0.140129995
     0.317370006         0.955669963         0.542089971
     0.339089993         0.889630030         0.499940014
     0.868329970         0.935790032         0.364199988
     0.867630001         0.693369971         0.211089993
     0.767939993         0.623790026         0.222049999
     0.116150022         0.677439953         0.275789992
     0.264849983         0.730389997         0.301970005
     0.343320010         0.763159978         0.343220011
     0.367289982         0.876140016         0.401059977
     0.482719979         0.853649942         0.384639994
     0.921570008         0.843270040         0.147329998
     0.816589986         0.836200015         0.176760006
     0.151789990         0.572679984         0.155929995
     0.266849985         0.580209981         0.178919999
     0.243609994         0.952310015         0.450070000
     0.353620004         0.408130007         0.476519998
     0.255010018         0.346569992         0.496459993
     0.090439997         0.266250017         0.264010016
     0.100730006         0.187019996         0.301319981
     0.697170028         0.218189998         0.365929985
     0.711189952         0.166089997         0.408819993
     0.084630009         0.336140019         0.389099979
     0.800930029         0.146770005         0.474319998
     0.704990041         0.169440002         0.506079960
     0.533829983         0.090310003         0.374059995
     0.454869974         0.001310000         0.368089994
     0.751399995         0.086510006         0.602020009
     0.545170003         0.777710004         0.276080004
     0.875090026         0.193599995         0.267589982
     0.766959990         0.245810008         0.254310004
     0.827960018         0.311280012         0.333530013
     0.670949974         0.901260007         0.252570009
     0.950230026         0.318749976         0.603869947
     0.985620010         0.426670018         0.587930044
     0.032689999         0.161419996         0.204589987
     0.909019972         0.222619995         0.199399996
     0.026859998         0.400750000         0.218009996
     0.123819947         0.480769993         0.217340008
     0.116350005         0.796180019         0.570270030
     0.009240000         0.830369991         0.600369962
     0.669730031         0.907919982         0.384000015
     0.620230009         0.863099974         0.435470009
     0.692029997         0.452219983         0.591750018
     0.840319979         0.392309982         0.592779986
     0.202710006         0.126790005         0.426480007
     0.728600063         0.028219999         0.354429976
     0.742680011         0.958949991         0.311459986
     0.966189947         0.910690040         0.476320012
     0.950499978         0.874830019         0.426189995
     0.876050021         0.704720039         0.586969948
     0.866130024         0.754459976         0.636300023
     0.357879995         0.159790001         0.556770007
     0.380100006         0.271010013         0.571259944
     0.922109991         0.148589998         0.596010017
     0.044370057         0.182649996         0.597960027
     0.347000003         0.156289995         0.381359990
     0.296190002         0.254240008         0.413689995
     0.021229983         0.938790002         0.549640020
     0.007799983         0.051020024         0.525860023
     0.956250020         0.319270020         0.390710004
     0.829509937         0.417290019         0.355129973
     0.200500017         0.499330003         0.380749989
     0.224419949         0.612259969         0.366849995
     0.648740006         0.611989985         0.620060031
     0.661910018         0.609359993         0.571430016
     0.511070028         0.928189964         0.500500011
     0.586690025         0.022230028         0.494909986
     0.808280010         0.748529957         0.346460025
     0.699310028         0.752600012         0.376459980
     0.210730002         0.413299996         0.565129979
     0.322869987         0.456620018         0.586969948
     0.734330020         0.329259982         0.470099990
     0.727769965         0.402839987         0.545030022
     0.586570016         0.020009996         0.622800001
     0.617820019         0.930280063         0.588469950
     0.414490018         0.739040002         0.165490007
     0.083669995         0.759649964         0.457450008
     0.156420012         0.665719982         0.431199996
     0.452939981         0.560569999         0.162220001
     0.543589994         0.876990040         0.305169996
     0.367390022         0.615470001         0.129769993
     0.941769990         0.044329999         0.411120001
     0.970979994         0.991649977         0.346969986
     0.172309993         0.666949983         0.225559998
     0.980689985         0.398660013         0.446999995
     0.099529983         0.079580000         0.443390020
     0.411509994         0.847610005         0.142389997
     0.230819998         0.831420002         0.448260021
     0.819419950         0.986090011         0.605319977
     0.764370044         0.970089997         0.227870003
     0.477119997         0.154190000         0.206709989
