# Supplementary material for: Cation-tuned acidic electrified interface for hydrogen peroxide electrosynthesis with industrial-level current densities in natural seawater
Source: Nat Commun. 2026 Apr 20;17:5443. doi: 10.1038/s41467-026-72026-2 (PMC13279823; doi:10.1038/s41467-026-72026-2)
Supplement: Supplementary file 3 — Supplementary Data 1 [file 41467_2026_72026_MOESM3_ESM.zip › AIMD/Supplementary Fig. 47-c9-otab-h2o-ooh/CONTCAR]

c9-otab-h2o-ooh                         
   1.00000000000000     
    12.2974996566999994    0.0000000000000000    0.0000000000000000
     0.0000000000000000   12.7799997330000004    0.0000000000000000
     0.0000000000000000    0.0000000000000000   30.0000000000000000
   C    O    H    N 
    65    76   174     1
Direct
  0.8354373129015348  0.3088204037591600  0.0666546786429800
  0.9339226698040959  0.4703720762381568  0.0677447507906443
  0.8339155607214529  0.4188737475047032  0.0640620866205745
  0.9377076537139726  0.2510784298954087  0.0698186862820152
  0.0373477839977203  0.3027463543425521  0.0775160909722048
  0.1344846066481303  0.4760705639739123  0.0827509095200639
  0.0361679271409527  0.4157689274614559  0.0763448314431264
  0.1374629560213816  0.2503155093257184  0.0727112990094743
  0.2354312014286865  0.3107242896508067  0.0701936846481774
  0.3406586011825008  0.4634915470737881  0.0885335566590844
  0.2342083370637008  0.4192264445381712  0.0811869535843230
  0.3294156260496351  0.2574092234584953  0.0557442702220266
  0.4320726997207517  0.3109367086639774  0.0550377934531844
  0.5320620344857685  0.4743363779373146  0.0605521637264353
  0.4332237368959714  0.4178315551558985  0.0664705913434474
  0.5371483929252261  0.2596224281426142  0.0571075956287084
  0.6375485728378516  0.3094621268557163  0.0602180904704964
  0.7322195561782161  0.4793143567554687  0.0619602316537133
  0.6344776077390831  0.4222232033280700  0.0625749530799601
  0.7362211536898733  0.2522452971543037  0.0629796681342164
  0.8262226115336271  0.6376992772007416  0.0610106137768738
  0.9244964173502108  0.8079075987152760  0.0542598589385543
  0.8250017346191009  0.7494315745522575  0.0560301154582139
  0.9316798896399933  0.5836005354587210  0.0636671190503168
  0.0289704715354181  0.6413060676710967  0.0617185818591494
  0.1236273566159101  0.8076902378611899  0.0481104813314262
  0.0240245911994005  0.7537252968010197  0.0543200993850226
  0.1263175837543679  0.5893910778370604  0.0750664029883545
  0.5130349685010680  0.8246296113409136  0.0445449256898468
  0.5271913879214539  0.5825717610590649  0.0620386444856041
  0.6192973222892590  0.6421138223045534  0.0576948807267673
  0.7171873871465390  0.8062518904449464  0.0506129233404968
  0.6092893109261924  0.7582406759896262  0.0487582183850218
  0.7254458156455253  0.5878958723220207  0.0580628990902451
  0.8327706826591097  0.9753297180926870  0.0482646109234033
  0.9350217706129323  0.1418457131343336  0.0584310615419895
  0.8351384111531788  0.0865955662917596  0.0550674261528679
  0.9304283738534929  0.9184632764321751  0.0511880918660954
  0.0329001230968386  0.9724266898598706  0.0520588087054009
  0.1358241229958301  0.1391651596198077  0.0626255999716700
  0.0334695808035817  0.0855034928535119  0.0550581027329667
  0.1317468458788058  0.9159586183866368  0.0517796879298723
  0.2397984477546641  0.9659315830088810  0.0496538582027709
  0.3327677710269673  0.1469339404808149  0.0533976520151173
  0.2351573386643144  0.0816320190446998  0.0559686865060147
  0.3488984770261447  0.9237818936271461  0.0457624090317085
  0.4392879892031016  0.9897468540695238  0.0471843993672018
  0.5396359617241459  0.1514524524635622  0.0508632693435990
  0.4352189218955667  0.0981602543359174  0.0481533699046699
  0.5345667839890867  0.9323444179002552  0.0482607763042783
  0.6375075799435623  0.9788418009393393  0.0484928074378781
  0.7373338367613215  0.1419640122503454  0.0610191354928426
  0.6368937434827783  0.0919657065952266  0.0536982228858141
  0.7314670283168545  0.9170061204677782  0.0477553769734065
  0.5344057927286383  0.2307870505557454  0.2489205784657391
  0.4752572849047964  0.3132378139787744  0.2795274142406524
  0.5437239196919746  0.3483091928990547  0.3228024339749168
  0.4675997000738661  0.4134671524986247  0.3534418459259707
  0.5511244489466941  0.3342522661168412  0.1799703613598032
  0.5578660686017681  0.1381907619351464  0.1777844027616618
  0.3787002017882880  0.2288606011067928  0.1911194344977286
  0.5278739194398262  0.4668974334638663  0.3921526316599001
  0.4555425906758935  0.5269297521482277  0.4254885958518907
  0.5022720609037861  0.5492594709992091  0.4722184869796051
  0.5823806134114080  0.6357557452093344  0.4790857923663849
  0.3938120861178488  0.8218365183817873  0.0439354061029361
  0.2155876342418842  0.6368426658495673  0.0800979587051187
  0.5339585320059007  0.8076791214261229  0.1498101238956249
  0.6088780273714819  0.1187186097164673  0.6122437121852452
  0.8637759649324878  0.4506150730090608  0.4758775588164776
  0.7069166580865841  0.5126474417813688  0.1856784126498543
  0.1940936470501622  0.5553122609864219  0.5423033283284360
  0.7671492157247138  0.8632569372965819  0.5148193616138149
  0.2765237030529203  0.8694556930143053  0.6372275338168492
  0.8350742774605971  0.5170548657508771  0.3441426202422914
  0.2210502144912824  0.0647189444605149  0.6149896291162865
  0.8898666402126674  0.6480150037176894  0.4488674007237390
  1.1941130697046911  0.5002521331643048  0.1880683537398201
  0.7793284119212396  0.7696511552934898  0.2880373607908769
  0.8051568202454302  0.8072804723025045  0.6586407860857276
  0.6875121723398627 -0.1110995971123525  0.2122300264031887
  0.0414843161747049 -0.0881954777229687  0.2273995820950673
  0.2541906622672923 -0.0141995838542460  0.5323809486937223
  1.0184658966813445  0.0737126103859015  0.2949465968673549
  0.7094342454798884  0.5763124352121877  0.2695397974190712
  0.1651249351184978  0.3409584719962611  0.3883234645246442
  0.8250386785296042  0.6683279559837708  0.5413554755470804
  0.9511997450252133  0.1044130830670683  0.4530687943576361
  0.0104493635571382  0.4278443512730527  0.5465968541742202
  0.4724221538778164  0.5310422126584970  0.5929551059676677
  0.5010294055988970  0.6507792261976665  0.2641578282135488
  0.0097901963603457  0.7954878816856590  0.2948509366160112
  0.4530574577707144  0.7535851532629654  0.5981354769687134
  0.0467003638242436  0.5481327683678895  0.3300471391903810
  0.9108946238858658  0.2331411303111367  0.1739941192212354
  0.3531396504936213  0.7988809091405310  0.5117642662883014
  0.9557490322043630  0.9761581938100509  0.3816529149725214
  0.9353888585106112  0.5062106928427152  0.1608763539393723
  0.2202013699839619  0.6837650115838743  0.2492492255131757
  0.3490837238714352  0.6558929089962702  0.3265453011909944
  0.3986843750578694  0.8694882109152692  0.3726350051715148
  0.8884801998540471  0.7012199293203131  0.1763721769993253
  0.2655491346734995  0.7716917626709857  0.1482658730765015
  0.2322057441269603  0.9174684578482180  0.4287632884499172
  0.4353674035900691  0.2841780810333910  0.5089893684171214
  0.1929377530880557  0.1998450285648494  0.3155597219862759
  0.6842144952526400  0.1593522528074033  0.4051552423876181
 -0.0430073363363941  0.3066258242491361  0.4258342940378511
  0.7684521375222166  0.1539167062750106  0.4871847652854577
  0.4744903051552341  0.1439800412632786  0.3776011884851697
  0.8347591159419022  0.0162313722199358  0.6132067889270019
  0.4213966583278426  0.8960437375765129  0.2797424999654096
  0.8971409386142850  0.2374867333287272  0.2702605162391692
  0.6308393806403374  1.0070736654552352  0.2908231277392991
  0.9286058510454123  0.3295894300714583  0.6089843327676785
  0.8628091145005445  0.0124233197708549  0.1556320092425658
  0.0966655125951864  0.2675465045151818  0.2310007167367999
  0.0827387265266687  0.8364363682050998  0.5676099354248892
  0.6053329377536308  0.8337416974760463  0.4018489972239602
  0.7302181537662554  0.3137375013412571  0.5952139438838359
  0.1645904786893465  0.0896006980748416  0.4734752801983170
  0.7336676267070636  0.9670193558283127  0.3687268628794770
  1.0078663686496383  0.8449695641120062  0.4457352495109781
  0.9659831256665024  0.7069275791682296  0.6080533054843804
  0.4597245967860494  0.0794266421783819  0.5162948309644724
  0.9940759183151173  0.1568599343204379  0.6412099497228639
  0.3018672948193953  0.2055669164059470  0.4337470618248210
  0.9380518737387790  0.9698956587894623  0.5376433337127403
  0.8101982499188299  0.3085869074475125  0.3629076198777491
  0.1730845447071578  0.5563496451709393  0.3971277827123840
  0.7543234656455815  0.5422075461808545  0.6094550488741337
  0.5428933682376510  0.9114316912941053  0.4846103005361493
  0.7451662469128483  0.6964176178222455  0.3780929631478379
  0.3189842152969619  0.3783791287833363  0.5667714614959252
  0.6995584048669200  0.3365027801541999  0.5109844457037345
  0.6400893542964405  0.8546902716404795  0.5928662611340275
  0.2763030470183874  0.9525158519525014  0.2063029710564601
  0.1934614236784672  0.7057904295244911  0.4606531273937682
  0.5066765092502044  0.6095267114067159  0.1713296121354225
  0.3499236931669925  0.5251572382511767  0.1214758188212056
  0.2163656021911209  0.4328651697759351  0.2732283352828550
  0.1962658812991901  0.7663542338222754  0.0430376959482217
  0.4484846724030540  0.6220534583885293  0.0571184693763058
  0.5231776514277287  0.1507100377020629  0.2597734176144992
  0.6225137324160005  0.2470521549491335  0.2472843875892933
  0.4000725408857314  0.2739480176380523  0.2922489963812122
  0.4591140226536222  0.3880570886802512  0.2615597773636223
  0.6134090300899930  0.3937244028024287  0.3113291844012072
  0.5702235479373287  0.2726390975283328  0.3386431082408434
  0.4079773565556652  0.3573388172240863  0.3669574103177783
  0.4299125251500088  0.4767048339696143  0.3336274495426527
  0.6364236214370675  0.3320658020701964  0.1903090876915549
  0.5556322704720659  0.3242759812094710  0.1435290194319635
  0.5054944938315424  0.4018720608917978  0.1912683907316049
  0.5068258087576644  0.0650799751071705  0.1812430076411559
  0.5700302410187381  0.1506436893811954  0.1427820940279158
  0.6396115331948372  1.1199139741738011  0.1920725790746082
  0.3337052733154038  0.2782940028635986  0.2140022165342614
  0.3629224368859655  0.2589488453279603  0.1561592969194888
  0.3558798209811635  0.1480070143822937  0.1971911061193642
  0.5738418946793599  0.4071383450390790  0.4130253311764782
  0.5934854509231110  0.5229454314667623  0.3797508792194037
  0.4293780917047353  0.6021001899443852  0.4093679753933557
  0.3764673252323626  0.4863453860126278  0.4308074569971844
  0.4302110769986662  0.5623381044961813  0.4933585395166527
  0.5441366626410085  0.4771527775518922  0.4857232557954937
  0.6576943018814356  0.6271092870926421  0.4600303967658249
  0.5542100692398305  0.7153889889471252  0.4668363581571753
  0.6067973275810673  0.6370645389502598  0.5140829127960705
  0.4557306892655237  0.8242814686899084  0.1486607717853730
  0.5460887144695907  0.7298822406553762  0.1531534619683004
  0.6316538018579245  0.1915006727521538  0.6076503627905315
  0.5479362979221427  0.1134414926177467  0.5926124427634558
  0.8791820870998066  0.5152775378779266  0.4595683626179282
  0.7394629045850428  0.3928827659209748  0.4960992631937201
  0.7205202065026327  0.5301158183550182  0.2166487357128314
  0.7744512490841581  0.5039809003251393  0.1673590700291494
  0.2154770691876157  0.6011905913689672  0.5671806132904971
  0.1970229545281837  0.6025438743520746  0.5166657787842841
  0.7067869042119167  0.8882731878020711  0.4958393609644584
  0.8301281408544755  0.9099949651732239  0.5158738698962991
  0.2165883781387371  0.8304073841343494  0.6203501357584512
  0.3442234977434010  0.8372019103446460  0.6260181683977344
  0.9043155203024822  0.5438001913450762  0.3355457816349069
  0.8020931895871980  0.5642356345527173  0.3686202251654699
  0.2435682917745112 -0.0039208317670489  0.6289487933987775
  0.2802266755511502  0.1153496665271639  0.6203202098036570
  0.8254867441480583  0.6838912614808901  0.4357227215070865
  0.9507184831665954  0.6991620229599151  0.4451440102275267
  1.1310351101935310  0.5118039989317315  0.1709189247341183
  1.2545951119719407  0.4981043384776845  0.1652009575085037
  0.7556021629776176  0.6989167252673889  0.2792876677220953
  0.7381840758238384  0.8193102796028567  0.2684726310163090
  0.8261877225258362  0.8803794493107222  0.6539802070269923
  0.7442613384945451  0.8018754741697420  0.6388865380140103
  0.6304342659924940  0.8528543501221910  0.1937858977921108
  0.7450058897072152 -0.0898444514831325  0.1908276480951482
  0.0357384771897424  0.8581377317996006  0.2518475744530676
  0.1193159440697106 -0.0718470861541932  0.2234367495848504
  0.2070143638559032  0.0335530848671291  0.5149579293494840
  0.2456041129405729 -0.0012716984469697  0.5654275903847272
  0.0154366933329080  1.0113603535898066  0.2722176786137576
  0.9714026253618320  0.1312034755267800  0.2850262201055895
  0.6328206158742770  0.5977049158825776  0.2718634142969804
  0.7397066406588600  0.5554691285185956  0.2988941728234388
  0.2092611210365445  0.2999952696780931  0.4107036376803890
  0.1826977481455427  0.2558294305804338  0.3401306204291354
  0.8499456006700575  0.6377158740901787  0.5143026525454246
  0.7994808564788599  0.7367022936875895  0.5347435765760334
  0.9674747202665593  0.2323485423463641  0.4351261765655869
  0.0582051147057188  0.4882072275238297  0.5487770936139562
 -0.0375898878354853  0.4357790899175041  0.5198263550195054
  0.5444397527538515  0.5143168624803752  0.6079746671310174
  0.4599462861172636  0.6086493971346858  0.5957034750405895
  0.4581776090619575  0.6393287086638211  0.2362545429972983
  0.4450947990806314  0.6622891380996837  0.2893595638805058
 -0.0735396360429732  0.7950533750266039  0.2959038885832245
  0.0248316838169187  0.7268626895925681  0.3083662516028030
  0.4344928934232992  0.7652784927046565  0.5663025160252158
  0.5208212408199614  0.8027390342228391  0.5967031707104474
  0.1000565860102438  0.5127232716102713  0.3105965168632987
  0.0758152808692791  0.5730701202696857  0.3571631701327682
  0.9368719978762905  0.2823603888498279  0.1513431826567743
  0.8843857750637177  0.1728815243426961  0.1579357609244703
  0.3193293668345784  0.8727809723191334  0.5193907270816179
  0.3081874240979454  0.7876188517797134  0.4847325237033060
  0.8820640539145104  0.9591385511254685  0.3760492899904651
  0.9238604167242381  0.5858818035575420  0.1644239064303422
  0.9754185863716708  0.4929039666213202  0.1905044856358530
  0.2009759809528671  0.6141821586305722  0.2349090310454649
  0.2933816869844698  0.6544846990405756  0.3015196221735393
  0.3480063514282810  0.7297331251299499  0.3324986116564597
  0.3448697996053592  0.8913281192336632  0.3955248995895219
  0.4684261064470170  0.8606333855705524  0.3874254392552991
  0.8894485250820096  0.7373479829557477  0.2052966939752523
  0.8142134815902116  0.6864139146941733  0.1665394834713152
  0.2001434519072062  0.8032903818833147  0.1354203989388671
  0.2766874997265448  0.7102192349839328  0.1299891304149673
  0.2125746502932287  0.9694050594641884  0.4518870100927226
  0.4806369896072478  0.3427072160684164  0.5044070376260332
  0.3767849595086040  0.3118525725131860  0.5282016605507948
  0.1383983893280362  0.2294018464644743  0.2561014913607725
  0.1384018877872017  0.1410804920348895  0.3155520429040770
  0.7169315290589390  0.2255808796716965  0.3931441152411007
  0.7027097989621148  0.1540962502667247  0.4382207231060475
  0.0875126605882816  0.3170791447284211  0.3961263979027965
  0.8778693123788709  0.1182533073701332  0.4690423963673188
  0.7392673765379207  0.1013507142968482  0.5081576915733833
  0.5508389639496061  0.1452694229408779  0.3881458622925473
  0.4502305523183556  0.0738618649613634  0.3671431589355050
  0.7595207911776233  0.0445310537006985  0.6100628068070937
  0.4675331516027462  0.8370559385046544  0.2687358745157593
  0.9657735899564083  0.2734956390558479  0.2656717381237200
  0.8739098965865040  0.2378905987928110  0.2393453561911127
  0.8337835137902854  0.2781193340572718  0.3352854769790775
  0.5558001218946821  0.9812199494917946  0.2908242595688349
  0.9612988763254071  0.2593594157894650  0.6239094223902397
  0.9766402654379094  0.3593818921729222  0.5831101476423537
 -0.0867755774427640 -0.0019099857535024  0.1820231483248895
  0.8982044056361483 -0.0215840232858518  0.1284171979715890
  0.0747254540614852  0.2123737708001009  0.2075525375278079
  0.1932612301446894  0.4328198150553039  0.2411771566352353
  0.1390879441426805  0.8250190639014792  0.5457719677911739
  0.0416071313429759  0.7742961260047350  0.5821967808658852
  0.6555474110010896  0.8902995043825717  0.3908293785530420
  0.5771607293137018  0.8546033711205376  0.4310739786204063
  0.7223815501327943  0.3822263616628894  0.6105796889067845
  0.8494051765284826  0.3142233155284844  0.6021135678246583
  0.2228791213206108  0.1323921962776439  0.4609357268812460
  0.7268324464816527  0.0424024590626159  0.3815410520175691
  0.6970516464372893  0.9760555465579630  0.3396534166145911
  0.9897259830829587  0.8861233484534470  0.4721318832846244
  0.9940223456282565  0.8925267417124809  0.4182223109414864
  0.9119703118038496  0.6801716537829063  0.5864677743044437
  0.9186663579048550  0.7490822466438665  0.6305246100702456
  0.3838478406001061  0.0608129592264718  0.5230364189211345
  0.4704018706430534  0.1517182529159200  0.5098960821949380
  0.9417276579646026  0.0996421415516521  0.6313909311323772
  0.0689266833258615  0.1387721761545082  0.6330956551602716
  0.3695448031928891  0.1837397384129680  0.4144125456005053
  0.3397944510082176  0.2442111216853771  0.4588975837126911
  0.0060140112608244  0.9276286000616188  0.5521506283957103
 -0.0334659034357881  0.0304133780919173  0.5232137344820732
  0.9000390196606852  0.2997205539355571  0.4024826701596359
  0.8123821691719888  0.3872539207005981  0.3573678249916487
  0.1651909211480448  0.4803566138183737  0.3930194984821648
  0.2422404132603863  0.5658376334745078  0.3823969392538961
  0.7866546286846122  0.5616097954034867  0.6382765782113201
  0.7920589922164439  0.5854550611066771  0.5878886287834291
  0.4914069095514548  0.8600278897350990  0.4938018934801113
  0.5155726751374966 -0.0153571107040009  0.4940553506937141
  0.7595861896181866  0.7340100487268768  0.3496230541021628
  0.6782359602273569  0.7357602527270817  0.3920585314641988
  0.2814825248385159  0.4373119130561362  0.5513069674043677
  0.3710430321079884  0.4167352084471167  0.5871984265344585
  0.7293593541548754  0.2652922377777145  0.4998135855117201
  0.7229828300523912  0.3307564232929980  0.5610989788192178
  0.6372867768805889 -0.0735933486459959  0.6049635822126370
  0.6793856453104138  0.8651582152533713  0.5644054226377221
  0.3313684214600340  0.9376809157451500  0.2299858731646563
  0.1217673730141102  0.7464836839409340  0.4643309825852043
  0.1725483979474473  0.6441541836750805  0.4410106900236147
  0.5800429444981601  0.5698915929749340  0.1675158808480602
  0.4129887158771222  0.8745046402929216  0.3140198887360601
  0.4522945882173527  0.5860231598543556  0.1471115056595058
  0.9408961855493159  0.0699072402223720  0.4246043547447536
  0.9870139552036901  0.9939574747983834  0.3512496697193646
  0.2490268351455264  0.7332702902126782  0.2283177792554187
  0.9055013565244264  0.3948891301697367  0.4576719428672133
  0.0882703261454056  0.1058201661003236  0.4674841595032365
  0.2681757020271614  0.8859384208858480  0.1895659205988555
  0.1631778556555705  0.8756016885839953  0.4257818970134652
  0.8561727532024690  1.0025222088205004  0.5814978401108780
  0.6660704269455805  0.9732546639495743  0.2648415747644217
  0.1941909839409973  0.3695602907499785  0.2883174635723304
  0.5037154476543795  0.2322793221771305  0.1986962398136556
 
  0.29527584E-02 -0.61362667E-02  0.45904685E-02
 -0.76171557E-02  0.32899852E-03  0.30359050E-02
  0.19421676E-02  0.24196397E-02  0.40209920E-02
 -0.63024200E-03  0.61290784E-02 -0.14282662E-01
 -0.79520710E-02  0.68964190E-02 -0.48817630E-02
 -0.70849259E-02  0.13932861E-02  0.12403399E-02
 -0.21643336E-02  0.20669024E-02 -0.20409561E-02
 -0.40569932E-02 -0.50934375E-02  0.45844145E-02
  0.18032022E-02 -0.20132408E-02  0.57295160E-02
  0.28951664E-03  0.59876766E-02  0.11690817E-02
  0.61239810E-02  0.47812853E-02  0.67786226E-03
  0.41725025E-02  0.62128203E-02  0.10177513E-01
  0.10253137E-02 -0.12097776E-03 -0.44778763E-02
 -0.12501445E-02 -0.25835234E-02  0.88134998E-02
 -0.31945428E-03  0.60670592E-02  0.48631177E-02
  0.51595442E-02  0.21628086E-02 -0.94964011E-02
  0.29895176E-02  0.17373277E-02 -0.71233704E-02
 -0.25719956E-03 -0.36801149E-02  0.34186253E-02
  0.74762312E-03 -0.11832825E-02 -0.95057410E-02
  0.32852017E-02 -0.45746750E-02 -0.45846565E-02
 -0.46259481E-03  0.25594065E-02 -0.61221252E-02
  0.18530861E-04 -0.71917487E-02 -0.50763700E-02
  0.37234587E-03 -0.40670874E-02  0.85428257E-02
 -0.66950073E-02 -0.42435675E-03 -0.20901319E-02
  0.37704935E-03 -0.10034782E-02  0.75558985E-02
  0.15690801E-02  0.10892175E-02 -0.92719800E-02
 -0.76990659E-02 -0.24387294E-02 -0.50205169E-02
 -0.42438481E-03  0.79136199E-02  0.32604401E-02
  0.23481732E-02 -0.35095240E-03  0.53210774E-02
 -0.21851159E-02  0.97453892E-03  0.88199296E-02
  0.38548133E-02  0.14727371E-02 -0.70918062E-02
  0.27115123E-02  0.36440362E-02 -0.24943308E-02
 -0.56726702E-02 -0.25260391E-02  0.82931628E-03
 -0.21071707E-03  0.48225643E-02  0.33834925E-02
 -0.54296820E-02  0.49873081E-03  0.16029620E-02
  0.62295511E-02  0.17115359E-02 -0.91483136E-02
 -0.24751164E-02  0.29950149E-02  0.54538892E-02
  0.27778198E-02 -0.30381499E-02  0.31744634E-02
 -0.67982703E-02 -0.16933856E-02  0.52464909E-02
 -0.10661792E-02  0.85305876E-02  0.27617778E-02
  0.14438013E-04 -0.32571801E-02 -0.58168422E-02
  0.18731535E-02 -0.34329788E-02 -0.19561842E-02
 -0.48795598E-02  0.70258766E-02  0.90804763E-02
 -0.15129172E-03  0.28348659E-02  0.74584850E-03
 -0.31406581E-03  0.65222215E-02  0.32027104E-02
 -0.38155547E-02  0.42169932E-02 -0.59458038E-02
 -0.19922005E-02 -0.49228403E-03 -0.77194386E-02
 -0.12160219E-02  0.18170911E-02 -0.28424827E-02
 -0.18223163E-02 -0.57561366E-02 -0.22110212E-02
  0.64169502E-02 -0.38875397E-03  0.80262693E-02
 -0.14886987E-02 -0.23994036E-02  0.28592460E-02
 -0.60069553E-02  0.93167167E-03  0.23879549E-02
  0.61847330E-02  0.11761340E-01  0.18634118E-02
 -0.66864252E-04 -0.23462414E-02 -0.88779102E-03
 -0.40823304E-02  0.38018374E-02 -0.31664980E-03
 -0.14560066E-02  0.47588357E-02  0.14022497E-02
 -0.29144943E-02 -0.55598766E-03  0.13495657E-02
 -0.27520405E-02 -0.21562879E-02 -0.62976268E-03
  0.56303676E-02 -0.71966198E-02  0.26999935E-02
  0.86677707E-02  0.23932731E-02  0.13752680E-02
  0.50142443E-02  0.98287145E-02  0.22844943E-02
 -0.58039423E-02  0.27681282E-02  0.42291677E-02
 -0.23412747E-02  0.22304462E-02  0.36441232E-02
  0.43185735E-02 -0.12483452E-02  0.15591458E-02
  0.33127425E-02  0.19242005E-02  0.79095781E-03
 -0.70567346E-06  0.39069006E-02  0.97625631E-02
 -0.13843490E-02 -0.38149254E-02  0.20791006E-02
  0.19911528E-02 -0.27820768E-02 -0.11654463E-01
  0.72401225E-02  0.28756748E-02 -0.65806347E-03
  0.56166370E-04 -0.87581093E-03  0.19160862E-02
  0.27861916E-02  0.75926693E-03  0.10042383E-02
 -0.37214818E-03 -0.85793685E-02  0.44598868E-02
  0.14828130E-02 -0.15996595E-02 -0.26483298E-03
 -0.30952495E-02  0.10605809E-02  0.22033455E-03
  0.62808203E-02 -0.11484100E-02  0.48998434E-03
 -0.16875612E-02  0.47940439E-03  0.63571074E-03
  0.78294428E-03  0.20859626E-02 -0.43873341E-02
  0.61200480E-02  0.44967414E-02 -0.81455283E-02
 -0.24213542E-02 -0.24964181E-02  0.19728751E-02
 -0.34027764E-02 -0.52716632E-03 -0.27695138E-02
 -0.13811691E-02  0.24812088E-03 -0.62557968E-02
  0.47508035E-02 -0.11738961E-02  0.22145418E-02
  0.15000414E-02 -0.33305088E-02  0.46824015E-02
 -0.81701350E-02 -0.16573097E-02 -0.89301027E-02
 -0.23880877E-02 -0.47650883E-03 -0.55579724E-03
  0.30945958E-02 -0.29585181E-02 -0.32907597E-02
 -0.26202878E-02 -0.16232812E-02  0.45371779E-02
  0.86399049E-03 -0.46064039E-03 -0.42840694E-02
 -0.14302927E-02  0.30655599E-02  0.12877218E-02
  0.47558014E-02 -0.36845499E-02  0.27399876E-02
 -0.21823926E-02  0.16444231E-02 -0.56441780E-02
  0.39452219E-02 -0.37452945E-02  0.77600558E-02
 -0.29150565E-02 -0.68788846E-02  0.33482258E-02
  0.87474399E-02  0.20014544E-02  0.23208797E-02
  0.57373707E-02  0.15275629E-02  0.40673620E-02
 -0.41180819E-02 -0.25539052E-02 -0.21087069E-02
  0.29841102E-02 -0.11931077E-02 -0.10180178E-02
 -0.33403294E-02 -0.12505465E-02  0.37484841E-02
  0.78931579E-02 -0.11641119E-02  0.43704641E-04
  0.43152452E-02 -0.54707717E-02 -0.71749903E-03
 -0.90884899E-03 -0.60177967E-03  0.36853107E-02
  0.39298338E-02  0.48827895E-02  0.66951923E-02
  0.43756235E-02 -0.30702980E-02 -0.38555092E-02
  0.43726861E-03  0.39061022E-04  0.84209300E-03
 -0.16669222E-02  0.66249746E-02 -0.86191700E-02
  0.76429157E-03 -0.52475721E-02 -0.55549354E-02
  0.24344548E-02 -0.46273951E-02  0.79147798E-03
  0.92589672E-03  0.70822556E-02  0.26931949E-02
  0.39863471E-02 -0.39453200E-02  0.57646697E-02
 -0.73038185E-02  0.24518112E-02  0.46244902E-02
 -0.45579258E-02  0.52171058E-03 -0.47314023E-02
 -0.89788247E-02  0.48710972E-02  0.77014067E-02
  0.43520915E-02  0.51186524E-02 -0.43098127E-02
  0.27245266E-02  0.67196269E-02  0.52233278E-02
 -0.30766814E-02 -0.31955296E-02 -0.44535752E-02
  0.11280568E-01  0.55501141E-02 -0.35672589E-02
  0.26369402E-03 -0.54937703E-02  0.20984201E-02
 -0.45474408E-02  0.42274707E-02  0.25778259E-02
  0.27519701E-02  0.25777683E-02  0.71430137E-03
  0.13161449E-02 -0.91302813E-03  0.21933035E-02
  0.15205370E-02 -0.87400671E-03  0.19064963E-02
 -0.13406720E-02 -0.61210434E-02 -0.49925139E-02
 -0.25138914E-02 -0.20154414E-02 -0.60350522E-02
 -0.14431893E-02  0.55077930E-02 -0.10725215E-02
  0.14951862E-02  0.18009241E-02  0.35447300E-02
  0.42617635E-02  0.55682954E-03 -0.57021802E-02
 -0.27352071E-02  0.21329990E-02 -0.13875531E-02
  0.16939893E-02 -0.49497408E-02 -0.43259834E-02
 -0.27861073E-02 -0.79053413E-02 -0.11381496E-02
 -0.27526600E-02 -0.27277327E-02  0.39251315E-02
 -0.30520579E-02 -0.55668543E-02  0.12478363E-02
  0.88482664E-03 -0.20294643E-02  0.21005949E-02
 -0.12003555E-02  0.40703908E-02 -0.55084070E-03
 -0.90700732E-03 -0.21971646E-02 -0.18335471E-02
 -0.33673196E-02 -0.30825163E-02  0.43196854E-02
  0.26798027E-02 -0.39974542E-02  0.31525746E-03
 -0.71740409E-02  0.42204190E-03  0.82567621E-02
 -0.62631128E-02 -0.91475777E-02 -0.98018330E-03
  0.10012530E-02  0.23123116E-02  0.15963209E-02
 -0.46359281E-03  0.10863709E-02  0.37865758E-03
  0.29037344E-02 -0.25925956E-02  0.97121173E-03
  0.15440128E-01  0.26676370E-02  0.65924076E-02
 -0.18859990E-01 -0.15823947E-01  0.15188390E-01
  0.17497033E-01  0.49146184E-02 -0.10268288E-01
  0.20876166E-02  0.12363769E-01  0.15066917E-01
 -0.27476408E-03  0.42001851E-01 -0.13429936E-01
 -0.19814107E-01 -0.69215570E-02  0.10055916E-01
 -0.43997256E-02 -0.99988900E-02 -0.76337122E-02
  0.66947440E-02  0.75210552E-02 -0.15880998E-01
  0.66954115E-02 -0.34563720E-02 -0.83390237E-02
 -0.10304750E-01 -0.11351681E-01 -0.23811714E-01
 -0.11279218E-01 -0.38195001E-02 -0.10863847E-01
 -0.90430025E-02 -0.10018657E-01  0.10408705E-01
  0.28388253E-01  0.10945329E-01  0.39177528E-01
 -0.11674915E-01  0.15292726E-01 -0.13644339E-02
  0.10584614E-01  0.19040897E-02 -0.36048269E-02
 -0.21356490E-01 -0.87074133E-02  0.17901891E-01
  0.83239005E-02 -0.25568402E-02  0.17715772E-02
  0.37267268E-03 -0.22590257E-01  0.16784148E-01
 -0.38192234E-02  0.22185470E-01 -0.17147092E-01
 -0.11101581E-01  0.14112127E-01 -0.17369815E-01
 -0.18811807E-01 -0.13618948E-01  0.14018265E-01
  0.14292757E-03 -0.90867790E-02 -0.71838343E-02
  0.91891110E-02 -0.18416232E-01 -0.14695646E-01
 -0.57363187E-02  0.20408107E-01  0.31876111E-02
 -0.25375345E-01  0.10109262E-01 -0.80687339E-02
  0.39597262E-02 -0.72766756E-02 -0.23290807E-01
  0.15289672E-01  0.19045548E-02  0.41708461E-02
 -0.11782967E-01 -0.22964968E-02 -0.20846358E-02
 -0.11060897E-01 -0.91350397E-02  0.27663056E-03
 -0.19348807E-01  0.94185184E-02 -0.30288612E-02
 -0.18832972E-02 -0.32490494E-01 -0.53805416E-02
  0.75254162E-02  0.17999493E-02 -0.33774247E-02
 -0.18471176E-01  0.70880795E-02  0.17126886E-01
 -0.13745352E-01  0.60053861E-02  0.59417672E-02
 -0.77231732E-02  0.27900175E-01 -0.12899343E-02
 -0.27207371E-01  0.53061640E-02  0.12375416E-01
 -0.73731858E-02 -0.22238920E-01  0.52812136E-02
  0.17000582E-01 -0.37464885E-02  0.13470485E-01
  0.12189825E-01 -0.24424034E-01  0.16618142E-01
 -0.24758284E-01  0.43908927E-02 -0.70015838E-02
  0.27665434E-01 -0.99240506E-02  0.25791869E-01
 -0.14950673E-01  0.54696833E-02 -0.18253896E-01
  0.20183881E-01 -0.13719012E-02 -0.10142093E-01
 -0.10220115E-01 -0.29829407E-01  0.74567532E-02
  0.27044273E-01 -0.11575609E-02 -0.16004818E-01
 -0.12466573E-01  0.12644913E-01 -0.15977133E-01
  0.28527279E-02  0.35414123E-03 -0.85542357E-02
 -0.44830749E-02 -0.55844551E-03  0.18830999E-01
 -0.11121101E-01  0.27223988E-01 -0.14827575E-01
 -0.38495713E-01 -0.21772342E-01 -0.19429733E-01
 -0.39702175E-01 -0.90427603E-02 -0.98934429E-02
  0.19005530E-01  0.25851312E-01  0.94641631E-02
 -0.34796885E-02 -0.48295138E-02 -0.22851529E-02
  0.11005607E-02 -0.20090701E-01 -0.25926015E-01
  0.80973290E-02 -0.33567738E-02  0.99100994E-02
  0.16851542E-01 -0.18900382E-01  0.11356247E-01
  0.26791325E-01 -0.13829082E-03 -0.21512778E-01
  0.14321667E-02 -0.15107514E-01  0.12581289E-01
  0.10517077E-01 -0.22523459E-01 -0.52111048E-02
  0.25595321E-01 -0.13041336E-01 -0.15728381E-01
  0.12596162E-01  0.49064889E-02 -0.15396724E-01
 -0.14065300E-01 -0.96726785E-03  0.21420372E-01
 -0.18721530E-02 -0.24759363E-02  0.68314001E-02
 -0.14508793E-01  0.10256727E-01  0.69086753E-02
  0.84332979E-02 -0.19110157E-02 -0.24078143E-01
  0.21826478E-01 -0.23939558E-01 -0.54516093E-02
 -0.13775944E-01  0.44954715E-02 -0.26166734E-01
 -0.89826126E-02  0.53250882E-02  0.92383677E-02
  0.66399171E-03 -0.12429893E-01 -0.23413375E-02
 -0.10206524E-01 -0.24192239E-02  0.18506922E-01
 -0.15181689E-02 -0.86973668E-03 -0.84236266E-02
 -0.26691671E-01 -0.38198757E-02  0.33665833E-02
  0.84518453E-02  0.65498007E-02 -0.20694774E-01
 -0.19538229E-01 -0.30502851E-01  0.43993803E-02
 -0.28237279E-02  0.11976570E-01 -0.17801910E-01
  0.10408858E-01  0.57349480E-02  0.15761574E-01
 -0.35601204E-02 -0.22030464E-02 -0.20397854E-01
  0.88998800E-02 -0.16468770E-01 -0.73136427E-02
 -0.32697532E-02  0.18994322E-02  0.10211087E-01
 -0.17621482E-01 -0.83201987E-02  0.15113640E-01
  0.37913175E-02  0.90883701E-02  0.28647274E-01
 -0.66870235E-04 -0.14319070E-04  0.56404344E-03
 -0.23243495E-01  0.51573935E-02  0.12534713E-01
 -0.10575270E-01 -0.19595105E-01  0.80611416E-02
 -0.85670087E-02 -0.47208623E-02 -0.14860396E-01
  0.17875823E-02  0.64760153E-02  0.12743554E-02
 -0.65929334E-02 -0.27865093E-01  0.62171190E-02
 -0.15932722E-01  0.13686807E-01 -0.12818201E-01
  0.49737762E-02  0.20634917E-01 -0.11032988E-01
  0.32939497E-01 -0.82110234E-03 -0.68628872E-02
 -0.89166494E-02  0.57724477E-02  0.38332148E-01
 -0.21695853E-01  0.87370368E-03 -0.12657510E-01
  0.47457374E-02  0.30450265E-01 -0.63709961E-02
 -0.14873054E-01 -0.76450305E-02  0.14524418E-01
  0.19737353E-02  0.21383308E-03  0.16219416E-01
  0.12100957E-01  0.37130753E-01 -0.64513418E-02
 -0.12108947E-01  0.17723864E-01 -0.22728215E-01
 -0.76637308E-02  0.10470344E-01 -0.11333914E-02
  0.12547895E-01 -0.17826536E-01  0.90144395E-02
  0.16987516E-01  0.25955793E-01 -0.11692265E-01
  0.49261036E-02 -0.28108275E-01  0.15401347E-01
  0.83530185E-02  0.13421497E-01 -0.97633374E-02
 -0.47729551E-03  0.12666430E-01  0.96658863E-02
 -0.36740645E-02 -0.12679729E-01 -0.55194723E-02
  0.11692222E-01 -0.27196478E-01  0.15559864E-01
  0.10636966E-01 -0.27475152E-02 -0.30824299E-01
  0.22362539E-01 -0.15399840E-01 -0.17112145E-01
 -0.11417992E-01  0.30709120E-02  0.13071562E-01
  0.23211599E-01 -0.22544758E-01  0.69242062E-02
 -0.72202915E-02  0.16144366E-01 -0.40982300E-02
 -0.15003293E-02  0.49181206E-02 -0.22770320E-01
  0.81964435E-03  0.90594223E-02 -0.36518475E-02
  0.66144757E-02 -0.29226923E-01 -0.20403038E-01
 -0.17321708E-02  0.41398195E-02 -0.22170540E-01
 -0.41535101E-02 -0.73943967E-02 -0.13357987E-01
  0.19187770E-01 -0.34307541E-02  0.17006572E-01
 -0.25802055E-02 -0.13354269E-01 -0.24005120E-01
  0.26198772E-01 -0.15265209E-01 -0.34740068E-02
  0.26696280E-01  0.12583767E-01  0.41747303E-02
 -0.18241066E-01  0.57689242E-02  0.84783209E-02
 -0.58910899E-02  0.35986077E-02 -0.24977534E-01
  0.27192477E-02  0.14283703E-01 -0.27152994E-02
 -0.52902146E-02  0.11908280E-01  0.17365519E-01
  0.77409436E-02 -0.11087138E-01  0.70164384E-03
 -0.14690159E-01 -0.17666191E-01  0.32782506E-02
  0.25132430E-03 -0.22662884E-01 -0.28990598E-01
 -0.15115176E-01  0.50613925E-02 -0.97028153E-02
  0.18886377E-01  0.24842304E-01 -0.19256576E-02
 -0.97871500E-02 -0.16803062E-02  0.10258102E-01
  0.95039658E-02  0.35950202E-01  0.95794404E-02
 -0.17502803E-02  0.86232322E-02  0.63880611E-02
 -0.11609907E-01  0.10351087E-01 -0.21907219E-02
 -0.31181956E-02  0.69972121E-02 -0.78254486E-02
  0.12027220E-01 -0.36024289E-01  0.96156402E-02
  0.11741343E-01 -0.57612870E-02  0.89291886E-02
  0.25123938E-01  0.23806372E-02  0.68288859E-02
 -0.24704970E-02  0.42409401E-02 -0.10274241E-01
  0.16384454E-01 -0.20342917E-02 -0.24468786E-01
  0.18550801E-01  0.34551905E-02 -0.24461660E-01
  0.82227448E-03  0.76597447E-02 -0.20579834E-01
  0.92605868E-02  0.46776689E-02 -0.24134016E-01
  0.14765094E-03  0.48256756E-02 -0.15583741E-01
 -0.15711704E-01 -0.21078573E-01  0.12363803E-01
 -0.61730802E-02 -0.20482781E-01 -0.18109804E-01
  0.57682749E-02  0.38864350E-02 -0.15493573E-01
  0.15025601E-01  0.48723798E-02 -0.94160927E-02
 -0.22413476E-03  0.30271245E-01 -0.23576828E-01
  0.11902673E-02 -0.96494724E-02 -0.75464511E-02
 -0.20348476E-01  0.18609283E-02 -0.93216827E-02
 -0.58944255E-02  0.11168615E-02  0.62912233E-02
 -0.76993433E-02  0.11623431E-01 -0.31366621E-01
  0.74045357E-02 -0.19436850E-01 -0.18576714E-01
  0.14558315E-01 -0.23128928E-03 -0.42571970E-02
 -0.23835928E-02 -0.38911516E-02  0.52722473E-02
 -0.80480145E-02  0.73106256E-02 -0.31055698E-02
 -0.45766280E-02  0.36412852E-02  0.64396234E-02
 -0.11602036E-01 -0.12507370E-01 -0.12061144E-01
 -0.35850168E-02 -0.87728038E-02  0.68883375E-02
 -0.11418607E-01 -0.22748738E-01  0.11950176E-01
  0.12956629E-02  0.21053524E-01 -0.21618927E-01
  0.69341330E-03 -0.18562510E-01  0.63235775E-02
 -0.79884332E-02  0.93638691E-02  0.21656684E-01
 -0.17678035E-01  0.27371271E-01 -0.82220283E-02
  0.24559156E-02 -0.78821893E-02  0.15465139E-01
  0.57653360E-02 -0.29740071E-02 -0.16208502E-01
 -0.32055822E-01  0.40760724E-02  0.96183959E-02
 -0.10787078E-01 -0.13339874E-01  0.17696121E-02
  0.71470846E-02  0.11383942E-01  0.71084761E-02
 -0.10336094E-01 -0.14833053E-01  0.46315430E-02
  0.39048753E-02  0.28749447E-01  0.20374189E-01
 -0.16776040E-02 -0.44323759E-03  0.37325815E-02
 -0.29415964E-01  0.33291252E-02 -0.29090416E-01
  0.37081397E-01 -0.43391180E-02  0.33440083E-04
  0.20522249E-01  0.74247085E-02 -0.25601676E-01
 -0.15942407E-02  0.32057704E-02 -0.36272751E-02
 
           1
   1.00000000000000     
  0.46606772E+00  0.36763740E-02  0.46354130E-02  0.46191183E+00
  0.83567742E+00  0.30834026E+00  0.66807694E-01
  0.93330326E+00  0.47039782E+00  0.67845948E-01
  0.83407349E+00  0.41906308E+00  0.64196120E-01
  0.93765640E+00  0.25155801E+00  0.69342598E-01
  0.36701143E-01  0.30328598E+00  0.77353366E-01
  0.13390848E+00  0.47617958E+00  0.82792254E-01
  0.35991929E-01  0.41593066E+00  0.76276800E-01
  0.13713305E+00  0.24991696E+00  0.72864113E-01
  0.23557783E+00  0.31056676E+00  0.70384669E-01
  0.34068214E+00  0.46396007E+00  0.88572526E-01
  0.23470632E+00  0.41960057E+00  0.81209549E-01
  0.32975492E+00  0.25789536E+00  0.56083521E-01
  0.43215608E+00  0.31092724E+00  0.54888531E-01
  0.53196038E+00  0.47413422E+00  0.60845947E-01
  0.43319776E+00  0.41830629E+00  0.66632695E-01
  0.53756795E+00  0.25979166E+00  0.56791049E-01
  0.63779167E+00  0.30959807E+00  0.59980645E-01
  0.73219864E+00  0.47902640E+00  0.62074186E-01
  0.63453840E+00  0.42213061E+00  0.62258095E-01
  0.73648830E+00  0.25188734E+00  0.62826846E-01
  0.82618499E+00  0.63789954E+00  0.60806543E-01
  0.92449792E+00  0.80734486E+00  0.54090647E-01
  0.82503201E+00  0.74911334E+00  0.56314876E-01
  0.93113547E+00  0.58356733E+00  0.63597448E-01
  0.29001132E-01  0.64122755E+00  0.61970445E-01
  0.12375495E+00  0.80777547E+00  0.47801415E-01
  0.23398524E-01  0.75353447E+00  0.54152749E-01
  0.12628307E+00  0.59001030E+00  0.75175084E-01
  0.51322592E+00  0.82460215E+00  0.44722295E-01
  0.52701370E+00  0.58264802E+00  0.62332642E-01
  0.61961079E+00  0.64222906E+00  0.57458487E-01
  0.71740788E+00  0.80653703E+00  0.50529779E-01
  0.60882802E+00  0.75804302E+00  0.48785862E-01
  0.72542868E+00  0.58827322E+00  0.58175682E-01
  0.83232916E+00  0.97536874E+00  0.48318043E-01
  0.93552834E+00  0.14197964E+00  0.58126118E-01
  0.83493714E+00  0.86829918E-01  0.55249222E-01
  0.93065426E+00  0.91822555E+00  0.51293907E-01
  0.32347306E-01  0.97229419E+00  0.52233692E-01
  0.13573742E+00  0.13983265E+00  0.62717659E-01
  0.33470755E-01  0.85248627E-01  0.54864208E-01
  0.13189917E+00  0.91569000E+00  0.51714482E-01
  0.23940165E+00  0.96648134E+00  0.49956541E-01
  0.33275547E+00  0.14715576E+00  0.53422514E-01
  0.23513180E+00  0.82142365E-01  0.56075444E-01
  0.34858821E+00  0.92411186E+00  0.45564216E-01
  0.43912599E+00  0.98970833E+00  0.46927085E-01
  0.53953708E+00  0.15159463E+00  0.50768520E-01
  0.43507074E+00  0.97709852E-01  0.48079669E-01
  0.53508859E+00  0.93231400E+00  0.48528319E-01
  0.63738652E+00  0.97865405E+00  0.48588116E-01
  0.73684537E+00  0.14203691E+00  0.61098734E-01
  0.63739667E+00  0.92885999E-01  0.53760337E-01
  0.73146159E+00  0.91682253E+00  0.47725784E-01
  0.53407383E+00  0.23108453E+00  0.24891002E+00
  0.47513889E+00  0.31361018E+00  0.27957416E+00
  0.54348692E+00  0.34826569E+00  0.32284742E+00
  0.46737591E+00  0.41329843E+00  0.35342085E+00
  0.55158230E+00  0.33368915E+00  0.18006036E+00
  0.55857091E+00  0.13837803E+00  0.17783025E+00
  0.37910795E+00  0.22962967E+00  0.19119558E+00
  0.52740196E+00  0.46711403E+00  0.39229360E+00
  0.45535220E+00  0.52710428E+00  0.42561007E+00
  0.50262324E+00  0.54916179E+00  0.47227046E+00
  0.58265000E+00  0.63590631E+00  0.47911216E+00
  0.39381203E+00  0.82214222E+00  0.44260825E-01
  0.21547506E+00  0.63654416E+00  0.80167262E-01
  0.53412045E+00  0.80746143E+00  0.14942164E+00
  0.60946677E+00  0.11894362E+00  0.61222178E+00
  0.86378053E+00  0.45054654E+00  0.47594143E+00
  0.70714322E+00  0.51270685E+00  0.18571189E+00
  0.19406338E+00  0.55464095E+00  0.54245199E+00
  0.76726979E+00  0.86313177E+00  0.51481053E+00
  0.27627201E+00  0.86953868E+00  0.63723488E+00
  0.83558502E+00  0.51696501E+00  0.34415895E+00
  0.22091299E+00  0.64756457E-01  0.61501082E+00
  0.88993031E+00  0.64817822E+00  0.44872116E+00
  0.19461074E+00  0.50060399E+00  0.18779684E+00
  0.77913151E+00  0.76945582E+00  0.28810312E+00
  0.80488012E+00  0.80723922E+00  0.65854847E+00
  0.68739986E+00  0.88891982E+00  0.21202150E+00
  0.41870639E-01  0.91171267E+00  0.22747340E+00
  0.25431264E+00  0.98553981E+00  0.53253703E+00
  0.17801523E-01  0.73582930E-01  0.29464893E+00
  0.70924005E+00  0.57627515E+00  0.26952127E+00
  0.16537658E+00  0.34072698E+00  0.38821377E+00
  0.82482560E+00  0.66820094E+00  0.54150671E+00
  0.95127000E+00  0.10437704E+00  0.45292599E+00
  0.10333056E-01  0.42808422E+00  0.54663978E+00
  0.47280888E+00  0.53075391E+00  0.59304644E+00
  0.50085194E+00  0.65090790E+00  0.26396969E+00
  0.10111011E-01  0.79519482E+00  0.29510961E+00
  0.45282041E+00  0.75304690E+00  0.59824708E+00
  0.47411682E-01  0.54828938E+00  0.33012450E+00
  0.91136117E+00  0.23326066E+00  0.17412970E+00
  0.35280478E+00  0.79868107E+00  0.51169398E+00
  0.95599169E+00  0.97606484E+00  0.38161898E+00
  0.93511723E+00  0.50611284E+00  0.16100130E+00
  0.22084322E+00  0.68367392E+00  0.24925068E+00
  0.34943463E+00  0.65546484E+00  0.32652138E+00
  0.39861047E+00  0.86944112E+00  0.37275785E+00
  0.88879976E+00  0.70160199E+00  0.17659535E+00
  0.26590495E+00  0.77145152E+00  0.14813736E+00
  0.23224130E+00  0.91747151E+00  0.42879136E+00
  0.43523185E+00  0.28469647E+00  0.50870206E+00
  0.19299990E+00  0.19943442E+00  0.31537456E+00
  0.68441246E+00  0.15899017E+00  0.40518162E+00
  0.95706796E+00  0.30717999E+00  0.42592407E+00
  0.76877630E+00  0.15360800E+00  0.48737692E+00
  0.47389638E+00  0.14417189E+00  0.37775534E+00
  0.83438848E+00  0.16272195E-01  0.61304908E+00
  0.42066652E+00  0.89642489E+00  0.27999921E+00
  0.89749484E+00  0.23788725E+00  0.27011686E+00
  0.63106093E+00  0.75994579E-02  0.29099724E+00
  0.92835566E+00  0.32933939E+00  0.60883588E+00
  0.86372642E+00  0.12857601E-01  0.15551310E+00
  0.96686955E-01  0.26711663E+00  0.23107066E+00
  0.82368941E-01  0.83676716E+00  0.56769586E+00
  0.60555672E+00  0.83394340E+00  0.40187281E+00
  0.73032518E+00  0.31366606E+00  0.59528705E+00
  0.16471412E+00  0.89532309E-01  0.47353883E+00
  0.73355861E+00  0.96654040E+00  0.36856045E+00
  0.76619457E-02  0.84481186E+00  0.44553408E+00
  0.96586577E+00  0.70735855E+00  0.60801755E+00
  0.45984618E+00  0.79567560E-01  0.51641299E+00
  0.99442247E+00  0.15690350E+00  0.64101988E+00
  0.30164488E+00  0.20573382E+00  0.43370081E+00
  0.93818962E+00  0.96950836E+00  0.53749913E+00
  0.80997169E+00  0.30796834E+00  0.36286968E+00
  0.17286071E+00  0.55613621E+00  0.39725862E+00
  0.75407528E+00  0.54177196E+00  0.60949664E+00
  0.54296532E+00  0.91127289E+00  0.48468032E+00
  0.74506864E+00  0.69673611E+00  0.37807460E+00
  0.31891046E+00  0.37820721E+00  0.56671034E+00
  0.69928458E+00  0.33626158E+00  0.51112844E+00
  0.64030727E+00  0.85437748E+00  0.59287677E+00
  0.27571967E+00  0.95254888E+00  0.20657820E+00
  0.19295212E+00  0.70507466E+00  0.46062045E+00
  0.50675793E+00  0.60970764E+00  0.17138282E+00
  0.34988600E+00  0.52524224E+00  0.12148844E+00
  0.21660173E+00  0.43266231E+00  0.27326071E+00
  0.19752143E+00  0.76656297E+00  0.43257443E-01
  0.44695103E+00  0.62081528E+00  0.57624749E-01
  0.52460046E+00  0.15109459E+00  0.25943114E+00
  0.62268349E+00  0.24801959E+00  0.24778662E+00
  0.40005020E+00  0.27723455E+00  0.29180133E+00
  0.45750279E+00  0.38751550E+00  0.26189497E+00
  0.61305126E+00  0.39294202E+00  0.31107473E+00
  0.57076795E+00  0.27322760E+00  0.33811374E+00
  0.40852181E+00  0.35706837E+00  0.36667944E+00
  0.42907457E+00  0.47581660E+00  0.33283373E+00
  0.63550643E+00  0.33176694E+00  0.18994696E+00
  0.55489692E+00  0.32349205E+00  0.14387598E+00
  0.50780295E+00  0.40272850E+00  0.19257431E+00
  0.50587644E+00  0.66276589E-01  0.18119753E+00
  0.57089095E+00  0.15079268E+00  0.14266193E+00
  0.63787488E+00  0.11923264E+00  0.19266931E+00
  0.33438215E+00  0.27809394E+00  0.21406127E+00
  0.36295274E+00  0.25718122E+00  0.15671877E+00
  0.35556925E+00  0.14974297E+00  0.19661954E+00
  0.57293914E+00  0.40824258E+00  0.41244634E+00
  0.59195572E+00  0.52187979E+00  0.38021815E+00
  0.42938971E+00  0.60138917E+00  0.40912851E+00
  0.37721456E+00  0.48490437E+00  0.43031760E+00
  0.42974461E+00  0.56393498E+00  0.49346479E+00
  0.54207321E+00  0.47794380E+00  0.48545430E+00
  0.65801630E+00  0.62653991E+00  0.45925404E+00
  0.55545338E+00  0.71553802E+00  0.46697539E+00
  0.60583917E+00  0.63688484E+00  0.51401342E+00
  0.45483125E+00  0.82356668E+00  0.14866999E+00
  0.54451532E+00  0.73061921E+00  0.15305250E+00
  0.63150066E+00  0.18895838E+00  0.60747101E+00
  0.54854824E+00  0.11358233E+00  0.59249986E+00
  0.87768006E+00  0.51583216E+00  0.46013926E+00
  0.73834517E+00  0.39335267E+00  0.49629732E+00
  0.71989218E+00  0.53229893E+00  0.21660574E+00
  0.77223882E+00  0.50439609E+00  0.16777158E+00
  0.21487750E+00  0.59945046E+00  0.56735665E+00
  0.19840540E+00  0.60225072E+00  0.51711479E+00
  0.70777815E+00  0.88636207E+00  0.49639330E+00
  0.82811486E+00  0.91033854E+00  0.51564048E+00
  0.21883806E+00  0.82963085E+00  0.62120986E+00
  0.34300775E+00  0.83762990E+00  0.62540971E+00
  0.90595682E+00  0.54369284E+00  0.33520771E+00
  0.80126212E+00  0.56190157E+00  0.36886878E+00
  0.24576746E+00  0.99598859E+00  0.62841530E+00
  0.27921293E+00  0.11633910E+00  0.61978764E+00
  0.82571872E+00  0.68391897E+00  0.43543758E+00
  0.95035393E+00  0.69911833E+00  0.44577171E+00
  0.13013077E+00  0.51393420E+00  0.17042467E+00
  0.25146474E+00  0.49640071E+00  0.16455330E+00
  0.75237369E+00  0.69820915E+00  0.27895789E+00
  0.73972956E+00  0.82133307E+00  0.26878810E+00
  0.82590476E+00  0.88000155E+00  0.65390404E+00
  0.74435083E+00  0.80030343E+00  0.63802234E+00
  0.63109272E+00  0.85259169E+00  0.19411623E+00
  0.74637621E+00  0.90867665E+00  0.19120619E+00
  0.37917077E-01  0.85812691E+00  0.25113048E+00
  0.11943240E+00  0.92697079E+00  0.22385613E+00
  0.20786958E+00  0.31790686E-01  0.51478423E+00
  0.24768546E+00  0.99770785E+00  0.56490331E+00
  0.16460980E-01  0.11744273E-01  0.27170445E+00
  0.97025887E+00  0.13112779E+00  0.28574023E+00
  0.63266838E+00  0.59751118E+00  0.27209113E+00
  0.73852682E+00  0.55627169E+00  0.29912446E+00
  0.20994689E+00  0.29984574E+00  0.40990103E+00
  0.18447262E+00  0.25395623E+00  0.33994890E+00
  0.84882538E+00  0.63806763E+00  0.51343043E+00
  0.79875041E+00  0.73711897E+00  0.53505152E+00
  0.96752871E+00  0.23137594E+00  0.43504813E+00
  0.57375147E-01  0.48801793E+00  0.54939399E+00
  0.96228666E+00  0.43571104E+00  0.51954557E+00
  0.54226926E+00  0.51401797E+00  0.60808689E+00
  0.46063357E+00  0.60916190E+00  0.59501365E+00
  0.45658881E+00  0.63694194E+00  0.23640119E+00
  0.44486518E+00  0.66322627E+00  0.28876617E+00
  0.92730678E+00  0.79550212E+00  0.29642927E+00
  0.24542184E-01  0.72669031E+00  0.30768632E+00
  0.43521661E+00  0.76398986E+00  0.56605873E+00
  0.52055535E+00  0.80288766E+00  0.59704354E+00
  0.98623654E-01  0.51207224E+00  0.31110030E+00
  0.76123581E-01  0.57378126E+00  0.35811808E+00
  0.93686656E+00  0.28235927E+00  0.15136198E+00
  0.88249568E+00  0.17328508E+00  0.15835358E+00
  0.31846941E+00  0.87124771E+00  0.51965943E+00
  0.30749078E+00  0.78724946E+00  0.48423718E+00
  0.88220942E+00  0.95964528E+00  0.37609177E+00
  0.92332430E+00  0.58370144E+00  0.16463114E+00
  0.97412298E+00  0.49397492E+00  0.19007721E+00
  0.20138044E+00  0.61579678E+00  0.23454126E+00
  0.29606024E+00  0.65442045E+00  0.30129086E+00
  0.34728127E+00  0.73018480E+00  0.33377635E+00
  0.34310555E+00  0.89139648E+00  0.39510298E+00
  0.46881202E+00  0.86301604E+00  0.38721307E+00
  0.88823909E+00  0.73674978E+00  0.20578084E+00
  0.81437398E+00  0.68643065E+00  0.16708013E+00
  0.20112747E+00  0.80619576E+00  0.13520535E+00
  0.27570283E+00  0.71160608E+00  0.12923152E+00
  0.21195146E+00  0.97022434E+00  0.45184923E+00
  0.48165735E+00  0.34131234E+00  0.50470752E+00
  0.37816634E+00  0.31388354E+00  0.52781192E+00
  0.13879897E+00  0.22720245E+00  0.25661487E+00
  0.13908113E+00  0.14213069E+00  0.31522660E+00
  0.71689272E+00  0.22657199E+00  0.39346631E+00
  0.70241103E+00  0.15310410E+00  0.43803674E+00
  0.88463441E-01  0.31495109E+00  0.39664506E+00
  0.87873428E+00  0.11803832E+00  0.46801492E+00
  0.74108584E+00  0.10014572E+00  0.50758729E+00
  0.54991048E+00  0.14550971E+00  0.38858158E+00
  0.45211806E+00  0.72097799E-01  0.36737397E+00
  0.75893366E+00  0.45794306E-01  0.60992620E+00
  0.46741115E+00  0.83744077E+00  0.26797686E+00
  0.96584024E+00  0.27420451E+00  0.26555001E+00
  0.87444777E+00  0.23560367E+00  0.23866525E+00
  0.83364266E+00  0.27844326E+00  0.33454646E+00
  0.55546237E+00  0.98064136E+00  0.29037899E+00
  0.96285917E+00  0.25909097E+00  0.62447631E+00
  0.97643045E+00  0.35833696E+00  0.58230998E+00
  0.91535484E+00  0.99689555E+00  0.18190735E+00
  0.90037528E+00  0.97940062E+00  0.12855636E+00
  0.73242139E-01  0.21282517E+00  0.20783515E+00
  0.19278218E+00  0.43310140E+00  0.24034457E+00
  0.13930907E+00  0.82613672E+00  0.54568146E+00
  0.41176945E-01  0.77522792E+00  0.58277563E+00
  0.65617688E+00  0.88943197E+00  0.39085277E+00
  0.57596616E+00  0.85322104E+00  0.43118325E+00
  0.72240199E+00  0.38045305E+00  0.60961334E+00
  0.84817605E+00  0.31461936E+00  0.60179014E+00
  0.22441491E+00  0.13433604E+00  0.46087154E+00
  0.72603658E+00  0.42270980E-01  0.38188299E+00
  0.69782448E+00  0.97886855E+00  0.33997273E+00
  0.98958365E+00  0.88679809E+00  0.47234482E+00
  0.99307826E+00  0.89333669E+00  0.41814929E+00
  0.91171675E+00  0.68071917E+00  0.58620693E+00
  0.91964438E+00  0.74626344E+00  0.63084513E+00
  0.38480262E+00  0.60362154E-01  0.52333406E+00
  0.47244488E+00  0.15190453E+00  0.51012371E+00
  0.94152676E+00  0.99973984E-01  0.63104846E+00
  0.70259024E-01  0.13861300E+00  0.63228003E+00
  0.37105331E+00  0.18401010E+00  0.41359716E+00
  0.33986132E+00  0.24481048E+00  0.45821159E+00
  0.67670576E-02  0.92799461E+00  0.55134616E+00
  0.96654610E+00  0.30790974E-01  0.52269428E+00
  0.89876139E+00  0.29807121E+00  0.40289480E+00
  0.81188019E+00  0.38565120E+00  0.35676416E+00
  0.16565998E+00  0.48066072E+00  0.39250305E+00
  0.24346226E+00  0.56621888E+00  0.38208307E+00
  0.78663640E+00  0.56397844E+00  0.63749068E+00
  0.79215578E+00  0.58470002E+00  0.58763708E+00
  0.48975223E+00  0.86017350E+00  0.49349117E+00
  0.51509336E+00  0.98473028E+00  0.49426506E+00
  0.75896010E+00  0.73491955E+00  0.34857750E+00
  0.67883808E+00  0.73423937E+00  0.39143931E+00
  0.28266637E+00  0.43729382E+00  0.55116506E+00
  0.37084920E+00  0.41643074E+00  0.58737417E+00
  0.72870491E+00  0.26586427E+00  0.49971007E+00
  0.72261067E+00  0.33104134E+00  0.56131363E+00
  0.63634333E+00  0.92542798E+00  0.60456154E+00
  0.67909412E+00  0.86447177E+00  0.56463503E+00
  0.33043989E+00  0.93590089E+00  0.23038421E+00
  0.12187273E+00  0.74813106E+00  0.46361035E+00
  0.17260478E+00  0.64270172E+00  0.44122148E+00
  0.57939335E+00  0.57062429E+00  0.16823777E+00
  0.41155119E+00  0.87664637E+00  0.31374582E+00
  0.45249430E+00  0.58540640E+00  0.14762701E+00
  0.94136501E+00  0.69674532E-01  0.42406407E+00
  0.98440726E+00  0.99427642E+00  0.35157028E+00
  0.24814966E+00  0.73222648E+00  0.22837677E+00
  0.90608254E+00  0.39577989E+00  0.45790889E+00
  0.87429822E-01  0.10465952E+00  0.46763854E+00
  0.26849324E+00  0.88818799E+00  0.19024506E+00
  0.16304144E+00  0.87556701E+00  0.42590632E+00
  0.85378073E+00  0.27827038E-02  0.58052816E+00
  0.66908579E+00  0.97291514E+00  0.26484269E+00
  0.19585980E+00  0.37014125E+00  0.28746407E+00
  0.50358581E+00  0.23253016E+00  0.19857533E+00
  0.00000000E+00  0.00000000E+00  0.00000000E+00
  0.00000000E+00  0.00000000E+00  0.00000000E+00
  0.00000000E+00  0.00000000E+00  0.00000000E+00
  0.00000000E+00  0.00000000E+00  0.00000000E+00
  0.00000000E+00  0.00000000E+00  0.00000000E+00
  0.00000000E+00  0.00000000E+00  0.00000000E+00
  0.00000000E+00  0.00000000E+00  0.00000000E+00
  0.00000000E+00  0.00000000E+00  0.00000000E+00
  0.00000000E+00  0.00000000E+00  0.00000000E+00
  0.00000000E+00  0.00000000E+00  0.00000000E+00
  0.00000000E+00  0.00000000E+00  0.00000000E+00
  0.00000000E+00  0.00000000E+00  0.00000000E+00
  0.00000000E+00  0.00000000E+00  0.00000000E+00
  0.00000000E+00  0.00000000E+00  0.00000000E+00
  0.00000000E+00  0.00000000E+00  0.00000000E+00
  0.00000000E+00  0.00000000E+00  0.00000000E+00
  0.00000000E+00  0.00000000E+00  0.00000000E+00
  0.00000000E+00  0.00000000E+00  0.00000000E+00
  0.00000000E+00  0.00000000E+00  0.00000000E+00
  0.00000000E+00  0.00000000E+00  0.00000000E+00
  0.00000000E+00  0.00000000E+00  0.00000000E+00
  0.00000000E+00  0.00000000E+00  0.00000000E+00
  0.00000000E+00  0.00000000E+00  0.00000000E+00
  0.00000000E+00  0.00000000E+00  0.00000000E+00
  0.00000000E+00  0.00000000E+00  0.00000000E+00
  0.00000000E+00  0.00000000E+00  0.00000000E+00
  0.00000000E+00  0.00000000E+00  0.00000000E+00
  0.00000000E+00  0.00000000E+00  0.00000000E+00
  0.00000000E+00  0.00000000E+00  0.00000000E+00
  0.00000000E+00  0.00000000E+00  0.00000000E+00
  0.00000000E+00  0.00000000E+00  0.00000000E+00
  0.00000000E+00  0.00000000E+00  0.00000000E+00
  0.00000000E+00  0.00000000E+00  0.00000000E+00
  0.00000000E+00  0.00000000E+00  0.00000000E+00
  0.00000000E+00  0.00000000E+00  0.00000000E+00
  0.00000000E+00  0.00000000E+00  0.00000000E+00
  0.00000000E+00  0.00000000E+00  0.00000000E+00
  0.00000000E+00  0.00000000E+00  0.00000000E+00
  0.00000000E+00  0.00000000E+00  0.00000000E+00
  0.00000000E+00  0.00000000E+00  0.00000000E+00
  0.00000000E+00  0.00000000E+00  0.00000000E+00
  0.00000000E+00  0.00000000E+00  0.00000000E+00
  0.00000000E+00  0.00000000E+00  0.00000000E+00
  0.00000000E+00  0.00000000E+00  0.00000000E+00
  0.00000000E+00  0.00000000E+00  0.00000000E+00
  0.00000000E+00  0.00000000E+00  0.00000000E+00
  0.00000000E+00  0.00000000E+00  0.00000000E+00
  0.00000000E+00  0.00000000E+00  0.00000000E+00
  0.00000000E+00  0.00000000E+00  0.00000000E+00
  0.00000000E+00  0.00000000E+00  0.00000000E+00
  0.00000000E+00  0.00000000E+00  0.00000000E+00
  0.00000000E+00  0.00000000E+00  0.00000000E+00
  0.00000000E+00  0.00000000E+00  0.00000000E+00
  0.00000000E+00  0.00000000E+00  0.00000000E+00
  0.00000000E+00  0.00000000E+00  0.00000000E+00
  0.00000000E+00  0.00000000E+00  0.00000000E+00
  0.00000000E+00  0.00000000E+00  0.00000000E+00
  0.00000000E+00  0.00000000E+00  0.00000000E+00
  0.00000000E+00  0.00000000E+00  0.00000000E+00
  0.00000000E+00  0.00000000E+00  0.00000000E+00
  0.00000000E+00  0.00000000E+00  0.00000000E+00
  0.00000000E+00  0.00000000E+00  0.00000000E+00
  0.00000000E+00  0.00000000E+00  0.00000000E+00
  0.00000000E+00  0.00000000E+00  0.00000000E+00
  0.00000000E+00  0.00000000E+00  0.00000000E+00
  0.00000000E+00  0.00000000E+00  0.00000000E+00
  0.00000000E+00  0.00000000E+00  0.00000000E+00
  0.00000000E+00  0.00000000E+00  0.00000000E+00
  0.00000000E+00  0.00000000E+00  0.00000000E+00
  0.00000000E+00  0.00000000E+00  0.00000000E+00
  0.00000000E+00  0.00000000E+00  0.00000000E+00
  0.00000000E+00  0.00000000E+00  0.00000000E+00
  0.00000000E+00  0.00000000E+00  0.00000000E+00
  0.00000000E+00  0.00000000E+00  0.00000000E+00
  0.00000000E+00  0.00000000E+00  0.00000000E+00
  0.00000000E+00  0.00000000E+00  0.00000000E+00
  0.00000000E+00  0.00000000E+00  0.00000000E+00
  0.00000000E+00  0.00000000E+00  0.00000000E+00
  0.00000000E+00  0.00000000E+00  0.00000000E+00
  0.00000000E+00  0.00000000E+00  0.00000000E+00
  0.00000000E+00  0.00000000E+00  0.00000000E+00
  0.00000000E+00  0.00000000E+00  0.00000000E+00
  0.00000000E+00  0.00000000E+00  0.00000000E+00
  0.00000000E+00  0.00000000E+00  0.00000000E+00
  0.00000000E+00  0.00000000E+00  0.00000000E+00
  0.00000000E+00  0.00000000E+00  0.00000000E+00
  0.00000000E+00  0.00000000E+00  0.00000000E+00
  0.00000000E+00  0.00000000E+00  0.00000000E+00
  0.00000000E+00  0.00000000E+00  0.00000000E+00
  0.00000000E+00  0.00000000E+00  0.00000000E+00
  0.00000000E+00  0.00000000E+00  0.00000000E+00
  0.00000000E+00  0.00000000E+00  0.00000000E+00
  0.00000000E+00  0.00000000E+00  0.00000000E+00
  0.00000000E+00  0.00000000E+00  0.00000000E+00
  0.00000000E+00  0.00000000E+00  0.00000000E+00
  0.00000000E+00  0.00000000E+00  0.00000000E+00
  0.00000000E+00  0.00000000E+00  0.00000000E+00
  0.00000000E+00  0.00000000E+00  0.00000000E+00
  0.00000000E+00  0.00000000E+00  0.00000000E+00
  0.00000000E+00  0.00000000E+00  0.00000000E+00
  0.00000000E+00  0.00000000E+00  0.00000000E+00
  0.00000000E+00  0.00000000E+00  0.00000000E+00
  0.00000000E+00  0.00000000E+00  0.00000000E+00
  0.00000000E+00  0.00000000E+00  0.00000000E+00
  0.00000000E+00  0.00000000E+00  0.00000000E+00
  0.00000000E+00  0.00000000E+00  0.00000000E+00
  0.00000000E+00  0.00000000E+00  0.00000000E+00
  0.00000000E+00  0.00000000E+00  0.00000000E+00
  0.00000000E+00  0.00000000E+00  0.00000000E+00
  0.00000000E+00  0.00000000E+00  0.00000000E+00
  0.00000000E+00  0.00000000E+00  0.00000000E+00
  0.00000000E+00  0.00000000E+00  0.00000000E+00
  0.00000000E+00  0.00000000E+00  0.00000000E+00
  0.00000000E+00  0.00000000E+00  0.00000000E+00
  0.00000000E+00  0.00000000E+00  0.00000000E+00
  0.00000000E+00  0.00000000E+00  0.00000000E+00
  0.00000000E+00  0.00000000E+00  0.00000000E+00
  0.00000000E+00  0.00000000E+00  0.00000000E+00
  0.00000000E+00  0.00000000E+00  0.00000000E+00
  0.00000000E+00  0.00000000E+00  0.00000000E+00
  0.00000000E+00  0.00000000E+00  0.00000000E+00
  0.00000000E+00  0.00000000E+00  0.00000000E+00
  0.00000000E+00  0.00000000E+00  0.00000000E+00
  0.00000000E+00  0.00000000E+00  0.00000000E+00
  0.00000000E+00  0.00000000E+00  0.00000000E+00
  0.00000000E+00  0.00000000E+00  0.00000000E+00
  0.00000000E+00  0.00000000E+00  0.00000000E+00
  0.00000000E+00  0.00000000E+00  0.00000000E+00
  0.00000000E+00  0.00000000E+00  0.00000000E+00
  0.00000000E+00  0.00000000E+00  0.00000000E+00
  0.00000000E+00  0.00000000E+00  0.00000000E+00
  0.00000000E+00  0.00000000E+00  0.00000000E+00
  0.00000000E+00  0.00000000E+00  0.00000000E+00
  0.00000000E+00  0.00000000E+00  0.00000000E+00
  0.00000000E+00  0.00000000E+00  0.00000000E+00
  0.00000000E+00  0.00000000E+00  0.00000000E+00
  0.00000000E+00  0.00000000E+00  0.00000000E+00
  0.00000000E+00  0.00000000E+00  0.00000000E+00
  0.00000000E+00  0.00000000E+00  0.00000000E+00
  0.00000000E+00  0.00000000E+00  0.00000000E+00
  0.00000000E+00  0.00000000E+00  0.00000000E+00
  0.00000000E+00  0.00000000E+00  0.00000000E+00
  0.00000000E+00  0.00000000E+00  0.00000000E+00
  0.00000000E+00  0.00000000E+00  0.00000000E+00
  0.00000000E+00  0.00000000E+00  0.00000000E+00
  0.00000000E+00  0.00000000E+00  0.00000000E+00
  0.00000000E+00  0.00000000E+00  0.00000000E+00
  0.00000000E+00  0.00000000E+00  0.00000000E+00
  0.00000000E+00  0.00000000E+00  0.00000000E+00
  0.00000000E+00  0.00000000E+00  0.00000000E+00
  0.00000000E+00  0.00000000E+00  0.00000000E+00
  0.00000000E+00  0.00000000E+00  0.00000000E+00
  0.00000000E+00  0.00000000E+00  0.00000000E+00
  0.00000000E+00  0.00000000E+00  0.00000000E+00
  0.00000000E+00  0.00000000E+00  0.00000000E+00
  0.00000000E+00  0.00000000E+00  0.00000000E+00
  0.00000000E+00  0.00000000E+00  0.00000000E+00
  0.00000000E+00  0.00000000E+00  0.00000000E+00
  0.00000000E+00  0.00000000E+00  0.00000000E+00
  0.00000000E+00  0.00000000E+00  0.00000000E+00
  0.00000000E+00  0.00000000E+00  0.00000000E+00
  0.00000000E+00  0.00000000E+00  0.00000000E+00
  0.00000000E+00  0.00000000E+00  0.00000000E+00
  0.00000000E+00  0.00000000E+00  0.00000000E+00
  0.00000000E+00  0.00000000E+00  0.00000000E+00
  0.00000000E+00  0.00000000E+00  0.00000000E+00
  0.00000000E+00  0.00000000E+00  0.00000000E+00
  0.00000000E+00  0.00000000E+00  0.00000000E+00
  0.00000000E+00  0.00000000E+00  0.00000000E+00
  0.00000000E+00  0.00000000E+00  0.00000000E+00
  0.00000000E+00  0.00000000E+00  0.00000000E+00
  0.00000000E+00  0.00000000E+00  0.00000000E+00
  0.00000000E+00  0.00000000E+00  0.00000000E+00
  0.00000000E+00  0.00000000E+00  0.00000000E+00
  0.00000000E+00  0.00000000E+00  0.00000000E+00
  0.00000000E+00  0.00000000E+00  0.00000000E+00
  0.00000000E+00  0.00000000E+00  0.00000000E+00
  0.00000000E+00  0.00000000E+00  0.00000000E+00
  0.00000000E+00  0.00000000E+00  0.00000000E+00
  0.00000000E+00  0.00000000E+00  0.00000000E+00
  0.00000000E+00  0.00000000E+00  0.00000000E+00
  0.00000000E+00  0.00000000E+00  0.00000000E+00
  0.00000000E+00  0.00000000E+00  0.00000000E+00
  0.00000000E+00  0.00000000E+00  0.00000000E+00
  0.00000000E+00  0.00000000E+00  0.00000000E+00
  0.00000000E+00  0.00000000E+00  0.00000000E+00
  0.00000000E+00  0.00000000E+00  0.00000000E+00
  0.00000000E+00  0.00000000E+00  0.00000000E+00
  0.00000000E+00  0.00000000E+00  0.00000000E+00
  0.00000000E+00  0.00000000E+00  0.00000000E+00
  0.00000000E+00  0.00000000E+00  0.00000000E+00
  0.00000000E+00  0.00000000E+00  0.00000000E+00
  0.00000000E+00  0.00000000E+00  0.00000000E+00
  0.00000000E+00  0.00000000E+00  0.00000000E+00
  0.00000000E+00  0.00000000E+00  0.00000000E+00
  0.00000000E+00  0.00000000E+00  0.00000000E+00
  0.00000000E+00  0.00000000E+00  0.00000000E+00
  0.00000000E+00  0.00000000E+00  0.00000000E+00
  0.00000000E+00  0.00000000E+00  0.00000000E+00
  0.00000000E+00  0.00000000E+00  0.00000000E+00
  0.00000000E+00  0.00000000E+00  0.00000000E+00
  0.00000000E+00  0.00000000E+00  0.00000000E+00
  0.00000000E+00  0.00000000E+00  0.00000000E+00
  0.00000000E+00  0.00000000E+00  0.00000000E+00
  0.00000000E+00  0.00000000E+00  0.00000000E+00
  0.00000000E+00  0.00000000E+00  0.00000000E+00
  0.00000000E+00  0.00000000E+00  0.00000000E+00
  0.00000000E+00  0.00000000E+00  0.00000000E+00
  0.00000000E+00  0.00000000E+00  0.00000000E+00
  0.00000000E+00  0.00000000E+00  0.00000000E+00
  0.00000000E+00  0.00000000E+00  0.00000000E+00
  0.00000000E+00  0.00000000E+00  0.00000000E+00
  0.00000000E+00  0.00000000E+00  0.00000000E+00
  0.00000000E+00  0.00000000E+00  0.00000000E+00
  0.00000000E+00  0.00000000E+00  0.00000000E+00
  0.00000000E+00  0.00000000E+00  0.00000000E+00
  0.00000000E+00  0.00000000E+00  0.00000000E+00
  0.00000000E+00  0.00000000E+00  0.00000000E+00
  0.00000000E+00  0.00000000E+00  0.00000000E+00
  0.00000000E+00  0.00000000E+00  0.00000000E+00
  0.00000000E+00  0.00000000E+00  0.00000000E+00
  0.00000000E+00  0.00000000E+00  0.00000000E+00
  0.00000000E+00  0.00000000E+00  0.00000000E+00
  0.00000000E+00  0.00000000E+00  0.00000000E+00
  0.00000000E+00  0.00000000E+00  0.00000000E+00
  0.00000000E+00  0.00000000E+00  0.00000000E+00
  0.00000000E+00  0.00000000E+00  0.00000000E+00
  0.00000000E+00  0.00000000E+00  0.00000000E+00
  0.00000000E+00  0.00000000E+00  0.00000000E+00
  0.00000000E+00  0.00000000E+00  0.00000000E+00
  0.00000000E+00  0.00000000E+00  0.00000000E+00
  0.00000000E+00  0.00000000E+00  0.00000000E+00
  0.00000000E+00  0.00000000E+00  0.00000000E+00
  0.00000000E+00  0.00000000E+00  0.00000000E+00
  0.00000000E+00  0.00000000E+00  0.00000000E+00
  0.00000000E+00  0.00000000E+00  0.00000000E+00
  0.00000000E+00  0.00000000E+00  0.00000000E+00
  0.00000000E+00  0.00000000E+00  0.00000000E+00
  0.00000000E+00  0.00000000E+00  0.00000000E+00
  0.00000000E+00  0.00000000E+00  0.00000000E+00
  0.00000000E+00  0.00000000E+00  0.00000000E+00
  0.00000000E+00  0.00000000E+00  0.00000000E+00
  0.00000000E+00  0.00000000E+00  0.00000000E+00
  0.00000000E+00  0.00000000E+00  0.00000000E+00
  0.00000000E+00  0.00000000E+00  0.00000000E+00
  0.00000000E+00  0.00000000E+00  0.00000000E+00
  0.00000000E+00  0.00000000E+00  0.00000000E+00
  0.00000000E+00  0.00000000E+00  0.00000000E+00
  0.00000000E+00  0.00000000E+00  0.00000000E+00
  0.00000000E+00  0.00000000E+00  0.00000000E+00
  0.00000000E+00  0.00000000E+00  0.00000000E+00
  0.00000000E+00  0.00000000E+00  0.00000000E+00
  0.00000000E+00  0.00000000E+00  0.00000000E+00
  0.00000000E+00  0.00000000E+00  0.00000000E+00
  0.00000000E+00  0.00000000E+00  0.00000000E+00
  0.00000000E+00  0.00000000E+00  0.00000000E+00
  0.00000000E+00  0.00000000E+00  0.00000000E+00
  0.00000000E+00  0.00000000E+00  0.00000000E+00
  0.00000000E+00  0.00000000E+00  0.00000000E+00
  0.00000000E+00  0.00000000E+00  0.00000000E+00
  0.00000000E+00  0.00000000E+00  0.00000000E+00
  0.00000000E+00  0.00000000E+00  0.00000000E+00
  0.00000000E+00  0.00000000E+00  0.00000000E+00
  0.00000000E+00  0.00000000E+00  0.00000000E+00
  0.00000000E+00  0.00000000E+00  0.00000000E+00
  0.00000000E+00  0.00000000E+00  0.00000000E+00
  0.00000000E+00  0.00000000E+00  0.00000000E+00
  0.00000000E+00  0.00000000E+00  0.00000000E+00
  0.00000000E+00  0.00000000E+00  0.00000000E+00
  0.00000000E+00  0.00000000E+00  0.00000000E+00
  0.00000000E+00  0.00000000E+00  0.00000000E+00
  0.00000000E+00  0.00000000E+00  0.00000000E+00
  0.00000000E+00  0.00000000E+00  0.00000000E+00
  0.00000000E+00  0.00000000E+00  0.00000000E+00
  0.00000000E+00  0.00000000E+00  0.00000000E+00
  0.00000000E+00  0.00000000E+00  0.00000000E+00
  0.00000000E+00  0.00000000E+00  0.00000000E+00
  0.00000000E+00  0.00000000E+00  0.00000000E+00
  0.00000000E+00  0.00000000E+00  0.00000000E+00
  0.00000000E+00  0.00000000E+00  0.00000000E+00
  0.00000000E+00  0.00000000E+00  0.00000000E+00
  0.00000000E+00  0.00000000E+00  0.00000000E+00
  0.00000000E+00  0.00000000E+00  0.00000000E+00
  0.00000000E+00  0.00000000E+00  0.00000000E+00
  0.00000000E+00  0.00000000E+00  0.00000000E+00
  0.00000000E+00  0.00000000E+00  0.00000000E+00
  0.00000000E+00  0.00000000E+00  0.00000000E+00
  0.00000000E+00  0.00000000E+00  0.00000000E+00
  0.00000000E+00  0.00000000E+00  0.00000000E+00
  0.00000000E+00  0.00000000E+00  0.00000000E+00
  0.00000000E+00  0.00000000E+00  0.00000000E+00
  0.00000000E+00  0.00000000E+00  0.00000000E+00
  0.00000000E+00  0.00000000E+00  0.00000000E+00
  0.00000000E+00  0.00000000E+00  0.00000000E+00
  0.00000000E+00  0.00000000E+00  0.00000000E+00
  0.00000000E+00  0.00000000E+00  0.00000000E+00
  0.00000000E+00  0.00000000E+00  0.00000000E+00
  0.00000000E+00  0.00000000E+00  0.00000000E+00
  0.00000000E+00  0.00000000E+00  0.00000000E+00
  0.00000000E+00  0.00000000E+00  0.00000000E+00
  0.00000000E+00  0.00000000E+00  0.00000000E+00
  0.00000000E+00  0.00000000E+00  0.00000000E+00
  0.00000000E+00  0.00000000E+00  0.00000000E+00
  0.00000000E+00  0.00000000E+00  0.00000000E+00
  0.00000000E+00  0.00000000E+00  0.00000000E+00
  0.00000000E+00  0.00000000E+00  0.00000000E+00
  0.00000000E+00  0.00000000E+00  0.00000000E+00
  0.00000000E+00  0.00000000E+00  0.00000000E+00
  0.00000000E+00  0.00000000E+00  0.00000000E+00
  0.00000000E+00  0.00000000E+00  0.00000000E+00
  0.00000000E+00  0.00000000E+00  0.00000000E+00
  0.00000000E+00  0.00000000E+00  0.00000000E+00
  0.00000000E+00  0.00000000E+00  0.00000000E+00
  0.00000000E+00  0.00000000E+00  0.00000000E+00
  0.00000000E+00  0.00000000E+00  0.00000000E+00
  0.00000000E+00  0.00000000E+00  0.00000000E+00
  0.00000000E+00  0.00000000E+00  0.00000000E+00
  0.00000000E+00  0.00000000E+00  0.00000000E+00
  0.00000000E+00  0.00000000E+00  0.00000000E+00
  0.00000000E+00  0.00000000E+00  0.00000000E+00
  0.00000000E+00  0.00000000E+00  0.00000000E+00
  0.00000000E+00  0.00000000E+00  0.00000000E+00
  0.00000000E+00  0.00000000E+00  0.00000000E+00
  0.00000000E+00  0.00000000E+00  0.00000000E+00
  0.00000000E+00  0.00000000E+00  0.00000000E+00
  0.00000000E+00  0.00000000E+00  0.00000000E+00
  0.00000000E+00  0.00000000E+00  0.00000000E+00
  0.00000000E+00  0.00000000E+00  0.00000000E+00
  0.00000000E+00  0.00000000E+00  0.00000000E+00
  0.00000000E+00  0.00000000E+00  0.00000000E+00
  0.00000000E+00  0.00000000E+00  0.00000000E+00
  0.00000000E+00  0.00000000E+00  0.00000000E+00
  0.00000000E+00  0.00000000E+00  0.00000000E+00
  0.00000000E+00  0.00000000E+00  0.00000000E+00
  0.00000000E+00  0.00000000E+00  0.00000000E+00
  0.00000000E+00  0.00000000E+00  0.00000000E+00
  0.00000000E+00  0.00000000E+00  0.00000000E+00
  0.00000000E+00  0.00000000E+00  0.00000000E+00
  0.00000000E+00  0.00000000E+00  0.00000000E+00
  0.00000000E+00  0.00000000E+00  0.00000000E+00
  0.00000000E+00  0.00000000E+00  0.00000000E+00
  0.00000000E+00  0.00000000E+00  0.00000000E+00
  0.00000000E+00  0.00000000E+00  0.00000000E+00
  0.00000000E+00  0.00000000E+00  0.00000000E+00
  0.00000000E+00  0.00000000E+00  0.00000000E+00
  0.00000000E+00  0.00000000E+00  0.00000000E+00
  0.00000000E+00  0.00000000E+00  0.00000000E+00
  0.00000000E+00  0.00000000E+00  0.00000000E+00
  0.00000000E+00  0.00000000E+00  0.00000000E+00
  0.00000000E+00  0.00000000E+00  0.00000000E+00
  0.00000000E+00  0.00000000E+00  0.00000000E+00
  0.00000000E+00  0.00000000E+00  0.00000000E+00
  0.00000000E+00  0.00000000E+00  0.00000000E+00
  0.00000000E+00  0.00000000E+00  0.00000000E+00
  0.00000000E+00  0.00000000E+00  0.00000000E+00
  0.00000000E+00  0.00000000E+00  0.00000000E+00
  0.00000000E+00  0.00000000E+00  0.00000000E+00
  0.00000000E+00  0.00000000E+00  0.00000000E+00
  0.00000000E+00  0.00000000E+00  0.00000000E+00
  0.00000000E+00  0.00000000E+00  0.00000000E+00
  0.00000000E+00  0.00000000E+00  0.00000000E+00
  0.00000000E+00  0.00000000E+00  0.00000000E+00
  0.00000000E+00  0.00000000E+00  0.00000000E+00
  0.00000000E+00  0.00000000E+00  0.00000000E+00
  0.00000000E+00  0.00000000E+00  0.00000000E+00
  0.00000000E+00  0.00000000E+00  0.00000000E+00
  0.00000000E+00  0.00000000E+00  0.00000000E+00
  0.00000000E+00  0.00000000E+00  0.00000000E+00
  0.00000000E+00  0.00000000E+00  0.00000000E+00
  0.00000000E+00  0.00000000E+00  0.00000000E+00
  0.00000000E+00  0.00000000E+00  0.00000000E+00
  0.00000000E+00  0.00000000E+00  0.00000000E+00
  0.00000000E+00  0.00000000E+00  0.00000000E+00
  0.00000000E+00  0.00000000E+00  0.00000000E+00
  0.00000000E+00  0.00000000E+00  0.00000000E+00
  0.00000000E+00  0.00000000E+00  0.00000000E+00
  0.00000000E+00  0.00000000E+00  0.00000000E+00
  0.00000000E+00  0.00000000E+00  0.00000000E+00
  0.00000000E+00  0.00000000E+00  0.00000000E+00
  0.00000000E+00  0.00000000E+00  0.00000000E+00
  0.00000000E+00  0.00000000E+00  0.00000000E+00
  0.00000000E+00  0.00000000E+00  0.00000000E+00
  0.00000000E+00  0.00000000E+00  0.00000000E+00
  0.00000000E+00  0.00000000E+00  0.00000000E+00
  0.00000000E+00  0.00000000E+00  0.00000000E+00
  0.00000000E+00  0.00000000E+00  0.00000000E+00
  0.00000000E+00  0.00000000E+00  0.00000000E+00
  0.00000000E+00  0.00000000E+00  0.00000000E+00
  0.00000000E+00  0.00000000E+00  0.00000000E+00
  0.00000000E+00  0.00000000E+00  0.00000000E+00
  0.00000000E+00  0.00000000E+00  0.00000000E+00
  0.00000000E+00  0.00000000E+00  0.00000000E+00
  0.00000000E+00  0.00000000E+00  0.00000000E+00
  0.00000000E+00  0.00000000E+00  0.00000000E+00
  0.00000000E+00  0.00000000E+00  0.00000000E+00
  0.00000000E+00  0.00000000E+00  0.00000000E+00
  0.00000000E+00  0.00000000E+00  0.00000000E+00
  0.00000000E+00  0.00000000E+00  0.00000000E+00
  0.00000000E+00  0.00000000E+00  0.00000000E+00
  0.00000000E+00  0.00000000E+00  0.00000000E+00
  0.00000000E+00  0.00000000E+00  0.00000000E+00
  0.00000000E+00  0.00000000E+00  0.00000000E+00
  0.00000000E+00  0.00000000E+00  0.00000000E+00
  0.00000000E+00  0.00000000E+00  0.00000000E+00
  0.00000000E+00  0.00000000E+00  0.00000000E+00
  0.00000000E+00  0.00000000E+00  0.00000000E+00
  0.00000000E+00  0.00000000E+00  0.00000000E+00
  0.00000000E+00  0.00000000E+00  0.00000000E+00
  0.00000000E+00  0.00000000E+00  0.00000000E+00
  0.00000000E+00  0.00000000E+00  0.00000000E+00
  0.00000000E+00  0.00000000E+00  0.00000000E+00
  0.00000000E+00  0.00000000E+00  0.00000000E+00
  0.00000000E+00  0.00000000E+00  0.00000000E+00
  0.00000000E+00  0.00000000E+00  0.00000000E+00
  0.00000000E+00  0.00000000E+00  0.00000000E+00
  0.00000000E+00  0.00000000E+00  0.00000000E+00
  0.00000000E+00  0.00000000E+00  0.00000000E+00
  0.00000000E+00  0.00000000E+00  0.00000000E+00
  0.00000000E+00  0.00000000E+00  0.00000000E+00
  0.00000000E+00  0.00000000E+00  0.00000000E+00
  0.00000000E+00  0.00000000E+00  0.00000000E+00
  0.00000000E+00  0.00000000E+00  0.00000000E+00
  0.00000000E+00  0.00000000E+00  0.00000000E+00
  0.00000000E+00  0.00000000E+00  0.00000000E+00
  0.00000000E+00  0.00000000E+00  0.00000000E+00
  0.00000000E+00  0.00000000E+00  0.00000000E+00
  0.00000000E+00  0.00000000E+00  0.00000000E+00
  0.00000000E+00  0.00000000E+00  0.00000000E+00
  0.00000000E+00  0.00000000E+00  0.00000000E+00
  0.00000000E+00  0.00000000E+00  0.00000000E+00
  0.00000000E+00  0.00000000E+00  0.00000000E+00
  0.00000000E+00  0.00000000E+00  0.00000000E+00
  0.00000000E+00  0.00000000E+00  0.00000000E+00
  0.00000000E+00  0.00000000E+00  0.00000000E+00
  0.00000000E+00  0.00000000E+00  0.00000000E+00
  0.00000000E+00  0.00000000E+00  0.00000000E+00
  0.00000000E+00  0.00000000E+00  0.00000000E+00
  0.00000000E+00  0.00000000E+00  0.00000000E+00
  0.00000000E+00  0.00000000E+00  0.00000000E+00
  0.00000000E+00  0.00000000E+00  0.00000000E+00
  0.00000000E+00  0.00000000E+00  0.00000000E+00
  0.00000000E+00  0.00000000E+00  0.00000000E+00
  0.00000000E+00  0.00000000E+00  0.00000000E+00
  0.00000000E+00  0.00000000E+00  0.00000000E+00
  0.00000000E+00  0.00000000E+00  0.00000000E+00
  0.00000000E+00  0.00000000E+00  0.00000000E+00
  0.00000000E+00  0.00000000E+00  0.00000000E+00
  0.00000000E+00  0.00000000E+00  0.00000000E+00
  0.00000000E+00  0.00000000E+00  0.00000000E+00
  0.00000000E+00  0.00000000E+00  0.00000000E+00
  0.00000000E+00  0.00000000E+00  0.00000000E+00
  0.00000000E+00  0.00000000E+00  0.00000000E+00
  0.00000000E+00  0.00000000E+00  0.00000000E+00
  0.00000000E+00  0.00000000E+00  0.00000000E+00
  0.00000000E+00  0.00000000E+00  0.00000000E+00
  0.00000000E+00  0.00000000E+00  0.00000000E+00
  0.00000000E+00  0.00000000E+00  0.00000000E+00
  0.00000000E+00  0.00000000E+00  0.00000000E+00
  0.00000000E+00  0.00000000E+00  0.00000000E+00
  0.00000000E+00  0.00000000E+00  0.00000000E+00
  0.00000000E+00  0.00000000E+00  0.00000000E+00
  0.00000000E+00  0.00000000E+00  0.00000000E+00
  0.00000000E+00  0.00000000E+00  0.00000000E+00
  0.00000000E+00  0.00000000E+00  0.00000000E+00
  0.00000000E+00  0.00000000E+00  0.00000000E+00
  0.00000000E+00  0.00000000E+00  0.00000000E+00
  0.00000000E+00  0.00000000E+00  0.00000000E+00
  0.00000000E+00  0.00000000E+00  0.00000000E+00
  0.00000000E+00  0.00000000E+00  0.00000000E+00
  0.00000000E+00  0.00000000E+00  0.00000000E+00
  0.00000000E+00  0.00000000E+00  0.00000000E+00
  0.00000000E+00  0.00000000E+00  0.00000000E+00
  0.00000000E+00  0.00000000E+00  0.00000000E+00
  0.00000000E+00  0.00000000E+00  0.00000000E+00
  0.00000000E+00  0.00000000E+00  0.00000000E+00
  0.00000000E+00  0.00000000E+00  0.00000000E+00
  0.00000000E+00  0.00000000E+00  0.00000000E+00
  0.00000000E+00  0.00000000E+00  0.00000000E+00
  0.00000000E+00  0.00000000E+00  0.00000000E+00
  0.00000000E+00  0.00000000E+00  0.00000000E+00
  0.00000000E+00  0.00000000E+00  0.00000000E+00
  0.00000000E+00  0.00000000E+00  0.00000000E+00
  0.00000000E+00  0.00000000E+00  0.00000000E+00
  0.00000000E+00  0.00000000E+00  0.00000000E+00
  0.00000000E+00  0.00000000E+00  0.00000000E+00
  0.00000000E+00  0.00000000E+00  0.00000000E+00
  0.00000000E+00  0.00000000E+00  0.00000000E+00
  0.00000000E+00  0.00000000E+00  0.00000000E+00
  0.00000000E+00  0.00000000E+00  0.00000000E+00
  0.00000000E+00  0.00000000E+00  0.00000000E+00
  0.00000000E+00  0.00000000E+00  0.00000000E+00
  0.00000000E+00  0.00000000E+00  0.00000000E+00
  0.00000000E+00  0.00000000E+00  0.00000000E+00
  0.00000000E+00  0.00000000E+00  0.00000000E+00
  0.00000000E+00  0.00000000E+00  0.00000000E+00
  0.00000000E+00  0.00000000E+00  0.00000000E+00
  0.00000000E+00  0.00000000E+00  0.00000000E+00
  0.00000000E+00  0.00000000E+00  0.00000000E+00
  0.00000000E+00  0.00000000E+00  0.00000000E+00
  0.00000000E+00  0.00000000E+00  0.00000000E+00
  0.00000000E+00  0.00000000E+00  0.00000000E+00
  0.00000000E+00  0.00000000E+00  0.00000000E+00
  0.00000000E+00  0.00000000E+00  0.00000000E+00
  0.00000000E+00  0.00000000E+00  0.00000000E+00
  0.00000000E+00  0.00000000E+00  0.00000000E+00
  0.00000000E+00  0.00000000E+00  0.00000000E+00
  0.00000000E+00  0.00000000E+00  0.00000000E+00
  0.00000000E+00  0.00000000E+00  0.00000000E+00
  0.00000000E+00  0.00000000E+00  0.00000000E+00
  0.00000000E+00  0.00000000E+00  0.00000000E+00
  0.00000000E+00  0.00000000E+00  0.00000000E+00
  0.00000000E+00  0.00000000E+00  0.00000000E+00
  0.00000000E+00  0.00000000E+00  0.00000000E+00
  0.00000000E+00  0.00000000E+00  0.00000000E+00
  0.00000000E+00  0.00000000E+00  0.00000000E+00
  0.00000000E+00  0.00000000E+00  0.00000000E+00
  0.00000000E+00  0.00000000E+00  0.00000000E+00
  0.00000000E+00  0.00000000E+00  0.00000000E+00
  0.00000000E+00  0.00000000E+00  0.00000000E+00
  0.00000000E+00  0.00000000E+00  0.00000000E+00
  0.00000000E+00  0.00000000E+00  0.00000000E+00
  0.00000000E+00  0.00000000E+00  0.00000000E+00
  0.00000000E+00  0.00000000E+00  0.00000000E+00
  0.00000000E+00  0.00000000E+00  0.00000000E+00
  0.00000000E+00  0.00000000E+00  0.00000000E+00
  0.00000000E+00  0.00000000E+00  0.00000000E+00
  0.00000000E+00  0.00000000E+00  0.00000000E+00
  0.00000000E+00  0.00000000E+00  0.00000000E+00
  0.00000000E+00  0.00000000E+00  0.00000000E+00
  0.00000000E+00  0.00000000E+00  0.00000000E+00
  0.00000000E+00  0.00000000E+00  0.00000000E+00
  0.00000000E+00  0.00000000E+00  0.00000000E+00
  0.00000000E+00  0.00000000E+00  0.00000000E+00
  0.00000000E+00  0.00000000E+00  0.00000000E+00
  0.00000000E+00  0.00000000E+00  0.00000000E+00
  0.00000000E+00  0.00000000E+00  0.00000000E+00
  0.00000000E+00  0.00000000E+00  0.00000000E+00
  0.00000000E+00  0.00000000E+00  0.00000000E+00
  0.00000000E+00  0.00000000E+00  0.00000000E+00
  0.00000000E+00  0.00000000E+00  0.00000000E+00
  0.00000000E+00  0.00000000E+00  0.00000000E+00
  0.00000000E+00  0.00000000E+00  0.00000000E+00
  0.00000000E+00  0.00000000E+00  0.00000000E+00
  0.00000000E+00  0.00000000E+00  0.00000000E+00
  0.00000000E+00  0.00000000E+00  0.00000000E+00
  0.00000000E+00  0.00000000E+00  0.00000000E+00
  0.00000000E+00  0.00000000E+00  0.00000000E+00
  0.00000000E+00  0.00000000E+00  0.00000000E+00
  0.00000000E+00  0.00000000E+00  0.00000000E+00
  0.00000000E+00  0.00000000E+00  0.00000000E+00
  0.00000000E+00  0.00000000E+00  0.00000000E+00
  0.00000000E+00  0.00000000E+00  0.00000000E+00
  0.00000000E+00  0.00000000E+00  0.00000000E+00
  0.00000000E+00  0.00000000E+00  0.00000000E+00
  0.00000000E+00  0.00000000E+00  0.00000000E+00
  0.00000000E+00  0.00000000E+00  0.00000000E+00
  0.00000000E+00  0.00000000E+00  0.00000000E+00
  0.00000000E+00  0.00000000E+00  0.00000000E+00
  0.00000000E+00  0.00000000E+00  0.00000000E+00
  0.00000000E+00  0.00000000E+00  0.00000000E+00
  0.00000000E+00  0.00000000E+00  0.00000000E+00
  0.00000000E+00  0.00000000E+00  0.00000000E+00
  0.00000000E+00  0.00000000E+00  0.00000000E+00
  0.00000000E+00  0.00000000E+00  0.00000000E+00
  0.00000000E+00  0.00000000E+00  0.00000000E+00
  0.00000000E+00  0.00000000E+00  0.00000000E+00
  0.00000000E+00  0.00000000E+00  0.00000000E+00
  0.00000000E+00  0.00000000E+00  0.00000000E+00
  0.00000000E+00  0.00000000E+00  0.00000000E+00
  0.00000000E+00  0.00000000E+00  0.00000000E+00
  0.00000000E+00  0.00000000E+00  0.00000000E+00
  0.00000000E+00  0.00000000E+00  0.00000000E+00
  0.00000000E+00  0.00000000E+00  0.00000000E+00
  0.00000000E+00  0.00000000E+00  0.00000000E+00
  0.00000000E+00  0.00000000E+00  0.00000000E+00
  0.00000000E+00  0.00000000E+00  0.00000000E+00
  0.00000000E+00  0.00000000E+00  0.00000000E+00
  0.00000000E+00  0.00000000E+00  0.00000000E+00
  0.00000000E+00  0.00000000E+00  0.00000000E+00
  0.00000000E+00  0.00000000E+00  0.00000000E+00
  0.00000000E+00  0.00000000E+00  0.00000000E+00
  0.00000000E+00  0.00000000E+00  0.00000000E+00
  0.00000000E+00  0.00000000E+00  0.00000000E+00
  0.00000000E+00  0.00000000E+00  0.00000000E+00
  0.00000000E+00  0.00000000E+00  0.00000000E+00
  0.00000000E+00  0.00000000E+00  0.00000000E+00
  0.00000000E+00  0.00000000E+00  0.00000000E+00
  0.00000000E+00  0.00000000E+00  0.00000000E+00
  0.00000000E+00  0.00000000E+00  0.00000000E+00
  0.00000000E+00  0.00000000E+00  0.00000000E+00
  0.00000000E+00  0.00000000E+00  0.00000000E+00
  0.00000000E+00  0.00000000E+00  0.00000000E+00
  0.00000000E+00  0.00000000E+00  0.00000000E+00
  0.00000000E+00  0.00000000E+00  0.00000000E+00
  0.00000000E+00  0.00000000E+00  0.00000000E+00
  0.00000000E+00  0.00000000E+00  0.00000000E+00
  0.00000000E+00  0.00000000E+00  0.00000000E+00
  0.00000000E+00  0.00000000E+00  0.00000000E+00
  0.00000000E+00  0.00000000E+00  0.00000000E+00
  0.00000000E+00  0.00000000E+00  0.00000000E+00
  0.00000000E+00  0.00000000E+00  0.00000000E+00
  0.00000000E+00  0.00000000E+00  0.00000000E+00
  0.00000000E+00  0.00000000E+00  0.00000000E+00
  0.00000000E+00  0.00000000E+00  0.00000000E+00
  0.00000000E+00  0.00000000E+00  0.00000000E+00
  0.00000000E+00  0.00000000E+00  0.00000000E+00
  0.00000000E+00  0.00000000E+00  0.00000000E+00
  0.00000000E+00  0.00000000E+00  0.00000000E+00
  0.00000000E+00  0.00000000E+00  0.00000000E+00
  0.00000000E+00  0.00000000E+00  0.00000000E+00
  0.00000000E+00  0.00000000E+00  0.00000000E+00
  0.00000000E+00  0.00000000E+00  0.00000000E+00
  0.00000000E+00  0.00000000E+00  0.00000000E+00
  0.00000000E+00  0.00000000E+00  0.00000000E+00
  0.00000000E+00  0.00000000E+00  0.00000000E+00
  0.00000000E+00  0.00000000E+00  0.00000000E+00
  0.00000000E+00  0.00000000E+00  0.00000000E+00
  0.00000000E+00  0.00000000E+00  0.00000000E+00
  0.00000000E+00  0.00000000E+00  0.00000000E+00
  0.00000000E+00  0.00000000E+00  0.00000000E+00
  0.00000000E+00  0.00000000E+00  0.00000000E+00
  0.00000000E+00  0.00000000E+00  0.00000000E+00
  0.00000000E+00  0.00000000E+00  0.00000000E+00
  0.00000000E+00  0.00000000E+00  0.00000000E+00
  0.00000000E+00  0.00000000E+00  0.00000000E+00
  0.00000000E+00  0.00000000E+00  0.00000000E+00
  0.00000000E+00  0.00000000E+00  0.00000000E+00
  0.00000000E+00  0.00000000E+00  0.00000000E+00
  0.00000000E+00  0.00000000E+00  0.00000000E+00
  0.00000000E+00  0.00000000E+00  0.00000000E+00
  0.00000000E+00  0.00000000E+00  0.00000000E+00
  0.00000000E+00  0.00000000E+00  0.00000000E+00
