# Supplementary material for: Cation-tuned acidic electrified interface for hydrogen peroxide electrosynthesis with industrial-level current densities in natural seawater
Source: Nat Commun. 2026 Apr 20;17:5443. doi: 10.1038/s41467-026-72026-2 (PMC13279823; doi:10.1038/s41467-026-72026-2)
Supplement: Supplementary file 3 — Supplementary Data 1 [file 41467_2026_72026_MOESM3_ESM.zip › Cl optimized structure-Supplementary Fig. 61/C1]

 6-ooh
   1.000
   17.2199993133999989    0.0000000000000000    0.0000000000000000
   -8.6099996566999994   14.9129568584999994    0.0000000000000000
    0.0000000000000000    0.0000000000000000   20.0000000000000000
   C    O    H 
   92    4    3
Selective Dynamics
Direct
    0.0020739458290769    0.9915374003731364    0.3991563714585190    F  F  F             C1
    0.0479547402445673    0.0856503904764455    0.3980642799780105    F  F  F             C2
    0.1468259454820677    0.9939201327770998    0.3986591052887936    F  F  F             C3
    0.1936017751935094    0.0893934122331089    0.3983597396232540    F  F  F             C4
    0.2901555598915266    0.9976351115631334    0.4007757102069079    F  F  F             C5
    0.3369124389757313    0.0942904998274619    0.4013392644803290    F  F  F             C6
    0.4326554993734500    0.9964084847004695    0.4036265210324899    F  F  F             C7
    0.4796462759327775    0.0918443368903445    0.4043286306960358    F  F  F             C8
    0.5752962791001310    0.9955322466806572    0.4054045933052418    F  F  F             C9
    0.6226598765313911    0.0907190146062594    0.4055834439063688    F  F  F            C10
    0.7180068333434079    0.9945236346153851    0.4063174788460731    F  F  F            C11
    0.7652191053477488    0.0895845045642545    0.4051490837696804    F  F  F            C12
    0.8596826637876628    0.9925120960938943    0.4030825784600767    F  F  F            C13
    0.9062315728327303    0.0872056952655969    0.4016247860026481    F  F  F            C14
    0.0003175168186328    0.1331415926897524    0.3992833134652657    F  F  F            C15
    0.0466703656561337    0.2277001933512326    0.3999327447297215    F  F  F            C16
    0.1424843923868196    0.1320281673620374    0.3976834878641503    F  F  F            C17
    0.1866171195000492    0.2250488285264951    0.3987509050927597    F  F  F            C18
    0.2888781250090640    0.1436206502497293    0.4001046126873768    F  F  F            C19
    0.3349528371663946    0.2421519665037546    0.4017392475812938    F  F  F            C20
    0.4320046823085024    0.1403521984403241    0.4036037376606877    F  F  F            C21
    0.4790702756078413    0.2357386536748818    0.4056947920306793    F  F  F            C22
    0.5750800179995921    0.1388104353885866    0.4054682824176785    F  F  F            C23
    0.6229308661675472    0.2340454577074392    0.4066974461274403    F  F  F            C24
    0.7180262056535632    0.1378850116291776    0.4055434964755124    F  F  F            C25
    0.7661188937042047    0.2329275785931018    0.4057522273890689    F  F  F            C26
    0.8602019737410410    0.1365253433334109    0.4034745376060714    F  F  F            C27
    0.9084427800657042    0.2319306394732071    0.4035194764795552    F  F  F            C28
    0.0038988432881009    0.2786571640973771    0.4022845022047688    F  F  F            C29
    0.0579958605913447    0.3738581684915850    0.4033678114115198    F  F  F            C30
    0.1396734834069618    0.2717839176069186    0.3997513351919627    F  F  F            C31
    0.1980533639579083    0.3631134152756390    0.4022328694114655    F  F  F            C32
    0.2778968167387340    0.2836081960636491    0.4010882336262189    F  F  F            C33
    0.4320765461228676    0.2855861123258520    0.4053233390160448    F  F  F            C34
    0.4827400268318262    0.3784835622428267    0.4109528438110204    F  F  F            C35
    0.5748374727248453    0.2820788598646676    0.4081434386818050    F  F  F            C36
    0.6239984439365448    0.3768670670822224    0.4128640257476270    F  F  F            C37
    0.7184250473382734    0.2807715725121108    0.4070309114037469    F  F  F            C38
    0.7677126815675787    0.3760878502374559    0.4084830711809885    F  F  F            C39
    0.8617898647193690    0.2799703938196313    0.4050307651355317    F  F  F            C40
    0.9123340790404593    0.3753644673527441    0.4052565050502664    F  F  F            C41
    0.0086875775578469    0.4219082710706941    0.4043155534169415    F  F  F            C42
    0.0550324145866740    0.5173700822613412    0.4040433564735819    F  F  F            C43
    0.1565284794747583    0.4197865113551110    0.4033126000664243    F  F  F            C44
    0.2002261544056410    0.5172201776813755    0.4029838962931720    F  F  F            C45
    0.5759098962414118    0.4242681292986274    0.4176204583572213    F  F  F            C46
    0.6251178374093714    0.5205941249270201    0.4237696231639685    F  F  F            C47
    0.7198217235507276    0.4234966498348891    0.4116661013907362    F  F  F            C48
    0.7676538556517100    0.5187802086734737    0.4114308532154061    F  F  F            C49
    0.8637839579104561    0.4229355901236385    0.4068456868652522    F  F  F            C50
    0.9110999796287592    0.5179164306702437    0.4065948645360625    F  F  F            C51
    0.0066231399433736    0.5649719930743198    0.4047735327334512    F  F  F            C52
    0.0537044764173520    0.6604806802083866    0.4036627821114872    F  F  F            C53
    0.1502158288037170    0.5643032966418198    0.4029565444243615    F  F  F            C54
    0.1966896722277936    0.6600859387799741    0.4023626928115784    F  F  F            C55
    0.2928696272384371    0.5673162472760201    0.4012101945726311    F  F  F            C56
    0.3397231174387995    0.6616303998665390    0.3989104051647493    F  F  F            C57
    0.4850214910378879    0.6625209459210128    0.3887812212884956    F  F  F            C58
    0.5824408645323915    0.5709530164863845    0.4351204298488414    F  F  F            C59
    0.6255683962408546    0.6632215995041069    0.4197112212255024    F  F  F            C60
    0.7199556569707052    0.5666972296680112    0.4151960459403457    F  F  F            C61
    0.7677742145484188    0.6615042227794443    0.4126217155935724    F  F  F            C62
    0.8628871795808847    0.5655694833096279    0.4081295405032323    F  F  F            C63
    0.9105715091889848    0.6608764979938617    0.4065500456244951    F  F  F            C64
    0.0056804714745596    0.7081774812695236    0.4037927757511412    F  F  F            C65
    0.0527740629447459    0.8034651195529575    0.4017722438491444    F  F  F            C66
    0.1487211951218342    0.7081276042092008    0.4025003933907824    F  F  F            C67
    0.1956661655108720    0.8039364931424194    0.4014077202292711    F  F  F            C68
    0.2916615338663761    0.7093610060707515    0.4011228338107272    F  F  F            C69
    0.3383328646926573    0.8050081888755442    0.4018133021960790    F  F  F            C70
    0.4349036322609540    0.7101628818907623    0.3970752973244234    F  F  F            C71
    0.4809873763007845    0.8044001013087247    0.4028843251335245    F  F  F            C72
    0.5777901278507234    0.7101873842556622    0.4111580838202472    F  F  F            C73
    0.6236046614997930    0.8043536136371686    0.4099959782214719    F  F  F            C74
    0.7200108191007616    0.7090021345656156    0.4126444600161124    F  F  F            C75
    0.7663826338120024    0.8037646849166520    0.4082031012352363    F  F  F            C76
    0.8627298804128599    0.7084052939049695    0.4077678375764200    F  F  F            C77
    0.9095448333514576    0.8032604995996674    0.4041816905000057    F  F  F            C78
    0.0046240477963018    0.8506198905475697    0.4013374352711584    F  F  F            C79
    0.0515123047076814    0.9456488839819961    0.3991672550606775    F  F  F            C80
    0.1479509309705742    0.8515979749669272    0.4007305326652670    F  F  F            C81
    0.1949371809839882    0.9471795148355497    0.3997298430637117    F  F  F            C82
    0.2906735061488528    0.8530787324483015    0.4015696079467863    F  F  F            C83
    0.3376307947536040    0.9491138330236911    0.4019785737194307    F  F  F            C84
    0.4332539770837087    0.8526566300156798    0.4034514604535791    F  F  F            C85
    0.4802570064784334    0.9481516919744705    0.4045220371326742    F  F  F            C86
    0.5762115313240546    0.8525894220022141    0.4057219169896017    F  F  F            C87
    0.6227972253996812    0.9471336133202330    0.4060700828554327    F  F  F            C88
    0.7187281305058463    0.8515015925385782    0.4094870935571907    F  F  F            C89
    0.7651381332069614    0.9461496816630497    0.4064934096619281    F  F  F            C90
    0.8610611520829692    0.8502722856078933    0.4043427054678553    F  F  F            C91
    0.9073799930160311    0.9448175343985664    0.4018109740792180    F  F  F            C92
    0.4531466142918223    0.5874670823957170    0.3609901994204816    F  F  F             O1
    0.2880910386089059    0.3733450911733734    0.4031032814793276    F  F  F             O2
    0.4981550092585698    0.5343410884299139    0.4627962265284420    T  T  T             O3
    0.4983993985091245    0.4872197464597327    0.5270674077385478    T  T  T             O4
    0.3314598579458198    0.5331414279259539    0.4003064268578396    F  F  F             H1
    0.4478349110398330    0.4163508643729520    0.4107612153432484    F  F  F             H2
    0.4997494351842101    0.5315999597490381    0.5584531154968551    T  T  T             H3
