# Supplementary material for: Cation-tuned acidic electrified interface for hydrogen peroxide electrosynthesis with industrial-level current densities in natural seawater
Source: Nat Commun. 2026 Apr 20;17:5443. doi: 10.1038/s41467-026-72026-2 (PMC13279823; doi:10.1038/s41467-026-72026-2)
Supplement: Supplementary file 3 — Supplementary Data 1 [file 41467_2026_72026_MOESM3_ESM.zip › Cl optimized structure-Supplementary Fig. 61/C2]

c2-cl                                   
   1.00000000000000     
    17.2199993133999989    0.0000000000000000    0.0000000000000000
    -8.6099996566999994   14.9129568584999994    0.0000000000000000
     0.0000000000000000    0.0000000000000000   20.0000000000000000
   C    O    Cl   H 
    95     1     1     3
Direct
  0.0030549816267077  0.9952854498190997  0.4038195587030647
  0.0510116926473686  0.0906950029830433  0.4018597412760450
  0.1463581274068259  0.9960654400331432  0.4037979299473886
  0.1942331978306715  0.0915352182163989  0.4033525536651750
  0.2891887430269563  0.9960200284200539  0.4036086698024861
  0.3370562925226316  0.0912311652444795  0.4069531631122169
  0.4317983670952373  0.9952749571826678  0.4005762942303442
  0.4796182136439719  0.0903298665735632  0.4044987442776692
  0.5744784416450496  0.9944435582898827  0.3991916400872093
  0.6222582245823011  0.0897312189539784  0.4020680026268365
  0.7169036104563694  0.9940037613063549  0.4003349627363985
  0.7648402697109058  0.0894563080756313  0.4006371420377813
  0.8595119354804736  0.9941210628116118  0.4025458347124050
  0.9076873395760410  0.0897646462729311  0.4006775676109196
  0.0032900287131875  0.1381161366247884  0.3998563921501972
  0.0512445677468888  0.2335682264528096  0.3971556239343860
  0.1465627678312491  0.1389665757626813  0.4017070092440220
  0.1945967649815208  0.2343564213786340  0.3976276604171850
  0.2899871957767767  0.1399387197641018  0.4063934945905162
  0.3379548298258793  0.2352240357640541  0.4084056917607298
  0.4322421038012761  0.1381510850267652  0.4081298659281822
  0.4800759075065223  0.2328924843705198  0.4151985517248965
  0.5748677989977287  0.1375680793459637  0.4054300244999686
  0.6226699243583530  0.2326027958802296  0.4102791941975250
  0.7174608126215991  0.1373284590136143  0.4020678870796645
  0.7652646480242314  0.2327251291166613  0.4038898292720329
  0.8602204135576542  0.1374414911098885  0.4001879487655977
  0.9080202093879257  0.2328736657585286  0.3996424642733549
  0.0034001847647680  0.2807983033284100  0.3976369630695050
  0.0511055775287835  0.3762272228582762  0.3967392943326558
  0.1470766765122155  0.2819754010630844  0.3947625490359816
  0.1946580446223085  0.3774164413728726  0.3921400049515720
  0.2905749584696514  0.2829115953521283  0.3957966085011199
  0.3345265906329777  0.3758036781976387  0.3817795230292106
  0.4328206721462632  0.2809396097918086  0.4218879474589353
  0.4821138033928630  0.3718856828012774  0.4403507315269286
  0.5752172353134237  0.2802141118741829  0.4167901901861413
  0.6230724326849348  0.3752316650492165  0.4221223893275433
  0.7177589613585453  0.2802956997419783  0.4083565413778955
  0.7654277027788025  0.3757096170224858  0.4106330737413881
  0.8604608568071485  0.2804907976332188  0.4018214809578843
  0.9081244192565389  0.3759099977426814  0.4021903503656348
  0.0032521147547249  0.4237058325714722  0.3987777883883320
  0.0505013533878764  0.5190299699251173  0.3980202377006925
  0.1462756772359492  0.4240518885238613  0.3940740974756591
  0.1932535534320191  0.5193627734284263  0.3922538588120757
  0.2904985048487892  0.4247843523389463  0.3857711188399380
  0.3376239960539287  0.5221484770222835  0.3912850603295379
  0.5752680991101350  0.4216604694333084  0.4339633992072907
  0.6233064352445943  0.5191256926416862  0.4314633958185704
  0.7180923765492064  0.4231211760657088  0.4170685606543373
  0.7656588801319975  0.5186227547208982  0.4176923228979711
  0.8605468824482080  0.4234862551813410  0.4064599211633367
  0.9079597100223709  0.5187933432759930  0.4067380781157953
  0.0030052921758736  0.5666167867053694  0.4019047587807761
  0.0504582430684039  0.6619748996692020  0.4017190019120665
  0.1456004772518807  0.5668704927338114  0.3941992539739889
  0.1929373618188697  0.6621483322411402  0.3940147494989573
  0.2880566110739424  0.5679243307521222  0.3898606612165569
  0.3351954285171182  0.6624477055631232  0.3890433825165711
  0.4763540891749357  0.6608963947380958  0.3916611255109612
  0.5774744568612860  0.5667742515525763  0.4290025586115693
  0.6202500118359585  0.6584043058509442  0.4138975535787831
  0.7179619548682260  0.5661055225317816  0.4219945906082329
  0.7645598918109587  0.6610771321374063  0.4159175384853628
  0.8604020005906352  0.5663359463323316  0.4115648436795504
  0.9078338009942369  0.6618223201489365  0.4099670450166679
  0.0029647889472654  0.7096265242537183  0.4054272525729000
  0.0506296209774336  0.8049546051737753  0.4045611030300556
  0.1455372363530925  0.7098021285388398  0.3978899239881674
  0.1934505030450818  0.8051780857711865  0.3989800523189382
  0.2880806286165767  0.7100989839757292  0.3914830815348475
  0.3361704434952839  0.8052932338097084  0.3941697523216305
  0.4305407740987861  0.7092917388962297  0.3912396739887033
  0.4787643086333290  0.8043731875455141  0.3948474063102275
  0.5706196127266219  0.7045308604286962  0.4017109207237572
  0.6194367065727836  0.8010879399925910  0.4007995605455032
  0.7161809473629190  0.7078586846179515  0.4119962717851410
  0.7638552122543243  0.8031427663018883  0.4068154489708228
  0.8600868573209096  0.7091870630739392  0.4115348039582439
  0.9075323541506767  0.8043377042646298  0.4079865449694349
  0.0029762207433438  0.8524474729855556  0.4058757694691225
  0.0508515581330992  0.9479325870379104  0.4044994717004691
  0.1460351236574695  0.8528812689090308  0.4022119211580831
  0.1938025284284009  0.9482011027724563  0.4032646568473723
  0.2887539391487124  0.8529501951760110  0.3974521534346825
  0.3365868883235414  0.9481400544915771  0.4005074493361004
  0.4313627925872168  0.8523212667219763  0.3952373432725984
  0.4792114407000510  0.9473920199501840  0.3980600589392909
  0.5736248009198293  0.8506469809252463  0.3974829704720388
  0.6217355928210945  0.9463370032407579  0.3986891183942176
  0.7154732961061775  0.8499356242113785  0.4036736286331293
  0.7638257005571465  0.9456533842239279  0.4020938229497584
  0.8594155068519693  0.8515171269275036  0.4065452858342712
  0.9074027287580840  0.9469383541521185  0.4042887742553865
  0.4278679833215795  0.5694814501966164  0.3790073971661536
  0.3565266699552251  0.5213083371714496  0.5151437106542467
  0.4054832162373244  0.4113446076396257  0.3697397057720970
  0.4463131470831615  0.4046658099788369  0.4587247455582281
  0.5058288431978430  0.5319607181762328  0.4377443648142205
 
  0.00000000E+00  0.00000000E+00  0.00000000E+00
  0.00000000E+00  0.00000000E+00  0.00000000E+00
  0.00000000E+00  0.00000000E+00  0.00000000E+00
  0.00000000E+00  0.00000000E+00  0.00000000E+00
  0.00000000E+00  0.00000000E+00  0.00000000E+00
  0.00000000E+00  0.00000000E+00  0.00000000E+00
  0.00000000E+00  0.00000000E+00  0.00000000E+00
  0.00000000E+00  0.00000000E+00  0.00000000E+00
  0.00000000E+00  0.00000000E+00  0.00000000E+00
  0.00000000E+00  0.00000000E+00  0.00000000E+00
  0.00000000E+00  0.00000000E+00  0.00000000E+00
  0.00000000E+00  0.00000000E+00  0.00000000E+00
  0.00000000E+00  0.00000000E+00  0.00000000E+00
  0.00000000E+00  0.00000000E+00  0.00000000E+00
  0.00000000E+00  0.00000000E+00  0.00000000E+00
  0.00000000E+00  0.00000000E+00  0.00000000E+00
  0.00000000E+00  0.00000000E+00  0.00000000E+00
  0.00000000E+00  0.00000000E+00  0.00000000E+00
  0.00000000E+00  0.00000000E+00  0.00000000E+00
  0.00000000E+00  0.00000000E+00  0.00000000E+00
  0.00000000E+00  0.00000000E+00  0.00000000E+00
  0.00000000E+00  0.00000000E+00  0.00000000E+00
  0.00000000E+00  0.00000000E+00  0.00000000E+00
  0.00000000E+00  0.00000000E+00  0.00000000E+00
  0.00000000E+00  0.00000000E+00  0.00000000E+00
  0.00000000E+00  0.00000000E+00  0.00000000E+00
  0.00000000E+00  0.00000000E+00  0.00000000E+00
  0.00000000E+00  0.00000000E+00  0.00000000E+00
  0.00000000E+00  0.00000000E+00  0.00000000E+00
  0.00000000E+00  0.00000000E+00  0.00000000E+00
  0.00000000E+00  0.00000000E+00  0.00000000E+00
  0.00000000E+00  0.00000000E+00  0.00000000E+00
  0.00000000E+00  0.00000000E+00  0.00000000E+00
  0.00000000E+00  0.00000000E+00  0.00000000E+00
  0.00000000E+00  0.00000000E+00  0.00000000E+00
  0.00000000E+00  0.00000000E+00  0.00000000E+00
  0.00000000E+00  0.00000000E+00  0.00000000E+00
  0.00000000E+00  0.00000000E+00  0.00000000E+00
  0.00000000E+00  0.00000000E+00  0.00000000E+00
  0.00000000E+00  0.00000000E+00  0.00000000E+00
  0.00000000E+00  0.00000000E+00  0.00000000E+00
  0.00000000E+00  0.00000000E+00  0.00000000E+00
  0.00000000E+00  0.00000000E+00  0.00000000E+00
  0.00000000E+00  0.00000000E+00  0.00000000E+00
  0.00000000E+00  0.00000000E+00  0.00000000E+00
  0.00000000E+00  0.00000000E+00  0.00000000E+00
  0.00000000E+00  0.00000000E+00  0.00000000E+00
  0.00000000E+00  0.00000000E+00  0.00000000E+00
  0.00000000E+00  0.00000000E+00  0.00000000E+00
  0.00000000E+00  0.00000000E+00  0.00000000E+00
  0.00000000E+00  0.00000000E+00  0.00000000E+00
  0.00000000E+00  0.00000000E+00  0.00000000E+00
  0.00000000E+00  0.00000000E+00  0.00000000E+00
  0.00000000E+00  0.00000000E+00  0.00000000E+00
  0.00000000E+00  0.00000000E+00  0.00000000E+00
  0.00000000E+00  0.00000000E+00  0.00000000E+00
  0.00000000E+00  0.00000000E+00  0.00000000E+00
  0.00000000E+00  0.00000000E+00  0.00000000E+00
  0.00000000E+00  0.00000000E+00  0.00000000E+00
  0.00000000E+00  0.00000000E+00  0.00000000E+00
  0.00000000E+00  0.00000000E+00  0.00000000E+00
  0.00000000E+00  0.00000000E+00  0.00000000E+00
  0.00000000E+00  0.00000000E+00  0.00000000E+00
  0.00000000E+00  0.00000000E+00  0.00000000E+00
  0.00000000E+00  0.00000000E+00  0.00000000E+00
  0.00000000E+00  0.00000000E+00  0.00000000E+00
  0.00000000E+00  0.00000000E+00  0.00000000E+00
  0.00000000E+00  0.00000000E+00  0.00000000E+00
  0.00000000E+00  0.00000000E+00  0.00000000E+00
  0.00000000E+00  0.00000000E+00  0.00000000E+00
  0.00000000E+00  0.00000000E+00  0.00000000E+00
  0.00000000E+00  0.00000000E+00  0.00000000E+00
  0.00000000E+00  0.00000000E+00  0.00000000E+00
  0.00000000E+00  0.00000000E+00  0.00000000E+00
  0.00000000E+00  0.00000000E+00  0.00000000E+00
  0.00000000E+00  0.00000000E+00  0.00000000E+00
  0.00000000E+00  0.00000000E+00  0.00000000E+00
  0.00000000E+00  0.00000000E+00  0.00000000E+00
  0.00000000E+00  0.00000000E+00  0.00000000E+00
  0.00000000E+00  0.00000000E+00  0.00000000E+00
  0.00000000E+00  0.00000000E+00  0.00000000E+00
  0.00000000E+00  0.00000000E+00  0.00000000E+00
  0.00000000E+00  0.00000000E+00  0.00000000E+00
  0.00000000E+00  0.00000000E+00  0.00000000E+00
  0.00000000E+00  0.00000000E+00  0.00000000E+00
  0.00000000E+00  0.00000000E+00  0.00000000E+00
  0.00000000E+00  0.00000000E+00  0.00000000E+00
  0.00000000E+00  0.00000000E+00  0.00000000E+00
  0.00000000E+00  0.00000000E+00  0.00000000E+00
  0.00000000E+00  0.00000000E+00  0.00000000E+00
  0.00000000E+00  0.00000000E+00  0.00000000E+00
  0.00000000E+00  0.00000000E+00  0.00000000E+00
  0.00000000E+00  0.00000000E+00  0.00000000E+00
  0.00000000E+00  0.00000000E+00  0.00000000E+00
  0.00000000E+00  0.00000000E+00  0.00000000E+00
  0.00000000E+00  0.00000000E+00  0.00000000E+00
  0.00000000E+00  0.00000000E+00  0.00000000E+00
  0.00000000E+00  0.00000000E+00  0.00000000E+00
  0.00000000E+00  0.00000000E+00  0.00000000E+00
  0.00000000E+00  0.00000000E+00  0.00000000E+00
