# Supplementary material for: Cation-tuned acidic electrified interface for hydrogen peroxide electrosynthesis with industrial-level current densities in natural seawater
Source: Nat Commun. 2026 Apr 20;17:5443. doi: 10.1038/s41467-026-72026-2 (PMC13279823; doi:10.1038/s41467-026-72026-2)
Supplement: Supplementary file 3 — Supplementary Data 1 [file 41467_2026_72026_MOESM3_ESM.zip › Cl optimized structure-Supplementary Fig. 61/C3]

c3cl                                    
   1.00000000000000     
    17.2199993133999989    0.0000000000000000    0.0000000000000000
    -8.6099996566999994   14.9129568584999994    0.0000000000000000
     0.0000000000000000    0.0000000000000000   20.0000000000000000
   C    O    Cl   H 
    94     2     1     2
Direct
  0.0032293726883962  0.9953286915866175  0.4007164019084455
  0.0515595290949831  0.0909225389971885  0.4031647814088499
  0.1468400531937283  0.9967181278190784  0.3999504690377285
  0.1953404496241132  0.0926080681185572  0.4016499434504689
  0.2889959564893271  0.9960292295404528  0.4007091011573424
  0.3372694765427157  0.0916431345424367  0.4000339454810980
  0.4315810912505788  0.9947069965731329  0.4035067481688552
  0.4797338000549932  0.0897725072928544  0.4012992555959390
  0.5742617838163463  0.9936958271882239  0.4057381810027983
  0.6221721976943378  0.0888287103745406  0.4037320923848060
  0.7165798388912753  0.9932873645328817  0.4046506328072684
  0.7647161788949531  0.0888433353492600  0.4046906912991620
  0.8593819531957267  0.9935591625289529  0.4026273675180087
  0.9078156927243559  0.0894493264452678  0.4044927675519237
  0.0034132529249821  0.1380504461361900  0.4054178865737109
  0.0512870349177488  0.2335242328336597  0.4089584948901523
  0.1472460713252636  0.1396688646182877  0.4036401100728063
  0.1955301628803476  0.2355444120418722  0.4079944657114868
  0.2914911835898180  0.1413025900513323  0.4011931098472952
  0.3405612934959033  0.2379355746177940  0.4024405250008754
  0.4322129161615156  0.1375272048977786  0.3995038283923444
  0.4808880272279543  0.2325153687222699  0.3966278669477002
  0.5747579490652370  0.1364780803558402  0.4013714252298186
  0.6229777891758873  0.2316877434422487  0.3988978630206959
  0.7174727462592262  0.1365516676806962  0.4039842498276578
  0.7655792520903688  0.2321842003737433  0.4030272260490417
  0.8602993260725826  0.1370256620106287  0.4052812164406872
  0.9080850287336140  0.2323609689402898  0.4066403019432764
  0.0033323257629547  0.2805308089786617  0.4094103110230363
  0.0507463590192727  0.3762062099896081  0.4117628232626316
  0.1472098089966172  0.2824238198311176  0.4117088973558036
  0.1937832115297752  0.3776482958561010  0.4177625253331024
  0.2913245829974876  0.2852034585152303  0.4098688944129243
  0.3344468947253135  0.3784721705524217  0.4215873883011967
  0.4352118360405307  0.2810186003090301  0.3963793078952339
  0.5760402677398704  0.2788154775719393  0.3957823897207987
  0.6236312232292314  0.3740758708894306  0.3935128887784353
  0.7183603989191948  0.2797459092004803  0.4001210171603464
  0.7658067425962367  0.3749587949787918  0.3987962392557743
  0.8605614634550743  0.2800526254340364  0.4050526320499497
  0.9080859039692781  0.3754478845356130  0.4049027498586373
  0.0029740421252895  0.4236338489180788  0.4082302672208843
  0.0501380581837356  0.5188635217439032  0.4073444827091766
  0.1450402236068066  0.4241228415003606  0.4169366641393702
  0.1924255456399054  0.5197285184648167  0.4175283240131779
  0.2886111691031544  0.4250301590331271  0.4244519005883159
  0.3368173111376669  0.5236109650228425  0.4381287442269133
  0.5763812698336779  0.4199391628228420  0.3901720043411301
  0.6213049885625349  0.5154295467637817  0.3894621416153340
  0.7187773173851499  0.4227185995036015  0.3954147177555810
  0.7655074935569756  0.5176724728720627  0.3949568802838912
  0.8607761621430049  0.4230654966201447  0.4013252063907465
  0.9079922953994420  0.5184855034519117  0.4003803556842339
  0.0029153809069340  0.5665910377146215  0.4030662900282194
  0.0501933405845445  0.6619118064700306  0.4020164243725877
  0.1450716838277706  0.5670565413374320  0.4110476052364078
  0.1924579825463154  0.6622394021977176  0.4089103044483055
  0.2863578053677525  0.5686738768784592  0.4224756103866020
  0.3339993819226590  0.6621069546805999  0.4163782444865645
  0.4747984011545632  0.6602979908979857  0.4113389160865366
  0.5752446398758012  0.5631363260982287  0.3884057958172790
  0.6186175330661081  0.6562549217818655  0.3958081331862735
  0.7170629700642638  0.5640758188209537  0.3929231396610857
  0.7635341624371174  0.6595687088187009  0.3947214872145500
  0.8605389419307479  0.5660308222314466  0.3973073892503101
  0.9075135488503362  0.6613495405973158  0.3970441168220827
  0.0027500767143114  0.7095249758633851  0.3989993308276406
  0.0504633119507331  0.8049379098737972  0.3988001937175586
  0.1451943492833697  0.7099149473788997  0.4044599532969375
  0.1930995478390620  0.8051689193302870  0.4027915063212822
  0.2874024718554409  0.7100318877178582  0.4106830851630904
  0.3357152137784065  0.8051140655160735  0.4078519037150735
  0.4297358293881344  0.7091122587395149  0.4149387329810475
  0.4782238985547864  0.8039325368565398  0.4108824572379307
  0.5692525896138636  0.7037142866502053  0.4030168688551926
  0.6186877504784091  0.8002537880542460  0.4040296156827772
  0.7150603225398523  0.7063558982426427  0.3967551648157170
  0.7631721997556206  0.8020274630753313  0.3992947177039471
  0.8594338895264779  0.7084111625818192  0.3960322877862394
  0.9071424307413269  0.8037732007304594  0.3974223962198086
  0.0028316982654287  0.8524045834389006  0.3981115801671921
  0.0511317571729402  0.9481871583552628  0.3992747407666558
  0.1458537552713693  0.8529985206737338  0.4001929568222468
  0.1938509443172135  0.9484456486264170  0.4000094719538063
  0.2883691351423403  0.8527909595718589  0.4043681351356719
  0.3363337877022128  0.9480129649345798  0.4027185185796331
  0.4308744624997899  0.8519493148652415  0.4088046876309181
  0.4788945502472284  0.9468498557386180  0.4060762978041380
  0.5731188179061073  0.8499373594798090  0.4074189195937060
  0.6215307632127977  0.9456778959410638  0.4061053961970456
  0.7149449258421358  0.8491294623401950  0.4017777236553989
  0.7635078313653579  0.9448645080618447  0.4030832007235450
  0.8588853309688388  0.8507771605070737  0.3989183518148569
  0.9072564273906374  0.9464817074027508  0.4006995589923410
  0.4843568174809122  0.3733243379264984  0.3900807924307663
  0.4246648279804218  0.5678096391396020  0.4119325036754082
  0.3544166681212825  0.5336340330756822  0.5364975697897197
  0.4058368499039244  0.4155226688855462  0.4302052817334117
  0.5034554579199082  0.5254158529268977  0.3827616631156329
 
  0.00000000E+00  0.00000000E+00  0.00000000E+00
  0.00000000E+00  0.00000000E+00  0.00000000E+00
  0.00000000E+00  0.00000000E+00  0.00000000E+00
  0.00000000E+00  0.00000000E+00  0.00000000E+00
  0.00000000E+00  0.00000000E+00  0.00000000E+00
  0.00000000E+00  0.00000000E+00  0.00000000E+00
  0.00000000E+00  0.00000000E+00  0.00000000E+00
  0.00000000E+00  0.00000000E+00  0.00000000E+00
  0.00000000E+00  0.00000000E+00  0.00000000E+00
  0.00000000E+00  0.00000000E+00  0.00000000E+00
  0.00000000E+00  0.00000000E+00  0.00000000E+00
  0.00000000E+00  0.00000000E+00  0.00000000E+00
  0.00000000E+00  0.00000000E+00  0.00000000E+00
  0.00000000E+00  0.00000000E+00  0.00000000E+00
  0.00000000E+00  0.00000000E+00  0.00000000E+00
  0.00000000E+00  0.00000000E+00  0.00000000E+00
  0.00000000E+00  0.00000000E+00  0.00000000E+00
  0.00000000E+00  0.00000000E+00  0.00000000E+00
  0.00000000E+00  0.00000000E+00  0.00000000E+00
  0.00000000E+00  0.00000000E+00  0.00000000E+00
  0.00000000E+00  0.00000000E+00  0.00000000E+00
  0.00000000E+00  0.00000000E+00  0.00000000E+00
  0.00000000E+00  0.00000000E+00  0.00000000E+00
  0.00000000E+00  0.00000000E+00  0.00000000E+00
  0.00000000E+00  0.00000000E+00  0.00000000E+00
  0.00000000E+00  0.00000000E+00  0.00000000E+00
  0.00000000E+00  0.00000000E+00  0.00000000E+00
  0.00000000E+00  0.00000000E+00  0.00000000E+00
  0.00000000E+00  0.00000000E+00  0.00000000E+00
  0.00000000E+00  0.00000000E+00  0.00000000E+00
  0.00000000E+00  0.00000000E+00  0.00000000E+00
  0.00000000E+00  0.00000000E+00  0.00000000E+00
  0.00000000E+00  0.00000000E+00  0.00000000E+00
  0.00000000E+00  0.00000000E+00  0.00000000E+00
  0.00000000E+00  0.00000000E+00  0.00000000E+00
  0.00000000E+00  0.00000000E+00  0.00000000E+00
  0.00000000E+00  0.00000000E+00  0.00000000E+00
  0.00000000E+00  0.00000000E+00  0.00000000E+00
  0.00000000E+00  0.00000000E+00  0.00000000E+00
  0.00000000E+00  0.00000000E+00  0.00000000E+00
  0.00000000E+00  0.00000000E+00  0.00000000E+00
  0.00000000E+00  0.00000000E+00  0.00000000E+00
  0.00000000E+00  0.00000000E+00  0.00000000E+00
  0.00000000E+00  0.00000000E+00  0.00000000E+00
  0.00000000E+00  0.00000000E+00  0.00000000E+00
  0.00000000E+00  0.00000000E+00  0.00000000E+00
  0.00000000E+00  0.00000000E+00  0.00000000E+00
  0.00000000E+00  0.00000000E+00  0.00000000E+00
  0.00000000E+00  0.00000000E+00  0.00000000E+00
  0.00000000E+00  0.00000000E+00  0.00000000E+00
  0.00000000E+00  0.00000000E+00  0.00000000E+00
  0.00000000E+00  0.00000000E+00  0.00000000E+00
  0.00000000E+00  0.00000000E+00  0.00000000E+00
  0.00000000E+00  0.00000000E+00  0.00000000E+00
  0.00000000E+00  0.00000000E+00  0.00000000E+00
  0.00000000E+00  0.00000000E+00  0.00000000E+00
  0.00000000E+00  0.00000000E+00  0.00000000E+00
  0.00000000E+00  0.00000000E+00  0.00000000E+00
  0.00000000E+00  0.00000000E+00  0.00000000E+00
  0.00000000E+00  0.00000000E+00  0.00000000E+00
  0.00000000E+00  0.00000000E+00  0.00000000E+00
  0.00000000E+00  0.00000000E+00  0.00000000E+00
  0.00000000E+00  0.00000000E+00  0.00000000E+00
  0.00000000E+00  0.00000000E+00  0.00000000E+00
  0.00000000E+00  0.00000000E+00  0.00000000E+00
  0.00000000E+00  0.00000000E+00  0.00000000E+00
  0.00000000E+00  0.00000000E+00  0.00000000E+00
  0.00000000E+00  0.00000000E+00  0.00000000E+00
  0.00000000E+00  0.00000000E+00  0.00000000E+00
  0.00000000E+00  0.00000000E+00  0.00000000E+00
  0.00000000E+00  0.00000000E+00  0.00000000E+00
  0.00000000E+00  0.00000000E+00  0.00000000E+00
  0.00000000E+00  0.00000000E+00  0.00000000E+00
  0.00000000E+00  0.00000000E+00  0.00000000E+00
  0.00000000E+00  0.00000000E+00  0.00000000E+00
  0.00000000E+00  0.00000000E+00  0.00000000E+00
  0.00000000E+00  0.00000000E+00  0.00000000E+00
  0.00000000E+00  0.00000000E+00  0.00000000E+00
  0.00000000E+00  0.00000000E+00  0.00000000E+00
  0.00000000E+00  0.00000000E+00  0.00000000E+00
  0.00000000E+00  0.00000000E+00  0.00000000E+00
  0.00000000E+00  0.00000000E+00  0.00000000E+00
  0.00000000E+00  0.00000000E+00  0.00000000E+00
  0.00000000E+00  0.00000000E+00  0.00000000E+00
  0.00000000E+00  0.00000000E+00  0.00000000E+00
  0.00000000E+00  0.00000000E+00  0.00000000E+00
  0.00000000E+00  0.00000000E+00  0.00000000E+00
  0.00000000E+00  0.00000000E+00  0.00000000E+00
  0.00000000E+00  0.00000000E+00  0.00000000E+00
  0.00000000E+00  0.00000000E+00  0.00000000E+00
  0.00000000E+00  0.00000000E+00  0.00000000E+00
  0.00000000E+00  0.00000000E+00  0.00000000E+00
  0.00000000E+00  0.00000000E+00  0.00000000E+00
  0.00000000E+00  0.00000000E+00  0.00000000E+00
  0.00000000E+00  0.00000000E+00  0.00000000E+00
  0.00000000E+00  0.00000000E+00  0.00000000E+00
  0.00000000E+00  0.00000000E+00  0.00000000E+00
  0.00000000E+00  0.00000000E+00  0.00000000E+00
  0.00000000E+00  0.00000000E+00  0.00000000E+00
