# Supplementary material for: Cation-tuned acidic electrified interface for hydrogen peroxide electrosynthesis with industrial-level current densities in natural seawater
Source: Nat Commun. 2026 Apr 20;17:5443. doi: 10.1038/s41467-026-72026-2 (PMC13279823; doi:10.1038/s41467-026-72026-2)
Supplement: Supplementary file 3 — Supplementary Data 1 [file 41467_2026_72026_MOESM3_ESM.zip › Cl optimized structure-Supplementary Fig. 61/C4]

c4cl                                    
   1.00000000000000     
    17.2199993133999989    0.0000000000000000    0.0000000000000000
    -8.6099996566999994   14.9129568584999994    0.0000000000000000
     0.0000000000000000    0.0000000000000000   20.0000000000000000
   C    H    Cl
    94     6     1
Direct
  0.0032515605892706  0.9945052474976762  0.3971525752985124
  0.0509097977383028  0.0897986621750125  0.4011435883995259
  0.1462329563280006  0.9947905522351603  0.3998541660280026
  0.1940351751362449  0.0905186784963738  0.4017600803835107
  0.2890653946869109  0.9948080116020630  0.4039541612742856
  0.3366734390568174  0.0901764147591268  0.4014444636605378
  0.4315243269969827  0.9940787615698490  0.4098304371981920
  0.4792529555888192  0.0894579661589211  0.4062464234103176
  0.5745021091313107  0.9941195588243905  0.4108564033459383
  0.6221244089951324  0.0892350716577417  0.4081121714848711
  0.7173980327295844  0.9940982915114132  0.4053246555438161
  0.7649712163919116  0.0892408562050340  0.4055706711171078
  0.8603772178612396  0.9943322516062223  0.3991735606502551
  0.9079218139916193  0.0894896108585106  0.4024594184683078
  0.0030561021706464  0.1371059536231203  0.4038857404496915
  0.0501215293090772  0.2319320618541232  0.4101009695474525
  0.1463103313534769  0.1378752322855547  0.4034162779768444
  0.1938379240881578  0.2329749571839743  0.4107078293862911
  0.2897938216607245  0.1393836027108495  0.4007875865057451
  0.3374623650010948  0.2351090821173697  0.4000971357344961
  0.4320593059036479  0.1375319197035313  0.4017934178524889
  0.4798260195008148  0.2322712163100168  0.3942799007206931
  0.5745643470527352  0.1368514920685755  0.4056851336421611
  0.6223692148367364  0.2315502007311687  0.4000190456071019
  0.7172969549336413  0.1367136163230649  0.4064335102885439
  0.7651047427829377  0.2319539743673004  0.4046650676130923
  0.8602116912387336  0.1368979348053205  0.4049827116578432
  0.9077062314442852  0.2320196182620272  0.4075422103158596
  0.0026622267147859  0.2794772641707655  0.4115441594581965
  0.0499467527762930  0.3747736709607435  0.4167249130411969
  0.1451742580755897  0.2795312202042747  0.4157276284067142
  0.1904730305427458  0.3730391117918253  0.4276915992053184
  0.2895947594498427  0.2819322150089486  0.4136710383135154
  0.3312938845684822  0.3734125061563326  0.4350909126081357
  0.4329989814340698  0.2812911376875106  0.3866578810635609
  0.4817192658145493  0.3702416620346074  0.3645218861142889
  0.5749787640217103  0.2788961691949886  0.3923171044367641
  0.6235081491937254  0.3728277055467579  0.3821014294318703
  0.7175865077294400  0.2793948500123349  0.4003805263823468
  0.7655330787626741  0.3743834414791922  0.3959049398716357
  0.8601172457750975  0.2796148094863856  0.4063340515088291
  0.9077388443629416  0.3748768896016011  0.4061720149540849
  0.0025165809939583  0.4225444221296168  0.4116701130727066
  0.0500820661617086  0.5176313164518311  0.4112513213055758
  0.1436540460938802  0.4215631032645554  0.4265771909385704
  0.1917452210193079  0.5177081242085108  0.4291659175839209
  0.2834007868216785  0.4176072815284734  0.4430967548774359
  0.3214421385145446  0.5095355357533360  0.4721159726477956
  0.5766510325532120  0.4183275945343560  0.3637871250795580
  0.6267287213706921  0.5114659514070231  0.3518432592479659
  0.7182944190992938  0.4215225608539691  0.3863344209774051
  0.7655954731545656  0.5166838859836786  0.3827690289239317
  0.8603849628077096  0.4223625879048062  0.4002361578779552
  0.9078710912461412  0.5176378792111902  0.3985233451156850
  0.0028323705916696  0.5653605637662963  0.4042278172618102
  0.0504760392755920  0.6606655118954947  0.4031592351660139
  0.1450714281325319  0.5651747592014958  0.4181302389367487
  0.1931277029929405  0.6603807616528499  0.4162306361899031
  0.2855845822296195  0.5647774392028018  0.4403312563641947
  0.3353065316496766  0.6578690208830332  0.4272012039873787
  0.4813866954560804  0.6638651572707462  0.4094227122377112
  0.6233323891043597  0.6641843640651264  0.4019088889381193
  0.7173932287868101  0.5632481352453940  0.3705574062396691
  0.7638851936359278  0.6594084386255881  0.3805725827848030
  0.8603054069103344  0.5649881410328855  0.3906950196722255
  0.9077239025727977  0.6602980830555751  0.3897283570437300
  0.0027721673837554  0.7080845706612918  0.3963269035793111
  0.0506837648326358  0.8036094542723680  0.3971711681381790
  0.1456877816444885  0.7083035628029739  0.4089325097110516
  0.1933394102589960  0.8033799708192715  0.4070857684378927
  0.2883595827085298  0.7068418269800962  0.4191267866095157
  0.3360377127660492  0.8026448994845350  0.4153571643014942
  0.4323914343023894  0.7070492859415077  0.4195529688832401
  0.4794650189151708  0.8033318420712509  0.4170953285281018
  0.5757033464161668  0.7102835123437117  0.4059325551497658
  0.6231051328347097  0.8054353045074978  0.4056447965086443
  0.7158883658037591  0.7073460855131647  0.3906148116864043
  0.7647639074289532  0.8036342963207107  0.3930597092736998
  0.8588709532124541  0.7073144257635235  0.3861600395635849
  0.9073830087322070  0.8032756883979159  0.3905280622611425
  0.0027321536160298  0.8511201586012948  0.3944001142208712
  0.0507663855928727  0.9467323159716853  0.3968883453573185
  0.1458093121617835  0.8513167087951781  0.4018812012740470
  0.1935431434505612  0.9468466891186429  0.4017266488212985
  0.2887658016538963  0.8507224877195035  0.4105390181324154
  0.3363932661555945  0.9464907253416703  0.4083076117814484
  0.4316959167821252  0.8508765913877356  0.4164790949399839
  0.4790537563528396  0.9461194520161947  0.4129851936050562
  0.5745758514579492  0.8515562462329175  0.4107279775171440
  0.6221665122219464  0.9468384782895529  0.4090380799563490
  0.7178186358778127  0.8516466333938126  0.4000664921152962
  0.7653699275438599  0.9469210567993708  0.4014425529338226
  0.8600075434109350  0.8512525386418630  0.3917036297818581
  0.9079044023265045  0.9466750592987651  0.3955574183837346
  0.4020374697693073  0.4077101281409496  0.4487388271774786
  0.4474497125066427  0.5921838080126678  0.4000172784435770
  0.5856959685800086  0.5924831101033431  0.4105394208701660
  0.4463737851514541  0.4051601221869150  0.3496691622735187
  0.5919276209074070  0.5434992833202158  0.3303426921411478
  0.3937694345026619  0.5435763966779844  0.4776867888652606
  0.2864936468417183  0.4959046521015525  0.5625683829474625
 
  0.00000000E+00  0.00000000E+00  0.00000000E+00
  0.00000000E+00  0.00000000E+00  0.00000000E+00
  0.00000000E+00  0.00000000E+00  0.00000000E+00
  0.00000000E+00  0.00000000E+00  0.00000000E+00
  0.00000000E+00  0.00000000E+00  0.00000000E+00
  0.00000000E+00  0.00000000E+00  0.00000000E+00
  0.00000000E+00  0.00000000E+00  0.00000000E+00
  0.00000000E+00  0.00000000E+00  0.00000000E+00
  0.00000000E+00  0.00000000E+00  0.00000000E+00
  0.00000000E+00  0.00000000E+00  0.00000000E+00
  0.00000000E+00  0.00000000E+00  0.00000000E+00
  0.00000000E+00  0.00000000E+00  0.00000000E+00
  0.00000000E+00  0.00000000E+00  0.00000000E+00
  0.00000000E+00  0.00000000E+00  0.00000000E+00
  0.00000000E+00  0.00000000E+00  0.00000000E+00
  0.00000000E+00  0.00000000E+00  0.00000000E+00
  0.00000000E+00  0.00000000E+00  0.00000000E+00
  0.00000000E+00  0.00000000E+00  0.00000000E+00
  0.00000000E+00  0.00000000E+00  0.00000000E+00
  0.00000000E+00  0.00000000E+00  0.00000000E+00
  0.00000000E+00  0.00000000E+00  0.00000000E+00
  0.00000000E+00  0.00000000E+00  0.00000000E+00
  0.00000000E+00  0.00000000E+00  0.00000000E+00
  0.00000000E+00  0.00000000E+00  0.00000000E+00
  0.00000000E+00  0.00000000E+00  0.00000000E+00
  0.00000000E+00  0.00000000E+00  0.00000000E+00
  0.00000000E+00  0.00000000E+00  0.00000000E+00
  0.00000000E+00  0.00000000E+00  0.00000000E+00
  0.00000000E+00  0.00000000E+00  0.00000000E+00
  0.00000000E+00  0.00000000E+00  0.00000000E+00
  0.00000000E+00  0.00000000E+00  0.00000000E+00
  0.00000000E+00  0.00000000E+00  0.00000000E+00
  0.00000000E+00  0.00000000E+00  0.00000000E+00
  0.00000000E+00  0.00000000E+00  0.00000000E+00
  0.00000000E+00  0.00000000E+00  0.00000000E+00
  0.00000000E+00  0.00000000E+00  0.00000000E+00
  0.00000000E+00  0.00000000E+00  0.00000000E+00
  0.00000000E+00  0.00000000E+00  0.00000000E+00
  0.00000000E+00  0.00000000E+00  0.00000000E+00
  0.00000000E+00  0.00000000E+00  0.00000000E+00
  0.00000000E+00  0.00000000E+00  0.00000000E+00
  0.00000000E+00  0.00000000E+00  0.00000000E+00
  0.00000000E+00  0.00000000E+00  0.00000000E+00
  0.00000000E+00  0.00000000E+00  0.00000000E+00
  0.00000000E+00  0.00000000E+00  0.00000000E+00
  0.00000000E+00  0.00000000E+00  0.00000000E+00
  0.00000000E+00  0.00000000E+00  0.00000000E+00
  0.00000000E+00  0.00000000E+00  0.00000000E+00
  0.00000000E+00  0.00000000E+00  0.00000000E+00
  0.00000000E+00  0.00000000E+00  0.00000000E+00
  0.00000000E+00  0.00000000E+00  0.00000000E+00
  0.00000000E+00  0.00000000E+00  0.00000000E+00
  0.00000000E+00  0.00000000E+00  0.00000000E+00
  0.00000000E+00  0.00000000E+00  0.00000000E+00
  0.00000000E+00  0.00000000E+00  0.00000000E+00
  0.00000000E+00  0.00000000E+00  0.00000000E+00
  0.00000000E+00  0.00000000E+00  0.00000000E+00
  0.00000000E+00  0.00000000E+00  0.00000000E+00
  0.00000000E+00  0.00000000E+00  0.00000000E+00
  0.00000000E+00  0.00000000E+00  0.00000000E+00
  0.00000000E+00  0.00000000E+00  0.00000000E+00
  0.00000000E+00  0.00000000E+00  0.00000000E+00
  0.00000000E+00  0.00000000E+00  0.00000000E+00
  0.00000000E+00  0.00000000E+00  0.00000000E+00
  0.00000000E+00  0.00000000E+00  0.00000000E+00
  0.00000000E+00  0.00000000E+00  0.00000000E+00
  0.00000000E+00  0.00000000E+00  0.00000000E+00
  0.00000000E+00  0.00000000E+00  0.00000000E+00
  0.00000000E+00  0.00000000E+00  0.00000000E+00
  0.00000000E+00  0.00000000E+00  0.00000000E+00
  0.00000000E+00  0.00000000E+00  0.00000000E+00
  0.00000000E+00  0.00000000E+00  0.00000000E+00
  0.00000000E+00  0.00000000E+00  0.00000000E+00
  0.00000000E+00  0.00000000E+00  0.00000000E+00
  0.00000000E+00  0.00000000E+00  0.00000000E+00
  0.00000000E+00  0.00000000E+00  0.00000000E+00
  0.00000000E+00  0.00000000E+00  0.00000000E+00
  0.00000000E+00  0.00000000E+00  0.00000000E+00
  0.00000000E+00  0.00000000E+00  0.00000000E+00
  0.00000000E+00  0.00000000E+00  0.00000000E+00
  0.00000000E+00  0.00000000E+00  0.00000000E+00
  0.00000000E+00  0.00000000E+00  0.00000000E+00
  0.00000000E+00  0.00000000E+00  0.00000000E+00
  0.00000000E+00  0.00000000E+00  0.00000000E+00
  0.00000000E+00  0.00000000E+00  0.00000000E+00
  0.00000000E+00  0.00000000E+00  0.00000000E+00
  0.00000000E+00  0.00000000E+00  0.00000000E+00
  0.00000000E+00  0.00000000E+00  0.00000000E+00
  0.00000000E+00  0.00000000E+00  0.00000000E+00
  0.00000000E+00  0.00000000E+00  0.00000000E+00
  0.00000000E+00  0.00000000E+00  0.00000000E+00
  0.00000000E+00  0.00000000E+00  0.00000000E+00
  0.00000000E+00  0.00000000E+00  0.00000000E+00
  0.00000000E+00  0.00000000E+00  0.00000000E+00
  0.00000000E+00  0.00000000E+00  0.00000000E+00
  0.00000000E+00  0.00000000E+00  0.00000000E+00
  0.00000000E+00  0.00000000E+00  0.00000000E+00
  0.00000000E+00  0.00000000E+00  0.00000000E+00
  0.00000000E+00  0.00000000E+00  0.00000000E+00
  0.00000000E+00  0.00000000E+00  0.00000000E+00
  0.00000000E+00  0.00000000E+00  0.00000000E+00
