# Supplementary material for: Cation-tuned acidic electrified interface for hydrogen peroxide electrosynthesis with industrial-level current densities in natural seawater
Source: Nat Commun. 2026 Apr 20;17:5443. doi: 10.1038/s41467-026-72026-2 (PMC13279823; doi:10.1038/s41467-026-72026-2)
Supplement: Supplementary file 3 — Supplementary Data 1 [file 41467_2026_72026_MOESM3_ESM.zip › Cl optimized structure-Supplementary Fig. 61/C5]

c5cl                                    
   1.00000000000000     
    17.2199993133999989    0.0000000000000000    0.0000000000000000
    -8.6099996566999994   14.9129568584999994    0.0000000000000000
     0.0000000000000000    0.0000000000000000   20.0000000000000000
   C    O    Cl   H 
    93     1     1     5
Direct
  0.0007915182977478  0.9944480002036767  0.3981738226454166
  0.0484491771491423  0.0898221435558182  0.3970625457580276
  0.1438398851056871  0.9948726000892129  0.3999235294199368
  0.1916397623678575  0.0905862595948661  0.3980675063714739
  0.2866297079464686  0.9947589996738319  0.4020585406479639
  0.3341831687665029  0.0902142018494541  0.3976186978563030
  0.4289709489712701  0.9935814528650673  0.4058351449011824
  0.4765683615676082  0.0889644683932213  0.4013634600442763
  0.5717509334297570  0.9936716924498982  0.4074511536670069
  0.6193293884144699  0.0887906323402613  0.4034064470667907
  0.7147438987986818  0.9940831320728998  0.4051693856420930
  0.7621785542871810  0.0890736642220196  0.4020890771265376
  0.8578834290505322  0.9943664281606467  0.4001876300824838
  0.9052205001345857  0.0894024707535455  0.3987232701523639
  0.0003085835510614  0.1369458130397777  0.3976068279357846
  0.0473542537939218  0.2319942329260626  0.3994132226405633
  0.1439284455113147  0.1379773950970489  0.3971416453079938
  0.1914082763136856  0.2334586312852228  0.3997238518248719
  0.2873302147604991  0.1395751482349003  0.3960655883607505
  0.3349450784625641  0.2354079020989261  0.3934426617288564
  0.4295146460049190  0.1372532034433121  0.3970705948405893
  0.4774202156278266  0.2322045281904195  0.3902741486461885
  0.5718236282854741  0.1364259580867591  0.4006493431390732
  0.6196335002846348  0.2313353447391731  0.3966567723404154
  0.7144951010349690  0.1364788284972161  0.4019572822147246
  0.7621845946208238  0.2317080588407169  0.4005822102468771
  0.8573413115771392  0.1366599494121483  0.3999803008824148
  0.9046731692473554  0.2317618168150082  0.4004052010967793
 -0.0003634274237437  0.2793016887622254  0.4010195022151515
  0.0465465913198795  0.3745081902205556  0.4045946263577893
  0.1424690541224122  0.2796495587600482  0.4015662205073136
  0.1877772677492501  0.3742924472879124  0.4069663506534923
  0.2871146081939449  0.2833926803636363  0.4029447481013324
  0.3299272024424992  0.3773051110201984  0.4169447955660380
  0.4308604859111402  0.2813277752724311  0.3825960098437637
  0.4810454830677964  0.3718885252584410  0.3645849583155109
  0.5725247989282376  0.2789967113101338  0.3902374935196056
  0.6211546131920582  0.3736335422674767  0.3849933709509552
  0.7147545024300703  0.2792866608197857  0.3983027461046645
  0.7625475140678305  0.3744874820642560  0.3977195871399993
  0.8571433087363883  0.2794143333726420  0.4012285231479815
  0.9045902203170660  0.3746870022623266  0.4028267764251272
 -0.0005828680266536  0.4224644693389862  0.4054227372829585
  0.0472149876506939  0.5175293275462161  0.4083370291633149
  0.1405811699408155  0.4216842020721632  0.4083748385718516
  0.1889969351306956  0.5168092773874384  0.4142588143422786
  0.2811603551005802  0.4209859724579271  0.4156400209028408
  0.5751724596287965  0.4205531113012038  0.3699715387706178
  0.6228796312533356  0.5150441957327676  0.3694991003675401
  0.7153726122199677  0.4221046937935711  0.3921185083929889
  0.7622216686821836  0.5172492255696666  0.3937885532360929
  0.8573267383637410  0.4223924440554596  0.4016978658109346
  0.9047685943632393  0.5176142340848933  0.4032062631258957
 -0.0001617542719151  0.5653555422148275  0.4066974501803357
  0.0478612600537150  0.6606623097156002  0.4073515920993327
  0.1424363616944606  0.5652539851006133  0.4126892124873018
  0.1909890887817803  0.6602513721173413  0.4144316309765830
  0.2827996999562027  0.5622454037888810  0.4217640440834340
  0.3337621642349641  0.6570745700761313  0.4248600759313435
  0.4826991500037854  0.6662837701111843  0.4413419024731023
  0.6239242645212610  0.6660241119068792  0.4319397599003986
  0.7135920507799421  0.5644212728313651  0.3881507707219887
  0.7607274158760328  0.6598662213024151  0.4001710142211466
  0.8570110017330960  0.5651005545559360  0.4002235176397992
  0.9046132563759615  0.6603241551245479  0.4010767274178269
 -0.0000344363500863  0.7081671174008978  0.4043084246413186
  0.0480015189376321  0.8036569729872659  0.4038730939839212
  0.1433220802506213  0.7082677760124692  0.4105101630366775
  0.1908785401752277  0.8033516913372559  0.4089663197659482
  0.2862780067365952  0.7060592304022612  0.4187024790867149
  0.3335965375199382  0.8020757205975294  0.4153885499413041
  0.4312073576933620  0.7069902693820834  0.4295113910509484
  0.4771344255921815  0.8027866711949520  0.4199091633232058
  0.5764125716088847  0.7129624670661785  0.4323267065251310
  0.6216911730517465  0.8061761984154194  0.4183622011131993
  0.7142058932856821  0.7084628630790033  0.4123690685930157
  0.7627833105568705  0.8042434630596761  0.4072726820992840
  0.8560169630718933  0.7075349310636264  0.4009191225909725
  0.9048211288877437  0.8035076720366868  0.4020136697534035
  0.0002339297161462  0.8512595414414937  0.4017336574516477
  0.0483393836051949  0.9468038389465653  0.3998205388117890
  0.1433288239091181  0.8513609006874505  0.4051629276897713
  0.1911313212996041  0.9468673376928957  0.4024408229306555
  0.2863254881793099  0.8503991179677084  0.4104453452854193
  0.3338681036731668  0.9461800682334346  0.4062318385864969
  0.4292286487820436  0.8502009290639326  0.4148592686959846
  0.4763776805105127  0.9454772431569245  0.4094024503546992
  0.5724479622025098  0.8517006526477611  0.4160385071352719
  0.6195677687388966  0.9466163894857399  0.4092653896915386
  0.7158616969198862  0.8523488867044761  0.4100181487833381
  0.7629943109822662  0.9471313921118055  0.4046174881709053
  0.8576076302738601  0.8514862601146214  0.4017832238675721
  0.9055095483105132  0.9467987032555043  0.3994883191359377
  0.3258632726406058  0.5131590901009668  0.4248919923824941
  0.5118550512249994  0.4720613883052985  0.5109153073911084
  0.3996119607151046  0.4146907202402605  0.4344924145010935
  0.4525795485565101  0.5964101324062402  0.4555831701215555
  0.5883589548556810  0.5960955380187414  0.4491581677140238
  0.4473511617722473  0.4078690516044775  0.3488938511455573
  0.5869947336483278  0.5496722046192012  0.3556156831117560
 
  0.00000000E+00  0.00000000E+00  0.00000000E+00
  0.00000000E+00  0.00000000E+00  0.00000000E+00
  0.00000000E+00  0.00000000E+00  0.00000000E+00
  0.00000000E+00  0.00000000E+00  0.00000000E+00
  0.00000000E+00  0.00000000E+00  0.00000000E+00
  0.00000000E+00  0.00000000E+00  0.00000000E+00
  0.00000000E+00  0.00000000E+00  0.00000000E+00
  0.00000000E+00  0.00000000E+00  0.00000000E+00
  0.00000000E+00  0.00000000E+00  0.00000000E+00
  0.00000000E+00  0.00000000E+00  0.00000000E+00
  0.00000000E+00  0.00000000E+00  0.00000000E+00
  0.00000000E+00  0.00000000E+00  0.00000000E+00
  0.00000000E+00  0.00000000E+00  0.00000000E+00
  0.00000000E+00  0.00000000E+00  0.00000000E+00
  0.00000000E+00  0.00000000E+00  0.00000000E+00
  0.00000000E+00  0.00000000E+00  0.00000000E+00
  0.00000000E+00  0.00000000E+00  0.00000000E+00
  0.00000000E+00  0.00000000E+00  0.00000000E+00
  0.00000000E+00  0.00000000E+00  0.00000000E+00
  0.00000000E+00  0.00000000E+00  0.00000000E+00
  0.00000000E+00  0.00000000E+00  0.00000000E+00
  0.00000000E+00  0.00000000E+00  0.00000000E+00
  0.00000000E+00  0.00000000E+00  0.00000000E+00
  0.00000000E+00  0.00000000E+00  0.00000000E+00
  0.00000000E+00  0.00000000E+00  0.00000000E+00
  0.00000000E+00  0.00000000E+00  0.00000000E+00
  0.00000000E+00  0.00000000E+00  0.00000000E+00
  0.00000000E+00  0.00000000E+00  0.00000000E+00
  0.00000000E+00  0.00000000E+00  0.00000000E+00
  0.00000000E+00  0.00000000E+00  0.00000000E+00
  0.00000000E+00  0.00000000E+00  0.00000000E+00
  0.00000000E+00  0.00000000E+00  0.00000000E+00
  0.00000000E+00  0.00000000E+00  0.00000000E+00
  0.00000000E+00  0.00000000E+00  0.00000000E+00
  0.00000000E+00  0.00000000E+00  0.00000000E+00
  0.00000000E+00  0.00000000E+00  0.00000000E+00
  0.00000000E+00  0.00000000E+00  0.00000000E+00
  0.00000000E+00  0.00000000E+00  0.00000000E+00
  0.00000000E+00  0.00000000E+00  0.00000000E+00
  0.00000000E+00  0.00000000E+00  0.00000000E+00
  0.00000000E+00  0.00000000E+00  0.00000000E+00
  0.00000000E+00  0.00000000E+00  0.00000000E+00
  0.00000000E+00  0.00000000E+00  0.00000000E+00
  0.00000000E+00  0.00000000E+00  0.00000000E+00
  0.00000000E+00  0.00000000E+00  0.00000000E+00
  0.00000000E+00  0.00000000E+00  0.00000000E+00
  0.00000000E+00  0.00000000E+00  0.00000000E+00
  0.00000000E+00  0.00000000E+00  0.00000000E+00
  0.00000000E+00  0.00000000E+00  0.00000000E+00
  0.00000000E+00  0.00000000E+00  0.00000000E+00
  0.00000000E+00  0.00000000E+00  0.00000000E+00
  0.00000000E+00  0.00000000E+00  0.00000000E+00
  0.00000000E+00  0.00000000E+00  0.00000000E+00
  0.00000000E+00  0.00000000E+00  0.00000000E+00
  0.00000000E+00  0.00000000E+00  0.00000000E+00
  0.00000000E+00  0.00000000E+00  0.00000000E+00
  0.00000000E+00  0.00000000E+00  0.00000000E+00
  0.00000000E+00  0.00000000E+00  0.00000000E+00
  0.00000000E+00  0.00000000E+00  0.00000000E+00
  0.00000000E+00  0.00000000E+00  0.00000000E+00
  0.00000000E+00  0.00000000E+00  0.00000000E+00
  0.00000000E+00  0.00000000E+00  0.00000000E+00
  0.00000000E+00  0.00000000E+00  0.00000000E+00
  0.00000000E+00  0.00000000E+00  0.00000000E+00
  0.00000000E+00  0.00000000E+00  0.00000000E+00
  0.00000000E+00  0.00000000E+00  0.00000000E+00
  0.00000000E+00  0.00000000E+00  0.00000000E+00
  0.00000000E+00  0.00000000E+00  0.00000000E+00
  0.00000000E+00  0.00000000E+00  0.00000000E+00
  0.00000000E+00  0.00000000E+00  0.00000000E+00
  0.00000000E+00  0.00000000E+00  0.00000000E+00
  0.00000000E+00  0.00000000E+00  0.00000000E+00
  0.00000000E+00  0.00000000E+00  0.00000000E+00
  0.00000000E+00  0.00000000E+00  0.00000000E+00
  0.00000000E+00  0.00000000E+00  0.00000000E+00
  0.00000000E+00  0.00000000E+00  0.00000000E+00
  0.00000000E+00  0.00000000E+00  0.00000000E+00
  0.00000000E+00  0.00000000E+00  0.00000000E+00
  0.00000000E+00  0.00000000E+00  0.00000000E+00
  0.00000000E+00  0.00000000E+00  0.00000000E+00
  0.00000000E+00  0.00000000E+00  0.00000000E+00
  0.00000000E+00  0.00000000E+00  0.00000000E+00
  0.00000000E+00  0.00000000E+00  0.00000000E+00
  0.00000000E+00  0.00000000E+00  0.00000000E+00
  0.00000000E+00  0.00000000E+00  0.00000000E+00
  0.00000000E+00  0.00000000E+00  0.00000000E+00
  0.00000000E+00  0.00000000E+00  0.00000000E+00
  0.00000000E+00  0.00000000E+00  0.00000000E+00
  0.00000000E+00  0.00000000E+00  0.00000000E+00
  0.00000000E+00  0.00000000E+00  0.00000000E+00
  0.00000000E+00  0.00000000E+00  0.00000000E+00
  0.00000000E+00  0.00000000E+00  0.00000000E+00
  0.00000000E+00  0.00000000E+00  0.00000000E+00
  0.00000000E+00  0.00000000E+00  0.00000000E+00
  0.00000000E+00  0.00000000E+00  0.00000000E+00
  0.00000000E+00  0.00000000E+00  0.00000000E+00
  0.00000000E+00  0.00000000E+00  0.00000000E+00
  0.00000000E+00  0.00000000E+00  0.00000000E+00
  0.00000000E+00  0.00000000E+00  0.00000000E+00
  0.00000000E+00  0.00000000E+00  0.00000000E+00
