# Supplementary material for: Cation-tuned acidic electrified interface for hydrogen peroxide electrosynthesis with industrial-level current densities in natural seawater
Source: Nat Commun. 2026 Apr 20;17:5443. doi: 10.1038/s41467-026-72026-2 (PMC13279823; doi:10.1038/s41467-026-72026-2)
Supplement: Supplementary file 3 — Supplementary Data 1 [file 41467_2026_72026_MOESM3_ESM.zip › Cl optimized structure-Supplementary Fig. 61/C6]

c6cl                                    
   1.00000000000000     
    17.2199993133999989    0.0000000000000000    0.0000000000000000
    -8.6099996566999994   14.9129568584999994    0.0000000000000000
     0.0000000000000000    0.0000000000000000   20.0000000000000000
   C    O    Cl   H 
    92     2     1     4
Direct
  0.0035224852303360  0.9953892909326146  0.3987478675836521
  0.0512819017149168  0.0909189948183161  0.4015047508116402
  0.1469283614430135  0.9965475482363000  0.4022274567101849
  0.1949174793371885  0.0923088040801303  0.4035870779218850
  0.2895845648193011  0.9963656561643791  0.4055426787112379
  0.3374103544435050  0.0922996285794700  0.4033657027600577
  0.4318260480814205  0.9952539596527167  0.4088620340486446
  0.4794820299590825  0.0907976882430844  0.4058028522659817
  0.5744385624172950  0.9949790732228184  0.4085809621147050
  0.6221134996987371  0.0901270892481196  0.4063847037885354
  0.7174042791982813  0.9948399472131354  0.4041083607000185
  0.7648955814484127  0.0898863837559108  0.4044438663172972
  0.8604854117197326  0.9950297992793532  0.3993626322223515
  0.9078220022820285  0.0900844439870913  0.4018841117096432
  0.0029799039813210  0.1378198175801359  0.4029029018281224
  0.0498082329268492  0.2327121242264022  0.4065883411278139
  0.1468816845445696  0.1395507223397628  0.4036714174697628
  0.1940422503599557  0.2347867520072245  0.4084055330643498
  0.2909603445465903  0.1418254087806147  0.4032001758190361
  0.3391185533273673  0.2382047547516233  0.4024625251569660
  0.4324427787620335  0.1392683748876473  0.4028517271631063
  0.4803828314987110  0.2346194492242029  0.3967674960634297
  0.5747058843368574  0.1378261506088538  0.4046913721389723
  0.6227436912147153  0.2327894312230431  0.4003318180827873
  0.7172656878534144  0.1373974375514227  0.4051198729184970
  0.7650146861317993  0.2325199442169930  0.4036488128027190
  0.8599433160449371  0.1373239146417839  0.4037837501190878
  0.9072382787697393  0.2324890496741358  0.4052031215873445
  0.0021259119620387  0.2800543099249233  0.4071443004608699
  0.0487965757868300  0.3751804417982318  0.4098211321645561
  0.1446778827111271  0.2804022558953822  0.4103756717659521
  0.1891638323686894  0.3747684134384909  0.4161588244066546
  0.2900819635422323  0.2853563939658134  0.4125959442296374
  0.3311261599568088  0.3777346116597180  0.4283899313540165
  0.4348216757176590  0.2846988216612506  0.3916031783471100
  0.4868940073152239  0.3780621674803216  0.3757299890118365
  0.5755262545390152  0.2805623650968339  0.3952055707640224
  0.6252228391067297  0.3749989420534333  0.3886468760624580
  0.7176883493163795  0.2800666388560588  0.4004342801185307
  0.7661220073919024  0.3752907252744048  0.3969143483839313
  0.8600110477796191  0.2802335982506931  0.4045043464768149
  0.9077180713718423  0.3757261332541090  0.4044161772038269
  0.0022313427783552  0.4234594146584498  0.4079315142669047
  0.0500462562459300  0.5187117123208571  0.4089517362088711
  0.1426652261212153  0.4223329688990330  0.4147550370834383
  0.1909193764680330  0.5176506665183627  0.4185657377679292
  0.2820008977197088  0.4220202334697983  0.4276175951370527
  0.5793645946424902  0.4221662439131250  0.3778404663361311
  0.7196878303491586  0.4224444756560910  0.3902564609607797
  0.7668942233978883  0.5179269500793425  0.3872131551725073
  0.8610288769754686  0.4235412135710112  0.4001843247353604
  0.9084912112463838  0.5187330557234867  0.3993659299359217
  0.0032799119205096  0.5666423348147692  0.4043564469362558
  0.0510925349538242  0.6621460388005986  0.4043329976538113
  0.1449995130788437  0.5664444714614272  0.4141005208374715
  0.1934618652291377  0.6613995962285960  0.4139604867881745
  0.2845770856006783  0.5631264732576453  0.4236981799260227
  0.3359494091692630  0.6582074393034809  0.4204238478163728
  0.4834775202943760  0.6652543254547636  0.4136199289145467
  0.6225051213827478  0.6649498552607446  0.3995725498340577
  0.7191172455547127  0.5636923338216653  0.3805782374367395
  0.7624745909402474  0.6582745976230131  0.3864749037903525
  0.8614585183497503  0.5665975713891753  0.3935643903696430
  0.9081050928024035  0.6616193969337266  0.3938952767695511
  0.0035947147694658  0.7097849470660823  0.3993430098824620
  0.0511225786061160  0.8049005111518086  0.4002867686179556
  0.1461999674367109  0.7096164146437820  0.4091073440433387
  0.1937793915127361  0.8048437906032789  0.4082867644576120
  0.2887660653347660  0.7072282142765295  0.4166766918133478
  0.3363304206382542  0.8034809101049726  0.4141236622559517
  0.4329348661083443  0.7076987559929018  0.4169803533770921
  0.4794704388093766  0.8039955431013193  0.4135629698985039
  0.5765955252848460  0.7124287168913338  0.4061293430945651
  0.6236295360203874  0.8069704270948450  0.4044128884303077
  0.7149509042629790  0.7076943442253254  0.3920054136281351
  0.7646467396686524  0.8040666201968213  0.3943051579740631
  0.8588085509045787  0.7074625168770139  0.3909548630338073
  0.9073196868303780  0.8036635431996239  0.3938478966443691
  0.0028797904450004  0.8520753986550583  0.3974409757675793
  0.0511327396212015  0.9479050259825951  0.3992170122787657
  0.1464518074974898  0.8528005410272003  0.4043780861467783
  0.1942737098719926  0.9484761024222672  0.4041314765759479
  0.2891596664371077  0.8519068651033830  0.4107568845737702
  0.3367061828394437  0.9477636318879202  0.4085796975647591
  0.4317735769306086  0.8516433851966475  0.4135204300144262
  0.4791639247671686  0.9471123443174327  0.4106374277393319
  0.5746370985405012  0.8526096072135325  0.4086585319349471
  0.6221566201626055  0.9477692373665580  0.4071809917332573
  0.7181204337987519  0.8526755888872362  0.3993222439652754
  0.7655970573800949  0.9478305246981001  0.4007219630142649
  0.8599866948076229  0.8518085296978258  0.3940841411472827
  0.9080048041169025  0.9472210309005663  0.3970308173321661
  0.3271079404105074  0.5139765721531625  0.4289914340738842
  0.6275986222337445  0.5142959907603205  0.3689131856831332
  0.2666379620567206  0.4036836365518046  0.5638158263122405
  0.4006340634891198  0.4156250411420743  0.4439055554971463
  0.4518305428585495  0.5932316612659237  0.4158899972971943
  0.5826590365104615  0.5926887816503391  0.4011943234863898
  0.4544532958574613  0.4157778637982940  0.3616618812740010
 
  0.00000000E+00  0.00000000E+00  0.00000000E+00
  0.00000000E+00  0.00000000E+00  0.00000000E+00
  0.00000000E+00  0.00000000E+00  0.00000000E+00
  0.00000000E+00  0.00000000E+00  0.00000000E+00
  0.00000000E+00  0.00000000E+00  0.00000000E+00
  0.00000000E+00  0.00000000E+00  0.00000000E+00
  0.00000000E+00  0.00000000E+00  0.00000000E+00
  0.00000000E+00  0.00000000E+00  0.00000000E+00
  0.00000000E+00  0.00000000E+00  0.00000000E+00
  0.00000000E+00  0.00000000E+00  0.00000000E+00
  0.00000000E+00  0.00000000E+00  0.00000000E+00
  0.00000000E+00  0.00000000E+00  0.00000000E+00
  0.00000000E+00  0.00000000E+00  0.00000000E+00
  0.00000000E+00  0.00000000E+00  0.00000000E+00
  0.00000000E+00  0.00000000E+00  0.00000000E+00
  0.00000000E+00  0.00000000E+00  0.00000000E+00
  0.00000000E+00  0.00000000E+00  0.00000000E+00
  0.00000000E+00  0.00000000E+00  0.00000000E+00
  0.00000000E+00  0.00000000E+00  0.00000000E+00
  0.00000000E+00  0.00000000E+00  0.00000000E+00
  0.00000000E+00  0.00000000E+00  0.00000000E+00
  0.00000000E+00  0.00000000E+00  0.00000000E+00
  0.00000000E+00  0.00000000E+00  0.00000000E+00
  0.00000000E+00  0.00000000E+00  0.00000000E+00
  0.00000000E+00  0.00000000E+00  0.00000000E+00
  0.00000000E+00  0.00000000E+00  0.00000000E+00
  0.00000000E+00  0.00000000E+00  0.00000000E+00
  0.00000000E+00  0.00000000E+00  0.00000000E+00
  0.00000000E+00  0.00000000E+00  0.00000000E+00
  0.00000000E+00  0.00000000E+00  0.00000000E+00
  0.00000000E+00  0.00000000E+00  0.00000000E+00
  0.00000000E+00  0.00000000E+00  0.00000000E+00
  0.00000000E+00  0.00000000E+00  0.00000000E+00
  0.00000000E+00  0.00000000E+00  0.00000000E+00
  0.00000000E+00  0.00000000E+00  0.00000000E+00
  0.00000000E+00  0.00000000E+00  0.00000000E+00
  0.00000000E+00  0.00000000E+00  0.00000000E+00
  0.00000000E+00  0.00000000E+00  0.00000000E+00
  0.00000000E+00  0.00000000E+00  0.00000000E+00
  0.00000000E+00  0.00000000E+00  0.00000000E+00
  0.00000000E+00  0.00000000E+00  0.00000000E+00
  0.00000000E+00  0.00000000E+00  0.00000000E+00
  0.00000000E+00  0.00000000E+00  0.00000000E+00
  0.00000000E+00  0.00000000E+00  0.00000000E+00
  0.00000000E+00  0.00000000E+00  0.00000000E+00
  0.00000000E+00  0.00000000E+00  0.00000000E+00
  0.00000000E+00  0.00000000E+00  0.00000000E+00
  0.00000000E+00  0.00000000E+00  0.00000000E+00
  0.00000000E+00  0.00000000E+00  0.00000000E+00
  0.00000000E+00  0.00000000E+00  0.00000000E+00
  0.00000000E+00  0.00000000E+00  0.00000000E+00
  0.00000000E+00  0.00000000E+00  0.00000000E+00
  0.00000000E+00  0.00000000E+00  0.00000000E+00
  0.00000000E+00  0.00000000E+00  0.00000000E+00
  0.00000000E+00  0.00000000E+00  0.00000000E+00
  0.00000000E+00  0.00000000E+00  0.00000000E+00
  0.00000000E+00  0.00000000E+00  0.00000000E+00
  0.00000000E+00  0.00000000E+00  0.00000000E+00
  0.00000000E+00  0.00000000E+00  0.00000000E+00
  0.00000000E+00  0.00000000E+00  0.00000000E+00
  0.00000000E+00  0.00000000E+00  0.00000000E+00
  0.00000000E+00  0.00000000E+00  0.00000000E+00
  0.00000000E+00  0.00000000E+00  0.00000000E+00
  0.00000000E+00  0.00000000E+00  0.00000000E+00
  0.00000000E+00  0.00000000E+00  0.00000000E+00
  0.00000000E+00  0.00000000E+00  0.00000000E+00
  0.00000000E+00  0.00000000E+00  0.00000000E+00
  0.00000000E+00  0.00000000E+00  0.00000000E+00
  0.00000000E+00  0.00000000E+00  0.00000000E+00
  0.00000000E+00  0.00000000E+00  0.00000000E+00
  0.00000000E+00  0.00000000E+00  0.00000000E+00
  0.00000000E+00  0.00000000E+00  0.00000000E+00
  0.00000000E+00  0.00000000E+00  0.00000000E+00
  0.00000000E+00  0.00000000E+00  0.00000000E+00
  0.00000000E+00  0.00000000E+00  0.00000000E+00
  0.00000000E+00  0.00000000E+00  0.00000000E+00
  0.00000000E+00  0.00000000E+00  0.00000000E+00
  0.00000000E+00  0.00000000E+00  0.00000000E+00
  0.00000000E+00  0.00000000E+00  0.00000000E+00
  0.00000000E+00  0.00000000E+00  0.00000000E+00
  0.00000000E+00  0.00000000E+00  0.00000000E+00
  0.00000000E+00  0.00000000E+00  0.00000000E+00
  0.00000000E+00  0.00000000E+00  0.00000000E+00
  0.00000000E+00  0.00000000E+00  0.00000000E+00
  0.00000000E+00  0.00000000E+00  0.00000000E+00
  0.00000000E+00  0.00000000E+00  0.00000000E+00
  0.00000000E+00  0.00000000E+00  0.00000000E+00
  0.00000000E+00  0.00000000E+00  0.00000000E+00
  0.00000000E+00  0.00000000E+00  0.00000000E+00
  0.00000000E+00  0.00000000E+00  0.00000000E+00
  0.00000000E+00  0.00000000E+00  0.00000000E+00
  0.00000000E+00  0.00000000E+00  0.00000000E+00
  0.00000000E+00  0.00000000E+00  0.00000000E+00
  0.00000000E+00  0.00000000E+00  0.00000000E+00
  0.00000000E+00  0.00000000E+00  0.00000000E+00
  0.00000000E+00  0.00000000E+00  0.00000000E+00
  0.00000000E+00  0.00000000E+00  0.00000000E+00
  0.00000000E+00  0.00000000E+00  0.00000000E+00
  0.00000000E+00  0.00000000E+00  0.00000000E+00
