# Supplementary material for: Cation-tuned acidic electrified interface for hydrogen peroxide electrosynthesis with industrial-level current densities in natural seawater
Source: Nat Commun. 2026 Apr 20;17:5443. doi: 10.1038/s41467-026-72026-2 (PMC13279823; doi:10.1038/s41467-026-72026-2)
Supplement: Supplementary file 3 — Supplementary Data 1 [file 41467_2026_72026_MOESM3_ESM.zip › Cl optimized structure-Supplementary Fig. 61/C7]

c7cl                                    
   1.00000000000000     
    17.2199993133999989    0.0000000000000000    0.0000000000000000
    -8.6099996566999994   14.9129568584999994    0.0000000000000000
     0.0000000000000000    0.0000000000000000   20.0000000000000000
   C    H    Cl
    92     5     1
Direct
  0.0031663393984134  0.9954379108112464  0.4024639882794246
  0.0505548699707449  0.0903587436891220  0.3996396918555982
  0.1459633621764941  0.9951503158071094  0.4023448991436528
  0.1936435968177917  0.0904930488970668  0.3995239409254817
  0.2890671607628836  0.9954422358836036  0.4026514872732856
  0.3366150852586134  0.0903813564801443  0.3996238471285852
  0.4318584130249082  0.9952306989698922  0.4031239933449980
  0.4794561237780724  0.0904525170922929  0.3995286724435307
  0.5746923204470222  0.9952535432863520  0.4033046506485422
  0.6222643380742490  0.0904110487550678  0.3994313813065395
  0.7173748596758598  0.9951862828039066  0.4028292331149906
  0.7650274741846188  0.0903819622771371  0.3992596924145630
  0.8601648813625496  0.9951235302534117  0.4024294352085270
  0.9078143105384898  0.0903715068340581  0.3992640734513236
  0.0028725890088051  0.1379762034684144  0.3981906747745008
  0.0504793726533984  0.2333680342517793  0.3969691081083809
  0.1458656050595084  0.1378552401611082  0.3984239232610783
  0.1940706363700008  0.2330628352675486  0.3961317707474011
  0.2887955514126316  0.1378885729038564  0.3982336858790714
  0.3358389520113275  0.2330976244067240  0.3956185244333291
  0.4319385490984069  0.1379976270591455  0.3981130462455269
  0.4797334616437216  0.2333767173692453  0.3964287766271147
  0.5748307899586269  0.1381922967476627  0.3981358458639184
  0.6225355318037522  0.2333686478609584  0.3968996298617627
  0.7174994617649897  0.1380878197035260  0.3982087721626055
  0.7651577549122717  0.2333872818435610  0.3970524337931388
  0.8602383017643674  0.1381505441610010  0.3980397359684739
  0.9077453533462198  0.2333531026774062  0.3970717971845709
  0.0032470388416905  0.2812568456257892  0.3972598647217687
  0.0508191271839958  0.3764990963532217  0.3990792348490892
  0.1457847130263518  0.2816494642061244  0.3969615136534985
  0.1906681935248067  0.3749339478921545  0.3994905164444552
  0.2872120233324196  0.2776344177446162  0.3937249541426015
  0.4327479716059274  0.2816891875834507  0.3959924343505740
  0.4811613635723189  0.3749727765834050  0.3980554634674001
  0.5748743479162203  0.2812287041662272  0.3967665726981481
  0.6225452029420980  0.3764580630662415  0.3983304549103862
  0.7176252824909349  0.2810722495120164  0.3971002641162377
  0.7652886928134621  0.3765205362986901  0.3985248698335361
  0.8603936277360685  0.2810699448115394  0.3971882087947681
  0.9081671155304707  0.3765355189054274  0.3986971149268683
  0.0031967948328738  0.4241756563932662  0.4004576749112267
  0.0507921670997396  0.5194505742784536  0.4040638351636173
  0.1462100458473471  0.4236892704638799  0.4011040920812220
  0.1945494407766271  0.5205450746178040  0.4067291770229436
  0.5743622077710271  0.4236754634764147  0.3998264081410433
  0.6227855352788269  0.5205068666305257  0.4053381738322550
  0.7178437382223584  0.4241392668993174  0.3998886711400620
  0.7654782398333302  0.5194360362358960  0.4033407706265024
  0.8605399289665727  0.4241691817253008  0.3997892554204814
  0.9081063995846111  0.5193187712735190  0.4024876378600745
  0.0033324032804480  0.5669830082709809  0.4043716139343810
  0.0509968759248312  0.6623482084480448  0.4062551245184229
  0.1460130088624430  0.5672594961056585  0.4077268909345342
  0.1937315247117247  0.6623489267741217  0.4106790939740191
  0.2875654109068612  0.5691801166075121  0.4126183044398188
  0.3357555453754811  0.6620763345232720  0.4208579840804023
  0.4837505986636431  0.6703489467062822  0.4438991328856222
  0.5783058366908044  0.5691024110761596  0.4110179214287124
  0.6230460035123542  0.6619413589842654  0.4195026170348087
  0.7180113001703236  0.5671906904356694  0.4066681524218969
  0.7653951939981225  0.6622588106915529  0.4097035693892389
  0.8604850541267024  0.5669445672684348  0.4040140685379255
  0.9081822387955484  0.6623107128419140  0.4060035719486256
  0.0033585340655298  0.7098933468106300  0.4062297033245214
  0.0509497215985092  0.8051040277752499  0.4062663746605294
  0.1460676254409571  0.7100660778028411  0.4083044212113126
  0.1937143407496077  0.8051352219604700  0.4080187994664902
  0.2887604505939618  0.7102173406573907  0.4155501268205425
  0.3365755394143216  0.8053902320929931  0.4124641533605141
  0.4324038995836134  0.7107549119034580  0.4275855815690323
  0.4797165834420443  0.8050375599855614  0.4154088481712820
  0.5751980300140872  0.7106760196369480  0.4266753512222733
  0.6221162173621546  0.8049740548015603  0.4146008371535992
  0.7182048516018049  0.7100732719151102  0.4143998970812984
  0.7655702479662215  0.8052371558770232  0.4114288987167868
  0.8607791466229002  0.7099772280131972  0.4078344290994198
  0.9081985523558476  0.8050501483661934  0.4076832695318134
  0.0033440990803211  0.8526825144945777  0.4060058010131775
  0.0508946810204924  0.9478114426115202  0.4038359210361258
  0.1461450732079257  0.8527114692270804  0.4060827910433115
  0.1936823896738179  0.9478251178911377  0.4038805839594507
  0.2890616957292737  0.8527747005161919  0.4085303532891608
  0.3367253753117297  0.9478718974468562  0.4047763357467331
  0.4318146100345852  0.8524966668409917  0.4104720455873321
  0.4793928092331767  0.9474613540245426  0.4053933372181997
  0.5747964337250498  0.8527544061031276  0.4125103730944060
  0.6223141294517538  0.9478015522104098  0.4059329874958674
  0.7174516540045146  0.8523558767682784  0.4093482353367618
  0.7648538222499809  0.9473445221274129  0.4044214611226552
  0.8604846921414697  0.8526945521988680  0.4079044928431498
  0.9079481885424073  0.9477924616155008  0.4042556180622835
  0.3246270819079177  0.5337819931780849  0.4102620090413394
  0.4448143374768997  0.4113105489332980  0.3998683008124512
  0.5058437904548546  0.5337222763469794  0.4084675507421638
  0.2633319322882501  0.4112203814684710  0.4017461264887136
  0.3234306359575184  0.3501768351862651  0.3902149437150081
  0.4369044396684065  0.5757465370122555  0.4956282758752446
 
  0.00000000E+00  0.00000000E+00  0.00000000E+00
  0.00000000E+00  0.00000000E+00  0.00000000E+00
  0.00000000E+00  0.00000000E+00  0.00000000E+00
  0.00000000E+00  0.00000000E+00  0.00000000E+00
  0.00000000E+00  0.00000000E+00  0.00000000E+00
  0.00000000E+00  0.00000000E+00  0.00000000E+00
  0.00000000E+00  0.00000000E+00  0.00000000E+00
  0.00000000E+00  0.00000000E+00  0.00000000E+00
  0.00000000E+00  0.00000000E+00  0.00000000E+00
  0.00000000E+00  0.00000000E+00  0.00000000E+00
  0.00000000E+00  0.00000000E+00  0.00000000E+00
  0.00000000E+00  0.00000000E+00  0.00000000E+00
  0.00000000E+00  0.00000000E+00  0.00000000E+00
  0.00000000E+00  0.00000000E+00  0.00000000E+00
  0.00000000E+00  0.00000000E+00  0.00000000E+00
  0.00000000E+00  0.00000000E+00  0.00000000E+00
  0.00000000E+00  0.00000000E+00  0.00000000E+00
  0.00000000E+00  0.00000000E+00  0.00000000E+00
  0.00000000E+00  0.00000000E+00  0.00000000E+00
  0.00000000E+00  0.00000000E+00  0.00000000E+00
  0.00000000E+00  0.00000000E+00  0.00000000E+00
  0.00000000E+00  0.00000000E+00  0.00000000E+00
  0.00000000E+00  0.00000000E+00  0.00000000E+00
  0.00000000E+00  0.00000000E+00  0.00000000E+00
  0.00000000E+00  0.00000000E+00  0.00000000E+00
  0.00000000E+00  0.00000000E+00  0.00000000E+00
  0.00000000E+00  0.00000000E+00  0.00000000E+00
  0.00000000E+00  0.00000000E+00  0.00000000E+00
  0.00000000E+00  0.00000000E+00  0.00000000E+00
  0.00000000E+00  0.00000000E+00  0.00000000E+00
  0.00000000E+00  0.00000000E+00  0.00000000E+00
  0.00000000E+00  0.00000000E+00  0.00000000E+00
  0.00000000E+00  0.00000000E+00  0.00000000E+00
  0.00000000E+00  0.00000000E+00  0.00000000E+00
  0.00000000E+00  0.00000000E+00  0.00000000E+00
  0.00000000E+00  0.00000000E+00  0.00000000E+00
  0.00000000E+00  0.00000000E+00  0.00000000E+00
  0.00000000E+00  0.00000000E+00  0.00000000E+00
  0.00000000E+00  0.00000000E+00  0.00000000E+00
  0.00000000E+00  0.00000000E+00  0.00000000E+00
  0.00000000E+00  0.00000000E+00  0.00000000E+00
  0.00000000E+00  0.00000000E+00  0.00000000E+00
  0.00000000E+00  0.00000000E+00  0.00000000E+00
  0.00000000E+00  0.00000000E+00  0.00000000E+00
  0.00000000E+00  0.00000000E+00  0.00000000E+00
  0.00000000E+00  0.00000000E+00  0.00000000E+00
  0.00000000E+00  0.00000000E+00  0.00000000E+00
  0.00000000E+00  0.00000000E+00  0.00000000E+00
  0.00000000E+00  0.00000000E+00  0.00000000E+00
  0.00000000E+00  0.00000000E+00  0.00000000E+00
  0.00000000E+00  0.00000000E+00  0.00000000E+00
  0.00000000E+00  0.00000000E+00  0.00000000E+00
  0.00000000E+00  0.00000000E+00  0.00000000E+00
  0.00000000E+00  0.00000000E+00  0.00000000E+00
  0.00000000E+00  0.00000000E+00  0.00000000E+00
  0.00000000E+00  0.00000000E+00  0.00000000E+00
  0.00000000E+00  0.00000000E+00  0.00000000E+00
  0.00000000E+00  0.00000000E+00  0.00000000E+00
  0.00000000E+00  0.00000000E+00  0.00000000E+00
  0.00000000E+00  0.00000000E+00  0.00000000E+00
  0.00000000E+00  0.00000000E+00  0.00000000E+00
  0.00000000E+00  0.00000000E+00  0.00000000E+00
  0.00000000E+00  0.00000000E+00  0.00000000E+00
  0.00000000E+00  0.00000000E+00  0.00000000E+00
  0.00000000E+00  0.00000000E+00  0.00000000E+00
  0.00000000E+00  0.00000000E+00  0.00000000E+00
  0.00000000E+00  0.00000000E+00  0.00000000E+00
  0.00000000E+00  0.00000000E+00  0.00000000E+00
  0.00000000E+00  0.00000000E+00  0.00000000E+00
  0.00000000E+00  0.00000000E+00  0.00000000E+00
  0.00000000E+00  0.00000000E+00  0.00000000E+00
  0.00000000E+00  0.00000000E+00  0.00000000E+00
  0.00000000E+00  0.00000000E+00  0.00000000E+00
  0.00000000E+00  0.00000000E+00  0.00000000E+00
  0.00000000E+00  0.00000000E+00  0.00000000E+00
  0.00000000E+00  0.00000000E+00  0.00000000E+00
  0.00000000E+00  0.00000000E+00  0.00000000E+00
  0.00000000E+00  0.00000000E+00  0.00000000E+00
  0.00000000E+00  0.00000000E+00  0.00000000E+00
  0.00000000E+00  0.00000000E+00  0.00000000E+00
  0.00000000E+00  0.00000000E+00  0.00000000E+00
  0.00000000E+00  0.00000000E+00  0.00000000E+00
  0.00000000E+00  0.00000000E+00  0.00000000E+00
  0.00000000E+00  0.00000000E+00  0.00000000E+00
  0.00000000E+00  0.00000000E+00  0.00000000E+00
  0.00000000E+00  0.00000000E+00  0.00000000E+00
  0.00000000E+00  0.00000000E+00  0.00000000E+00
  0.00000000E+00  0.00000000E+00  0.00000000E+00
  0.00000000E+00  0.00000000E+00  0.00000000E+00
  0.00000000E+00  0.00000000E+00  0.00000000E+00
  0.00000000E+00  0.00000000E+00  0.00000000E+00
  0.00000000E+00  0.00000000E+00  0.00000000E+00
  0.00000000E+00  0.00000000E+00  0.00000000E+00
  0.00000000E+00  0.00000000E+00  0.00000000E+00
  0.00000000E+00  0.00000000E+00  0.00000000E+00
  0.00000000E+00  0.00000000E+00  0.00000000E+00
  0.00000000E+00  0.00000000E+00  0.00000000E+00
  0.00000000E+00  0.00000000E+00  0.00000000E+00
