# Supplementary material for: Cation-tuned acidic electrified interface for hydrogen peroxide electrosynthesis with industrial-level current densities in natural seawater
Source: Nat Commun. 2026 Apr 20;17:5443. doi: 10.1038/s41467-026-72026-2 (PMC13279823; doi:10.1038/s41467-026-72026-2)
Supplement: Supplementary file 3 — Supplementary Data 1 [file 41467_2026_72026_MOESM3_ESM.zip › Cl optimized structure-Supplementary Fig. 61/C8]

c8cl                                    
   1.00000000000000     
    17.2199993133999989    0.0000000000000000    0.0000000000000000
    -8.6099996566999994   14.9129568584999994    0.0000000000000000
     0.0000000000000000    0.0000000000000000   20.0000000000000000
   C    O    Cl   H 
    92     1     1     4
Direct
  0.0044237311667301  0.9954934833242804  0.4054645087357297
  0.0511115396572581  0.0901763795579464  0.4056288768828312
  0.1464197531121059  0.9936854300734842  0.4051071346399396
  0.1935634317941982  0.0890432816973698  0.4055452408923807
  0.2893906890015839  0.9933453215197307  0.4033534696621868
  0.3362859785827753  0.0884782178386020  0.4035738425798798
  0.4319898261920830  0.9926486118129841  0.4016236018357486
  0.4789223349225674  0.0887275656086154  0.4015431356423148
  0.5748417610774720  0.9946770604434774  0.4014773604237054
  0.6217671215475790  0.0902312727531954  0.4013733823330248
  0.7181874575623207  0.9961347581224388  0.4031971424301140
  0.7650217770779196  0.0911386829959920  0.4028142471917850
  0.8622081529519886  0.9967888569007741  0.4048513108938682
  0.9087256176093482  0.0914192278576747  0.4044874141460006
  0.0033973308014944  0.1380271373068154  0.4052533570803615
  0.0501112616977498  0.2329553446753705  0.4055987462918969
  0.1460852542776385  0.1368641111009130  0.4062080790840821
  0.1935393139838881  0.2318111931392343  0.4075052465638800
  0.2883472553927576  0.1361294783303391  0.4050946536068965
  0.3345318508973781  0.2312762649594096  0.4062914949643341
  0.4315381421619806  0.1367012183523808  0.4024293120534425
  0.4783804486804774  0.2325196909240513  0.4024141657459063
  0.5741666288966740  0.1379763534860076  0.4011339628766393
  0.6210302792170920  0.2335887450416933  0.4009665169913293
  0.7169647273654329  0.1384199048248874  0.4019291309722445
  0.7640119204925153  0.2336656192262091  0.4019745214619916
  0.8602033459906689  0.1385654686862840  0.4036681445590237
  0.9069532523389513  0.2333557716354557  0.4037685388457233
  0.0022913780784125  0.2804299615717988  0.4047745014572033
  0.0493195509624304  0.3752014707376880  0.4047211159684592
  0.1451067721642237  0.2803677719988960  0.4070314132789768
  0.1895767083713209  0.3732308437543563  0.4073151629621604
  0.2864742198574013  0.2763026335650439  0.4083749704149868
  0.4310808664275543  0.2806600973269806  0.4044499000939323
  0.4771467225328369  0.3739288421056672  0.4043467812026287
  0.5732362605353208  0.2817349085600081  0.4011293849851033
  0.6195970725057883  0.3774957888158710  0.4009827629573425
  0.7161201818267400  0.2814038954117453  0.4013063458742657
  0.7630392171776096  0.3767850223607863  0.4015479583749963
  0.8591572913279436  0.2809877350147888  0.4029234041371104
  0.9064515159888094  0.3762297363312384  0.4031213489569295
  0.0016688551740334  0.4231395290372743  0.4039202119963325
  0.0496540404456977  0.5181495818045598  0.4038896153194680
  0.1444116892208613  0.4213247069649563  0.4055091424655413
  0.1935248024004902  0.5176528761433585  0.4041354921205026
  0.5703306464893926  0.4249840135090385  0.4019072376392002
  0.6135751942165691  0.5214170519176460  0.4029115738460844
  0.7147874907121554  0.4245352766377941  0.4012870237723894
  0.7607958692700150  0.5196652299043221  0.4023005556083955
  0.8584198824984732  0.4238454460287125  0.4024917667105965
  0.9057827236271732  0.5188487188040248  0.4030335007032665
  0.0017446160169577  0.5657089316043785  0.4036015138004611
  0.0509163999152291  0.6608964137121252  0.4037416128523100
  0.1456076383065102  0.5650586419717348  0.4037147108485581
  0.1948339547998688  0.6599584481036197  0.4029291883735593
  0.2871314957376034  0.5639399287366139  0.4028486198997316
  0.3379281406331867  0.6567502740792058  0.4015596515752313
  0.4913965377511134  0.6585303165629192  0.4018753444302132
  0.5699547836337159  0.5775209010191571  0.4104991948569656
  0.6292826164705265  0.6697331725038861  0.4083770873063182
  0.7113638872485497  0.5675287132394188  0.4033054473166322
  0.7653984148860952  0.6628602756429808  0.4059272802921426
  0.8573514083676880  0.5664140013591774  0.4030820430523342
  0.9075763767905022  0.6615103169868737  0.4041122797094865
  0.0031665595445027  0.7084854156909756  0.4041894788608225
  0.0514078040129816  0.8037370410934630  0.4047202014498572
  0.1466832934635821  0.7078428230219200  0.4033461343753171
  0.1943616429227844  0.8027508620264929  0.4032784563336879
  0.2905853475789914  0.7062708074279893  0.4019562030532784
  0.3376203310925997  0.8015781931578230  0.4017116290561267
  0.4352724996644853  0.7002085364260250  0.4011704210082057
  0.4810608215168541  0.7987401745958745  0.4016193286111817
  0.5830087355262181  0.7167079894937588  0.4054999581376012
  0.6270270895289475  0.8096571911549924  0.4048887598769051
  0.7221361343885773  0.7135640641773091  0.4076723886753109
  0.7688352294376690  0.8081976750048526  0.4067406073574145
  0.8604800977087305  0.7094556735569173  0.4053406144974157
  0.9090046195791089  0.8049248530124550  0.4058062180627381
  0.0040400491695015  0.8517665591510154  0.4053874843097143
  0.0515399970017572  0.9469133477576817  0.4054966524656649
  0.1465883997549875  0.8506944017542167  0.4041514130899057
  0.1939897822206341  0.9459305435070673  0.4042816042120128
  0.2899469720378980  0.8497254753026856  0.4023822139839168
  0.3369964138308453  0.9452154196684504  0.4023616344631997
  0.4330131965120982  0.8477888137041792  0.4014180799095106
  0.4795535896830740  0.9441955946066583  0.4013683748009999
  0.5761748014540348  0.8525907196623690  0.4026364982041691
  0.6228680904687790  0.9479601656024284  0.4022971712001716
  0.7214936846245180  0.8559849275830366  0.4058715165914414
  0.7674629498398595  0.9501359507533969  0.4046266052654427
  0.8630323228354434  0.8542036994238066  0.4060234386147608
  0.9097930789644280  0.9490123238788468  0.4054271413565527
  0.4798706399709900  0.5689613019918942  0.3996248066266203
  0.5417621897074384  0.5467233839863138  0.5328155870468566
  0.3236072184291729  0.5275972237426476  0.4031927981113414
  0.2621428227027541  0.4097151469711740  0.4090390375051974
  0.3230927523505905  0.3488592235916078  0.4103748275346750
  0.4411858056557253  0.4106396524954191  0.4072210688049122
 
  0.00000000E+00  0.00000000E+00  0.00000000E+00
  0.00000000E+00  0.00000000E+00  0.00000000E+00
  0.00000000E+00  0.00000000E+00  0.00000000E+00
  0.00000000E+00  0.00000000E+00  0.00000000E+00
  0.00000000E+00  0.00000000E+00  0.00000000E+00
  0.00000000E+00  0.00000000E+00  0.00000000E+00
  0.00000000E+00  0.00000000E+00  0.00000000E+00
  0.00000000E+00  0.00000000E+00  0.00000000E+00
  0.00000000E+00  0.00000000E+00  0.00000000E+00
  0.00000000E+00  0.00000000E+00  0.00000000E+00
  0.00000000E+00  0.00000000E+00  0.00000000E+00
  0.00000000E+00  0.00000000E+00  0.00000000E+00
  0.00000000E+00  0.00000000E+00  0.00000000E+00
  0.00000000E+00  0.00000000E+00  0.00000000E+00
  0.00000000E+00  0.00000000E+00  0.00000000E+00
  0.00000000E+00  0.00000000E+00  0.00000000E+00
  0.00000000E+00  0.00000000E+00  0.00000000E+00
  0.00000000E+00  0.00000000E+00  0.00000000E+00
  0.00000000E+00  0.00000000E+00  0.00000000E+00
  0.00000000E+00  0.00000000E+00  0.00000000E+00
  0.00000000E+00  0.00000000E+00  0.00000000E+00
  0.00000000E+00  0.00000000E+00  0.00000000E+00
  0.00000000E+00  0.00000000E+00  0.00000000E+00
  0.00000000E+00  0.00000000E+00  0.00000000E+00
  0.00000000E+00  0.00000000E+00  0.00000000E+00
  0.00000000E+00  0.00000000E+00  0.00000000E+00
  0.00000000E+00  0.00000000E+00  0.00000000E+00
  0.00000000E+00  0.00000000E+00  0.00000000E+00
  0.00000000E+00  0.00000000E+00  0.00000000E+00
  0.00000000E+00  0.00000000E+00  0.00000000E+00
  0.00000000E+00  0.00000000E+00  0.00000000E+00
  0.00000000E+00  0.00000000E+00  0.00000000E+00
  0.00000000E+00  0.00000000E+00  0.00000000E+00
  0.00000000E+00  0.00000000E+00  0.00000000E+00
  0.00000000E+00  0.00000000E+00  0.00000000E+00
  0.00000000E+00  0.00000000E+00  0.00000000E+00
  0.00000000E+00  0.00000000E+00  0.00000000E+00
  0.00000000E+00  0.00000000E+00  0.00000000E+00
  0.00000000E+00  0.00000000E+00  0.00000000E+00
  0.00000000E+00  0.00000000E+00  0.00000000E+00
  0.00000000E+00  0.00000000E+00  0.00000000E+00
  0.00000000E+00  0.00000000E+00  0.00000000E+00
  0.00000000E+00  0.00000000E+00  0.00000000E+00
  0.00000000E+00  0.00000000E+00  0.00000000E+00
  0.00000000E+00  0.00000000E+00  0.00000000E+00
  0.00000000E+00  0.00000000E+00  0.00000000E+00
  0.00000000E+00  0.00000000E+00  0.00000000E+00
  0.00000000E+00  0.00000000E+00  0.00000000E+00
  0.00000000E+00  0.00000000E+00  0.00000000E+00
  0.00000000E+00  0.00000000E+00  0.00000000E+00
  0.00000000E+00  0.00000000E+00  0.00000000E+00
  0.00000000E+00  0.00000000E+00  0.00000000E+00
  0.00000000E+00  0.00000000E+00  0.00000000E+00
  0.00000000E+00  0.00000000E+00  0.00000000E+00
  0.00000000E+00  0.00000000E+00  0.00000000E+00
  0.00000000E+00  0.00000000E+00  0.00000000E+00
  0.00000000E+00  0.00000000E+00  0.00000000E+00
  0.00000000E+00  0.00000000E+00  0.00000000E+00
  0.00000000E+00  0.00000000E+00  0.00000000E+00
  0.00000000E+00  0.00000000E+00  0.00000000E+00
  0.00000000E+00  0.00000000E+00  0.00000000E+00
  0.00000000E+00  0.00000000E+00  0.00000000E+00
  0.00000000E+00  0.00000000E+00  0.00000000E+00
  0.00000000E+00  0.00000000E+00  0.00000000E+00
  0.00000000E+00  0.00000000E+00  0.00000000E+00
  0.00000000E+00  0.00000000E+00  0.00000000E+00
  0.00000000E+00  0.00000000E+00  0.00000000E+00
  0.00000000E+00  0.00000000E+00  0.00000000E+00
  0.00000000E+00  0.00000000E+00  0.00000000E+00
  0.00000000E+00  0.00000000E+00  0.00000000E+00
  0.00000000E+00  0.00000000E+00  0.00000000E+00
  0.00000000E+00  0.00000000E+00  0.00000000E+00
  0.00000000E+00  0.00000000E+00  0.00000000E+00
  0.00000000E+00  0.00000000E+00  0.00000000E+00
  0.00000000E+00  0.00000000E+00  0.00000000E+00
  0.00000000E+00  0.00000000E+00  0.00000000E+00
  0.00000000E+00  0.00000000E+00  0.00000000E+00
  0.00000000E+00  0.00000000E+00  0.00000000E+00
  0.00000000E+00  0.00000000E+00  0.00000000E+00
  0.00000000E+00  0.00000000E+00  0.00000000E+00
  0.00000000E+00  0.00000000E+00  0.00000000E+00
  0.00000000E+00  0.00000000E+00  0.00000000E+00
  0.00000000E+00  0.00000000E+00  0.00000000E+00
  0.00000000E+00  0.00000000E+00  0.00000000E+00
  0.00000000E+00  0.00000000E+00  0.00000000E+00
  0.00000000E+00  0.00000000E+00  0.00000000E+00
  0.00000000E+00  0.00000000E+00  0.00000000E+00
  0.00000000E+00  0.00000000E+00  0.00000000E+00
  0.00000000E+00  0.00000000E+00  0.00000000E+00
  0.00000000E+00  0.00000000E+00  0.00000000E+00
  0.00000000E+00  0.00000000E+00  0.00000000E+00
  0.00000000E+00  0.00000000E+00  0.00000000E+00
  0.00000000E+00  0.00000000E+00  0.00000000E+00
  0.00000000E+00  0.00000000E+00  0.00000000E+00
  0.00000000E+00  0.00000000E+00  0.00000000E+00
  0.00000000E+00  0.00000000E+00  0.00000000E+00
  0.00000000E+00  0.00000000E+00  0.00000000E+00
  0.00000000E+00  0.00000000E+00  0.00000000E+00
