# Supplementary material for: Cation-tuned acidic electrified interface for hydrogen peroxide electrosynthesis with industrial-level current densities in natural seawater
Source: Nat Commun. 2026 Apr 20;17:5443. doi: 10.1038/s41467-026-72026-2 (PMC13279823; doi:10.1038/s41467-026-72026-2)
Supplement: Supplementary file 3 — Supplementary Data 1 [file 41467_2026_72026_MOESM3_ESM.zip › Cl optimized structure-Supplementary Fig. 61/C9]

c9cl                                    
   1.00000000000000     
    17.2199993133999989    0.0000000000000000    0.0000000000000000
    -8.6099996566999994   14.9129568584999994    0.0000000000000000
     0.0000000000000000    0.0000000000000000   20.0000000000000000
   C    O    Cl   H 
    92     2     1     2
Direct
  0.0022126118122636  0.9928469675319945  0.4058833363084738
  0.0473568477845252  0.0866398147283567  0.4062384231043519
  0.1460226116189807  0.9935024144223186  0.4052938219577317
  0.1921709760574228  0.0888899545146484  0.4053111109506368
  0.2891894544586409  0.9964876184527381  0.4042978835842196
  0.3351812173646497  0.0931677322792890  0.4041471718919444
  0.4316616903311605  0.9948567961467771  0.4034507839403779
  0.4779140456518152  0.0911221897806081  0.4033717402785735
  0.5743795165146193  0.9960148755235487  0.4031429982752743
  0.6210029260982967  0.0915665379344433  0.4032457633204874
  0.7173700540035013  0.9964296384757142  0.4037632608868506
  0.7640460869116880  0.0914309611814743  0.4038883334812810
  0.8602839438843870  0.9951249072898321  0.4049693791811704
  0.9058990016259723  0.0893167647572611  0.4052226152751057
  0.9996530271207632  0.1344338358993882  0.4059734136493276
  0.0452156717773591  0.2285422057450396  0.4056695522758251
  0.1414991624127047  0.1321801875415650  0.4060265435262791
  0.1849219024038263  0.2250130614589627  0.4057210700158357
  0.2870151690468851  0.1426221079377579  0.4045501120152687
  0.3320829079855071  0.2410414564447055  0.4041704167246071
  0.4302885010323262  0.1399201681665541  0.4035089516611106
  0.4763157447217424  0.2356926720475024  0.4030095928397458
  0.5731995080270753  0.1396370414194123  0.4031436565185530
  0.6201494998311707  0.2352090236594692  0.4028110264638377
  0.7162892131111264  0.1391672826880208  0.4034253572619242
  0.7638795096054912  0.2344425400216972  0.4032851952359467
  0.8590714196408430  0.1381611187865215  0.4044923638782942
  0.9065737517507476  0.2331089497811424  0.4043274014554662
  0.0019317087004820  0.2792005024681569  0.4047410762706984
  0.0556831439709143  0.3740340850793961  0.4042118004900161
  0.1380544799267409  0.2719334185981839  0.4056410916585299
  0.1962273577063926  0.3628580077871443  0.4044411872181337
  0.2759058866899683  0.2831343526691600  0.4045023853355766
  0.4287427212752964  0.2853241241373005  0.4033234669893033
  0.4771905133683182  0.3785254065423207  0.4031017932669624
  0.5718832844962223  0.2835465457852914  0.4025072054227672
  0.6198087718831843  0.3791140417355259  0.4019732333567525
  0.7158266228663226  0.2822544727453351  0.4028458029872151
  0.7643188876618578  0.3774616963879724  0.4026772797675993
  0.8594033026162440  0.2811055927512061  0.4036695623392828
  0.9094888303920688  0.3762033664977703  0.4035393888047940
  0.0062456206394633  0.4221967972317830  0.4037976783551508
  0.0528582013918865  0.5171451363830053  0.4037141639139055
  0.1539829188497950  0.4190921153800342  0.4040774591619687
  0.1981082826295338  0.5156075934972864  0.4036951485660839
  0.5707039440369587  0.4270522000175504  0.4019710432576177
  0.6147734846222997  0.5230476435691603  0.4025848646740656
  0.7155547310941675  0.4251558775322966  0.4022758607780725
  0.7621227610197630  0.5201354337717168  0.4025416681759529
  0.8605513394016369  0.4237171778570783  0.4031061984134767
  0.9079147470746117  0.5186425347535770  0.4032862023718322
  0.0041157018992642  0.5648953369095124  0.4036374448290202
  0.0525584117447834  0.6601730703630708  0.4039050308200762
  0.1487539391198203  0.5632742646737191  0.4037173560761221
  0.1966039177121094  0.6588825735192956  0.4036528167846642
  0.2915363882360981  0.5641623777478835  0.4032835616124278
  0.3399648667271560  0.6573670423550777  0.4026409341822947
  0.4925213247671879  0.6593164324469114  0.4016498730796858
  0.5712933849259193  0.5791627585139978  0.4071379853380621
  0.6302590444267258  0.6706080786344371  0.4043389031007576
  0.7126638342663364  0.5681744937819198  0.4027115609730567
  0.7663980939364965  0.6631229691069733  0.4039897374312227
  0.8589338641249729  0.5662048307988159  0.4031606252655715
  0.9088937445365081  0.6612257145690859  0.4038168851206415
  0.0044800348144644  0.7079246954518297  0.4041454949707003
  0.0520869343211638  0.8032172742749352  0.4047295777481292
  0.1482471704284420  0.7071874816579774  0.4039547829933552
  0.1951578590325897  0.8027070777600649  0.4041078966483918
  0.2921798692177029  0.7066971966863319  0.4031191705106293
  0.3382145659475637  0.8025384913693676  0.4031629183467043
  0.4367175483700902  0.7015141719838892  0.4019501732167303
  0.4815932872354945  0.7999346559894061  0.4023620582687927
  0.5837386289457875  0.7174718009038673  0.4028145442217660
  0.6270035851370472  0.8102208971469665  0.4030329415884453
  0.7228454731239630  0.7136876342777471  0.4041859072943222
  0.7686310023056362  0.8078620424745033  0.4041696488051377
  0.8614626857015566  0.7091467757086374  0.4042219244451449
  0.9092589953159217  0.8042688670616776  0.4048166654494888
  0.0042285829668061  0.8509266060100779  0.4051491144073980
  0.0510040134337465  0.9459444057185882  0.4056001486561350
  0.1472790673521077  0.8507617430371803  0.4045805136281609
  0.1940045574427022  0.9463758147222934  0.4047538734353850
  0.2905292129164915  0.8512048578604567  0.4037221426870382
  0.3367726794517059  0.9474869160467621  0.4038041761773050
  0.4333349161823427  0.8491845463667984  0.4028570937573181
  0.4792224870036563  0.9458661225157502  0.4031330164288309
  0.5763681184112673  0.8535901729048162  0.4026488552026097
  0.6223858150573631  0.9489042603185912  0.4031218664647080
  0.7210668234412017  0.8557701244865838  0.4039315755489644
  0.7661296746890677  0.9495426620110095  0.4042070970577203
  0.8624161276532414  0.8530151042426771  0.4047529580814786
  0.9080315473768342  0.9472443951593709  0.4053186332911227
  0.4814433223877134  0.5695354175194732  0.4004759273688250
  0.2863106418736057  0.3734013547577859  0.4036086488061680
  0.5580213427170941  0.5570561353733059  0.5369939528570645
  0.3281855406298620  0.5277037176910868  0.4037584711043786
  0.4410143947927902  0.4153708572945186  0.4049084223837758
 
  0.00000000E+00  0.00000000E+00  0.00000000E+00
  0.00000000E+00  0.00000000E+00  0.00000000E+00
  0.00000000E+00  0.00000000E+00  0.00000000E+00
  0.00000000E+00  0.00000000E+00  0.00000000E+00
  0.00000000E+00  0.00000000E+00  0.00000000E+00
  0.00000000E+00  0.00000000E+00  0.00000000E+00
  0.00000000E+00  0.00000000E+00  0.00000000E+00
  0.00000000E+00  0.00000000E+00  0.00000000E+00
  0.00000000E+00  0.00000000E+00  0.00000000E+00
  0.00000000E+00  0.00000000E+00  0.00000000E+00
  0.00000000E+00  0.00000000E+00  0.00000000E+00
  0.00000000E+00  0.00000000E+00  0.00000000E+00
  0.00000000E+00  0.00000000E+00  0.00000000E+00
  0.00000000E+00  0.00000000E+00  0.00000000E+00
  0.00000000E+00  0.00000000E+00  0.00000000E+00
  0.00000000E+00  0.00000000E+00  0.00000000E+00
  0.00000000E+00  0.00000000E+00  0.00000000E+00
  0.00000000E+00  0.00000000E+00  0.00000000E+00
  0.00000000E+00  0.00000000E+00  0.00000000E+00
  0.00000000E+00  0.00000000E+00  0.00000000E+00
  0.00000000E+00  0.00000000E+00  0.00000000E+00
  0.00000000E+00  0.00000000E+00  0.00000000E+00
  0.00000000E+00  0.00000000E+00  0.00000000E+00
  0.00000000E+00  0.00000000E+00  0.00000000E+00
  0.00000000E+00  0.00000000E+00  0.00000000E+00
  0.00000000E+00  0.00000000E+00  0.00000000E+00
  0.00000000E+00  0.00000000E+00  0.00000000E+00
  0.00000000E+00  0.00000000E+00  0.00000000E+00
  0.00000000E+00  0.00000000E+00  0.00000000E+00
  0.00000000E+00  0.00000000E+00  0.00000000E+00
  0.00000000E+00  0.00000000E+00  0.00000000E+00
  0.00000000E+00  0.00000000E+00  0.00000000E+00
  0.00000000E+00  0.00000000E+00  0.00000000E+00
  0.00000000E+00  0.00000000E+00  0.00000000E+00
  0.00000000E+00  0.00000000E+00  0.00000000E+00
  0.00000000E+00  0.00000000E+00  0.00000000E+00
  0.00000000E+00  0.00000000E+00  0.00000000E+00
  0.00000000E+00  0.00000000E+00  0.00000000E+00
  0.00000000E+00  0.00000000E+00  0.00000000E+00
  0.00000000E+00  0.00000000E+00  0.00000000E+00
  0.00000000E+00  0.00000000E+00  0.00000000E+00
  0.00000000E+00  0.00000000E+00  0.00000000E+00
  0.00000000E+00  0.00000000E+00  0.00000000E+00
  0.00000000E+00  0.00000000E+00  0.00000000E+00
  0.00000000E+00  0.00000000E+00  0.00000000E+00
  0.00000000E+00  0.00000000E+00  0.00000000E+00
  0.00000000E+00  0.00000000E+00  0.00000000E+00
  0.00000000E+00  0.00000000E+00  0.00000000E+00
  0.00000000E+00  0.00000000E+00  0.00000000E+00
  0.00000000E+00  0.00000000E+00  0.00000000E+00
  0.00000000E+00  0.00000000E+00  0.00000000E+00
  0.00000000E+00  0.00000000E+00  0.00000000E+00
  0.00000000E+00  0.00000000E+00  0.00000000E+00
  0.00000000E+00  0.00000000E+00  0.00000000E+00
  0.00000000E+00  0.00000000E+00  0.00000000E+00
  0.00000000E+00  0.00000000E+00  0.00000000E+00
  0.00000000E+00  0.00000000E+00  0.00000000E+00
  0.00000000E+00  0.00000000E+00  0.00000000E+00
  0.00000000E+00  0.00000000E+00  0.00000000E+00
  0.00000000E+00  0.00000000E+00  0.00000000E+00
  0.00000000E+00  0.00000000E+00  0.00000000E+00
  0.00000000E+00  0.00000000E+00  0.00000000E+00
  0.00000000E+00  0.00000000E+00  0.00000000E+00
  0.00000000E+00  0.00000000E+00  0.00000000E+00
  0.00000000E+00  0.00000000E+00  0.00000000E+00
  0.00000000E+00  0.00000000E+00  0.00000000E+00
  0.00000000E+00  0.00000000E+00  0.00000000E+00
  0.00000000E+00  0.00000000E+00  0.00000000E+00
  0.00000000E+00  0.00000000E+00  0.00000000E+00
  0.00000000E+00  0.00000000E+00  0.00000000E+00
  0.00000000E+00  0.00000000E+00  0.00000000E+00
  0.00000000E+00  0.00000000E+00  0.00000000E+00
  0.00000000E+00  0.00000000E+00  0.00000000E+00
  0.00000000E+00  0.00000000E+00  0.00000000E+00
  0.00000000E+00  0.00000000E+00  0.00000000E+00
  0.00000000E+00  0.00000000E+00  0.00000000E+00
  0.00000000E+00  0.00000000E+00  0.00000000E+00
  0.00000000E+00  0.00000000E+00  0.00000000E+00
  0.00000000E+00  0.00000000E+00  0.00000000E+00
  0.00000000E+00  0.00000000E+00  0.00000000E+00
  0.00000000E+00  0.00000000E+00  0.00000000E+00
  0.00000000E+00  0.00000000E+00  0.00000000E+00
  0.00000000E+00  0.00000000E+00  0.00000000E+00
  0.00000000E+00  0.00000000E+00  0.00000000E+00
  0.00000000E+00  0.00000000E+00  0.00000000E+00
  0.00000000E+00  0.00000000E+00  0.00000000E+00
  0.00000000E+00  0.00000000E+00  0.00000000E+00
  0.00000000E+00  0.00000000E+00  0.00000000E+00
  0.00000000E+00  0.00000000E+00  0.00000000E+00
  0.00000000E+00  0.00000000E+00  0.00000000E+00
  0.00000000E+00  0.00000000E+00  0.00000000E+00
  0.00000000E+00  0.00000000E+00  0.00000000E+00
  0.00000000E+00  0.00000000E+00  0.00000000E+00
  0.00000000E+00  0.00000000E+00  0.00000000E+00
  0.00000000E+00  0.00000000E+00  0.00000000E+00
  0.00000000E+00  0.00000000E+00  0.00000000E+00
  0.00000000E+00  0.00000000E+00  0.00000000E+00
