# Supplementary material for: Cation-tuned acidic electrified interface for hydrogen peroxide electrosynthesis with industrial-level current densities in natural seawater
Source: Nat Commun. 2026 Apr 20;17:5443. doi: 10.1038/s41467-026-72026-2 (PMC13279823; doi:10.1038/s41467-026-72026-2)
Supplement: Supplementary file 3 — Supplementary Data 1 [file 41467_2026_72026_MOESM3_ESM.zip › OOH optimized structure-Fig. 3c/C1]

 c-1-ooh
   1.000
   17.2199993133999989    0.0000000000000000    0.0000000000000000
   -8.6099996566999994   14.9129568584999994    0.0000000000000000
    0.0000000000000000    0.0000000000000000   20.0000000000000000
   C    H    O 
   96    5    2
Selective Dynamics
Direct
    0.0025228007811856    0.9946572694687382    0.3943292420665102    F  F  F             C1
    0.0499441025515386    0.0897593251767074    0.3967256458997043    F  F  F             C2
    0.1457863017635770    0.9953824948850578    0.3980719204821597    F  F  F             C3
    0.1932758912055356    0.0906398530313446    0.4003256087246844    F  F  F             C4
    0.2885629464361009    0.9954029748533720    0.4032007428898118    F  F  F             C5
    0.3363794667333576    0.0907000437905888    0.4031583670123776    F  F  F             C6
    0.4311395920390277    0.9946121986407152    0.4085714064014997    F  F  F             C7
    0.4788978219890807    0.0897254380231099    0.4073849892406299    F  F  F             C8
    0.5736895657840594    0.9937478047878714    0.4084422669358914    F  F  F             C9
    0.6214251530319916    0.0888873593609754    0.4065637832051214    F  F  F            C10
    0.7162525084069418    0.9933874645931812    0.4022525235650157    F  F  F            C11
    0.7639874817248612    0.0887115640040207    0.4020148122047754    F  F  F            C12
    0.8590749175232858    0.9937810763225350    0.3961471765326262    F  F  F            C13
    0.9067396997982731    0.0890913182395120    0.3977406210716254    F  F  F            C14
    0.0019964750608117    0.1370247963091375    0.3982105795612759    F  F  F            C15
    0.0493718968966889    0.2321806382386454    0.4021853608567867    F  F  F            C16
    0.1451616562278027    0.1375870683489065    0.3997375557671536    F  F  F            C17
    0.1922874415090715    0.2325722526743484    0.4059474976328387    F  F  F            C18
    0.2890339443203440    0.1391035089690429    0.4023469988402470    F  F  F            C19
    0.3365036862127123    0.2342018800258711    0.4042879134719441    F  F  F            C20
    0.4314381612200711    0.1376624103528179    0.4056215367924395    F  F  F            C21
    0.4795038210435224    0.2328868691851319    0.4033596306992552    F  F  F            C22
    0.5741453114317377    0.1368462783286470    0.4065295577586002    F  F  F            C23
    0.6221632194611584    0.2320106820699851    0.4041221356669469    F  F  F            C24
    0.7166637677286740    0.1366266899652331    0.4040637548937087    F  F  F            C25
    0.7644643983706941    0.2318709584804426    0.4029635122714016    F  F  F            C26
    0.8592081406795802    0.1366266259058664    0.4001177352742563    F  F  F            C27
    0.9068814752209968    0.2319679727428123    0.4012505060320302    F  F  F            C28
    0.0020336117921733    0.2798020451164777    0.4027114893947707    F  F  F            C29
    0.0497139421909392    0.3753166510224210    0.4055878882836800    F  F  F            C30
    0.1444673263599767    0.2800092465535458    0.4070527342390947    F  F  F            C31
    0.1909781989906995    0.3748578184719214    0.4134544893478089    F  F  F            C32
    0.2871279652349253    0.2802927365489485    0.4131668854219725    F  F  F            C33
    0.3282475896482044    0.3722783930043774    0.4299204175947086    F  F  F            C34
    0.4326246244965217    0.2813517019094283    0.3982513520630391    F  F  F            C35
    0.4837301173395468    0.3743231228333070    0.3868418685978081    F  F  F            C36
    0.5748049146227480    0.2798794754082271    0.4025389922238364    F  F  F            C37
    0.6232932841678579    0.3748041720123970    0.4003223936499173    F  F  F            C38
    0.7171085289001059    0.2797074959324216    0.4028421360896188    F  F  F            C39
    0.7651956573661663    0.3751293452315173    0.4002537699577837    F  F  F            C40
    0.8595730096377823    0.2796935205999419    0.4018189269172188    F  F  F            C41
    0.9075439545672705    0.3752332101748248    0.4012416884200722    F  F  F            C42
    0.0022604586909192    0.4230737565597768    0.4033227568613919    F  F  F            C43
    0.0499433804213919    0.5184539914376712    0.4036394472954600    F  F  F            C44
    0.1438826980855067    0.4227228867737452    0.4113400221199150    F  F  F            C45
    0.1919503112495392    0.5187078765108418    0.4146785728757549    F  F  F            C46
    0.2843363074611681    0.4205517770135428    0.4256386739107195    F  F  F            C47
    0.3352515551026107    0.5195096558068730    0.4374447932052391    F  F  F            C48
    0.5759973646196335    0.4221954153375078    0.3955971647368245    F  F  F            C49
    0.6244664109925345    0.5188063712384925    0.3981417295707872    F  F  F            C50
    0.7182931146007860    0.4229158694280445    0.3985230765648782    F  F  F            C51
    0.7659914376749928    0.5182904494334085    0.3932426680380684    F  F  F            C52
    0.8602806024272922    0.4230558450631899    0.3993058185413219    F  F  F            C53
    0.9078899832161101    0.5182939849348570    0.3971998672710084    F  F  F            C54
    0.0028887286816795    0.5662681400398669    0.3996518392651277    F  F  F            C55
    0.0505394255097986    0.6616579442598397    0.3992667319985538    F  F  F            C56
    0.1447116480653462    0.5664262160029082    0.4086672394691999    F  F  F            C57
    0.1925099001722469    0.6616304255980222    0.4091246475718219    F  F  F            C58
    0.2851532115551658    0.5669788519216433    0.4227623109854514    F  F  F            C59
    0.3344317318577908    0.6614638584079582    0.4193911961355180    F  F  F            C60
    0.4757866145042692    0.6588477394482114    0.4079859519481663    F  F  F            C61
    0.5811787871199980    0.5664575158186734    0.4124938642110483    F  F  F            C62
    0.6220800252623109    0.6598192380932068    0.4035449937338770    F  F  F            C63
    0.7190208611588877    0.5663953088981939    0.3919705689890776    F  F  F            C64
    0.7654239148369577    0.6614272943475038    0.3922046026967158    F  F  F            C65
    0.8606740385080079    0.5661087507863241    0.3936004439093023    F  F  F            C66
    0.9081047337981588    0.6615957510825712    0.3924474916643957    F  F  F            C67
    0.0031393007828980    0.7094078243524820    0.3952430087837090    F  F  F            C68
    0.0506468615015003    0.8046690753330867    0.3956229616069887    F  F  F            C69
    0.1453643719790986    0.7094477443820141    0.4039123606988890    F  F  F            C70
    0.1931532097851535    0.8047169206876521    0.4036096914524686    F  F  F            C71
    0.2875476740933018    0.7093410876887598    0.4136400862589866    F  F  F            C72
    0.3355882294730502    0.8045334251357863    0.4121291481636145    F  F  F            C73
    0.4301789356669646    0.7087348274941719    0.4181966272851692    F  F  F            C74
    0.4780115885411030    0.8031355874445290    0.4147046225878047    F  F  F            C75
    0.5724008243558912    0.7064090466018347    0.4036701025191592    F  F  F            C76
    0.6202729808705691    0.8017479637473924    0.4032868666192388    F  F  F            C77
    0.7171726210975775    0.7084412765015310    0.3950495762876902    F  F  F            C78
    0.7642340084994721    0.8035525088492085    0.3941479967655952    F  F  F            C79
    0.8606466810470296    0.7092511380685035    0.3912573607735893    F  F  F            C80
    0.9078551012204638    0.8044157214659724    0.3915322350124863    F  F  F            C81
    0.0030707901234198    0.8522440062521278    0.3933330429050283    F  F  F            C82
    0.0505516725526339    0.9475243752365182    0.3948022609686667    F  F  F            C83
    0.1458308394455489    0.8524628822930028    0.3994372865284677    F  F  F            C84
    0.1933387920949613    0.9476428258782567    0.4000511802434264    F  F  F            C85
    0.2881509328172749    0.8522617428881778    0.4076409601668126    F  F  F            C86
    0.3359085241931578    0.9474839395480794    0.4067001312392983    F  F  F            C87
    0.4307276852642714    0.8515562280987838    0.4135110209019578    F  F  F            C88
    0.4785437029982054    0.9465807678638170    0.4104716022551196    F  F  F            C89
    0.5733378372114383    0.8503907542459741    0.4080616189379873    F  F  F            C90
    0.6209090134311220    0.9454407367668899    0.4063431409998458    F  F  F            C91
    0.7159481417735440    0.8502561676357709    0.3987544650562052    F  F  F            C92
    0.7636814287207567    0.9456582160171123    0.3988780985867731    F  F  F            C93
    0.8596358321010793    0.8515345934647361    0.3921537048645338    F  F  F            C94
    0.9071037548214687    0.9466789646118317    0.3936569286651396    F  F  F            C95
    0.4220960168138840    0.5661542069009029    0.4021444956266642    F  F  F            C96
    0.3966607805426394    0.4068167146181690    0.4479045279801587    F  F  F             H1
    0.4512231320590920    0.4104443308043836    0.3692952969513412    F  F  F             H2
    0.5152002026673517    0.5307522945014781    0.4351172150887003    F  F  F             H3
    0.4405377762001370    0.5271245082088738    0.3702080583985637    F  F  F             H4
    0.3696362289752689    0.4518199575194734    0.5588316792072335    T  T  T             H5
    0.3491988821417550    0.5370695693097439    0.5128171771801415    T  T  T             O1
    0.4120744800961882    0.5097105557457721    0.5387983879103030    T  T  T             O2
