# Supplementary material for: Cation-tuned acidic electrified interface for hydrogen peroxide electrosynthesis with industrial-level current densities in natural seawater
Source: Nat Commun. 2026 Apr 20;17:5443. doi: 10.1038/s41467-026-72026-2 (PMC13279823; doi:10.1038/s41467-026-72026-2)
Supplement: Supplementary file 3 — Supplementary Data 1 [file 41467_2026_72026_MOESM3_ESM.zip › OOH optimized structure-Fig. 3c/C2]

 1-ooh
   1.000
   17.2199993133999989    0.0000000000000000    0.0000000000000000
   -8.6099996566999994   14.9129568584999994    0.0000000000000000
    0.0000000000000000    0.0000000000000000   20.0000000000000000
   C    O    H 
   95    3    4
Selective Dynamics
Direct
    0.0033596169426301    0.9952979826164322    0.4027535952370144    F  F  F             C1
    0.0512784144851725    0.0906412658517963    0.4016747756524257    F  F  F             C2
    0.1467146223189956    0.9961371334027315    0.4018412615538177    F  F  F             C3
    0.1946590465032705    0.0916351100619373    0.4025589905466014    F  F  F             C4
    0.2895897528540142    0.9962385810723843    0.4012120436964379    F  F  F             C5
    0.3374773777473710    0.0913605210518487    0.4052176766130418    F  F  F             C6
    0.4321962530917614    0.9954012233147674    0.3989890323847726    F  F  F             C7
    0.4800935322134621    0.0904719014556377    0.4026515075576437    F  F  F             C8
    0.5749137999840833    0.9945298245560009    0.3986747523615277    F  F  F             C9
    0.6227233151766651    0.0898039475702703    0.4007762355997824    F  F  F            C10
    0.7172964110774234    0.9940890621562963    0.4000011416129624    F  F  F            C11
    0.7652434621892809    0.0895127569723912    0.3998681005967448    F  F  F            C12
    0.8599080717541653    0.9941803053709056    0.4020039573685049    F  F  F            C13
    0.9080143168073961    0.0897795067207815    0.4004319410490467    F  F  F            C14
    0.0034966423918575    0.1380050690200916    0.4001412561205515    F  F  F            C15
    0.0513713163986303    0.2334744150948777    0.3986577626570868    F  F  F            C16
    0.1467909152027234    0.1387814282365064    0.4018946718613460    F  F  F            C17
    0.1948602957346976    0.2342821560118753    0.3995530846234941    F  F  F            C18
    0.2903983723306209    0.1400151783579830    0.4058460357717826    F  F  F            C19
    0.3383511161713398    0.2353119460137996    0.4093850306352009    F  F  F            C20
    0.4327395357212170    0.1382752464970328    0.4063120843647339    F  F  F            C21
    0.4807550557481899    0.2329877533972700    0.4137818734856648    F  F  F            C22
    0.5754008812657400    0.1376950174702013    0.4036718716912056    F  F  F            C23
    0.6232992629667348    0.2326777882488781    0.4082167528892456    F  F  F            C24
    0.7179142351773028    0.1373838934395473    0.4008171109421069    F  F  F            C25
    0.7657545447852667    0.2327709877490109    0.4023127981025993    F  F  F            C26
    0.8605618895560291    0.1374540940299542    0.3997353156693998    F  F  F            C27
    0.9083660208473525    0.2328639269008625    0.3994411520040242    F  F  F            C28
    0.0036898579115196    0.2808078704163034    0.3987682071015353    F  F  F            C29
    0.0513928444398552    0.3763755858222904    0.3984812055504070    F  F  F            C30
    0.1470594225846188    0.2818119344495893    0.3979093450038352    F  F  F            C31
    0.1943948789291919    0.3772508040906054    0.3987139658442273    F  F  F            C32
    0.2905859568593780    0.2826925154067071    0.3987732625431885    F  F  F            C33
    0.3344391549618032    0.3771501479631575    0.3891935380170708    F  F  F            C34
    0.4337026538420500    0.2809774125151835    0.4220696245530402    F  F  F            C35
    0.4838275605874984    0.3716148603132274    0.4409895775809374    F  F  F            C36
    0.5759329536045614    0.2802439786836773    0.4149100834768142    F  F  F            C37
    0.6240808653005367    0.3752217146797325    0.4204088269344631    F  F  F            C38
    0.7183619133078258    0.2804278693939240    0.4063359528921129    F  F  F            C39
    0.7660773753893098    0.3757974409803004    0.4083327094509445    F  F  F            C40
    0.8608425269870372    0.2805129839947060    0.4007574467594739    F  F  F            C41
    0.9085392332752100    0.3759963475008718    0.4008584507695457    F  F  F            C42
    0.0034977969713307    0.4239160002572234    0.3984621828276781    F  F  F            C43
    0.0507021060858980    0.5192244356740143    0.3969072808232567    F  F  F            C44
    0.1461627799675445    0.4241718557791554    0.3989675626850808    F  F  F            C45
    0.1934579865207984    0.5199097383140376    0.3962841965596974    F  F  F            C46
    0.2898891326681223    0.4243779043963751    0.3954663284057272    F  F  F            C47
    0.3384075374033559    0.5228240016052013    0.4124956100377311    F  F  F            C48
    0.5767360412086737    0.4216078128160293    0.4332354473813911    F  F  F            C49
    0.6247564612777686    0.5190208056223862    0.4305142308525504    F  F  F            C50
    0.7189713010053165    0.4232811938633842    0.4148515026477719    F  F  F            C51
    0.7665893844008185    0.5187497255828987    0.4155729998615200    F  F  F            C52
    0.8610827939562746    0.4236550075113800    0.4042321694544165    F  F  F            C53
    0.9084784310279297    0.5189585155209844    0.4041110488326699    F  F  F            C54
    0.0033731398110888    0.5669012100558766    0.3994733037358230    F  F  F            C55
    0.0508777806472375    0.6623068062578779    0.3988898034344494    F  F  F            C56
    0.1457124541693839    0.5672726530117521    0.3942163105702931    F  F  F            C57
    0.1932896308281998    0.6624829535691511    0.3931204443499469    F  F  F            C58
    0.2873565043204357    0.5689023514744445    0.3971351637490595    F  F  F            C59
    0.3352666543635745    0.6622743019245182    0.3934222242735080    F  F  F            C60
    0.4769088305388935    0.6610782191079330    0.3967899539076243    F  F  F            C61
    0.5789483720077008    0.5665448040632955    0.4281241963516340    F  F  F            C62
    0.6211529553455643    0.6585576198185736    0.4145773707152884    F  F  F            C63
    0.7191084841115958    0.5662470415729363    0.4205785121198009    F  F  F            C64
    0.7653163558637345    0.6612005182901702    0.4144361862438280    F  F  F            C65
    0.8610898024517517    0.5665660356979609    0.4089108704916703    F  F  F            C66
    0.9083875471688266    0.6620313834240358    0.4071698437188068    F  F  F            C67
    0.0034052480285020    0.7099121407302206    0.4023050166718057    F  F  F            C68
    0.0510556625320076    0.8052049101481797    0.4015170761953374    F  F  F            C69
    0.1458586426317621    0.7102526270965837    0.3955497121623474    F  F  F            C70
    0.1937919559274775    0.8054682410886693    0.3963043591100006    F  F  F            C71
    0.2883191040358923    0.7103878503410072    0.3918504929894941    F  F  F            C72
    0.3365331905359542    0.8055000540773767    0.3934958081529434    F  F  F            C73
    0.4311872922652865    0.7093491793247659    0.3957286768479858    F  F  F            C74
    0.4792130719292364    0.8043835815743332    0.3969540012993495    F  F  F            C75
    0.5713581109292648    0.7050166571032612    0.4043091782864415    F  F  F            C76
    0.6201098026576054    0.8014689252853263    0.4023238483477793    F  F  F            C77
    0.7169389659455245    0.7080537790445580    0.4117890616659482    F  F  F            C78
    0.7644582860647126    0.8033296440001310    0.4065405651060328    F  F  F            C79
    0.8606787054600771    0.7093649055910427    0.4092707729009404    F  F  F            C80
    0.9080401259606551    0.8044994928337510    0.4060612891332634    F  F  F            C81
    0.0034055641228798    0.8526452746846439    0.4034613653161166    F  F  F            C82
    0.0512426509875957    0.9480625805006452    0.4026299878644554    F  F  F            C83
    0.1463724521731241    0.8531683273296503    0.3991436345660500    F  F  F            C84
    0.1941606775716920    0.9484166035827425    0.4006364421794298    F  F  F            C85
    0.2891368469986170    0.8531826423073039    0.3953907493305264    F  F  F            C86
    0.3370051061377226    0.9483702703490935    0.3983421712867393    F  F  F            C87
    0.4318089533987287    0.8524252544050352    0.3955996431818238    F  F  F            C88
    0.4795838563661715    0.9474219922509928    0.3974834835658525    F  F  F            C89
    0.5741411018840450    0.8508072401539479    0.3988834409978907    F  F  F            C90
    0.6221772704880930    0.9464972152522239    0.3988146553356872    F  F  F            C91
    0.7161011083299310    0.8501836908418732    0.4039379097409125    F  F  F            C92
    0.7642846224659474    0.9458072388480974    0.4018652607887479    F  F  F            C93
    0.8598937058815936    0.8516337702246092    0.4054362783915880    F  F  F            C94
    0.9077961216953458    0.9470169730541637    0.4033465451546001    F  F  F            C95
    0.4281306563866769    0.5690781742455109    0.3876486801987748    F  F  F             O1
    0.3416670526533570    0.5312770195492035    0.4861844583093317    T  T  T             O2
    0.3889730895241063    0.4877776861365131    0.5160257942742895    T  T  T             O3
    0.4055306166153602    0.4141476301635670    0.3780484128181816    F  F  F             H1
    0.4494328410288814    0.4051147790254175    0.4603812260018471    F  F  F             H2
    0.5072055696731841    0.5305148739147285    0.4347207340098755    F  F  F             H3
    0.3376971221673884    0.4333475098769021    0.5340506656600376    T  T  T             H4
