# Supplementary material for: Cation-tuned acidic electrified interface for hydrogen peroxide electrosynthesis with industrial-level current densities in natural seawater
Source: Nat Commun. 2026 Apr 20;17:5443. doi: 10.1038/s41467-026-72026-2 (PMC13279823; doi:10.1038/s41467-026-72026-2)
Supplement: Supplementary file 3 — Supplementary Data 1 [file 41467_2026_72026_MOESM3_ESM.zip › OOH optimized structure-Fig. 3c/C3]

 2-ooh
   1.000
   17.2199993133999989    0.0000000000000000    0.0000000000000000
   -8.6099996566999994   14.9129568584999994    0.0000000000000000
    0.0000000000000000    0.0000000000000000   20.0000000000000000
   C    O    H 
   94    4    3
Selective Dynamics
Direct
    0.0033782206333735    0.9952888414104066    0.4005230837398207    F  F  F             C1
    0.0516927210304819    0.0908721466054373    0.4031668921695604    F  F  F             C2
    0.1469812565006521    0.9966496241778291    0.3996508872662383    F  F  F             C3
    0.1954573193219027    0.0925543637636267    0.4011945592898044    F  F  F             C4
    0.2891800019705653    0.9959840702752737    0.4002730215612509    F  F  F             C5
    0.3374128671259307    0.0915916691670204    0.3991500688622410    F  F  F             C6
    0.4317539951300287    0.9946523063146558    0.4030644457153428    F  F  F             C7
    0.4798723607177301    0.0897291520153429    0.4002209541597256    F  F  F             C8
    0.5744288343570936    0.9937097681387137    0.4052419184702886    F  F  F             C9
    0.6223138143597240    0.0887992514084956    0.4025996152024998    F  F  F            C10
    0.7167171876643189    0.9932757152256382    0.4041862100692139    F  F  F            C11
    0.7648479507011623    0.0888127111418940    0.4040361509913353    F  F  F            C12
    0.8595405509092439    0.9935435727591112    0.4024090179162753    F  F  F            C13
    0.9079627551050102    0.0894342726702022    0.4044426440797869    F  F  F            C14
    0.0035345317375808    0.1380058473945008    0.4056193138235284    F  F  F            C15
    0.0513829283370110    0.2334593470926379    0.4095960901974762    F  F  F            C16
    0.1473500667683817    0.1395788427970766    0.4035463504588041    F  F  F            C17
    0.1956800941758089    0.2354736559431500    0.4082205809098124    F  F  F            C18
    0.2915964861744438    0.1412330550949485    0.4002911746665479    F  F  F            C19
    0.3406576202278683    0.2379023169344583    0.4012810832397299    F  F  F            C20
    0.4323614530884736    0.1375101256316650    0.3982276812550292    F  F  F            C21
    0.4809985975554229    0.2325008619676565    0.3948577103262949    F  F  F            C22
    0.5748999953016364    0.1364663195845386    0.3998812883577463    F  F  F            C23
    0.6231094787394141    0.2316749700846972    0.3968777436863052    F  F  F            C24
    0.7176282648260816    0.1365201394055503    0.4028731545854147    F  F  F            C25
    0.7656934451114170    0.2321527087857753    0.4018021492877381    F  F  F            C26
    0.8604190310240400    0.1370017572305829    0.4050276741847241    F  F  F            C27
    0.9081833879234206    0.2323301197573851    0.4066223372800730    F  F  F            C28
    0.0034080863865733    0.2804584233938225    0.4101062439448211    F  F  F            C29
    0.0508064133125211    0.3761454117327205    0.4129608187161121    F  F  F            C30
    0.1473226851937195    0.2823540968875198    0.4126186197473868    F  F  F            C31
    0.1938720292203105    0.3774910296369598    0.4195684509517946    F  F  F            C32
    0.2914050063459230    0.2850222148068502    0.4094448381005252    F  F  F            C33
    0.3346966003222823    0.3784707994116546    0.4214226124311041    F  F  F            C34
    0.4353107569321228    0.2810112770479069    0.3947403112247920    F  F  F            C35
    0.5761792206773277    0.2788242531693431    0.3936110189732989    F  F  F            C36
    0.6238143147957568    0.3741217969037591    0.3913160493873350    F  F  F            C37
    0.7185025581815666    0.2797386833854195    0.3982788142458030    F  F  F            C38
    0.7659768656788092    0.3749567853056364    0.3970094447383881    F  F  F            C39
    0.8606408148491413    0.2800192375778091    0.4044779177328222    F  F  F            C40
    0.9081935808668083    0.3754302553591490    0.4044641141723261    F  F  F            C41
    0.0030235215252934    0.4235846741727530    0.4086974563570451    F  F  F            C42
    0.0501835441950954    0.5187975825502187    0.4077354170142871    F  F  F            C43
    0.1449883592812496    0.4239547003147325    0.4188744789243305    F  F  F            C44
    0.1923756812526790    0.5196747282306422    0.4194645459603710    F  F  F            C45
    0.2887959060938677    0.4247580579616235    0.4260357451085359    F  F  F            C46
    0.3372078385858152    0.5235815474278502    0.4429393900335269    F  F  F            C47
    0.5765056023377982    0.4199888200465560    0.3883366305852845    F  F  F            C48
    0.6213996982396618    0.5154995367393147    0.3882025123156632    F  F  F            C49
    0.7189552262006979    0.4227445169966503    0.3934415644033092    F  F  F            C50
    0.7656740047755802    0.5177157517315538    0.3933133600517688    F  F  F            C51
    0.8609232951511538    0.4230667914204003    0.4002044537867654    F  F  F            C52
    0.9081462520553311    0.5184969354572341    0.3995081066689799    F  F  F            C53
    0.0030382364974958    0.5665614598813870    0.4028474537704905    F  F  F            C54
    0.0503840115228447    0.6618980299206788    0.4018724343319399    F  F  F            C55
    0.1450798298924209    0.5669812203272001    0.4119960832950781    F  F  F            C56
    0.1926348449756130    0.6621827003091488    0.4097901543822334    F  F  F            C57
    0.2860504493406473    0.5687778356490255    0.4252619711600297    F  F  F            C58
    0.3342046653048554    0.6620347470886657    0.4186962051683176    F  F  F            C59
    0.4750493666494575    0.6600226272468490    0.4123099160653275    F  F  F            C60
    0.5753189336681153    0.5632297203992892    0.3880500484226628    F  F  F            C61
    0.6187699497559028    0.6563266408285611    0.3957024926348201    F  F  F            C62
    0.7171920057595150    0.5641091715956590    0.3915187182893048    F  F  F            C63
    0.7636734114467452    0.6595875989977094    0.3938392996368989    F  F  F            C64
    0.8607179331524554    0.5660489722538871    0.3961102786780886    F  F  F            C65
    0.9076923562549594    0.6613628903214724    0.3961733362388986    F  F  F            C66
    0.0029340141513223    0.7095123013762691    0.3985162472105755    F  F  F            C67
    0.0506503242209430    0.8049138199886847    0.3984939080670824    F  F  F            C68
    0.1453717834551158    0.7098839597490817    0.4048147002352352    F  F  F            C69
    0.1932944221902147    0.8051156224457043    0.4030323799476164    F  F  F            C70
    0.2875781765646101    0.7099825438940354    0.4120095376830839    F  F  F            C71
    0.3359196240852236    0.8050589444711052    0.4086498086688453    F  F  F            C72
    0.4301208498834472    0.7090679724441947    0.4164797253675874    F  F  F            C73
    0.4784214813314168    0.8037958650327297    0.4117711766260641    F  F  F            C74
    0.5694875566673721    0.7038081219346383    0.4033711560301262    F  F  F            C75
    0.6188782308734763    0.8003026505542511    0.4041735019991567    F  F  F            C76
    0.7152036765158251    0.7063621133958203    0.3963686002720727    F  F  F            C77
    0.7633298421444692    0.8020333697344219    0.3990684899245025    F  F  F            C78
    0.8595665573155473    0.7084026584705981    0.3952752958983028    F  F  F            C79
    0.9072933317952464    0.8037590803402271    0.3969936473894836    F  F  F            C80
    0.0029933177192698    0.8523656646734756    0.3977789182975428    F  F  F            C81
    0.0512856768453911    0.9481381616713623    0.3990334914337207    F  F  F            C82
    0.1460470495353620    0.8529532787146908    0.4001019127832461    F  F  F            C83
    0.1940372954415355    0.9484123720466171    0.3997505386949834    F  F  F            C84
    0.2885859167111157    0.8527403993285938    0.4046935736456626    F  F  F            C85
    0.3365206102255533    0.9479594615411180    0.4025292936973777    F  F  F            C86
    0.4310821181161990    0.8519007294826972    0.4094486154131743    F  F  F            C87
    0.4790504396693468    0.9467667181040654    0.4059930308298779    F  F  F            C88
    0.5733030830664679    0.8499389426120680    0.4076599040648589    F  F  F            C89
    0.6216708829933855    0.9456659575212988    0.4058450368513961    F  F  F            C90
    0.7151223222475936    0.8491527315666729    0.4016557252865168    F  F  F            C91
    0.7636833666832596    0.9448675718939302    0.4028006866742956    F  F  F            C92
    0.8590440795781861    0.8507741145519955    0.3985916059977311    F  F  F            C93
    0.9074162298205456    0.9464650419155920    0.4004379767601516    F  F  F            C94
    0.4844407386198000    0.3732658852190757    0.3881141797777377    F  F  F             O1
    0.4253700681150410    0.5679223315157016    0.4128390261152345    F  F  F             O2
    0.3474816145840636    0.5381516837191149    0.5149580531306825    T  T  T             O3
    0.4006148990573369    0.4995532967397260    0.5427782216177658    T  T  T             O4
    0.4063707318028770    0.4157739241191644    0.4282240456437503    F  F  F             H1
    0.5034343691483111    0.5258115509314352    0.3829408387130104    F  F  F             H2
    0.3522270246288107    0.4434334280339711    0.5613417758484827    T  T  T             H3
