# Supplementary material for: Cation-tuned acidic electrified interface for hydrogen peroxide electrosynthesis with industrial-level current densities in natural seawater
Source: Nat Commun. 2026 Apr 20;17:5443. doi: 10.1038/s41467-026-72026-2 (PMC13279823; doi:10.1038/s41467-026-72026-2)
Supplement: Supplementary file 3 — Supplementary Data 1 [file 41467_2026_72026_MOESM3_ESM.zip › OOH optimized structure-Fig. 3c/C4]

 c-3-ooh
   1.000
   17.2199993133999989    0.0000000000000000    0.0000000000000000
   -8.6099996566999994   14.9129568584999994    0.0000000000000000
    0.0000000000000000    0.0000000000000000   20.0000000000000000
   C    H    O 
   94    7    2
Selective Dynamics
Direct
    0.0016687251093232    0.9925969615023262    0.3966404101602101    F  F  F             C1
    0.0493565828905652    0.0879163397014626    0.4004330802358488    F  F  F             C2
    0.1447114163353580    0.9929112776647622    0.3989755191881090    F  F  F             C3
    0.1925303800214809    0.0886886540408136    0.4008412093737621    F  F  F             C4
    0.2875906241989619    0.9930043686578761    0.4026897247636118    F  F  F             C5
    0.3351804718473098    0.0883748001296654    0.4001722101532456    F  F  F             C6
    0.4300074496226711    0.9922414598460176    0.4088370735422250    F  F  F             C7
    0.4777539142389238    0.0876276924391830    0.4051701662551300    F  F  F             C8
    0.5729866239606485    0.9922778656536152    0.4108157093269510    F  F  F             C9
    0.6206371022948051    0.0873973602118427    0.4077762358166965    F  F  F            C10
    0.7158527505296219    0.9922042133714742    0.4057830195671080    F  F  F            C11
    0.7634601387962020    0.0873726315140927    0.4055460955177781    F  F  F            C12
    0.8587969540406937    0.9924178313838303    0.3991835670926082    F  F  F            C13
    0.9063809254570825    0.0875975838799113    0.4020804206026751    F  F  F            C14
    0.0015054312123619    0.1352035710660196    0.4032030997180469    F  F  F            C15
    0.0485647754266212    0.2300571927855906    0.4093039221294771    F  F  F            C16
    0.1447781503535889    0.1360226708634516    0.4025686700127995    F  F  F            C17
    0.1923599078345695    0.2311454536928720    0.4099984296805301    F  F  F            C18
    0.2882611408542121    0.1375522506739091    0.3997667488154129    F  F  F            C19
    0.3359321606261463    0.2333136823619928    0.3994617092147698    F  F  F            C20
    0.4305844872614183    0.1357066693277550    0.4006095474272554    F  F  F            C21
    0.4783471327466695    0.2304937432440134    0.3934209559118455    F  F  F            C22
    0.5730840053621614    0.1350345158535916    0.4049759351638366    F  F  F            C23
    0.6208849312445516    0.2297471479632876    0.3993303640898227    F  F  F            C24
    0.7157972461036964    0.1348751016104323    0.4062075882160491    F  F  F            C25
    0.7636124456013990    0.2301080821614530    0.4042285287585164    F  F  F            C26
    0.8587018922615348    0.1350233156133366    0.4046180289711450    F  F  F            C27
    0.9061939183231632    0.2301459433721550    0.4068303674144052    F  F  F            C28
    0.0011502691468682    0.2776235951580017    0.4107315148140040    F  F  F            C29
    0.0484648706935556    0.3729503231599707    0.4160808736187891    F  F  F            C30
    0.1436294531914107    0.2776658042519437    0.4150378644715486    F  F  F            C31
    0.1889092813588031    0.3711327688550012    0.4272163241026061    F  F  F            C32
    0.2880719414866922    0.2800693194123685    0.4132141440378823    F  F  F            C33
    0.3296226174048125    0.3715199879975719    0.4351329047756376    F  F  F            C34
    0.4315312963515407    0.2795733694977082    0.3861557059043460    F  F  F            C35
    0.4802822959880071    0.3687263415153175    0.3645147392491895    F  F  F            C36
    0.5735026657987030    0.2771362851899642    0.3916538872807776    F  F  F            C37
    0.6220750355000670    0.3711798266348035    0.3818882028516348    F  F  F            C38
    0.7161114847892094    0.2775940659484692    0.3998805576189663    F  F  F            C39
    0.7640846492599357    0.3726192141419785    0.3955979868010134    F  F  F            C40
    0.8586100855364460    0.2777573994613302    0.4057414219084007    F  F  F            C41
    0.9062763478764284    0.3730717033601442    0.4056554779037900    F  F  F            C42
    0.0010078473928214    0.4207530777668089    0.4111267981592865    F  F  F            C43
    0.0485958223996698    0.5158376028415447    0.4106890803279484    F  F  F            C44
    0.1420255168237022    0.4196284968857841    0.4262349224246527    F  F  F            C45
    0.1901492043621189    0.5158952848344005    0.4294629814652617    F  F  F            C46
    0.2818559294915396    0.4157955764393708    0.4428571737061942    F  F  F            C47
    0.3178067367956925    0.5066456984139516    0.4748147145162454    F  F  F            C48
    0.5752042328704150    0.4168413058003461    0.3639836193959917    F  F  F            C49
    0.6251335069160374    0.5101231598427126    0.3526835635474585    F  F  F            C50
    0.7168549529842874    0.4198330577160131    0.3862656502279612    F  F  F            C51
    0.7641374287681520    0.5150073055644858    0.3829484958791678    F  F  F            C52
    0.8589535375961390    0.4206117705102793    0.3998926928563770    F  F  F            C53
    0.9064162178540550    0.5158770848824924    0.3981914686983231    F  F  F            C54
    0.0013797983256753    0.5635781087409727    0.4036308179393973    F  F  F            C55
    0.0490143065910333    0.6588576783844239    0.4023341148353548    F  F  F            C56
    0.1435515365271891    0.5633560166178745    0.4177400195863668    F  F  F            C57
    0.1916231776643699    0.6585269963146929    0.4156200250712014    F  F  F            C58
    0.2838615226604038    0.5630207593854352    0.4410577262020235    F  F  F            C59
    0.3336983059437726    0.6560959661826752    0.4281478305695284    F  F  F            C60
    0.4798395963666878    0.6618361454309817    0.4122312999340609    F  F  F            C61
    0.6218713947034191    0.6622155953836762    0.4042564024789734    F  F  F            C62
    0.7158177023614223    0.5615711317366310    0.3712358759969960    F  F  F            C63
    0.7622831052412573    0.6576202299455838    0.3814565696072500    F  F  F            C64
    0.8588440855638292    0.5632429119818729    0.3905840755395080    F  F  F            C65
    0.9062336327244530    0.6585191707330087    0.3895392208525324    F  F  F            C66
    0.0012998330647314    0.7062791651483901    0.3957016702823485    F  F  F            C67
    0.0491759999732982    0.8017964493951903    0.3964858346625932    F  F  F            C68
    0.1442204851709728    0.7064752048820018    0.4079938966878341    F  F  F            C69
    0.1918691909581929    0.8015228612129948    0.4059807967062778    F  F  F            C70
    0.2868484817003540    0.7050123675023400    0.4190423671544461    F  F  F            C71
    0.3345495206304097    0.8008240257736056    0.4149656778742471    F  F  F            C72
    0.4308743400709212    0.7052632529631402    0.4211784569614536    F  F  F            C73
    0.4779119417175087    0.8014983435692028    0.4180094801672437    F  F  F            C74
    0.5741359166532364    0.7082601448918909    0.4081519958430542    F  F  F            C75
    0.6215148578042198    0.8034369826590830    0.4070914240979173    F  F  F            C76
    0.7142624324832366    0.7054161074587602    0.3920575423444476    F  F  F            C77
    0.7631405215322247    0.8017030432396002    0.3939686640252693    F  F  F            C78
    0.8573140310289832    0.7054857672934240    0.3864167373210965    F  F  F            C79
    0.9057951690663479    0.8014029295062564    0.3905541290203802    F  F  F            C80
    0.0011613112678189    0.8492629517311102    0.3939854557334538    F  F  F            C81
    0.0492097726509418    0.9448530490863911    0.3962808064352996    F  F  F            C82
    0.1443220589571536    0.8494636280493897    0.4008602926259520    F  F  F            C83
    0.1920742428168067    0.9449969112966237    0.4006338438222765    F  F  F            C84
    0.2873023155246057    0.8488796925020170    0.4095571028498219    F  F  F            C85
    0.3348747376214651    0.9446370278278170    0.4071743893751609    F  F  F            C86
    0.4302103482715762    0.8491048447134314    0.4165006161890110    F  F  F            C87
    0.4775308391736038    0.9443159829577995    0.4125918450160708    F  F  F            C88
    0.5730181581829118    0.8496487521115975    0.4118286572869294    F  F  F            C89
    0.6206336854533552    0.9449386481336435    0.4096576479267077    F  F  F            C90
    0.7162018253872553    0.8496901968518724    0.4011114067830285    F  F  F            C91
    0.7637980490657684    0.9449876092692983    0.4019860692449101    F  F  F            C92
    0.8583952476438392    0.8493368185957024    0.3919078094477252    F  F  F            C93
    0.9062999446085372    0.9447520222176852    0.3953938494593820    F  F  F            C94
    0.4002277335429215    0.4057601581527931    0.4491687453262496    F  F  F             H1
    0.4458154840616315    0.5898451660433257    0.4043743994457435    F  F  F             H2
    0.5845293107436262    0.5906064141218142    0.4134776411041199    F  F  F             H3
    0.4450013561774946    0.4038381505715368    0.3500157878178718    F  F  F             H4
    0.5902527548858417    0.5424697372008968    0.3318653409498629    F  F  F             H5
    0.3900984939835953    0.5404548372077912    0.4829398180477340    F  F  F             H6
    0.2653853689937424    0.3874604945159265    0.5793985257111528    T  T  T             H7
    0.2777725322669116    0.4954172690483843    0.5421880041744830    T  T  T             O1
    0.3132192289976218    0.4501059267899697    0.5839881018019640    T  T  T             O2
