# Supplementary material for: Cation-tuned acidic electrified interface for hydrogen peroxide electrosynthesis with industrial-level current densities in natural seawater
Source: Nat Commun. 2026 Apr 20;17:5443. doi: 10.1038/s41467-026-72026-2 (PMC13279823; doi:10.1038/s41467-026-72026-2)
Supplement: Supplementary file 3 — Supplementary Data 1 [file 41467_2026_72026_MOESM3_ESM.zip › OOH optimized structure-Fig. 3c/C5]

 3-ooh
   1.000
   17.2199993133999989    0.0000000000000000    0.0000000000000000
   -8.6099996566999994   14.9129568584999994    0.0000000000000000
    0.0000000000000000    0.0000000000000000   20.0000000000000000
   C    O    H 
   93    3    6
Selective Dynamics
Direct
    0.0033857593063704    0.9945561785634164    0.3986231578314682    F  F  F             C1
    0.0508218111725375    0.0898721457594369    0.4010998298122618    F  F  F             C2
    0.1464859591219409    0.9951881321949675    0.4005414894322680    F  F  F             C3
    0.1940897928664040    0.0905264339757970    0.4014844897106817    F  F  F             C4
    0.2889528439975064    0.9945663277409842    0.4012731747561195    F  F  F             C5
    0.3364518572189267    0.0901835655555031    0.3979350620077574    F  F  F             C6
    0.4312700744185217    0.9933090831503572    0.4030296543528361    F  F  F             C7
    0.4788066532522703    0.0887136868993764    0.3987785755286824    F  F  F             C8
    0.5739964252301599    0.9933259284789661    0.4033738314032174    F  F  F             C9
    0.6215269772846242    0.0884801505875425    0.3998588359222270    F  F  F            C10
    0.7170302763740791    0.9937712018325889    0.4016528370845286    F  F  F            C11
    0.7644512548382080    0.0888396620274158    0.4001011915577906    F  F  F            C12
    0.8603365652504232    0.9942917776891546    0.3986089241999372    F  F  F            C13
    0.9075299914009215    0.0892722688543129    0.3998336038655674    F  F  F            C14
    0.0026470572269791    0.1368193699568858    0.4020443658159456    F  F  F            C15
    0.0494262325876601    0.2316128954388846    0.4075425672864728    F  F  F            C16
    0.1465376800341212    0.1385960560616998    0.4032983242810712    F  F  F            C17
    0.1931361857368782    0.2328360033388936    0.4096934414782705    F  F  F            C18
    0.2898251604830979    0.1398388783894760    0.3989661159065718    F  F  F            C19
    0.3373642723158793    0.2355911395636283    0.3972263331831115    F  F  F            C20
    0.4316706914245205    0.1370609980227994    0.3958916600984176    F  F  F            C21
    0.4793224953598765    0.2319523242927707    0.3891694226371064    F  F  F            C22
    0.5739924186288902    0.1361194620083242    0.3974276803434000    F  F  F            C23
    0.6218107742036824    0.2311112334983100    0.3935874339328309    F  F  F            C24
    0.7166937636278878    0.1362131516961152    0.3994052109398258    F  F  F            C25
    0.7643647078886283    0.2314172880417100    0.3988178183329373    F  F  F            C26
    0.8595652368113933    0.1364162579260749    0.4006322169065505    F  F  F            C27
    0.9067612463499076    0.2314473400909978    0.4032051594361773    F  F  F            C28
    0.0016218454370002    0.2789028262945682    0.4077854325786190    F  F  F            C29
    0.0483822046997993    0.3738296403352010    0.4123332293636450    F  F  F            C30
    0.1442494519981583    0.2789831225232624    0.4146145088131213    F  F  F            C31
    0.1880078803090094    0.3721864072086349    0.4256941478909515    F  F  F            C32
    0.2901365833263230    0.2844023957705916    0.4116178028535972    F  F  F            C33
    0.3318821500614182    0.3745666810321095    0.4293655884172249    F  F  F            C34
    0.4323584224053298    0.2811818236784866    0.3836007228238922    F  F  F            C35
    0.4820255190136716    0.3718239695888453    0.3648966021862466    F  F  F            C36
    0.5745055155212382    0.2788049338578250    0.3878299373021408    F  F  F            C37
    0.6231722472809892    0.3734700747803694    0.3821702679195512    F  F  F            C38
    0.7169551595418715    0.2789994369370985    0.3954788544291403    F  F  F            C39
    0.7649018624714690    0.3742233536360257    0.3945064678713411    F  F  F            C40
    0.8593469991562550    0.2791068633322010    0.4018515890343103    F  F  F            C41
    0.9069129572806726    0.3743966753271403    0.4036808179120313    F  F  F            C42
    0.0015829877390605    0.4219923480878049    0.4093373900969076    F  F  F            C43
    0.0493786448195709    0.5172352289800067    0.4115600434809660    F  F  F            C44
    0.1424384258157959    0.4202678067504330    0.4211557663689119    F  F  F            C45
    0.1908554033623961    0.5162411760001644    0.4233183875376540    F  F  F            C46
    0.2822353454131471    0.4206448954107216    0.4466956935256098    F  F  F            C47
    0.5764914633169630    0.4204304310853861    0.3677206195047081    F  F  F            C48
    0.6256172870661784    0.5149375002995609    0.3634067823537261    F  F  F            C49
    0.7176800743150969    0.4218178992218101    0.3879734065695631    F  F  F            C50
    0.7649381726805319    0.5171102101933943    0.3886417449582353    F  F  F            C51
    0.8596476946736805    0.4220906351708396    0.3997866424271236    F  F  F            C52
    0.9072306102681268    0.5173377224222446    0.4005771186803558    F  F  F            C53
    0.0022635354740273    0.5649996360089704    0.4060057924490278    F  F  F            C54
    0.0503279618865547    0.6604046023887004    0.4052531839756980    F  F  F            C55
    0.1445223491204645    0.5647102572437044    0.4175180256236647    F  F  F            C56
    0.1931586831180019    0.6597770511564760    0.4149944284004211    F  F  F            C57
    0.2850798252950292    0.5618584689843775    0.4251119889467597    F  F  F            C58
    0.3360310355281234    0.6569197066066859    0.4231828562581220    F  F  F            C59
    0.4852044784182293    0.6661341954484333    0.4351130343976973    F  F  F            C60
    0.6268840473030376    0.6663236256320424    0.4258497385205148    F  F  F            C61
    0.7164324346067378    0.5643462757354168    0.3817213829364409    F  F  F            C62
    0.7637876226336434    0.6598452628566255    0.3937142940568290    F  F  F            C63
    0.8596876035031453    0.5649493696081022    0.3955555744783330    F  F  F            C64
    0.9074149868983011    0.6602654822000178    0.3959446485744942    F  F  F            C65
    0.0026436813088722    0.7080467699138071    0.4002832591921827    F  F  F            C66
    0.0505907919983840    0.8034756443963714    0.4004695197487319    F  F  F            C67
    0.1456574268408492    0.7078478106579127    0.4090894050650098    F  F  F            C68
    0.1932817849614109    0.8030219658790165    0.4068103013569715    F  F  F            C69
    0.2885611025828086    0.7057481168396857    0.4173382441378475    F  F  F            C70
    0.3359952857355942    0.8017840145693619    0.4127676351653697    F  F  F            C71
    0.4335431979627395    0.7068561939987011    0.4249836536143421    F  F  F            C72
    0.4794788717007935    0.8025296864567794    0.4153589251816354    F  F  F            C73
    0.5787304236394950    0.7124257311331836    0.4263214215215712    F  F  F            C74
    0.6241041423167007    0.8058340367300759    0.4128607976398392    F  F  F            C75
    0.7169855649285931    0.7081256652771771    0.4063320982582332    F  F  F            C76
    0.7653168423720125    0.8040525267343310    0.4019709507777202    F  F  F            C77
    0.8588805252173212    0.7075026056080449    0.3951569505299915    F  F  F            C78
    0.9075575726754023    0.8034770902263908    0.3974739761485482    F  F  F            C79
    0.0029230952284398    0.8513368183737307    0.3985943404132267    F  F  F            C80
    0.0508348544361686    0.9467748130345607    0.3991121271489669    F  F  F            C81
    0.1458227487073090    0.8511152739392041    0.4029091083552760    F  F  F            C82
    0.1935722972459124    0.9467368388324333    0.4016108916624956    F  F  F            C83
    0.2886976420440934    0.8501113753986831    0.4081848727514565    F  F  F            C84
    0.3362039225702745    0.9459029719953951    0.4041399807378478    F  F  F            C85
    0.4315402069302232    0.8498943356856424    0.4111661549161530    F  F  F            C86
    0.4786980962138511    0.9452213986325220    0.4056842145222883    F  F  F            C87
    0.5747451716054904    0.8512454744441997    0.4109692860637508    F  F  F            C88
    0.6218279797348617    0.9462321524962721    0.4048111611799328    F  F  F            C89
    0.7182937636438763    0.8520271675996759    0.4050517477267175    F  F  F            C90
    0.7653763346342346    0.9469647273392390    0.4010100337335878    F  F  F            C91
    0.8602850169846052    0.8514018913222754    0.3975744086659557    F  F  F            C92
    0.9080917636724668    0.9467921711392397    0.3975906332317840    F  F  F            C93
    0.3284285445153379    0.5131200054795676    0.4235808691396099    F  F  F             O1
    0.2906125994316653    0.4421322651537923    0.5207629696712954    T  T  T             O2
    0.2500415163693664    0.3575556181782390    0.5575971699743775    T  T  T             O3
    0.4032289377907776    0.4121611415731353    0.4401753261081378    F  F  F             H1
    0.4532133848373351    0.5954586114141089    0.4466353832852257    F  F  F             H2
    0.5918166666008539    0.5961369499613780    0.4406152125364849    F  F  F             H3
    0.4470929692995764    0.4073265718743671    0.3508341979914912    F  F  F             H4
    0.5902188547540519    0.5494319724641632    0.3478330639557833    F  F  F             H5
    0.1901535693368913    0.3487761798166956    0.5662928863286075    T  T  T             H6
