# Supplementary material for: Cation-tuned acidic electrified interface for hydrogen peroxide electrosynthesis with industrial-level current densities in natural seawater
Source: Nat Commun. 2026 Apr 20;17:5443. doi: 10.1038/s41467-026-72026-2 (PMC13279823; doi:10.1038/s41467-026-72026-2)
Supplement: Supplementary file 3 — Supplementary Data 1 [file 41467_2026_72026_MOESM3_ESM.zip › OOH optimized structure-Fig. 3c/C6]

 4-ooh
   1.000
   17.2199993133999989    0.0000000000000000    0.0000000000000000
   -8.6099996566999994   14.9129568584999994    0.0000000000000000
    0.0000000000000000    0.0000000000000000   20.0000000000000000
   C    O    H 
   92    4    5
Selective Dynamics
Direct
    0.0039885398044966    0.9956212600043400    0.4005993434927469    F  F  F             C1
    0.0515920816824944    0.0910804713742153    0.4049857364494463    F  F  F             C2
    0.1475659679573871    0.9970984685861157    0.4040370551474913    F  F  F             C3
    0.1954512026171841    0.0925533773232259    0.4068621177144078    F  F  F             C4
    0.2899657259086592    0.9965949191064954    0.4053251770350758    F  F  F             C5
    0.3377977437036500    0.0926572762617934    0.4037325122117083    F  F  F             C6
    0.4321860150071389    0.9954093630558889    0.4060477126841433    F  F  F             C7
    0.4798555787965136    0.0909009425123898    0.4031805033640085    F  F  F             C8
    0.5747077797679659    0.9950664995346126    0.4046184922143712    F  F  F             C9
    0.6223996924969059    0.0901693012967182    0.4025210750002728    F  F  F            C10
    0.7176912148326330    0.9949257260166795    0.4012926601255627    F  F  F            C11
    0.7651861814696438    0.0899801817740552    0.4017489873856155    F  F  F            C12
    0.8609058023150794    0.9952139259300186    0.3989984922882166    F  F  F            C13
    0.9081529573271602    0.0901792312553120    0.4021323278807864    F  F  F            C14
    0.0033167367468692    0.1378755524436498    0.4056590703093627    F  F  F            C15
    0.0498881194907051    0.2325814316333085    0.4117734822352984    F  F  F            C16
    0.1473675314560237    0.1401390765736517    0.4089562578026500    F  F  F            C17
    0.1937626848201847    0.2343400975439991    0.4170708222536974    F  F  F            C18
    0.2915909425399783    0.1425019229809616    0.4058964446276943    F  F  F            C19
    0.3398713146901186    0.2388862199660350    0.4062064853673167    F  F  F            C20
    0.4327886936789149    0.1394755496827842    0.4017198614858113    F  F  F            C21
    0.4806025639108759    0.2348191585395693    0.3962103774798446    F  F  F            C22
    0.5750382671610288    0.1378988253487583    0.4013539614649343    F  F  F            C23
    0.6230969610904513    0.2329001190861333    0.3975761010466081    F  F  F            C24
    0.7175987975676159    0.1375172804626198    0.4016823842723831    F  F  F            C25
    0.7653933440622083    0.2326029590177794    0.4008561868962074    F  F  F            C26
    0.8602558743976686    0.1374292003591039    0.4028499006864756    F  F  F            C27
    0.9075098262074784    0.2325565026614574    0.4054638051608536    F  F  F            C28
    0.0023924126812493    0.2801015242914039    0.4107640715539098    F  F  F            C29
    0.0490827456011939    0.3749956250626685    0.4147846621747497    F  F  F            C30
    0.1443589224563425    0.2799993575944713    0.4208195886013472    F  F  F            C31
    0.1872426341446050    0.3731005770284358    0.4320740410040476    F  F  F            C32
    0.2910681803437271    0.2866215881477912    0.4209813210706374    F  F  F            C33
    0.3316139942093164    0.3758542880174630    0.4404181018611790    F  F  F            C34
    0.4348563449772721    0.2851309764327669    0.3937006067772078    F  F  F            C35
    0.4870794950182397    0.3791070233675463    0.3792434545526107    F  F  F            C36
    0.5757872861101831    0.2806850830297109    0.3937461124452101    F  F  F            C37
    0.6256389270113282    0.3751964936790841    0.3881245946308777    F  F  F            C38
    0.7181180217909550    0.2801860706910382    0.3977470932095564    F  F  F            C39
    0.7666977188777291    0.3754399832722455    0.3952069106572789    F  F  F            C40
    0.8604485259929783    0.2803015639550865    0.4034065268838623    F  F  F            C41
    0.9083616349740433    0.3758026453165024    0.4042668714917329    F  F  F            C42
    0.0027955553999840    0.4233909770523631    0.4102875855086840    F  F  F            C43
    0.0506245832872023    0.5187611394602987    0.4119569763421922    F  F  F            C44
    0.1428674846206299    0.4216546800110730    0.4252067927640032    F  F  F            C45
    0.1916508711759690    0.5178491854908901    0.4258744633064901    F  F  F            C46
    0.2804206191844765    0.4217843674131424    0.4561893124715333    F  F  F            C47
    0.5795079573155041    0.4225509243088970    0.3792358205523615    F  F  F            C48
    0.7201405677299518    0.4225702161530585    0.3892942572480074    F  F  F            C49
    0.7675273608062273    0.5181492909826781    0.3869874073070368    F  F  F            C50
    0.8616970515818611    0.4236575272884961    0.3993328220960244    F  F  F            C51
    0.9092046085287421    0.5188136027828346    0.3992562539071995    F  F  F            C52
    0.0039827039575463    0.5666230962823845    0.4054599183310423    F  F  F            C53
    0.0516531435515450    0.6622175001436669    0.4050878290586163    F  F  F            C54
    0.1456472749048798    0.5663347555766465    0.4183037776708644    F  F  F            C55
    0.1939330937427503    0.6613116387450327    0.4151238857082958    F  F  F            C56
    0.2857714055936207    0.5629698636243289    0.4262746054449102    F  F  F            C57
    0.3362948439036396    0.6580213051571315    0.4182918015626099    F  F  F            C58
    0.4831272143181043    0.6649880891605824    0.4069133512394539    F  F  F            C59
    0.6227556047275561    0.6653011473173410    0.3955460367116065    F  F  F            C60
    0.7197447359404617    0.5639455731356428    0.3808950238665988    F  F  F            C61
    0.7631322891264274    0.6585400035466381    0.3862353749358922    F  F  F            C62
    0.8621325050474430    0.5667096490469343    0.3933355922395932    F  F  F            C63
    0.9086873513881701    0.6617577911762089    0.3940912207526107    F  F  F            C64
    0.0042165748912412    0.7099353572213177    0.3997374435886727    F  F  F            C65
    0.0516580179672640    0.8050214675310207    0.4007415594991506    F  F  F            C66
    0.1467051177199899    0.7096010266395043    0.4095227600217195    F  F  F            C67
    0.1942594324345202    0.8048943180027048    0.4078133670144639    F  F  F            C68
    0.2892268819096362    0.7071638844070709    0.4155222378369142    F  F  F            C69
    0.3367806933405252    0.8034868596398390    0.4117671944850925    F  F  F            C70
    0.4329818085955994    0.7076588989824559    0.4122466912497284    F  F  F            C71
    0.4796810009615387    0.8040126434471571    0.4094420324081421    F  F  F            C72
    0.5765411012113404    0.7125133513572068    0.4011089018296700    F  F  F            C73
    0.6238294486799731    0.8070702356296551    0.4009134822156643    F  F  F            C74
    0.7155340566231289    0.7079984305676851    0.3904071351185202    F  F  F            C75
    0.7651967271031471    0.8043025890533060    0.3932473332448733    F  F  F            C76
    0.8594452683671511    0.7076646953538973    0.3910753335916001    F  F  F            C77
    0.9079186385519095    0.8039033902344430    0.3942371958060978    F  F  F            C78
    0.0034814603855497    0.8523785731470287    0.3982622397602879    F  F  F            C79
    0.0515671974150246    0.9481096552699328    0.4008227986009910    F  F  F            C80
    0.1469976574969365    0.8529883303145908    0.4044919597680845    F  F  F            C81
    0.1947536905418903    0.9486861545267998    0.4046897040763343    F  F  F            C82
    0.2896587379423241    0.8520207701710194    0.4091986844098905    F  F  F            C83
    0.3370880426215256    0.9478928428318104    0.4069174000091664    F  F  F            C84
    0.4321167390880845    0.8517253077109036    0.4099904780009425    F  F  F            C85
    0.4794647696377907    0.9472390849170061    0.4069160172276592    F  F  F            C86
    0.5748426996817306    0.8526970793260440    0.4047659283013866    F  F  F            C87
    0.6224011284760279    0.9478288067003516    0.4035696449857994    F  F  F            C88
    0.7184761867014211    0.8528286494140205    0.3973695958589911    F  F  F            C89
    0.7659384136902044    0.9479537572789692    0.3990313151108213    F  F  F            C90
    0.8605850989520776    0.8520403432262587    0.3941345185346895    F  F  F            C91
    0.9085184430935948    0.9474353019150638    0.3975550660887875    F  F  F            C92
    0.3283612372220622    0.5139537759024347    0.4301883192746853    F  F  F             O1
    0.6280382726999097    0.5146264958516781    0.3701647857987667    F  F  F             O2
    0.2690121533940846    0.4290932739922902    0.5278769049901401    T  T  T             O3
    0.3581318621108396    0.4754374247383443    0.5605505309769092    T  T  T             O4
    0.4026703424966702    0.4142201298764199    0.4515841304723172    F  F  F             H1
    0.4505444492204044    0.5927141362118973    0.4068756557272040    F  F  F             H2
    0.5826758048863786    0.5931117278126974    0.3960772171780570    F  F  F             H3
    0.4540851683838145    0.4172240295706439    0.3679272156149116    F  F  F             H4
    0.3572023509757865    0.4241186891523678    0.5824960473000467    T  T  T             H5
