# Supplementary material for: Cation-tuned acidic electrified interface for hydrogen peroxide electrosynthesis with industrial-level current densities in natural seawater
Source: Nat Commun. 2026 Apr 20;17:5443. doi: 10.1038/s41467-026-72026-2 (PMC13279823; doi:10.1038/s41467-026-72026-2)
Supplement: Supplementary file 3 — Supplementary Data 1 [file 41467_2026_72026_MOESM3_ESM.zip › OOH optimized structure-Fig. 3c/C7]

 c-6-ooh
   1.000
   17.2199993133999989    0.0000000000000000    0.0000000000000000
   -8.6099996566999994   14.9129568584999994    0.0000000000000000
    0.0000000000000000    0.0000000000000000   20.0000000000000000
   C    H    O 
   92    6    2
Selective Dynamics
Direct
    0.0025093983054573    0.9936474811135682    0.3997741141403712    F  F  F             C1
    0.0500475147552202    0.0885819939544705    0.4007465147151262    F  F  F             C2
    0.1451019510524563    0.9930790936623382    0.3991873597475342    F  F  F             C3
    0.1927781686405779    0.0883810663690445    0.4007717043550880    F  F  F             C4
    0.2880486001129353    0.9930851217032934    0.4007445772632957    F  F  F             C5
    0.3356470610536594    0.0883270549957248    0.4029304216489038    F  F  F             C6
    0.4309963562639245    0.9935544819966524    0.4027536661392027    F  F  F             C7
    0.4784821324522213    0.0888025538030377    0.4048038764332449    F  F  F             C8
    0.5739473717812771    0.9939203691156701    0.4040637660084113    F  F  F             C9
    0.6213150231961281    0.0891185524502909    0.4053580356493423    F  F  F            C10
    0.7166298075566471    0.9938071846607203    0.4041159015300374    F  F  F            C11
    0.7642196942291678    0.0891694367688924    0.4047482124926139    F  F  F            C12
    0.8596581407093105    0.9936106271996880    0.4022801546721662    F  F  F            C13
    0.9073439903622883    0.0889509700570994    0.4029039102659605    F  F  F            C14
    0.0022263137915879    0.1363222509625516    0.4024429819449703    F  F  F            C15
    0.0498134531213713    0.2316729877522599    0.4036359969820101    F  F  F            C16
    0.1451670781949320    0.1358856325617811    0.4013604455500859    F  F  F            C17
    0.1938007565325391    0.2313593701007294    0.4043365957621305    F  F  F            C18
    0.2877036960490595    0.1353683711860883    0.4031941698676744    F  F  F            C19
    0.3353174470676868    0.2305931559257402    0.4079979267983948    F  F  F            C20
    0.4305908099423953    0.1360605248538597    0.4055709144598418    F  F  F            C21
    0.4777920402151211    0.2316129526029580    0.4099538748432254    F  F  F            C22
    0.5736003127371753    0.1365241913728716    0.4063625351027536    F  F  F            C23
    0.6210425060584901    0.2322882762526062    0.4085988062920510    F  F  F            C24
    0.7167253446406081    0.1367026724148235    0.4057945554781494    F  F  F            C25
    0.7642508240700526    0.2320760238947714    0.4066110215545424    F  F  F            C26
    0.8595741265661874    0.1367471215212918    0.4043149027880018    F  F  F            C27
    0.9069162506963160    0.2316639075406525    0.4049376862285696    F  F  F            C28
    0.0024263738158439    0.2793538751006639    0.4044505701834207    F  F  F            C29
    0.0499891806883837    0.3744974238583557    0.4046760879069729    F  F  F            C30
    0.1451314128458156    0.2799188304682181    0.4039020934003881    F  F  F            C31
    0.1900020025790146    0.3729207688694613    0.4033949073368999    F  F  F            C32
    0.2863021836234609    0.2758081869503170    0.4090023769080021    F  F  F            C33
    0.4299235517932391    0.2773551552493796    0.4125901549021957    F  F  F            C34
    0.4767932386158464    0.3758875229447183    0.4234273808565964    F  F  F            C35
    0.5738076782565636    0.2794290279207195    0.4110134663016440    F  F  F            C36
    0.6215551677591650    0.3754622031690105    0.4118395592834222    F  F  F            C37
    0.7167921335023402    0.2797815981092895    0.4078725314853899    F  F  F            C38
    0.7645213189670108    0.3749280706566476    0.4076419576230805    F  F  F            C39
    0.8594493172786839    0.2794647281549444    0.4059605874263397    F  F  F            C40
    0.9072724155333317    0.3748206207333022    0.4057922036752072    F  F  F            C41
    0.0024468612703846    0.4223628401501493    0.4049106861943267    F  F  F            C42
    0.0502672214455775    0.5175076144926430    0.4038406903241832    F  F  F            C43
    0.1452068646880717    0.4215001336165486    0.4039735092270487    F  F  F            C44
    0.1940960362377485    0.5182904983304452    0.4037155384286263    F  F  F            C45
    0.5756313622133192    0.4233049113201784    0.4145527269906871    F  F  F            C46
    0.6220934020209724    0.5181121914018233    0.4114220603896452    F  F  F            C47
    0.7171963764243855    0.4227518795226973    0.4087186166580590    F  F  F            C48
    0.7648461814701506    0.5177692797706008    0.4069350005982664    F  F  F            C49
    0.8598068090970489    0.4224627640794005    0.4060749332438714    F  F  F            C50
    0.9075539794732241    0.5176008938148072    0.4046421565005717    F  F  F            C51
    0.0027568326410935    0.5650988830841079    0.4033072038635733    F  F  F            C52
    0.0502706865817276    0.6603203210582156    0.4015175191297197    F  F  F            C53
    0.1456536092232658    0.5652162458240237    0.4031650223763041    F  F  F            C54
    0.1930628241277246    0.6602863067934045    0.4019593452607558    F  F  F            C55
    0.2875383388831071    0.5669638228427198    0.4038162551988990    F  F  F            C56
    0.3352219877542845    0.6602162700454640    0.4031941461830462    F  F  F            C57
    0.4795197221843262    0.6616943071208709    0.4049601941422513    F  F  F            C58
    0.5768738079759187    0.5673417476675716    0.4119528928639935    F  F  F            C59
    0.6221117602695836    0.6598651594880749    0.4074748931069989    F  F  F            C60
    0.7176690338541802    0.5656417793899462    0.4073900953717196    F  F  F            C61
    0.7649371733475790    0.6605901865699132    0.4047935745692201    F  F  F            C62
    0.8601894922041828    0.5653616847664494    0.4045561066755642    F  F  F            C63
    0.9076358070025766    0.6604444312706872    0.4023981937141394    F  F  F            C64
    0.0027572947952208    0.7079329211896377    0.4008011892596804    F  F  F            C65
    0.0502113445255344    0.8030407275521753    0.3993370046198023    F  F  F            C66
    0.1453478989899147    0.7078993677660859    0.4008534963933921    F  F  F            C67
    0.1929847125926959    0.8029889890899754    0.3998820508973086    F  F  F            C68
    0.2881119066779712    0.7081214389692410    0.4020275207896142    F  F  F            C69
    0.3359176911918993    0.8033487719302128    0.4014273406829744    F  F  F            C70
    0.4320985238033416    0.7074978737102607    0.4036004077493679    F  F  F            C71
    0.4789600251313285    0.8032413412232677    0.4030842043162268    F  F  F            C72
    0.5723732021295567    0.7074337152735545    0.4061154749147702    F  F  F            C73
    0.6213777851719947    0.8032905629302384    0.4051298067244050    F  F  F            C74
    0.7175282759797437    0.7082746798809529    0.4050752389760396    F  F  F            C75
    0.7647905054355273    0.8033407674967658    0.4034723394048687    F  F  F            C76
    0.8601755783199955    0.7082174713900138    0.4023799199623342    F  F  F            C77
    0.9074457769013972    0.8031470001340415    0.4006720232442355    F  F  F            C78
    0.0026036729759424    0.8506494972119701    0.3992384813253642    F  F  F            C79
    0.0501635179749841    0.9458256482992472    0.3988992942399445    F  F  F            C80
    0.1453519031439662    0.8505089368081122    0.3991304296866850    F  F  F            C81
    0.1928882702716920    0.9456453751008388    0.3993196166660367    F  F  F            C82
    0.2882737593137977    0.8506719148734356    0.4005081561423762    F  F  F            C83
    0.3358288329005026    0.9458214034083987    0.4011073238685035    F  F  F            C84
    0.4311345151855031    0.8508349534255205    0.4023015750231210    F  F  F            C85
    0.4786476241382318    0.9460591678536029    0.4029874938609954    F  F  F            C86
    0.5740042837185672    0.8509158095280973    0.4040274221140490    F  F  F            C87
    0.6216774576356427    0.9463616002015665    0.4040534537044311    F  F  F            C88
    0.7167763171032845    0.8509633809723158    0.4041372291700256    F  F  F            C89
    0.7643084981019852    0.9459499123820252    0.4033584651296768    F  F  F            C90
    0.8596944880277539    0.8508460447702850    0.4014411709223218    F  F  F            C91
    0.9072557685646362    0.9460954996332472    0.4009044608040530    F  F  F            C92
    0.3284362646397767    0.5349655758451365    0.4044838148139848    F  F  F             H1
    0.4480070187229807    0.4064846436534689    0.3906235430713688    F  F  F             H2
    0.5042640046963663    0.5349772898618093    0.4163770923509371    F  F  F             H3
    0.2626724386982968    0.4096431228740932    0.4021135624124852    F  F  F             H4
    0.3225096643053547    0.3479639206198016    0.4152249739740942    F  F  F             H5
    0.5407460194738423    0.4141909123189688    0.5539367354801272    T  T  T             H6
    0.4526835503257794    0.3971650848005996    0.4891400894202690    T  T  T             O1
    0.4844441876310733    0.3603605226217758    0.5416078758694388    T  T  T             O2
