# Supplementary material for: Cation-tuned acidic electrified interface for hydrogen peroxide electrosynthesis with industrial-level current densities in natural seawater
Source: Nat Commun. 2026 Apr 20;17:5443. doi: 10.1038/s41467-026-72026-2 (PMC13279823; doi:10.1038/s41467-026-72026-2)
Supplement: Supplementary file 3 — Supplementary Data 1 [file 41467_2026_72026_MOESM3_ESM.zip › OOH optimized structure-Fig. 3c/C8]

 5-ooh
   1.000
   17.2199993133999989    0.0000000000000000    0.0000000000000000
   -8.6099996566999994   14.9129568584999994    0.0000000000000000
    0.0000000000000000    0.0000000000000000   20.0000000000000000
   C    O    H 
   92    3    5
Selective Dynamics
Direct
    0.0045159867729331    0.9943534758865819    0.4040266492770446    F  F  F             C1
    0.0520065880946954    0.0894252350432152    0.4034981239844850    F  F  F             C2
    0.1472190086884597    0.9940808098605237    0.4024472270676557    F  F  F             C3
    0.1949975412875109    0.0895264284867266    0.4027989256380905    F  F  F             C4
    0.2902024442345019    0.9941850324833786    0.4014994366086791    F  F  F             C5
    0.3378494954089650    0.0892388171141999    0.4032409944628171    F  F  F             C6
    0.4329373593803454    0.9938677683175344    0.4014255825551964    F  F  F             C7
    0.4805380368889714    0.0890525032833509    0.4038207386762057    F  F  F             C8
    0.5757217713721852    0.9939210750279115    0.4022135141893098    F  F  F             C9
    0.6233595751235821    0.0891099364148630    0.4043645427190218    F  F  F            C10
    0.7187097362574448    0.9940432781546380    0.4048382877085412    F  F  F            C11
    0.7662195531904001    0.0892233706586517    0.4052858084735969    F  F  F            C12
    0.8617351134686363    0.9942875022573580    0.4054940333145439    F  F  F            C13
    0.9092637295533131    0.0894448880500858    0.4049533400953920    F  F  F            C14
    0.0043577450452555    0.1369852554858780    0.4040856555920945    F  F  F            C15
    0.0518862650924673    0.2324380379109275    0.4034861419658885    F  F  F            C16
    0.1473887577126063    0.1370225902484086    0.4029898732632959    F  F  F            C17
    0.1955996229688779    0.2322541964356118    0.4029117685530985    F  F  F            C18
    0.2900907112778534    0.1368920833736026    0.4037022850831689    F  F  F            C19
    0.3372284629599636    0.2320963400772728    0.4056372438063289    F  F  F            C20
    0.4330421050947465    0.1366614974623264    0.4049003500300987    F  F  F            C21
    0.4808851927969884    0.2319997284948538    0.4085496847460607    F  F  F            C22
    0.5759057158548176    0.1368254816867508    0.4054018977886862    F  F  F            C23
    0.6236271754395583    0.2321059926870120    0.4083774919750954    F  F  F            C24
    0.7186600866329057    0.1369373677991819    0.4055932645911206    F  F  F            C25
    0.7661507241810893    0.2319631603340885    0.4070250926388263    F  F  F            C26
    0.8613887458994259    0.1369599810186722    0.4054506239262792    F  F  F            C27
    0.9088393650746716    0.2321921861992203    0.4054539740867993    F  F  F            C28
    0.0042981975388958    0.2799621552267684    0.4040810788204160    F  F  F            C29
    0.0515450158830075    0.3749978836070174    0.4028428789484095    F  F  F            C30
    0.1470658256520890    0.2806229151131526    0.4021254106728973    F  F  F            C31
    0.1918073870936318    0.3739906398899874    0.3999382549798838    F  F  F            C32
    0.2889123992562722    0.2771115100614078    0.4044705694215574    F  F  F            C33
    0.4340069244098859    0.2801958970868205    0.4095923180990758    F  F  F            C34
    0.4819426726605558    0.3731351984873899    0.4159525650120957    F  F  F            C35
    0.5759330304281537    0.2798428004220080    0.4109072484615354    F  F  F            C36
    0.6234564106493000    0.3748876731293528    0.4154160287656491    F  F  F            C37
    0.7185341174220159    0.2796505008909910    0.4088088307974915    F  F  F            C38
    0.7661732501991294    0.3751812651884911    0.4103040681329110    F  F  F            C39
    0.8614291377027973    0.2797163773643683    0.4064601407249008    F  F  F            C40
    0.9090987429313802    0.3752639899359356    0.4062232766041211    F  F  F            C41
    0.0039128038110142    0.4227291480713254    0.4038740520310337    F  F  F            C42
    0.0516264796074342    0.5182343520027707    0.4025311116182013    F  F  F            C43
    0.1467337435762649    0.4220546992861874    0.4000609451728437    F  F  F            C44
    0.1952509493371437    0.5191633212113655    0.3974635817128163    F  F  F            C45
    0.5750672410724953    0.4218019185093125    0.4204076837970709    T  T  T            C46
    0.6233604138511853    0.5189009769244332    0.4242168799926338    T  T  T            C47
    0.7187028343017234    0.4225804852269853    0.4135032496742841    F  F  F            C48
    0.7660022747231784    0.5180892835980646    0.4128542455672075    F  F  F            C49
    0.8613862049153741    0.4228512664330076    0.4080425269439644    F  F  F            C50
    0.9087882515786978    0.5179373638153058    0.4073426608476189    F  F  F            C51
    0.0040686436950265    0.5656142006560667    0.4043770834639654    F  F  F            C52
    0.0519640569058250    0.6610601089779983    0.4032136521004205    F  F  F            C53
    0.1467640855629463    0.5659581541309799    0.3993303386210036    F  F  F            C54
    0.1947627272656561    0.6610013002310847    0.3985520433292286    F  F  F            C55
    0.2879350257484416    0.5666303727894896    0.3932216887475080    F  F  F            C56
    0.3374489016089635    0.6606345440340682    0.3923395231831865    F  F  F            C57
    0.4834470816352002    0.6604330897591685    0.3852479736966020    F  F  F            C58
    0.5806676732875587    0.5696978562123096    0.4333055911964777    T  T  T            C59
    0.6244386253589825    0.6623024450484095    0.4175172065432688    F  F  F            C60
    0.7183676987602018    0.5658610966839418    0.4160042063656109    F  F  F            C61
    0.7665301339013232    0.6610395593274697    0.4133562829862154    F  F  F            C62
    0.8610525632221029    0.5655469678714519    0.4093327155445838    F  F  F            C63
    0.9091382594735553    0.6609919781941016    0.4080207427226830    F  F  F            C64
    0.0043041180931307    0.7085622961451035    0.4048102269817557    F  F  F            C65
    0.0519965201052308    0.8038020725547523    0.4035999297017218    F  F  F            C66
    0.1470242616665619    0.7086217031413991    0.4005903057857770    F  F  F            C67
    0.1947973461772874    0.8038185056207735    0.4001616909235523    F  F  F            C68
    0.2899387247631948    0.7086241071957315    0.3961579807221629    F  F  F            C69
    0.3376963187468119    0.8037331422451154    0.3975853355635771    F  F  F            C70
    0.4332883533054284    0.7082002807352366    0.3913577419054204    F  F  F            C71
    0.4803876704181988    0.8025632171950596    0.3974483516231807    F  F  F            C72
    0.5768377911129527    0.7090730257702004    0.4071377076170524    F  F  F            C73
    0.6235406194161087    0.8035240691364330    0.4060779374399657    F  F  F            C74
    0.7193286210210550    0.7088883036963921    0.4122796164017193    F  F  F            C75
    0.7666661616034739    0.8041078911991827    0.4083172597959353    F  F  F            C76
    0.8616644069580690    0.7085599741712056    0.4094873727762874    F  F  F            C77
    0.9092678079590575    0.8038244894295917    0.4067582275479849    F  F  F            C78
    0.0044106222922547    0.8513742636153301    0.4044974103808091    F  F  F            C79
    0.0521123140220323    0.9466011657556902    0.4034712224109281    F  F  F            C80
    0.1471551905608919    0.8513697141363485    0.4016011849800609    F  F  F            C81
    0.1948294233296761    0.9465766649453439    0.4015905083973839    F  F  F            C82
    0.2900510231014333    0.8513748417778747    0.3991084381515833    F  F  F            C83
    0.3377803570654037    0.9465347742171323    0.4004962246778226    F  F  F            C84
    0.4328873643289082    0.8508145139694898    0.3985753907621156    F  F  F            C85
    0.4805524753235016    0.9461089868528038    0.4007139708375053    F  F  F            C86
    0.5759591250081743    0.8512139503723622    0.4010569118237395    F  F  F            C87
    0.6232032739260610    0.9458796681353718    0.4025462905807801    F  F  F            C88
    0.7190477539787440    0.8515819721575083    0.4079198177536392    F  F  F            C89
    0.7664634806510473    0.9466833695567667    0.4061819704246402    F  F  F            C90
    0.8618002906529365    0.8515481155286450    0.4065671163596027    F  F  F            C91
    0.9093452137051807    0.9467836117551751    0.4052370301095640    F  F  F            C92
    0.4507514617949071    0.5832456692341379    0.3604410292166089    F  F  F             O1
    0.4956451337985046    0.5330271559255940    0.4599109086941162    T  T  T             O2
    0.4966870368360324    0.4912355844520868    0.5272669342698084    T  T  T             O3
    0.3262187625929679    0.5324781392138096    0.3898817186300755    F  F  F             H1
    0.2644521425245362    0.4108565886365706    0.3978327564799368    F  F  F             H2
    0.3255634930567002    0.3498183125770328    0.4052198187285767    F  F  F             H3
    0.4464439915624220    0.4100922315354302    0.4176746031011400    F  F  F             H4
    0.4967653627605253    0.5374414257615218    0.5559279003266708    T  T  T             H5
