# Supplementary material for: Cation-tuned acidic electrified interface for hydrogen peroxide electrosynthesis with industrial-level current densities in natural seawater
Source: Nat Commun. 2026 Apr 20;17:5443. doi: 10.1038/s41467-026-72026-2 (PMC13279823; doi:10.1038/s41467-026-72026-2)
Supplement: Supplementary file 5 — Source Data [file 41467_2026_72026_MOESM5_ESM.xlsx]

## Sheet: Fig1
Figure 1b									Figure 1c
SWCNT		OCNT		CTAB		OCNT-CTAB			OCNT/O1s		OCNT-CTAB/O1s		OCNT/N1s		OCNT-CTAB/N1s
Wavenumber(cm-1)	Transmittance (arb. units)	Wavenumber(cm-1)	Transmittance (arb. units)	Wavenumber(cm-1)	Transmittance (arb. units)	Wavenumber(cm-1)	Transmittance (arb. units)		binding energy(eV)	Intensity(arb. units)	binding energy(eV)	Intensity(arb. units)	binding energy(eV)	Intensity(arb. units)	binding energy(eV)	Intensity(arb. units)
3996.4	-0.0241	3996.4	0.00195	3996.4	0.00379	3996.4	-0.0064						410	8090.97	410	8170.29
3994.47	-0.02315	3994.47	0.00176	3994.47	0.00314	3994.47	-0.00521				545	7998.54	409.95	8164.05	409.95	8186.02
3992.55	-0.0223	3992.55	0.00156	3992.55	0.00249	3992.55	-0.00414		545	7957.87	544.95	8059.87	409.9	8132.61	409.9	8267.37
3990.62	-0.02155	3990.62	0.00137	3990.62	0.00184	3990.62	-0.00317		544.95	7903.78	544.9	7993.93	409.85	8237.19	409.85	8166.76
3988.69	-0.02088	3988.69	0.00117	3988.69	0.00119	3988.69	-0.00232		544.9	8081.8	544.85	8005.08	409.8	8092.03	409.8	8153
3986.76	-0.0203	3986.76	0.000968873	3986.76	0.000533171	3986.76	-0.00157		544.85	8156.89	544.8	7994.57	409.75	8148.93	409.75	8230.59
3984.83	-0.01982	3984.83	0.000766033	3984.83	-0.000125134	3984.83	-0.000930442		544.8	8008.92	544.75	7990.85	409.7	8113.37	409.7	8249.39
3982.9	-0.01943	3982.9	0.000560945	3982.9	-0.00078597	3982.9	-0.000400787		544.75	7964.05	544.7	8008.57	409.65	7921.05	409.65	8280.09
3980.97	-0.01913	3980.97	0.00035361	3980.97	-0.00145	3980.97	1.98528e-05		544.7	8008.64	544.65	8194.43	409.6	7971.7	409.6	8127.39
3979.04	-0.01892	3979.04	0.000144027	3979.04	-0.00212	3979.04	0.000331476		544.65	7885.91	544.6	8153.36	409.55	8159.42	409.55	8091.05
3977.12	-0.0188	3977.12	-6.78026e-05	3977.12	-0.00278	3977.12	0.000534084		544.6	8019.36	544.55	7983.23	409.5	8056.64	409.5	8138.12
3975.19	-0.01888	3975.19	-0.000485091	3975.19	-0.00366	3975.19	0.000845629		544.55	7976.76	544.5	7917.42	409.45	7938.5	409.45	8124.36
3973.26	-0.01897	3973.26	-0.000865214	3973.26	-0.00469	3973.26	0.000764739		544.5	8001.02	544.45	8052.04	409.4	8146.84	409.4	8268.98
3971.33	-0.01895	3971.33	-0.00134	3971.33	-0.00599	3971.33	0.000287275		544.45	7915.9	544.4	8107.1	409.35	8095.43	409.35	8090.6
3969.4	-0.0191	3969.4	-0.00185	3969.4	-0.0072	3969.4	-0.000366374		544.4	7986.17	544.35	8139.78	409.3	8125.12	409.3	7975.89
3967.47	-0.01971	3967.47	-0.0022	3967.47	-0.00792	3967.47	-0.00103		544.35	8043.87	544.3	7973.91	409.25	8286.47	409.25	8059.74
3965.54	-0.02039	3965.54	-0.00242	3965.54	-0.0082	3965.54	-0.00177		544.3	7899.01	544.25	7999.68	409.2	8255.25	409.2	8142.21
3963.61	-0.02084	3963.61	-0.00237	3963.61	-0.0082	3963.61	-0.00244		544.25	7981.8	544.2	7992.74	409.15	8122.51	409.15	8179.63
3961.69	-0.02127	3961.69	-0.00192	3961.69	-0.00805	3961.69	-0.00268		544.2	7861.91	544.15	8083.88	409.1	8051.5	409.1	8031.51
3959.76	-0.02163	3959.76	-0.00141	3959.76	-0.00784	3959.76	-0.00274		544.15	7836.11	544.1	8108.09	409.05	8095.91	409.05	8238.46
3957.83	-0.0217	3957.83	-0.00101	3957.83	-0.00747	3957.83	-0.00291		544.1	7918.84	544.05	8075.08	409	7936.06	409	8283.14
3955.9	-0.02145	3955.9	-0.000627453	3955.9	-0.00692	3955.9	-0.00313		544.05	7911.64	544	7982.39	408.95	8026.47	408.95	8157.93
3953.97	-0.02092	3953.97	-0.000384159	3953.97	-0.00654	3953.97	-0.00336		544	7913.94	543.95	8035.78	408.9	7919.64	408.9	8257.68
3952.04	-0.02049	3952.04	-0.000219202	3952.04	-0.00656	3952.04	-0.00326		543.95	7879.98	543.9	7994.96	408.85	7809.38	408.85	8222.17
3950.11	-0.02042	3950.11	0.000176259	3950.11	-0.00671	3950.11	-0.00266		543.9	7874.66	543.85	7934.52	408.8	7984.58	408.8	8171.4
3948.18	-0.02034	3948.18	0.000587077	3948.18	-0.00673	3948.18	-0.00232		543.85	7823.25	543.8	8098.72	408.75	8112.11	408.75	8256.57
3946.26	-0.01995	3946.26	0.000718717	3946.26	-0.0068	3946.26	-0.00283		543.8	7986.55	543.75	8133.89	408.7	7971.3	408.7	8164.23
3944.33	-0.01931	3944.33	0.000768117	3944.33	-0.00698	3944.33	-0.00354		543.75	7891	543.7	7805.09	408.65	7938.82	408.65	8201.1
3942.4	-0.01845	3942.4	0.000870122	3942.4	-0.00687	3942.4	-0.00353		543.7	7789.19	543.65	7987.41	408.6	8171.06	408.6	8173.66
3940.47	-0.01727	3940.47	0.000939091	3940.47	-0.00644	3940.47	-0.003		543.65	7893.08	543.6	7946.59	408.55	8147.76	408.55	8016.04
3938.54	-0.01593	3938.54	0.00125	3938.54	-0.00594	3938.54	-0.00221		543.6	7822.73	543.55	8002.97	408.5	7971.37	408.5	8248.49
3936.61	-0.01467	3936.61	0.00203	3936.61	-0.00546	3936.61	-0.00097146		543.55	8182.71	543.5	8022.51	408.45	8047.71	408.45	8264.24
3934.68	-0.01355	3934.68	0.00268	3934.68	-0.00527	3934.68	0.00016142		543.5	8044.95	543.45	7922.52	408.4	8093.58	408.4	8110.39
3932.75	-0.01262	3932.75	0.00271	3932.75	-0.00552	3932.75	0.000670288		543.45	8069.85	543.4	7965.13	408.35	8105.7	408.35	8155.82
3930.83	-0.01208	3930.83	0.00229	3930.83	-0.00592	3930.83	0.000740094		543.4	7982.51	543.35	7882.4	408.3	8029.73	408.3	7952.17
3928.9	-0.01182	3928.9	0.00154	3928.9	-0.00645	3928.9	0.000203726		543.35	7765.73	543.3	8088.53	408.25	7978.18	408.25	8169.99
3926.97	-0.01146	3926.97	0.000363566	3926.97	-0.00756	3926.97	-0.00138		543.3	7832.04	543.25	7895.53	408.2	8129.83	408.2	8130.91
3925.04	-0.01141	3925.04	-0.000684163	3925.04	-0.00916	3925.04	-0.00318		543.25	7784.01	543.2	7873.79	408.15	8136.36	408.15	7997.48
3923.11	-0.01229	3923.11	-0.0011	3923.11	-0.01026	3923.11	-0.00354		543.2	7838.26	543.15	7856.81	408.1	8105.22	408.1	8092.4
3921.18	-0.01341	3921.18	-0.00122	3921.18	-0.01016	3921.18	-0.00249		543.15	7956.83	543.1	7944.99	408.05	8066.53	408.05	8099.73
3919.25	-0.0141	3919.25	-0.0012	3919.25	-0.00931	3919.25	-0.00106		543.1	7951.86	543.05	7893.15	408	8097.47	408	8237.27
3917.32	-0.01432	3917.32	-0.000991098	3917.32	-0.00826	3917.32	0.000240017		543.05	7787.25	543	7694.05	407.95	8220.39	407.95	8219.88
3915.4	-0.01402	3915.4	-0.000893986	3915.4	-0.00739	3915.4	0.000804917		543	7877.72	542.95	8100.81	407.9	8176.67	407.9	7996.76
3913.47	-0.01357	3913.47	-0.000732978	3913.47	-0.00679	3913.47	0.000751804		542.95	8055.46	542.9	7874.33	407.85	8134.84	407.85	8124.84
3911.54	-0.01339	3911.54	0.000135487	3911.54	-0.0061	3911.54	0.00111		542.9	7944.96	542.85	7750.45	407.8	8028.89	407.8	8364.25
3909.61	-0.01311	3909.61	0.00124	3909.61	-0.00519	3909.61	0.00182		542.85	7805.83	542.8	7926.92	407.75	8062.67	407.75	8137.96
3907.68	-0.01226	3907.68	0.00167	3907.68	-0.00468	3907.68	0.00164		542.8	7810.75	542.75	7899.53	407.7	8155.13	407.7	8042.48
3905.75	-0.01138	3905.75	0.00188	3905.75	-0.00475	3905.75	0.0012		542.75	7816.67	542.7	7813.29	407.65	7983.97	407.65	8257.21
3903.82	-0.01084	3903.82	0.00238	3903.82	-0.00506	3903.82	0.00146		542.7	7843.82	542.65	7897.43	407.6	8141.28	407.6	7982.37
3901.89	-0.01016	3901.89	0.00296	3901.89	-0.00547	3901.89	0.002		542.65	7786.72	542.6	7910.14	407.55	8016.75	407.55	8036.73
3899.97	-0.00957	3899.97	0.00422	3899.97	-0.00546	3899.97	0.00353		542.6	7975.79	542.55	7802.79	407.5	7980.17	407.5	8379.16
3898.04	-0.00896	3898.04	0.00575	3898.04	-0.00511	3898.04	0.00538		542.55	7847.76	542.5	7794.1	407.45	8137.79	407.45	8262.55
3896.11	-0.00778	3896.11	0.00598	3896.11	-0.0057	3896.11	0.0051		542.5	7786.6	542.45	7940.82	407.4	8275.03	407.4	8237.06
3894.18	-0.00648	3894.18	0.00495	3894.18	-0.00744	3894.18	0.00295		542.45	7842.1	542.4	7931.25	407.35	8073.34	407.35	7974.82
3892.25	-0.00582	3892.25	0.0036	3892.25	-0.00958	3892.25	0.000530616		542.4	7912.62	542.35	7941.74	407.3	7941.78	407.3	8358.79
3890.32	-0.00583	3890.32	0.00272	3890.32	-0.01167	3890.32	-0.00141		542.35	7971.85	542.3	7794.88	407.25	7934.97	407.25	8353.45
3888.39	-0.0064	3888.39	0.00274	3888.39	-0.01342	3888.39	-0.00218		542.3	7920.85	542.25	7911.88	407.2	8177.19	407.2	8418.39
3886.46	-0.00738	3886.46	0.00277	3886.46	-0.01487	3886.46	-0.0021		542.25	7872.26	542.2	7974.17	407.15	8315.63	407.15	8175.83
3884.54	-0.0086	3884.54	0.00261	3884.54	-0.01532	3884.54	-0.000968325		542.2	7970.12	542.15	7944.62	407.1	8320.59	407.1	8374.22
3882.61	-0.00943	3882.61	0.00306	3882.61	-0.01406	3882.61	0.00144		542.15	7897.88	542.1	7893.85	407.05	8164.44	407.05	8237.97
3880.68	-0.00916	3880.68	0.00365	3880.68	-0.01227	3880.68	0.00356		542.1	7914.19	542.05	7791.26	407	8139.8	407	8168.22
3878.75	-0.00772	3878.75	0.00343	3878.75	-0.01122	3878.75	0.00394		542.05	7751.69	542	7969.26	406.95	8184.02	406.95	8120.46
3876.82	-0.00555	3876.82	0.00234	3876.82	-0.01108	3876.82	0.00264		542	7911.24	541.95	7941.82	406.9	8038.99	406.9	8208.38
3874.89	-0.00379	3874.89	0.00142	3874.89	-0.01126	3874.89	0.00144		541.95	8007.61	541.9	7820.08	406.85	8328.53	406.85	8178.64
3872.96	-0.00398	3872.96	0.00249	3872.96	-0.01035	3872.96	0.00383		541.9	7995.7	541.85	7920.38	406.8	8383.28	406.8	8065
3871.03	-0.00489	3871.03	0.00442	3871.03	-0.00854	3871.03	0.00855		541.85	7938.79	541.8	7758.19	406.75	8254.65	406.75	8108.08
3869.11	-0.00442	3869.11	0.00456	3869.11	-0.00776	3869.11	0.01049		541.8	7941.26	541.75	7869.54	406.7	8185.98	406.7	8076.05
3867.18	-0.00346	3867.18	0.00351	3867.18	-0.00809	3867.18	0.01022		541.75	8011.74	541.7	8095.85	406.65	8356.38	406.65	8299.95
3865.25	-0.00265	3865.25	0.00212	3865.25	-0.00892	3865.25	0.00908		541.7	7930.02	541.65	8054.8	406.6	8327.26	406.6	8371.2
3863.32	-0.00185	3863.32	0.000760255	3863.32	-0.00992	3863.32	0.00739		541.65	7802.08	541.6	7791.34	406.55	8264	406.55	8244.04
3861.39	-0.00126	3861.39	3.87427e-05	3861.39	-0.01095	3861.39	0.0059		541.6	7869.31	541.55	7834.59	406.5	8334.61	406.5	8302.93
3859.46	-0.000604848	3859.46	-0.000195336	3859.46	-0.0122	3859.46	0.00418		541.55	7927.12	541.5	7896.11	406.45	8095.03	406.45	8218.27
3857.53	0	3857.53	5.47705e-05	3857.53	-0.01333	3857.53	0.00267		541.5	8076.37	541.45	7766	406.4	8024.95	406.4	8439.38
3855.6	0.00021431	3855.6	0.000929018	3855.6	-0.01332	3855.6	0.00262		541.45	8005.38	541.4	8040.1	406.35	8239.33	406.35	8232.43
3853.68	0.000435975	3853.68	0.00208	3853.68	-0.012	3853.68	0.00346		541.4	7944.73	541.35	7959.28	406.3	8237.59	406.3	8317.15
3851.75	0.00106	3851.75	0.00348	3851.75	-0.00976	3851.75	0.00466		541.35	7900.9	541.3	8008.88	406.25	8263.37	406.25	8352.85
3849.82	0.002	3849.82	0.00465	3849.82	-0.00756	3849.82	0.00557		541.3	7913.68	541.25	7935.95	406.2	8348.72	406.2	8275.72
3847.89	0.00303	3847.89	0.00483	3847.89	-0.0065	3847.89	0.00505		541.25	8113.49	541.2	7985.58	406.15	8373.24	406.15	8306.62
3845.96	0.0037	3845.96	0.00503	3845.96	-0.00606	3845.96	0.00433		541.2	7904.73	541.15	7788.19	406.1	8385.45	406.1	8129.82
3844.03	0.00423	3844.03	0.00564	3844.03	-0.00564	3844.03	0.00415		541.15	7923.43	541.1	7856.77	406.05	8196.18	406.05	8478.67
3842.1	0.00496	3842.1	0.00576	3842.1	-0.00613	3842.1	0.00322		541.1	8117.06	541.05	7847.75	406	8387.36	406	8329.85
3840.17	0.00486	3840.17	0.00589	3840.17	-0.00752	3840.17	0.00265		541.05	8115.44	541	8093.62	405.95	8334.36	405.95	8469.7
3838.24	0.00399	3838.24	0.00604	3838.24	-0.00888	3838.24	0.00319		541	7852.87	540.95	8021.11	405.9	8377.67	405.9	8489.15
3836.32	0.00259	3836.32	0.00657	3836.32	-0.00939	3836.32	0.00509		540.95	8024.14	540.9	8085.29	405.85	8350.7	405.85	8488.75
3834.39	0.000452056	3834.39	0.00825	3834.39	-0.00848	3834.39	0.00934		540.9	7994.1	540.85	7823.91	405.8	8302.77	405.8	8490.53
3832.46	-0.000294523	3832.46	0.0086	3832.46	-0.00817	3832.46	0.01175		540.85	7727.38	540.8	7952.43	405.75	8478.83	405.75	8381.29
3830.53	0.000992122	3830.53	0.00618	3830.53	-0.01019	3830.53	0.00899		540.8	7798.01	540.75	7983.4	405.7	8425.58	405.7	8417.86
3828.6	0.00201	3828.6	0.00305	3828.6	-0.01368	3828.6	0.00401		540.75	7828.15	540.7	7708.99	405.65	8432.2	405.65	8294.38
3826.67	0.00146	3826.67	0.000962048	3826.67	-0.01758	3826.67	-0.000269984		540.7	7905.15	540.65	7977.5	405.6	8401.91	405.6	8436.73
3824.74	-0.000117463	3824.74	0.000195786	3824.74	-0.02112	3824.74	-0.00274		540.65	7881.06	540.6	7995.02	405.55	8287.06	405.55	8228.58
3822.81	-0.00152	3822.81	0.000214997	3822.81	-0.02406	3822.81	-0.004		540.6	8051.5	540.55	7974.05	405.5	8393.29	405.5	8293.65
3820.89	-0.00296	3820.89	0.00156	3820.89	-0.0254	3820.89	-0.00294		540.55	8088.03	540.5	7851.81	405.45	8408.3	405.45	8263.47
3818.96	-0.00412	3818.96	0.00358	3818.96	-0.02463	3818.96	0.000425488		540.5	7963.9	540.45	7923.15	405.4	8429.29	405.4	8393.33
3817.03	-0.00387	3817.03	0.00464	3817.03	-0.02278	3817.03	0.00334		540.45	8031.57	540.4	8033.79	405.35	8480.12	405.35	8438.89
3815.1	-0.00275	3815.1	0.00487	3815.1	-0.02076	3815.1	0.00502		540.4	8069.98	540.35	7954.28	405.3	8460.61	405.3	8470.82
3813.17	-0.00169	3813.17	0.00454	3813.17	-0.01946	3813.17	0.00561		540.35	7937.91	540.3	7856.92	405.25	8382.63	405.25	8444.63
3811.24	-0.000927234	3811.24	0.0037	3811.24	-0.01956	3811.24	0.00497		540.3	7945	540.25	7910.15	405.2	8300.2	405.2	8511.02
3809.31	-0.000572528	3809.31	0.00282	3809.31	-0.02069	3809.31	0.00368		540.25	7996.2	540.2	8240.69	405.15	8245.39	405.15	8427.9
3807.38	-0.000695894	3807.38	0.00217	3807.38	-0.02211	3807.38	0.00228		540.2	7891.68	540.15	7973.31	405.1	8447.3	405.1	8359.63
3805.46	-0.00124	3805.46	0.00178	3805.46	-0.02343	3805.46	0.000990593		540.15	7984.58	540.1	8144.6	405.05	8395.23	405.05	8395.89
3803.53	-0.0022	3803.53	0.00208	3803.53	-0.02424	3803.53	0.000708536		540.1	7970.59	540.05	7849.39	405	8117.84	405	8235.99
3801.6	-0.00324	3801.6	0.00268	3801.6	-0.02449	3801.6	0.00162		540.05	8010.36	540	7778.69	404.95	8058.86	404.95	8320.41
3799.67	-0.0035	3799.67	0.00258	3799.67	-0.02466	3799.67	0.00222		540	8155.13	539.95	7910.39	404.9	8300.31	404.9	8357.4
3797.74	-0.00331	3797.74	0.00277	3797.74	-0.02466	3797.74	0.00278		539.95	8093.96	539.9	7964.2	404.85	8512.12	404.85	8341.97
3795.81	-0.0029	3795.81	0.00327	3795.81	-0.02481	3795.81	0.00301		539.9	7993.65	539.85	7993.23	404.8	8224.51	404.8	8137.64
3793.88	-0.00188	3793.88	0.00262	3793.88	-0.02616	3793.88	0.000982295		539.85	7995.79	539.8	8024.11	404.75	8220.01	404.75	8329.81
3791.95	-0.000942612	3791.95	0.00136	3791.95	-0.02838	3791.95	-0.00246		539.8	7900.48	539.75	8070.48	404.7	8262.26	404.7	8430.59
3790.03	-0.00107	3790.03	0.000977045	3790.03	-0.03038	3790.03	-0.00481		539.75	7863.31	539.7	7957.05	404.65	8290.96	404.65	8335.25
3788.1	-0.00221	3788.1	0.00203	3788.1	-0.03133	3788.1	-0.00476		539.7	8001.74	539.65	7760.09	404.6	8460.31	404.6	8046.42
3786.17	-0.00314	3786.17	0.00353	3786.17	-0.03134	3786.17	-0.00357		539.65	7966.88	539.6	7914.3	404.55	8192.32	404.55	8228.88
3784.24	-0.00356	3784.24	0.005	3784.24	-0.03085	3784.24	-0.00221		539.6	7977.42	539.55	7899.89	404.5	8280.38	404.5	8262.72
3782.31	-0.00387	3782.31	0.0066	3782.31	-0.02997	3782.31	-0.000283355		539.55	7994.21	539.5	8064.45	404.45	8240.05	404.45	8323.8
3780.38	-0.00358	3780.38	0.00748	3780.38	-0.02931	3780.38	0.000965304		539.5	8038.95	539.45	7916.27	404.4	7984.4	404.4	8421.74
3778.45	-0.00295	3778.45	0.0079	3778.45	-0.02901	3778.45	0.00142		539.45	7920.54	539.4	8007.73	404.35	8247.7	404.35	8227.87
3776.52	-0.00277	3776.52	0.00819	3776.52	-0.02892	3776.52	0.00181		539.4	7918.88	539.35	8044	404.3	8175.59	404.3	8307.6
3774.6	-0.00259	3774.6	0.00755	3774.6	-0.02977	3774.6	0.000771957		539.35	7852.44	539.3	7868.62	404.25	8140.98	404.25	8275.89
3772.67	-0.00234	3772.67	0.00621	3772.67	-0.03138	3772.67	-0.00144		539.3	7870.92	539.25	8063.19	404.2	8123.19	404.2	8013.62
3770.74	-0.00274	3770.74	0.00568	3770.74	-0.03227	3770.74	-0.00219		539.25	7932.12	539.2	8095.36	404.15	8175.53	404.15	8190.29
3768.81	-0.00328	3768.81	0.00695	3768.81	-0.03097	3768.81	-6.02842e-05		539.2	7900.64	539.15	8086.65	404.1	8205.7	404.1	8025.73
3766.88	-0.00292	3766.88	0.00848	3766.88	-0.0285	3766.88	0.00225		539.15	7879.68	539.1	8104.99	404.05	8115.42	404.05	8304.19
3764.95	-0.0021	3764.95	0.00978	3764.95	-0.02567	3764.95	0.00418		539.1	8055.54	539.05	8212.12	404	8096.57	404	8116.91
3763.02	-0.00125	3763.02	0.01122	3763.02	-0.0224	3763.02	0.00711		539.05	8099.77	539	8059.24	403.95	8145.34	403.95	8220.47
3761.09	0.000322313	3761.09	0.01204	3761.09	-0.01943	3761.09	0.01023		539	7973.16	538.95	8000.26	403.9	8305.04	403.9	8170.7
3759.17	0.00283	3759.17	0.01155	3759.17	-0.01761	3759.17	0.01185		538.95	8034.35	538.9	8099.6	403.85	8098.43	403.85	8366.94
3757.24	0.00579	3757.24	0.00976	3757.24	-0.01723	3757.24	0.01146		538.9	8118.36	538.85	8081.25	403.8	8072.11	403.8	8390.4
3755.31	0.00808	3755.31	0.00834	3755.31	-0.0174	3755.31	0.01141		538.85	8053.41	538.8	8089.73	403.75	8004.78	403.75	8324.4
3753.38	0.00944	3753.38	0.00862	3753.38	-0.01693	3753.38	0.0139		538.8	7893.6	538.75	8077	403.7	7975.35	403.7	8191.33
3751.45	0.01085	3751.45	0.00942	3751.45	-0.01575	3751.45	0.01762		538.75	8121.32	538.7	8242.59	403.65	8059.38	403.65	8270.78
3749.52	0.01296	3749.52	0.00945	3749.52	-0.01446	3749.52	0.02027		538.7	8199.34	538.65	8081.43	403.6	8096.94	403.6	8379.77
3747.59	0.0156	3747.59	0.00866	3747.59	-0.01372	3747.59	0.02073		538.65	8344.74	538.6	8152.89	403.55	8153.42	403.55	8383.38
3745.66	0.01793	3745.66	0.00795	3745.66	-0.01368	3745.66	0.01993		538.6	8194.6	538.55	7827.83	403.5	8171.05	403.5	8553.8
3743.74	0.01948	3743.74	0.00754	3743.74	-0.01445	3743.74	0.01871		538.55	8124.28	538.5	7985.24	403.45	7937.63	403.45	8209.92
3741.81	0.02012	3741.81	0.00719	3741.81	-0.01617	3741.81	0.01738		538.5	8024.71	538.45	7858.93	403.4	8214.84	403.4	8375.42
3739.88	0.01974	3739.88	0.00684	3739.88	-0.0185	3739.88	0.01616		538.45	8065.78	538.4	8071.46	403.35	8253.75	403.35	8331.13
3737.95	0.01901	3737.95	0.00601	3737.95	-0.02152	3737.95	0.01393		538.4	8180.53	538.35	8267.47	403.3	8126.77	403.3	8439.12
3736.02	0.01837	3736.02	0.00455	3736.02	-0.02548	3736.02	0.01013		538.35	8257.12	538.3	8195.29	403.25	8051.44	403.25	8293.76
3734.09	0.01729	3734.09	0.0032	3734.09	-0.02971	3734.09	0.00626		538.3	8122.82	538.25	8138.29	403.2	8042.57	403.2	8386.71
3732.16	0.01497	3732.16	0.00304	3732.16	-0.03294	3732.16	0.00449		538.25	8033.14	538.2	7916.21	403.15	8096.47	403.15	8436.21
3730.23	0.01187	3730.23	0.00446	3730.23	-0.03406	3730.23	0.00537		538.2	8118.49	538.15	7947.7	403.1	8216.31	403.1	8460.4
3728.31	0.00981	3728.31	0.0059	3728.31	-0.034	3728.31	0.00602		538.15	8100.57	538.1	7846.64	403.05	8174.52	403.05	8434.96
3726.38	0.00867	3726.38	0.00694	3726.38	-0.03375	3726.38	0.00622		538.1	7883.95	538.05	7837.71	403	8165.77	403	8595.1
3724.45	0.0083	3724.45	0.00729	3724.45	-0.03395	3724.45	0.00618		538.05	8006.17	538	8239.42	402.95	7962.85	402.95	8396.36
3722.52	0.00883	3722.52	0.00642	3722.52	-0.03547	3722.52	0.00465		538	8070.35	537.95	8042.95	402.9	8017.16	402.9	8521.53
3720.59	0.00913	3720.59	0.00591	3720.59	-0.03732	3720.59	0.00317		537.95	8123.07	537.9	8168.85	402.85	7942.86	402.85	8499.47
3718.66	0.00885	3718.66	0.00679	3718.66	-0.03833	3718.66	0.00353		537.9	8110.59	537.85	7971.99	402.8	8073.01	402.8	8448.6
3716.73	0.00832	3716.73	0.00878	3716.73	-0.03827	3716.73	0.00565		537.85	8328.25	537.8	7995.26	402.75	8290.48	402.75	8659.55
3714.8	0.00828	3714.8	0.01057	3714.8	-0.03748	3714.8	0.00775		537.8	8222.8	537.75	8025.81	402.7	8246.39	402.7	8529.33
3712.88	0.00909	3712.88	0.01072	3712.88	-0.037	3712.88	0.00746		537.75	8244.53	537.7	8076.49	402.65	8344.36	402.65	8594
3710.95	0.00972	3710.95	0.01003	3710.95	-0.03731	3710.95	0.0055		537.7	8281.67	537.65	8154.06	402.6	8344.88	402.6	8581.66
3709.02	0.00908	3709.02	0.01053	3709.02	-0.03753	3709.02	0.00513		537.65	8045.56	537.6	8043.98	402.55	8206.46	402.55	8607.11
3707.09	0.00771	3707.09	0.01239	3707.09	-0.0366	3707.09	0.00741		537.6	8168.21	537.55	8137.87	402.5	8278.68	402.5	8658.55
3705.16	0.00695	3705.16	0.01369	3705.16	-0.03547	3705.16	0.00957		537.55	8155.84	537.5	8235.63	402.45	8211.38	402.45	8783.11
3703.23	0.00712	3703.23	0.01358	3703.23	-0.03525	3703.23	0.00996		537.5	8207.8	537.45	8128.21	402.4	8296.28	402.4	8859.37
3701.3	0.00771	3701.3	0.01246	3701.3	-0.03622	3701.3	0.00857		537.45	8136.42	537.4	8139.11	402.35	8226.11	402.35	8970.21
3699.37	0.00823	3699.37	0.0107	3699.37	-0.0384	3699.37	0.00572		537.4	8308.93	537.35	8151.89	402.3	8155.27	402.3	8748.06
3697.44	0.00832	3697.44	0.00864	3697.44	-0.04147	3697.44	0.00225		537.35	8093.23	537.3	8171.71	402.25	8147.86	402.25	8684.4
3695.52	0.00727	3695.52	0.0075	3695.52	-0.04398	3695.52	0.000574222		537.3	8078.06	537.25	8031.28	402.2	8125.83	402.2	8754.06
3693.59	0.00518	3693.59	0.00779	3693.59	-0.04455	3693.59	0.00198		537.25	8009.87	537.2	8119.66	402.15	8218.86	402.15	8808.87
3691.66	0.00387	3691.66	0.00835	3691.66	-0.04366	3691.66	0.00427		537.2	8197.56	537.15	8057.17	402.1	8133.57	402.1	8873.85
3689.73	0.00455	3689.73	0.00888	3689.73	-0.04199	3689.73	0.00613		537.15	8226.37	537.1	8262.96	402.05	8344.4	402.05	8880.13
3687.8	0.00613	3687.8	0.00911	3687.8	-0.04028	3687.8	0.00755		537.1	8147.64	537.05	8127.46	402	8213.96	402	8873.85
3685.87	0.00801	3685.87	0.00854	3685.87	-0.03923	3685.87	0.00784		537.05	8220.71	537	8026.71	401.95	8142.33	401.95	8921.55
3683.94	0.00981	3683.94	0.00779	3683.94	-0.03857	3683.94	0.00761		537	8133.83	536.95	8176.68	401.9	8278.41	401.9	8683.34
3682.01	0.01135	3682.01	0.00734	3682.01	-0.03786	3682.01	0.00748		536.95	8197.15	536.9	8051.22	401.85	8090.07	401.85	8807.64
3680.09	0.01284	3680.09	0.00661	3680.09	-0.03773	3680.09	0.00637		536.9	8430.88	536.85	8014.59	401.8	8091.3	401.8	8910.63
3678.16	0.01392	3678.16	0.00567	3678.16	-0.0387	3678.16	0.00398		536.85	8437.67	536.8	8008.76	401.75	8103.02	401.75	8720.25
3676.23	0.01402	3676.23	0.0054	3676.23	-0.04029	3676.23	0.00177		536.8	8371.21	536.75	8224.02	401.7	8255.81	401.7	8677.15
3674.3	0.01337	3674.3	0.00576	3674.3	-0.04216	3674.3	0.00043037		536.75	8179.42	536.7	8150.55	401.65	8097.25	401.65	8754.79
3672.37	0.01266	3672.37	0.00621	3672.37	-0.04425	3672.37	-0.00040968		536.7	8227.9	536.65	8115.19	401.6	8290.99	401.6	8655.57
3670.44	0.01186	3670.44	0.0073	3670.44	-0.0459	3670.44	-0.000142089		536.65	8125.49	536.6	8289.52	401.55	8010.69	401.55	8576.72
3668.51	0.01036	3668.51	0.0093	3668.51	-0.04642	3668.51	0.00198		536.6	8266.12	536.55	8136.25	401.5	8106.15	401.5	8625.55
3666.58	0.00906	3666.58	0.01043	3666.58	-0.04654	3666.58	0.00435		536.55	8336.55	536.5	8184.37	401.45	8209.61	401.45	8695.22
3664.66	0.00911	3664.66	0.0099	3664.66	-0.04743	3664.66	0.00481		536.5	8221.3	536.45	8326.92	401.4	8330.96	401.4	8454.04
3662.73	0.00997	3662.73	0.00853	3662.73	-0.04913	3662.73	0.0037		536.45	8266.76	536.4	8336.31	401.35	8366.05	401.35	8452.7
3660.8	0.01079	3660.8	0.00724	3660.8	-0.0509	3660.8	0.0024		536.4	8320.41	536.35	8450.72	401.3	8224	401.3	8236.68
3658.87	0.01106	3658.87	0.00657	3658.87	-0.05213	3658.87	0.00205		536.35	8196.73	536.3	8250.16	401.25	8110.56	401.25	8279.94
3656.94	0.0107	3656.94	0.00655	3656.94	-0.05264	3656.94	0.00293		536.3	8268.25	536.25	8237.6	401.2	8156.26	401.2	8194.44
3655.01	0.01051	3655.01	0.00628	3655.01	-0.05283	3655.01	0.00353		536.25	8389.36	536.2	8308.61	401.15	8020.72	401.15	8302.12
3653.08	0.011	3653.08	0.00527	3653.08	-0.05323	3653.08	0.00254		536.2	8254.44	536.15	8342.83	401.1	8271.64	401.1	8290.21
3651.15	0.01155	3651.15	0.00469	3651.15	-0.05303	3651.15	0.00186		536.15	8290.35	536.1	8234.75	401.05	8400.01	401.05	8261.31
3649.23	0.01183	3649.23	0.00458	3649.23	-0.05218	3649.23	0.00199		536.1	8342.82	536.05	8255.58	401	8113.18	401	8339.65
3647.3	0.01162	3647.3	0.00482	3647.3	-0.05132	3647.3	0.00257		536.05	8374.66	536	8225.41	400.95	8010.1	400.95	8174.5
3645.37	0.01158	3645.37	0.00495	3645.37	-0.05093	3645.37	0.0026		536	8501.36	535.95	8130.22	400.9	8110.02	400.9	8363.8
3643.44	0.01206	3643.44	0.00467	3643.44	-0.05118	3643.44	0.00144		535.95	8476.34	535.9	8153.91	400.85	8086.29	400.85	8342.16
3641.51	0.0127	3641.51	0.00427	3641.51	-0.05196	3641.51	-0.000641352		535.9	8388.92	535.85	8071.19	400.8	8364.46	400.8	8284.69
3639.58	0.01263	3639.58	0.0045	3639.58	-0.05285	3639.58	-0.00246		535.85	8364.12	535.8	8257.95	400.75	8360.86	400.75	8145.06
3637.65	0.0114	3637.65	0.0056	3637.65	-0.05346	3637.65	-0.00279		535.8	8369.15	535.75	8213.34	400.7	8155.14	400.7	8214.37
3635.72	0.01016	3635.72	0.00624	3635.72	-0.05429	3635.72	-0.00318		535.75	8438.26	535.7	8218.3	400.65	8111.48	400.65	8238.23
3633.8	0.00943	3633.8	0.00625	3633.8	-0.05556	3633.8	-0.00456		535.7	8403.02	535.65	8327.92	400.6	8143.8	400.6	8240.08
3631.87	0.0083	3631.87	0.00708	3631.87	-0.05619	3631.87	-0.00478		535.65	8470.63	535.6	8421.92	400.55	8239.61	400.55	8172.03
3629.94	0.00671	3629.94	0.00862	3629.94	-0.05552	3629.94	-0.00263		535.6	8510.04	535.55	8177.06	400.5	8070.22	400.5	8214.98
3628.01	0.00661	3628.01	0.00909	3628.01	-0.05436	3628.01	-0.00070475		535.55	8464.11	535.5	8328.47	400.45	8171.83	400.45	8296.3
3626.08	0.00834	3626.08	0.00845	3626.08	-0.05401	3626.08	-0.00117		535.5	8445.53	535.45	8514.45	400.4	8287.39	400.4	8153.74
3624.15	0.01034	3624.15	0.00747	3624.15	-0.05457	3624.15	-0.00291		535.45	8492.83	535.4	8572.63	400.35	8115.61	400.35	8143.47
3622.22	0.01163	3622.22	0.00624	3622.22	-0.05603	3622.22	-0.00523		535.4	8572.37	535.35	8592.28	400.3	8163.98	400.3	8146.99
3620.29	0.01173	3620.29	0.00483	3620.29	-0.05839	3620.29	-0.00781		535.35	8597.35	535.3	8520.79	400.25	8198.4	400.25	8360.24
3618.37	0.01111	3618.37	0.00329	3618.37	-0.0612	3618.37	-0.01055		535.3	8540.65	535.25	8319.13	400.2	8268.29	400.2	8323.36
3616.44	0.01048	3616.44	0.00196	3616.44	-0.06372	3616.44	-0.01318		535.25	8505.84	535.2	8414.58	400.15	8322.84	400.15	8234.05
3614.51	0.00973	3614.51	0.00119	3614.51	-0.06563	3614.51	-0.01515		535.2	8604.37	535.15	8441.3	400.1	8283.71	400.1	8307.36
3612.58	0.00852	3612.58	0.00092627	3612.58	-0.06717	3612.58	-0.01621		535.15	8642.19	535.1	8574.22	400.05	8078.72	400.05	8102.85
3610.65	0.00689	3610.65	0.00108	3610.65	-0.06857	3610.65	-0.01642		535.1	8756.24	535.05	8708.06	400	8166.42	400	8105.41
3608.72	0.00535	3608.72	0.00132	3608.72	-0.06989	3608.72	-0.01627		535.05	8722.71	535	8704.3	399.95	8161.55	399.95	8214.71
3606.79	0.00461	3606.79	0.00098138	3606.79	-0.07103	3606.79	-0.0166		535	8642.01	534.95	8797.81	399.9	8107.84	399.9	8339.07
3604.86	0.00408	3604.86	0.000606547	3604.86	-0.07154	3604.86	-0.01687		534.95	8874.25	534.9	8786.88	399.85	8253.15	399.85	8241.43
3602.94	0.00329	3602.94	0.000106221	3602.94	-0.07209	3602.94	-0.01748		534.9	8881.8	534.85	8684.35	399.8	8197.08	399.8	8194.93
3601.01	0.00197	3601.01	-0.000392414	3601.01	-0.07288	3601.01	-0.01794		534.85	8850.97	534.8	8744.89	399.75	8296.68	399.75	8219.51
3599.08	0.000555156	3599.08	-0.000805492	3599.08	-0.07363	3599.08	-0.01805		534.8	8861.46	534.75	8637.89	399.7	8262.38	399.7	8200.1
3597.15	-7.02812e-05	3597.15	-0.00135	3597.15	-0.07427	3597.15	-0.01876		534.75	8817.7	534.7	8861.17	399.65	8139.21	399.65	8216.54
3595.22	-0.000135357	3595.22	-0.0015	3595.22	-0.07448	3595.22	-0.01969		534.7	8937.65	534.65	8834.5	399.6	8253.65	399.6	8355.87
3593.29	-7.09295e-06	3593.29	-0.00109	3593.29	-0.07421	3593.29	-0.02011		534.65	8998.37	534.6	8886.53	399.55	8261.56	399.55	8262.5
3591.36	0.000417792	3591.36	-0.000698157	3591.36	-0.07405	3591.36	-0.02042		534.6	9184.12	534.55	8998.83	399.5	8503.16	399.5	8432.25
3589.43	0.000942269	3589.43	-0.000380558	3589.43	-0.07438	3589.43	-0.02098		534.55	9228.52	534.5	8871.03	399.45	8230.36	399.45	8128.13
3587.51	0.00103	3587.51	4.55468e-05	3587.51	-0.07528	3587.51	-0.02169		534.5	9134.57	534.45	8960.07	399.4	8209.95	399.4	8353.76
3585.58	0.000292143	3585.58	0.000649566	3585.58	-0.07643	3585.58	-0.02199		534.45	9153.06	534.4	8865.11	399.35	8208.34	399.35	8240.18
3583.65	-0.000690919	3583.65	0.000968561	3583.65	-0.07757	3583.65	-0.022		534.4	9490.78	534.35	9045.26	399.3	8309.97	399.3	8261.91
3581.72	-0.00135	3581.72	0.000743191	3581.72	-0.0787	3581.72	-0.0222		534.35	9495.54	534.3	9245.14	399.25	8271.21	399.25	8476.74
3579.79	-0.0014	3579.79	0.000223709	3579.79	-0.07977	3579.79	-0.02275		534.3	9297.39	534.25	9372.65	399.2	8235.71	399.2	8266.02
3577.86	-0.000989379	3577.86	-0.00028543	3577.86	-0.08079	3577.86	-0.02364		534.25	9511.73	534.2	9119.95	399.15	8120.46	399.15	8330.28
3575.93	-0.000619652	3575.93	-0.000778178	3575.93	-0.08183	3575.93	-0.02462		534.2	9610.89	534.15	9277.4	399.1	8156.48	399.1	8255.64
3574	-0.000392828	3574	-0.00147	3574	-0.08294	3574	-0.0257		534.15	9826.05	534.1	9456.1	399.05	8101.13	399.05	8327.85
3572.08	-0.000155764	3572.08	-0.00211	3572.08	-0.08386	3572.08	-0.02659		534.1	9922.16	534.05	9243.71	399	8175.97	399	8217.1
3570.15	-7.2801e-05	3570.15	-0.00204	3570.15	-0.08381	3570.15	-0.02638		534.05	9935.28	534	9520.63	398.95	8203.91	398.95	8279.95
3568.22	-0.000200328	3568.22	-0.00119	3568.22	-0.08251	3568.22	-0.02498		534	10156.3	533.95	9878.87	398.9	8263.31	398.9	8450.75
3566.29	-0.000165056	3566.29	-0.000408683	3566.29	-0.0811	3566.29	-0.02397		533.95	10312	533.9	9816.44	398.85	8289.68	398.85	8239.92
3564.36	2.81592e-05	3564.36	-0.000339444	3564.36	-0.08061	3564.36	-0.02389		533.9	10627.9	533.85	9892.98	398.8	8271.29	398.8	8176.02
3562.43	0.000222026	3562.43	-0.000517121	3562.43	-0.08051	3562.43	-0.02379		533.85	10698	533.8	9907.48	398.75	8240.35	398.75	8108.08
3560.5	0.000703391	3560.5	-0.000434952	3560.5	-0.08016	3560.5	-0.02362		533.8	10923.1	533.75	9872.16	398.7	8394.95	398.7	8288.56
3558.57	0.00161	3558.57	-6.92953e-05	3558.57	-0.07945	3558.57	-0.02361		533.75	11079	533.7	10150.9	398.65	8274.67	398.65	8311.46
3556.65	0.00278	3556.65	0.000572014	3556.65	-0.07852	3556.65	-0.02346		533.7	11299.3	533.65	10268.3	398.6	8113.22	398.6	8133.84
3554.72	0.00413	3554.72	0.00161	3554.72	-0.07754	3554.72	-0.02297		533.65	11394.1	533.6	10553.5	398.55	8058.75	398.55	8067.5
3552.79	0.00557	3552.79	0.0028	3552.79	-0.07672	3552.79	-0.02257		533.6	11588.8	533.55	10584.8	398.5	8167.48	398.5	8325.37
3550.86	0.00668	3550.86	0.00402	3550.86	-0.07611	3550.86	-0.0223		533.55	11745.3	533.5	10908.6	398.45	8159.09	398.45	8257.02
3548.93	0.00694	3548.93	0.0057	3548.93	-0.07538	3548.93	-0.02133		533.5	11951.1	533.45	10881.3	398.4	8163.09	398.4	8114.78
3547	0.00676	3547	0.0077	3547	-0.07423	3547	-0.01932		533.45	12218.1	533.4	11063.1	398.35	8215.67	398.35	8160.53
3545.07	0.00726	3545.07	0.0089	3545.07	-0.07315	3545.07	-0.01783		533.4	12212	533.35	11160.9	398.3	8341.08	398.3	8217.88
3543.14	0.00818	3543.14	0.00937	3543.14	-0.0726	3543.14	-0.01733		533.35	12320.4	533.3	11312	398.25	8158.35	398.25	8291.31
3541.21	0.00898	3541.21	0.00978	3541.21	-0.0724	3541.21	-0.01716		533.3	12671.8	533.25	11425	398.2	8071.45	398.2	8137.23
3539.29	0.00958	3539.29	0.01004	3539.29	-0.07241	3539.29	-0.01725		533.25	12534	533.2	11639.4	398.15	8216.57	398.15	8216.83
3537.36	0.00997	3537.36	0.00997	3537.36	-0.07268	3537.36	-0.01758		533.2	12896.6	533.15	11531.9	398.1	8294.93	398.1	8318.11
3535.43	0.01008	3535.43	0.00997	3535.43	-0.07307	3535.43	-0.01784		533.15	12998	533.1	11941	398.05	8107.27	398.05	8065.61
3533.5	0.00992	3533.5	0.01033	3533.5	-0.07338	3533.5	-0.01799		533.1	13296.6	533.05	11951.3	398	8182.85	398	8193.75
3531.57	0.00959	3531.57	0.01062	3531.57	-0.07387	3531.57	-0.01848		533.05	13338.3	533	12116.3	397.95	8017.18	397.95	8264.86
3529.64	0.00896	3529.64	0.0105	3529.64	-0.07497	3529.64	-0.01934		533	13225.1	532.95	12345.9	397.9	8123.93	397.9	8040.1
3527.71	0.00787	3527.71	0.01002	3527.71	-0.0766	3527.71	-0.02005		532.95	13512.5	532.9	12198.3	397.85	8233.77	397.85	8174.56
3525.78	0.0067	3525.78	0.00894	3525.78	-0.07865	3525.78	-0.02093		532.9	13566.8	532.85	12285.3	397.8	8236.57	397.8	8326.7
3523.86	0.00586	3523.86	0.0074	3523.86	-0.08098	3523.86	-0.02257		532.85	13785.4	532.8	12405.7	397.75	8329.32	397.75	8243.58
3521.93	0.00517	3521.93	0.00616	3521.93	-0.08311	3521.93	-0.02443		532.8	13924.1	532.75	12202.1	397.7	8125	397.7	8314.9
3520	0.00444	3520	0.00536	3520	-0.08489	3520	-0.02608		532.75	14394.8	532.7	12360.4	397.65	8300.21	397.65	8264.09
3518.07	0.0039	3518.07	0.00475	3518.07	-0.08659	3518.07	-0.02763		532.7	14237.7	532.65	12271.8	397.6	8187.67	397.6	8275.45
3516.14	0.00368	3516.14	0.00412	3516.14	-0.08841	3516.14	-0.0292		532.65	14138.5	532.6	12454.6	397.55	8269.18	397.55	8252.34
3514.21	0.00355	3514.21	0.00325	3514.21	-0.09038	3514.21	-0.03091		532.6	14040.7	532.55	12717.7	397.5	8260.21	397.5	8183.23
3512.28	0.00321	3512.28	0.00231	3512.28	-0.09231	3512.28	-0.03254		532.55	14263.9	532.5	12506.5	397.45	8328	397.45	8351.23
3510.35	0.00254	3510.35	0.00158	3510.35	-0.09411	3510.35	-0.03376		532.5	14268	532.45	12592	397.4	8165.94	397.4	8327.53
3508.43	0.00162	3508.43	0.00109	3508.43	-0.0956	3508.43	-0.03449		532.45	14251.1	532.4	12564.3	397.35	8135.72	397.35	8252.33
3506.5	0.000664821	3506.5	0.000689408	3506.5	-0.09665	3506.5	-0.03506		532.4	14560	532.35	12655.8	397.3	8175.69	397.3	8096
3504.57	-0.000120201	3504.57	0.000232445	3504.57	-0.09744	3504.57	-0.03576		532.35	14779.3	532.3	12596.6	397.25	8133.98	397.25	8186.33
3502.64	-0.000704158	3502.64	-0.000362644	3502.64	-0.09821	3502.64	-0.03656		532.3	14525.5	532.25	12779.8	397.2	8020.16	397.2	8278.42
3500.71	-0.00121	3500.71	-0.000991669	3500.71	-0.0989	3500.71	-0.03725		532.25	14748	532.2	12660.2	397.15	8115.16	397.15	8159.71
3498.78	-0.00159	3498.78	-0.00136	3498.78	-0.09937	3498.78	-0.0377		532.2	14548.2	532.15	12742.6	397.1	8123.96	397.1	8141.19
3496.85	-0.00178	3496.85	-0.00142	3496.85	-0.09976	3496.85	-0.03807		532.15	14769.7	532.1	12757.1	397.05	8116.74	397.05	8168.73
3494.92	-0.00197	3494.92	-0.00141	3494.92	-0.10035	3494.92	-0.03849		532.1	14725	532.05	13021.7	397	8193.81	397	8051.03
3493	-0.00217	3493	-0.00136	3493	-0.10105	3493	-0.03898		532.05	14829.9	532	12973.8	396.95	8127.39	396.95	8248.09
3491.07	-0.00225	3491.07	-0.00106	3491.07	-0.10145	3491.07	-0.03934		532	14935.9	531.95	13064.5	396.9	8069.82	396.9	8325.88
3489.14	-0.00217	3489.14	-0.00056934	3489.14	-0.10131	3489.14	-0.0394		531.95	14679.8	531.9	13125	396.85	8147.71	396.85	8187.91
3487.21	-0.002	3487.21	-8.04533e-05	3487.21	-0.1009	3487.21	-0.03926		531.9	14621.9	531.85	13141.4	396.8	8293.24	396.8	8336.11
3485.28	-0.0019	3485.28	0.000505855	3485.28	-0.10058	3485.28	-0.03903		531.85	14855.7	531.8	13016.9	396.75	8169.73	396.75	8248.04
3483.35	-0.00196	3483.35	0.00116	3483.35	-0.10038	3483.35	-0.03882		531.8	15013.1	531.75	13036.9	396.7	8355.82	396.7	8057.82
3481.42	-0.00186	3481.42	0.00159	3481.42	-0.10032	3481.42	-0.03902		531.75	14804.5	531.7	13192.1	396.65	8280.02	396.65	8142.16
3479.49	-0.00131	3479.49	0.00169	3479.49	-0.10049	3479.49	-0.03974		531.7	15028.1	531.65	13332.2	396.6	8117.99	396.6	8169.79
3477.57	-0.000528442	3477.57	0.00151	3477.57	-0.10092	3477.57	-0.04075		531.65	14803.7	531.6	13331.4	396.55	7933.57	396.55	8355.68
3475.64	0.000109373	3475.64	0.00123	3475.64	-0.10145	3475.64	-0.04178		531.6	14889.5	531.55	13159.6	396.5	7991.14	396.5	8417.67
3473.71	0.000518836	3473.71	0.00104	3473.71	-0.10213	3473.71	-0.04284		531.55	14837.9	531.5	13198.2	396.45	8070.89	396.45	8109.44
3471.78	0.00068278	3471.78	0.000875466	3471.78	-0.10309	3471.78	-0.04403		531.5	14843.5	531.45	13385.2	396.4	8043.88	396.4	8083.62
3469.85	0.000596119	3469.85	0.000905067	3469.85	-0.10388	3469.85	-0.0451		531.45	14810.3	531.4	13223	396.35	8176.42	396.35	8221.81
3467.92	0.000463016	3467.92	0.00141	3467.92	-0.104	3467.92	-0.04562		531.4	14644.2	531.35	13251.8	396.3	8293.87	396.3	8276.76
3465.99	0.000471606	3465.99	0.00212	3465.99	-0.10371	3465.99	-0.04552		531.35	14549.3	531.3	13243.1	396.25	8231.07	396.25	8197.53
3464.06	0.000458663	3464.06	0.0026	3464.06	-0.10351	3464.06	-0.04512		531.3	14330.5	531.25	13263	396.2	8260.78	396.2	8402.86
3462.14	0.000262185	3462.14	0.00276	3462.14	-0.10352	3462.14	-0.04485		531.25	14553.6	531.2	13176.7	396.15	8294.75	396.15	8254.13
3460.21	0.000119895	3460.21	0.00266	3460.21	-0.10387	3460.21	-0.04495		531.2	14296.9	531.15	13061.5	396.1	8069.55	396.1	8235.74
3458.28	0.00023556	3458.28	0.00246	3458.28	-0.10458	3458.28	-0.04526		531.15	14001.5	531.1	13008.2	396.05	8132.51	396.05	8308.24
3456.35	0.000447971	3456.35	0.00242	3456.35	-0.10527	3456.35	-0.04541		531.1	13988.6	531.05	12780.4	396	8264.17	396	8213.24
3454.42	0.00059943	3454.42	0.00261	3454.42	-0.10561	3454.42	-0.04536		531.05	13759.1	531	12780.3	395.95	8195.61	395.95	8158.48
3452.49	0.000629835	3452.49	0.00287	3452.49	-0.10573	3452.49	-0.04523		531	13632	530.95	12850.1	395.9	8258.82	395.9	8175.37
3450.56	0.000381016	3450.56	0.00301	3450.56	-0.106	3450.56	-0.04508		530.95	13369.8	530.9	12724.6	395.85	8114.71	395.85	8048.45
3448.63	-6.90312e-05	3448.63	0.00309	3448.63	-0.10643	3448.63	-0.04505		530.9	13378.5	530.85	12595.2	395.8	8222.68	395.8	8039.66
3446.71	-0.000374511	3446.71	0.00328	3446.71	-0.10673	3446.71	-0.04511		530.85	12976.1	530.8	12442	395.75	8090.81	395.75	8067.51
3444.78	-0.00052549	3444.78	0.00342	3444.78	-0.10685	3444.78	-0.04531		530.8	12707.8	530.75	12236.6	395.7	8323.6	395.7	8197.34
3442.85	-0.000672303	3442.85	0.00314	3442.85	-0.10707	3442.85	-0.04589		530.75	12458.4	530.7	12052	395.65	8149.95	395.65	8032.12
3440.92	-0.000620736	3440.92	0.00251	3440.92	-0.10755	3440.92	-0.04687		530.7	12427.3	530.65	11983.4	395.6	8205.4	395.6	8252.22
3438.99	-0.000303538	3438.99	0.00202	3438.99	-0.108	3438.99	-0.04776		530.65	12154.4	530.6	11848	395.55	8083.27	395.55	8179.18
3437.06	4.64714e-05	3437.06	0.00209	3437.06	-0.10812	3437.06	-0.04814		530.6	12016.4	530.55	11809	395.5	8088.31	395.5	8202.9
3435.13	0.000296805	3435.13	0.00262	3435.13	-0.10805	3435.13	-0.04819		530.55	11914.6	530.5	11433.9	395.45	8107.22	395.45	8287.93
3433.2	0.000408296	3433.2	0.00349	3433.2	-0.10788	3433.2	-0.04805		530.5	11508	530.45	11562.8	395.4	8082.26	395.4	8222.71
3431.28	0.00070482	3431.28	0.0049	3431.28	-0.10716	3431.28	-0.04754		530.45	11343.7	530.4	11415	395.35	8389.03	395.35	8320
3429.35	0.00141	3429.35	0.00676	3429.35	-0.10573	3429.35	-0.04667		530.4	11008.5	530.35	11116.7	395.3	8274.72	395.3	8267.23
3427.42	0.0024	3427.42	0.0085	3427.42	-0.10415	3427.42	-0.04583		530.35	10804	530.3	11088.4	395.25	8294.56	395.25	8209.91
3425.49	0.00354	3425.49	0.00991	3425.49	-0.10287	3425.49	-0.04544		530.3	10604.6	530.25	10815.9	395.2	8194.65	395.2	8274.9
3423.56	0.00472	3423.56	0.01113	3423.56	-0.10184	3423.56	-0.04539		530.25	10211.9	530.2	10704.2	395.15	8204.42	395.15	8322.11
3421.63	0.00583	3421.63	0.01223	3421.63	-0.10086	3421.63	-0.0452		530.2	10070.2	530.15	10441.7	395.1	8273.62	395.1	8233.8
3419.7	0.00674	3419.7	0.01325	3419.7	-0.09976	3419.7	-0.04467		530.15	10039	530.1	10376.1	395.05	8150.97	395.05	8104.9
3417.77	0.00743	3417.77	0.01419	3417.77	-0.0986	3417.77	-0.0439		530.1	9800.81	530.05	10337.7	395	8148.76	395	8248.9
3415.85	0.00801	3415.85	0.01495	3415.85	-0.09751	3415.85	-0.04316		530.05	9751.74	530	9997.33	394.95	8350.4	394.95	8167.54
3413.92	0.0085	3413.92	0.01555	3413.92	-0.09653	3413.92	-0.04267		530	9398.17	529.95	9788.97	394.9	8069.12	394.9	8332.97
3411.99	0.00895	3411.99	0.01632	3411.99	-0.09541	3411.99	-0.04219		529.95	9289.17	529.9	9969.8	394.85	8131.74	394.85	8228.2
3410.06	0.00967	3410.06	0.01744	3410.06	-0.09384	3410.06	-0.0413		529.9	9028.18	529.85	9635.41	394.8	8294.05	394.8	8248.12
3408.13	0.0107	3408.13	0.01856	3408.13	-0.09211	3408.13	-0.04021		529.85	8795.04	529.8	9490.9	394.75	8216.11	394.75	8131.69
3406.2	0.01155	3406.2	0.0192	3406.2	-0.0908	3406.2	-0.0394		529.8	8873.36	529.75	9556.57	394.7	8078.84	394.7	8372.11
3404.27	0.01207	3404.27	0.01944	3404.27	-0.08993	3404.27	-0.03892		529.75	8723.7	529.7	9321.32	394.65	8151.19	394.65	8111.05
3402.34	0.01255	3402.34	0.01973	3402.34	-0.08904	3402.34	-0.03846		529.7	8376.9	529.65	9321.54	394.6	8167.91	394.6	8252.95
3400.41	0.01315	3400.41	0.02026	3400.41	-0.08784	3400.41	-0.03792		529.65	8512.19	529.6	9124.68	394.55	8008.24	394.55	8333.87
3398.49	0.01365	3398.49	0.02086	3398.49	-0.08651	3398.49	-0.03761		529.6	8415.42	529.55	9146.52	394.5	8157.88	394.5	8257.88
3396.56	0.01402	3396.56	0.02142	3396.56	-0.08543	3396.56	-0.03769		529.55	8491.4	529.5	8941.97	394.45	8046.12	394.45	8284.6
3394.63	0.01453	3394.63	0.02209	3394.63	-0.08451	3394.63	-0.03787		529.5	8256.11	529.45	8856.33	394.4	7980.47	394.4	8212.04
3392.7	0.01547	3392.7	0.02296	3392.7	-0.08338	3392.7	-0.03798		529.45	8231.85	529.4	8754.22	394.35	8182.75	394.35	8278.14
3390.77	0.01675	3390.77	0.024	3390.77	-0.08197	3390.77	-0.03796		529.4	8158.71	529.35	8612.71	394.3	8099.05	394.3	8418.32
3388.84	0.0182	3388.84	0.02536	3388.84	-0.08031	3388.84	-0.03756		529.35	7868.4	529.3	8423.36	394.25	8061.65	394.25	8364.72
3386.91	0.01983	3386.91	0.02716	3386.91	-0.07836	3386.91	-0.03661		529.3	8036.47	529.25	8303.87	394.2	8010.81	394.2	8215.03
3384.98	0.02145	3384.98	0.02905	3384.98	-0.07629	3384.98	-0.03537		529.25	7948.16	529.2	8238.49	394.15	8221.13	394.15	8332.34
3383.06	0.02279	3383.06	0.03059	3383.06	-0.07437	3383.06	-0.03416		529.2	7837.42	529.15	8185.21	394.1	8277.49	394.1	8411.14
3381.13	0.02419	3381.13	0.03189	3381.13	-0.07267	3381.13	-0.0329		529.15	7833.34	529.1	8270.03	394.05	8365.85	394.05	8210.02
3379.2	0.02615	3379.2	0.03331	3379.2	-0.07091	3379.2	-0.0313		529.1	7608.55	529.05	8108.57	394	8309.22	394	8240.41
3377.27	0.02843	3377.27	0.03486	3377.27	-0.06892	3377.27	-0.02946		529.05	7806.86	529	8044.41	393.95	8122.92	393.95	8099.56
3375.34	0.03052	3375.34	0.03648	3375.34	-0.06679	3375.34	-0.02769		529	7703.26	528.95	7925.69	393.9	8012.71	393.9	8269.42
3373.41	0.03251	3373.41	0.03837	3373.41	-0.06454	3373.41	-0.02596		528.95	7572.49	528.9	7760.3	393.85	8049.78	393.85	8292.1
3371.48	0.03468	3371.48	0.0405	3371.48	-0.06211	3371.48	-0.02424		528.9	7684.24	528.85	7980.46	393.8	8034.01	393.8	8165.03
3369.55	0.03693	3369.55	0.04256	3369.55	-0.05958	3369.55	-0.02265		528.85	7468.14	528.8	7787.26	393.75	8181.53	393.75	8183.75
3367.63	0.039	3367.63	0.04443	3367.63	-0.05707	3367.63	-0.02117		528.8	7557.89	528.75	7675.4	393.7	8129.82	393.7	8217.47
3365.7	0.04092	3365.7	0.04611	3365.7	-0.05466	3365.7	-0.01985		528.75	7401.23	528.7	7682.38	393.65	8002.36	393.65	8311.83
3363.77	0.04271	3363.77	0.04766	3363.77	-0.05233	3363.77	-0.01898		528.7	7302.08	528.65	7723.01	393.6	8248.45	393.6	8232.03
3361.84	0.04424	3361.84	0.04918	3361.84	-0.05008	3361.84	-0.01864		528.65	7459.57	528.6	7707.11	393.55	8134.71	393.55	8364.98
3359.91	0.04548	3359.91	0.05079	3359.91	-0.04798	3359.91	-0.01853		528.6	7424.2	528.55	7518.51	393.5	8263.39	393.5	8310.52
3357.98	0.04647	3357.98	0.05248	3357.98	-0.04597	3357.98	-0.01826		528.55	7470.54	528.5	7405.17	393.45	8206.21	393.45	8052.23
3356.05	0.04733	3356.05	0.05412	3356.05	-0.04394	3356.05	-0.01762		528.5	7214.26	528.45	7606.48	393.4	8081.01	393.4	8144.21
3354.12	0.04814	3354.12	0.05562	3354.12	-0.04195	3354.12	-0.01677		528.45	7303.43	528.4	7532.72	393.35	8235.25	393.35	8181.78
3352.2	0.04901	3352.2	0.05711	3352.2	-0.04001	3352.2	-0.01582		528.4	7385.62	528.35	7363.96	393.3	8298.44	393.3	8193.89
3350.27	0.04993	3350.27	0.05884	3350.27	-0.03796	3350.27	-0.01471		528.35	7452.54	528.3	7522.81	393.25	8198.86	393.25	8483.77
3348.34	0.05081	3348.34	0.06062	3348.34	-0.03594	3348.34	-0.01355		528.3	7450.31	528.25	7455.51	393.2	8077.43	393.2	8321.13
3346.41	0.05168	3346.41	0.06208	3346.41	-0.0342	3346.41	-0.01254		528.25	7328.45	528.2	7518.29	393.15	8083.7	393.15	8306.3
3344.48	0.05274	3344.48	0.06315	3344.48	-0.03276	3344.48	-0.01165		528.2	7300.08	528.15	7429.05	393.1	8144.55	393.1	8394.64
3342.55	0.05404	3342.55	0.06391	3342.55	-0.03143	3342.55	-0.01079		528.15	7407.25	528.1	7524.4	393.05	8173.36	393.05	8307.67
3340.62	0.05534	3340.62	0.06451	3340.62	-0.03003	3340.62	-0.00997		528.1	7373.31	528.05	7617.81	393	8271.85	393	8139.06
3338.69	0.05639	3338.69	0.06506	3338.69	-0.02858	3338.69	-0.00929		528.05	7341.21	528	7561.16	392.95	8262.2	392.95	8187.97
3336.77	0.05723	3336.77	0.06555	3336.77	-0.02717	3336.77	-0.00887		528	7315.03	527.95	7510.37	392.9	8161.39	392.9	8229.1
3334.84	0.05808	3334.84	0.06596	3334.84	-0.02578	3334.84	-0.00868		527.95	7326.42	527.9	7410.17	392.85	8311.35	392.85	8250.71
3332.91	0.05902	3332.91	0.06631	3332.91	-0.02421	3332.91	-0.00855		527.9	7277.66	527.85	7369.44	392.8	8276.23	392.8	8439.13
3330.98	0.05996	3330.98	0.06664	3330.98	-0.02243	3330.98	-0.00832		527.85	7315.06	527.8	7393.95	392.75	8276.76	392.75	8301.18
3329.05	0.06089	3329.05	0.06704	3329.05	-0.02061	3329.05	-0.00793		527.8	7536.94	527.75	7515.49	392.7	8213.14	392.7	8190.62
3327.12	0.06188	3327.12	0.06769	3327.12	-0.01887	3327.12	-0.00749		527.75	7427.5	527.7	7421.54	392.65	8138.73	392.65	8290.4
3325.19	0.06278	3325.19	0.06868	3325.19	-0.01723	3325.19	-0.00721		527.7	7402.38	527.65	7641.08	392.6	7992.54	392.6	8198.87
3323.26	0.06348	3323.26	0.06994	3323.26	-0.01567	3323.26	-0.00718		527.65	7371.7	527.6	7467.34	392.55	8124.21	392.55	8229.3
3321.34	0.06413	3321.34	0.07136	3321.34	-0.01413	3321.34	-0.00712		527.6	7322.26	527.55	7562.52	392.5	8221.76	392.5	8066.09
3319.41	0.06499	3319.41	0.07273	3319.41	-0.01267	3319.41	-0.00685		527.55	7324.75	527.5	7659.9	392.45	8308.11	392.45	8138.1
3317.48	0.066	3317.48	0.07393	3317.48	-0.01144	3317.48	-0.00648		527.5	7451.38	527.45	7326.74	392.4	8118.69	392.4	8106.17
3315.55	0.06694	3315.55	0.07495	3315.55	-0.01044	3315.55	-0.00623		527.45	7415.19	527.4	7308.64	392.35	8210.11	392.35	8268.2
3313.62	0.0678	3313.62	0.07605	3313.62	-0.0093	3313.62	-0.00598		527.4	7415.88	527.35	7566.87	392.3	8469.76	392.3	8203.54
3311.69	0.06869	3311.69	0.07743	3311.69	-0.00773	3311.69	-0.00546		527.35	7485.38	527.3	7534.13	392.25	8379.31	392.25	8320.99
3309.76	0.06977	3309.76	0.07902	3309.76	-0.00585	3309.76	-0.00465		527.3	7584.5	527.25	7593.59	392.2	8283.21	392.2	8311.46
3307.83	0.07118	3307.83	0.08064	3307.83	-0.00393	3307.83	-0.00378		527.25	7364.39	527.2	7490.15	392.15	8330.76	392.15	8379.14
3305.91	0.07267	3305.91	0.082	3305.91	-0.00217	3305.91	-0.00316		527.2	7286.75	527.15	7483.64	392.1	8175.39	392.1	8215.55
3303.98	0.0739	3303.98	0.08298	3303.98	-0.000650231	3303.98	-0.00286		527.15	7173.86	527.1	7331.83	392.05	8173.36	392.05	8101
3302.05	0.07486	3302.05	0.08376	3302.05	0.000710831	3302.05	-0.00259		527.1	7379.01	527.05	7516.68	392	8242.96	392	8277.44
3300.12	0.07558	3300.12	0.08446	3300.12	0.00189	3300.12	-0.0022		527.05	7321.89	527	7399.53
3298.19	0.07597	3298.19	0.08485	3298.19	0.00283	3298.19	-0.00191		527	7361.13	526.95	7429.95
3296.26	0.07599	3296.26	0.08477	3296.26	0.00342	3296.26	-0.00192		526.95	7339.87	526.9	7236.48
3294.33	0.07568	3294.33	0.08431	3294.33	0.00354	3294.33	-0.00212		526.9	7248.03	526.85	7228.29
3292.4	0.07516	3292.4	0.08371	3292.4	0.00323	3292.4	-0.00226		526.85	7326.23	526.8	7263.56
3290.48	0.0747	3290.48	0.0832	3290.48	0.00268	3290.48	-0.00224		526.8	7281.27	526.75	7316.75
3288.55	0.07437	3288.55	0.08272	3288.55	0.00182	3288.55	-0.00243		526.75	7264.26	526.7	7389.75
3286.62	0.07402	3286.62	0.08205	3286.62	0.000543047	3286.62	-0.00312		526.7	7270.72	526.65	7394.45
3284.69	0.07358	3284.69	0.08118	3284.69	-0.000945329	3284.69	-0.00418		526.65	7380.05	526.6	7379.03
3282.76	0.07309	3282.76	0.08011	3282.76	-0.00247	3282.76	-0.00529		526.6	7294.8	526.55	7626.69
3280.83	0.07253	3280.83	0.0788	3280.83	-0.00404	3280.83	-0.00642		526.55	7272.44	526.5	7425.8
3278.9	0.07169	3278.9	0.07723	3278.9	-0.00577	3278.9	-0.00783		526.5	7291.19	526.45	7233.59
3276.97	0.07062	3276.97	0.07557	3276.97	-0.00763	3276.97	-0.00948		526.45	7219.62	526.4	7429.36
3275.05	0.06962	3275.05	0.07409	3275.05	-0.00941	3275.05	-0.01102		526.4	7114.81	526.35	7447.02
3273.12	0.06871	3273.12	0.07273	3273.12	-0.01103	3273.12	-0.0124		526.35	7364.02	526.3	7349.25
3271.19	0.06779	3271.19	0.07141	3271.19	-0.01246	3271.19	-0.01382		526.3	7296.81	526.25	7284.05
3269.26	0.06689	3269.26	0.07026	3269.26	-0.01362	3269.26	-0.01528		526.25	7348.69	526.2	7390.96
3267.33	0.06602	3267.33	0.06932	3267.33	-0.01455	3267.33	-0.01672		526.2	7326.09	526.15	7443.81
3265.4	0.06509	3265.4	0.06848	3265.4	-0.01537	3265.4	-0.01795		526.15	7375.64	526.1	7326.47
3263.47	0.06402	3263.47	0.06774	3263.47	-0.01608	3263.47	-0.0188		526.1	7101.66	526.05	7337.83
3261.54	0.06297	3261.54	0.06705	3261.54	-0.01669	3261.54	-0.01938		526.05	7309.17	526	7411.25
3259.62	0.06206	3259.62	0.06639	3259.62	-0.01724	3259.62	-0.01995		526	7219.12	525.95	7279.45
3257.69	0.0613	3257.69	0.06588	3257.69	-0.01784	3257.69	-0.02059		525.95	7354.99	525.9	7441.15
3255.76	0.06075	3255.76	0.06572	3255.76	-0.01829	3255.76	-0.02101		525.9	7323.15	525.85	7438.03
3253.83	0.06054	3253.83	0.06601	3253.83	-0.0182	3253.83	-0.02088		525.85	7362.38	525.8	7384.73
3251.9	0.0607	3251.9	0.06649	3251.9	-0.01765	3251.9	-0.02044		525.8	7303.83	525.75	7535.32
3249.97	0.06101	3249.97	0.06682	3249.97	-0.01711	3249.97	-0.02008		525.75	7302.39	525.7	7549.19
3248.04	0.06127	3248.04	0.06701	3248.04	-0.01663	3248.04	-0.01976		525.7	7185.48	525.65	7307.35
3246.11	0.06155	3246.11	0.06727	3246.11	-0.01587	3246.11	-0.01919		525.65	7402.82	525.6	7633.55
3244.18	0.06202	3244.18	0.0677	3244.18	-0.01483	3244.18	-0.0184		525.6	7177.7	525.55	7503.75
3242.26	0.06273	3242.26	0.06829	3242.26	-0.0137	3242.26	-0.01764		525.55	7289.43	525.5	7404.06
3240.33	0.06354	3240.33	0.06894	3240.33	-0.01255	3240.33	-0.01693		525.5	7256.78	525.45	7491.33
3238.4	0.0643	3238.4	0.06952	3238.4	-0.01148	3238.4	-0.01619		525.45	7203.31	525.4	7399.74
3236.47	0.06488	3236.47	0.06994	3236.47	-0.01055	3236.47	-0.01552		525.4	7275.15	525.35	7318.4
3234.54	0.06525	3234.54	0.07021	3234.54	-0.00957	3234.54	-0.0149		525.35	7501.95	525.3	7299.85
3232.61	0.06563	3232.61	0.07057	3232.61	-0.0083	3232.61	-0.01413		525.3	7504.25	525.25	7305.47
3230.68	0.06627	3230.68	0.07132	3230.68	-0.00675	3230.68	-0.01313		525.25	7317.38	525.2	7239.36
3228.75	0.06717	3228.75	0.07233	3228.75	-0.00506	3228.75	-0.01186		525.2	7360.84	525.15	7378.03
3226.83	0.06804	3226.83	0.07325	3226.83	-0.00328	3226.83	-0.0103		525.15	7340.36
3224.9	0.06885	3224.9	0.07382	3224.9	-0.00149	3224.9	-0.00872		525.1	7263.25
3222.97	0.06968	3222.97	0.07402	3222.97	0.000146147	3222.97	-0.00746		525.05	7326.33
3221.04	0.07039	3221.04	0.074	3221.04	0.00147	3221.04	-0.00662		525	7364.17
3219.11	0.07082	3219.11	0.07406	3219.11	0.00257	3219.11	-0.00596
3217.18	0.07118	3217.18	0.07446	3217.18	0.0038	3217.18	-0.00503
3215.25	0.07149	3215.25	0.07506	3215.25	0.00511	3215.25	-0.00391
3213.32	0.07146	3213.32	0.07531	3213.32	0.00606	3213.32	-0.00322
3211.4	0.07103	3211.4	0.07508	3211.4	0.00663	3211.4	-0.00309
3209.47	0.07041	3209.47	0.07464	3209.47	0.00712	3209.47	-0.0032
3207.54	0.06986	3207.54	0.07418	3207.54	0.00758	3207.54	-0.00336
3205.61	0.06946	3205.61	0.07381	3205.61	0.008	3205.61	-0.00356
3203.68	0.06898	3203.68	0.07347	3203.68	0.00856	3203.68	-0.00375
3201.75	0.06825	3201.75	0.07282	3201.75	0.00925	3201.75	-0.00404
3199.82	0.06729	3199.82	0.07182	3199.82	0.00976	3199.82	-0.00465
3197.89	0.06622	3197.89	0.07084	3197.89	0.01013	3197.89	-0.00542
3195.97	0.06521	3195.97	0.07016	3195.97	0.01064	3195.97	-0.00581
3194.04	0.0645	3194.04	0.06976	3194.04	0.01141	3194.04	-0.00568
3192.11	0.06413	3192.11	0.06949	3192.11	0.01226	3192.11	-0.00531
3190.18	0.06386	3190.18	0.06909	3190.18	0.01303	3190.18	-0.00486
3188.25	0.0635	3188.25	0.06834	3188.25	0.01363	3188.25	-0.00452
3186.32	0.06302	3186.32	0.06731	3186.32	0.01401	3186.32	-0.00443
3184.39	0.06243	3184.39	0.06621	3184.39	0.01403	3184.39	-0.00453
3182.46	0.06175	3182.46	0.06518	3182.46	0.0136	3182.46	-0.00475
3180.54	0.06103	3180.54	0.0643	3180.54	0.01286	3180.54	-0.00501
3178.61	0.0603	3178.61	0.06366	3178.61	0.0121	3178.61	-0.00516
3176.68	0.05941	3176.68	0.06299	3176.68	0.01136	3176.68	-0.00538
3174.75	0.05827	3174.75	0.06195	3174.75	0.01049	3174.75	-0.00591
3172.82	0.05708	3172.82	0.06055	3172.82	0.00948	3172.82	-0.0066
3170.89	0.05587	3170.89	0.05899	3170.89	0.0084	3170.89	-0.00735
3168.96	0.05454	3168.96	0.05742	3168.96	0.0074	3168.96	-0.00809
3167.03	0.05313	3167.03	0.05595	3167.03	0.00663	3167.03	-0.00871
3165.11	0.05172	3165.11	0.05442	3165.11	0.00601	3165.11	-0.00933
3163.18	0.05037	3163.18	0.05275	3163.18	0.00538	3163.18	-0.01011
3161.25	0.04911	3161.25	0.05123	3161.25	0.00491	3161.25	-0.01084
3159.32	0.04798	3159.32	0.05008	3159.32	0.00477	3159.32	-0.01119
3157.39	0.04707	3157.39	0.04924	3157.39	0.00496	3157.39	-0.01115
3155.46	0.0464	3155.46	0.04863	3155.46	0.0054	3155.46	-0.01093
3153.53	0.04586	3153.53	0.04816	3153.53	0.00591	3153.53	-0.01059
3151.6	0.04538	3151.6	0.04766	3151.6	0.00641	3151.6	-0.01017
3149.68	0.04499	3149.68	0.04714	3149.68	0.00698	3149.68	-0.00972
3147.75	0.04464	3147.75	0.0467	3147.75	0.00752	3147.75	-0.00923
3145.82	0.04431	3145.82	0.04626	3145.82	0.00775	3145.82	-0.00876
3143.89	0.04393	3143.89	0.04571	3143.89	0.00759	3143.89	-0.00842
3141.96	0.04339	3141.96	0.04516	3141.96	0.00732	3141.96	-0.0081
3140.03	0.04273	3140.03	0.04474	3140.03	0.00722	3140.03	-0.00767
3138.1	0.04204	3138.1	0.04428	3138.1	0.00719	3138.1	-0.00726
3136.17	0.04137	3136.17	0.04355	3136.17	0.00709	3136.17	-0.00693
3134.25	0.04077	3134.25	0.04254	3134.25	0.00695	3134.25	-0.00663
3132.32	0.04016	3132.32	0.04147	3132.32	0.00686	3132.32	-0.00633
3130.39	0.03943	3130.39	0.04056	3130.39	0.00678	3130.39	-0.00612
3128.46	0.03867	3128.46	0.03969	3128.46	0.0065	3128.46	-0.0061
3126.53	0.03797	3126.53	0.03877	3126.53	0.00592	3126.53	-0.0063
3124.6	0.0372	3124.6	0.03787	3124.6	0.00523	3124.6	-0.00667
3122.67	0.03631	3122.67	0.03705	3122.67	0.00473	3122.67	-0.00706
3120.74	0.0354	3120.74	0.03641	3120.74	0.00457	3120.74	-0.00732
3118.82	0.03464	3118.82	0.03595	3118.82	0.00465	3118.82	-0.00747
3116.89	0.03405	3116.89	0.03551	3116.89	0.00478	3116.89	-0.00755
3114.96	0.03353	3114.96	0.03498	3114.96	0.00488	3114.96	-0.00749
3113.03	0.03294	3113.03	0.03426	3113.03	0.00485	3113.03	-0.00735
3111.1	0.03217	3111.1	0.03325	3111.1	0.00456	3111.1	-0.00735
3109.17	0.03126	3109.17	0.032	3109.17	0.004	3109.17	-0.00748
3107.24	0.03033	3107.24	0.03075	3107.24	0.00332	3107.24	-0.00759
3105.31	0.02946	3105.31	0.02971	3105.31	0.00284	3105.31	-0.00749
3103.38	0.0287	3103.38	0.0289	3103.38	0.00267	3103.38	-0.0072
3101.46	0.02804	3101.46	0.02814	3101.46	0.00256	3101.46	-0.00696
3099.53	0.02741	3099.53	0.02725	3099.53	0.00223	3099.53	-0.00689
3097.6	0.02683	3097.6	0.0262	3097.6	0.00181	3097.6	-0.00681
3095.67	0.0264	3095.67	0.02513	3095.67	0.00143	3095.67	-0.00661
3093.74	0.02602	3093.74	0.02422	3093.74	0.00101	3093.74	-0.00639
3091.81	0.02556	3091.81	0.0235	3091.81	0.000497541	3091.81	-0.00623
3089.88	0.02504	3089.88	0.02292	3089.88	-6.90084e-05	3089.88	-0.00608
3087.95	0.02453	3087.95	0.02256	3087.95	-0.000658657	3087.95	-0.00593
3086.03	0.0239	3086.03	0.02248	3086.03	-0.00112	3086.03	-0.00573
3084.1	0.02312	3084.1	0.02261	3084.1	-0.00127	3084.1	-0.00535
3082.17	0.02238	3082.17	0.0228	3082.17	-0.0012	3082.17	-0.00476
3080.24	0.02187	3080.24	0.02284	3080.24	-0.00112	3080.24	-0.00413
3078.31	0.02147	3078.31	0.02263	3078.31	-0.00114	3078.31	-0.00362
3076.38	0.02102	3076.38	0.02227	3076.38	-0.00122	3076.38	-0.00316
3074.45	0.02053	3074.45	0.02181	3074.45	-0.00137	3074.45	-0.00275
3072.52	0.02008	3072.52	0.02116	3072.52	-0.00165	3072.52	-0.0024
3070.6	0.01972	3070.6	0.02035	3070.6	-0.00197	3070.6	-0.00201
3068.67	0.01944	3068.67	0.01963	3068.67	-0.00212	3068.67	-0.00134
3066.74	0.01913	3066.74	0.0191	3066.74	-0.00212	3066.74	-0.000507576
3064.81	0.01865	3064.81	0.01855	3064.81	-0.00232	3064.81	4.53784e-05
3062.88	0.01801	3062.88	0.01775	3062.88	-0.00296	3062.88	0.000102063
3060.95	0.01732	3060.95	0.01675	3060.95	-0.0039	3060.95	-5.3289e-05
3059.02	0.01672	3059.02	0.01574	3059.02	-0.00479	3059.02	-0.000117056
3057.09	0.01619	3057.09	0.01484	3057.09	-0.00552	3057.09	-7.96848e-05
3055.17	0.01561	3055.17	0.01407	3055.17	-0.00604	3055.17	2.22373e-06
3053.24	0.015	3053.24	0.01347	3053.24	-0.00627	3053.24	0.000163939
3051.31	0.01437	3051.31	0.01306	3051.31	-0.00652	3051.31	0.000408443
3049.38	0.01366	3049.38	0.01275	3049.38	-0.00741	3049.38	0.000646874
3047.45	0.01283	3047.45	0.01248	3047.45	-0.00912	3047.45	0.000799812
3045.52	0.012	3045.52	0.01216	3045.52	-0.01129	3045.52	0.000913594
3043.59	0.01131	3043.59	0.01171	3043.59	-0.01342	3043.59	0.00105
3041.66	0.01071	3041.66	0.01116	3041.66	-0.01513	3041.66	0.00117
3039.74	0.01007	3039.74	0.01061	3039.74	-0.01644	3039.74	0.00121
3037.81	0.00944	3037.81	0.01012	3037.81	-0.01809	3037.81	0.00113
3035.88	0.00895	3035.88	0.00969	3035.88	-0.02103	3035.88	0.000947814
3033.95	0.00857	3033.95	0.00924	3033.95	-0.02559	3033.95	0.000660144
3032.02	0.00825	3032.02	0.00883	3032.02	-0.03136	3032.02	0.000325891
3030.09	0.00795	3030.09	0.00858	3030.09	-0.03761	3030.09	6.41083e-05
3028.16	0.0076	3028.16	0.0084	3028.16	-0.04378	3028.16	-0.000229507
3026.23	0.00723	3026.23	0.00803	3026.23	-0.04956	3026.23	-0.000766607
3024.31	0.00694	3024.31	0.00749	3024.31	-0.05475	3024.31	-0.00134
3022.38	0.00677	3022.38	0.007	3022.38	-0.05909	3022.38	-0.00161
3020.45	0.00656	3020.45	0.00665	3020.45	-0.06221	3020.45	-0.00163
3018.52	0.0062	3018.52	0.00626	3018.52	-0.06384	3018.52	-0.00152
3016.59	0.00578	3016.59	0.00578	3016.59	-0.0639	3016.59	-0.00132
3014.66	0.00539	3014.66	0.00534	3014.66	-0.06269	3014.66	-0.00103
3012.73	0.00498	3012.73	0.00498	3012.73	-0.06069	3012.73	-0.000611081
3010.8	0.0046	3010.8	0.00466	3010.8	-0.058	3010.8	-3.44104e-05
3008.88	0.00432	3008.88	0.00443	3008.88	-0.05413	3008.88	0.000712802
3006.95	0.00408	3006.95	0.00424	3006.95	-0.04876	3006.95	0.00162
3005.02	0.00379	3005.02	0.00403	3005.02	-0.04219	3005.02	0.00254
3003.09	0.00341	3003.09	0.0039	3003.09	-0.03519	3003.09	0.00335
3001.16	0.00298	3001.16	0.00391	3001.16	-0.02888	3001.16	0.00401
2999.23	0.00263	2999.23	0.00396	2999.23	-0.02433	2999.23	0.0044
2997.3	0.00231	2997.3	0.00395	2997.3	-0.02183	2997.3	0.00446
2995.37	0.00189	2995.37	0.00397	2995.37	-0.02086	2995.37	0.00433
2993.45	0.0014	2993.45	0.00413	2993.45	-0.02076	2993.45	0.00421
2991.52	0.000944459	2991.52	0.00433	2991.52	-0.0214	2991.52	0.00414
2989.59	0.000494292	2989.59	0.00431	2989.59	-0.02296	2989.59	0.00392
2987.66	0	2987.66	0.00406	2987.66	-0.02554	2987.66	0.00352
2985.73	-0.000250491	2985.73	0.00378	2985.73	-0.02895	2985.73	0.00318
2983.8	-0.000556885	2983.8	0.00358	2983.8	-0.03286	2983.8	0.00293
2981.87	-0.000921577	2981.87	0.00335	2981.87	-0.03701	2981.87	0.00256
2979.94	-0.00122	2979.94	0.00306	2979.94	-0.04159	2979.94	0.00197
2978.02	-0.00132	2978.02	0.00286	2978.02	-0.04706	2978.02	0.00121
2976.09	-0.00126	2976.09	0.00282	2976.09	-0.05346	2976.09	0.000318336
2974.16	-0.00103	2974.16	0.00289	2974.16	-0.06025	2974.16	-0.000562337
2972.23	-0.000635223	2972.23	0.00302	2972.23	-0.06692	2972.23	-0.00139
2970.3	-0.000230771	2970.3	0.00311	2970.3	-0.07369	2970.3	-0.00242
2968.37	2.55652e-05	2968.37	0.00307	2968.37	-0.08109	2968.37	-0.00391
2966.44	0.000185286	2966.44	0.00303	2966.44	-0.08919	2966.44	-0.00577
2964.51	0.000319455	2964.51	0.00299	2964.51	-0.09789	2964.51	-0.00779
2962.59	0.000426298	2962.59	0.00282	2962.59	-0.1072	2962.59	-0.01002
2960.66	0.000522348	2960.66	0.00246	2960.66	-0.11689	2960.66	-0.01253
2958.73	0.000552823	2958.73	0.00202	2958.73	-0.12631	2958.73	-0.01512
2956.8	0.0004444	2956.8	0.00165	2956.8	-0.13471	2956.8	-0.01742
2954.87	0.00033771	2954.87	0.0015	2954.87	-0.14167	2954.87	-0.01916
2952.94	0.000334109	2952.94	0.00141	2952.94	-0.14736	2952.94	-0.02041
2951.01	0.000303424	2951.01	0.00114	2951.01	-0.15203	2951.01	-0.02145
2949.08	0.000206776	2949.08	0.000744961	2949.08	-0.15566	2949.08	-0.02239
2947.15	0.000131759	2947.15	0.000449695	2947.15	-0.15843	2947.15	-0.02318
2945.23	0.000136132	2945.23	0.000333375	2945.23	-0.16091	2945.23	-0.02389
2943.3	0.000244057	2943.3	0.000406401	2943.3	-0.16396	2943.3	-0.02475
2941.37	0.000410148	2941.37	0.000648925	2941.37	-0.16857	2941.37	-0.02601
2939.44	0.000546957	2939.44	0.000961964	2939.44	-0.17534	2939.44	-0.02783
2937.51	0.000589488	2937.51	0.00123	2937.51	-0.18432	2937.51	-0.03033
2935.58	0.000499856	2935.58	0.00151	2935.58	-0.19564	2935.58	-0.03369
2933.65	0.000255248	2933.65	0.00194	2933.65	-0.20968	2933.65	-0.03806
2931.72	-0.000115226	2931.72	0.0025	2931.72	-0.22645	2931.72	-0.04334
2929.8	-0.000493494	2929.8	0.00316	2929.8	-0.24488	2929.8	-0.04909
2927.87	-0.000785402	2927.87	0.00385	2927.87	-0.26333	2927.87	-0.05476
2925.94	-0.00102	2925.94	0.00444	2925.94	-0.28042	2925.94	-0.05999
2924.01	-0.00123	2924.01	0.00499	2924.01	-0.29499	2924.01	-0.06437
2922.08	-0.00135	2922.08	0.00562	2922.08	-0.30566	2922.08	-0.06739
2920.15	-0.00131	2920.15	0.00639	2920.15	-0.31117	2920.15	-0.06871
2918.22	-0.00109	2918.22	0.0073	2918.22	-0.31095	2918.22	-0.06817
2916.29	-0.00063391	2916.29	0.00826	2916.29	-0.30527	2916.29	-0.06592
2914.37	4.96916e-05	2914.37	0.00903	2914.37	-0.29489	2914.37	-0.06246
2912.44	0.000880951	2912.44	0.00962	2912.44	-0.28048	2912.44	-0.05816
2910.51	0.00186	2910.51	0.01022	2910.51	-0.26266	2910.51	-0.05301
2908.58	0.0029	2908.58	0.01086	2908.58	-0.24237	2908.58	-0.04709
2906.65	0.00376	2906.65	0.01138	2906.65	-0.22091	2906.65	-0.04088
2904.72	0.00437	2904.72	0.01168	2904.72	-0.1995	2904.72	-0.03487
2902.79	0.00481	2902.79	0.01176	2902.79	-0.17917	2902.79	-0.02937
2900.86	0.00517	2900.86	0.01175	2900.86	-0.16077	2900.86	-0.02454
2898.94	0.00552	2898.94	0.01182	2898.94	-0.14492	2898.94	-0.02059
2897.01	0.0058	2897.01	0.01198	2897.01	-0.1319	2897.01	-0.01771
2895.08	0.006	2895.08	0.01205	2895.08	-0.12142	2895.08	-0.01574
2893.15	0.00613	2893.15	0.01194	2893.15	-0.11255	2893.15	-0.01434
2891.22	0.00613	2891.22	0.01172	2891.22	-0.10459	2891.22	-0.01333
2889.29	0.00588	2889.29	0.01131	2889.29	-0.09758	2889.29	-0.01273
2887.36	0.00532	2887.36	0.01064	2887.36	-0.09167	2887.36	-0.01244
2885.43	0.0045	2885.43	0.00974	2885.43	-0.08652	2885.43	-0.01224
2883.51	0.00357	2883.51	0.00869	2883.51	-0.08155	2883.51	-0.01206
2881.58	0.00264	2881.58	0.00765	2881.58	-0.07631	2881.58	-0.01185
2879.65	0.00178	2879.65	0.0067	2879.65	-0.07065	2879.65	-0.01156
2877.72	0.000999257	2877.72	0.00576	2877.72	-0.06472	2877.72	-0.01133
2875.79	0.000353913	2875.79	0.0048	2875.79	-0.05896	2875.79	-0.01129
2873.86	-0.000139214	2873.86	0.00388	2873.86	-0.05429	2873.86	-0.01142
2871.93	-0.000572478	2871.93	0.00298	2871.93	-0.05212	2871.93	-0.01188
2870	-0.00106	2870	0.00203	2870	-0.05397	2870	-0.01312
2868.08	-0.00164	2868.08	0.00116	2868.08	-0.06095	2868.08	-0.01549
2866.15	-0.00215	2866.15	0.000608723	2866.15	-0.07337	2866.15	-0.01903
2864.22	-0.00243	2864.22	0.000491303	2864.22	-0.09054	2864.22	-0.02356
2862.29	-0.00249	2862.29	0.000713298	2862.29	-0.11079	2862.29	-0.02862
2860.36	-0.00243	2860.36	0.00106	2860.36	-0.13195	2860.36	-0.03372
2858.43	-0.00229	2858.43	0.0013	2858.43	-0.15218	2858.43	-0.03849
2856.5	-0.00209	2856.5	0.00141	2856.5	-0.17017	2856.5	-0.04267
2854.57	-0.00185	2854.57	0.00152	2854.57	-0.18511	2854.57	-0.04613
2852.65	-0.00164	2852.65	0.00167	2852.65	-0.19658	2852.65	-0.04882
2850.72	-0.00153	2850.72	0.00176	2850.72	-0.20416	2850.72	-0.05056
2848.79	-0.00154	2848.79	0.00178	2848.79	-0.20709	2848.79	-0.05111
2846.86	-0.00162	2846.86	0.00169	2846.86	-0.20459	2846.86	-0.05045
2844.93	-0.00171	2844.93	0.00148	2844.93	-0.19623	2844.93	-0.04862
2843	-0.00177	2843	0.00127	2843	-0.18218	2843	-0.04555
2841.07	-0.00183	2841.07	0.00106	2841.07	-0.16325	2841.07	-0.04143
2839.14	-0.00185	2839.14	0.000740713	2839.14	-0.14066	2839.14	-0.03662
2837.22	-0.00177	2837.22	0.000342701	2837.22	-0.11596	2837.22	-0.03147
2835.29	-0.00163	2835.29	2.38463e-05	2835.29	-0.09129	2835.29	-0.0263
2833.36	-0.00152	2833.36	-0.000153276	2833.36	-0.06869	2833.36	-0.02158
2831.43	-0.00149	2831.43	-0.000224662	2831.43	-0.04966	2831.43	-0.01773
2829.5	-0.00153	2829.5	-0.000147198	2829.5	-0.03487	2829.5	-0.01492
2827.57	-0.00151	2827.57	0.000141299	2827.57	-0.02409	2827.57	-0.01311
2825.64	-0.0014	2825.64	0.000508573	2825.64	-0.01629	2825.64	-0.01205
2823.71	-0.00128	2823.71	0.000756609	2823.71	-0.01034	2823.71	-0.01133
2821.79	-0.00118	2821.79	0.000824096	2821.79	-0.00553	2821.79	-0.01066
2819.86	-0.00109	2819.86	0.000769651	2819.86	-0.00154	2819.86	-0.00999
2817.93	-0.000977212	2817.93	0.000726317	2817.93	0.00172	2817.93	-0.00939
2816	-0.000832806	2816	0.000808936	2816	0.00429	2816	-0.00886
2814.07	-0.000645398	2814.07	0.00105	2814.07	0.00634	2814.07	-0.00833
2812.14	-0.000442677	2812.14	0.00137	2812.14	0.00797	2812.14	-0.0078
2810.21	-0.000223731	2810.21	0.00154	2810.21	0.00909	2810.21	-0.00746
2808.28	0	2808.28	0.00144	2808.28	0.00973	2808.28	-0.00736
2806.35	6.8629e-05	2806.35	0.00129	2806.35	0.01008	2806.35	-0.00732
2804.43	6.0728e-07	2804.43	0.00124	2804.43	0.01012	2804.43	-0.00722
2802.5	-0.000105664	2802.5	0.00121	2802.5	0.00987	2802.5	-0.00719
2800.57	-0.000175788	2800.57	0.00106	2800.57	0.00946	2800.57	-0.00727
2798.64	-0.000296257	2798.64	0.00080684	2798.64	0.00898	2798.64	-0.00735
2796.71	-0.000473858	2796.71	0.000671591	2796.71	0.0084	2796.71	-0.00731
2794.78	-0.000582249	2794.78	0.000770925	2794.78	0.00792	2794.78	-0.00717
2792.85	-0.000576726	2792.85	0.00101	2792.85	0.00763	2792.85	-0.00703
2790.92	-0.000509669	2790.92	0.00127	2790.92	0.0075	2790.92	-0.00692
2789	-0.000453043	2789	0.00144	2789	0.00743	2789	-0.00682
2787.07	-0.000496176	2787.07	0.00137	2787.07	0.00729	2787.07	-0.00673
2785.14	-0.000689405	2785.14	0.00112	2785.14	0.00706	2785.14	-0.00656
2783.21	-0.000988909	2783.21	0.000990502	2783.21	0.00688	2783.21	-0.00623
2781.28	-0.00128	2781.28	0.00107	2781.28	0.00681	2781.28	-0.00579
2779.35	-0.00146	2779.35	0.00122	2779.35	0.00674	2779.35	-0.00535
2777.42	-0.00152	2777.42	0.00136	2777.42	0.00665	2777.42	-0.00493
2775.49	-0.00143	2775.49	0.0015	2775.49	0.00664	2775.49	-0.00444
2773.57	-0.00128	2773.57	0.00163	2773.57	0.00665	2773.57	-0.00388
2771.64	-0.00116	2771.64	0.00173	2771.64	0.00659	2771.64	-0.00329
2769.71	-0.00107	2769.71	0.00187	2769.71	0.0065	2769.71	-0.00264
2767.78	-0.000987312	2767.78	0.00208	2767.78	0.00634	2767.78	-0.00194
2765.85	-0.000867039	2765.85	0.00229	2765.85	0.00601	2765.85	-0.00131
2763.92	-0.000663573	2763.92	0.00243	2763.92	0.00543	2763.92	-0.000759698
2761.99	-0.000408191	2761.99	0.00254	2761.99	0.00464	2761.99	-0.000247308
2760.06	-0.000116917	2760.06	0.00275	2760.06	0.00382	2760.06	0.000268279
2758.14	0.000269321	2758.14	0.00319	2758.14	0.00317	2758.14	0.000771173
2756.21	0.00074458	2756.21	0.00371	2756.21	0.0027	2756.21	0.00116
2754.28	0.0012	2754.28	0.00409	2754.28	0.00238	2754.28	0.00141
2752.35	0.00153	2752.35	0.0043	2752.35	0.00213	2752.35	0.00154
2750.42	0.00174	2750.42	0.0043	2750.42	0.00183	2750.42	0.00154
2748.49	0.00184	2748.49	0.00413	2748.49	0.0015	2748.49	0.0014
2746.56	0.00177	2746.56	0.00401	2746.56	0.00125	2746.56	0.00116
2744.63	0.00156	2744.63	0.00403	2744.63	0.00101	2744.63	0.000819134
2742.71	0.00137	2742.71	0.00396	2742.71	0.000645746	2742.71	0.000424336
2740.78	0.00129	2740.78	0.00363	2740.78	0.000171845	2740.78	8.69128e-05
2738.85	0.00126	2738.85	0.00316	2738.85	-0.000227653	2738.85	-0.000121112
2736.92	0.00121	2736.92	0.0028	2736.92	-0.000392298	2736.92	-0.000235884
2734.99	0.00111	2734.99	0.00255	2734.99	-0.000418948	2734.99	-0.000340146
2733.06	0.000949218	2733.06	0.00228	2733.06	-0.000453241	2733.06	-0.00050004
2731.13	0.000764873	2731.13	0.00191	2731.13	-0.000517291	2731.13	-0.00076727
2729.2	0.000551942	2729.2	0.00149	2729.2	-0.000656491	2729.2	-0.00111
2727.28	0.000333299	2727.28	0.00114	2727.28	-0.000900638	2727.28	-0.00139
2725.35	0.000147116	2725.35	0.000943446	2725.35	-0.00121	2725.35	-0.00149
2723.42	-1.56098e-06	2723.42	0.000890438	2723.42	-0.00143	2723.42	-0.00145
2721.49	-0.00010871	2721.49	0.00087989	2721.49	-0.00154	2721.49	-0.0013
2719.56	-0.000170748	2719.56	0.000820651	2719.56	-0.00159	2719.56	-0.00108
2717.63	-0.00017194	2717.63	0.00075386	2717.63	-0.00155	2717.63	-0.000830573
2715.7	-8.94769e-05	2715.7	0.000805434	2715.7	-0.00129	2715.7	-0.000532648
2713.77	3.19406e-05	2713.77	0.000954177	2713.77	-0.000838328	2713.77	-0.000214226
2711.85	0.000106309	2711.85	0.00103	2711.85	-0.000426183	2711.85	3.74424e-05
2709.92	9.27963e-05	2709.92	0.000959248	2709.92	-0.000175068	2709.92	0.000167688
2707.99	0	2707.99	0.000834769	2707.99	-1.73757e-05	2707.99	0.000167418
2706.06	-0.000122292	2706.06	0.000769635	2706.06	0.000117682	2706.06	0.00010769
2704.13	-0.000152591	2704.13	0.000712134	2704.13	0.000180059	2704.13	2.94923e-05
2702.2	-0.000113637	2702.2	0.000565376	2702.2	0.000150778	2702.2	-9.63617e-05
2700.27	-9.25575e-05	2700.27	0.00035916	2700.27	0.000149896	2700.27	-0.000278211
2698.34	-8.94605e-05	2698.34	0.000171078	2698.34	0.000225557	2698.34	-0.000499152
2696.42	-2.61e-05	2696.42	7.65912e-07	2696.42	0.000291378	2696.42	-0.000693097
2694.49	6.0083e-05	2694.49	-0.000182191	2694.49	0.000270077	2694.49	-0.000824698
2692.56	3.46118e-05	2692.56	-0.000336664	2692.56	0.000147743	2692.56	-0.000991679
2690.63	-9.5846e-05	2690.63	-0.000391647	2690.63	-7.30051e-05	2690.63	-0.00128
2688.7	-0.000194894	2688.7	-0.000342943	2688.7	-0.00030761	2688.7	-0.00162
2686.77	-0.000219702	2686.77	-0.000216181	2686.77	-0.000465237	2686.77	-0.00187
2684.84	-0.000215857	2684.84	-6.03272e-05	2684.84	-0.000583353	2684.84	-0.00198
2682.91	-0.000195297	2682.91	4.55035e-05	2682.91	-0.000675828	2682.91	-0.00194
2680.99	-0.000154842	2680.99	0.000137807	2680.99	-0.000630107	2680.99	-0.00183
2679.06	-0.000105201	2679.06	0.000362235	2679.06	-0.000385975	2679.06	-0.00167
2677.13	-4.34636e-05	2677.13	0.000709965	2677.13	-3.99691e-05	2677.13	-0.00144
2675.2	2.65102e-05	2675.2	0.000986757	2675.2	0.000285855	2675.2	-0.00122
2673.27	7.7309e-05	2673.27	0.00106	2673.27	0.000537758	2673.27	-0.00109
2671.34	9.65125e-05	2671.34	0.00102	2671.34	0.000682026	2671.34	-0.00109
2669.41	9.42241e-05	2669.41	0.000998512	2669.41	0.000713503	2669.41	-0.0012
2667.48	9.18095e-05	2667.48	0.00103	2667.48	0.000670509	2667.48	-0.00139
2665.55	0.000107844	2665.55	0.00104	2665.55	0.000573932	2665.55	-0.00163
2663.63	0.000123893	2663.63	0.000996561	2663.63	0.000413319	2663.63	-0.00188
2661.7	0.000102214	2661.7	0.00093276	2661.7	0.000163999	2661.7	-0.00206
2659.77	3.81504e-05	2659.77	0.000779478	2659.77	-0.000208787	2659.77	-0.00216
2657.84	-6.73404e-05	2657.84	0.000547344	2657.84	-0.00069544	2657.84	-0.00222
2655.91	-0.000252821	2655.91	0.000324029	2655.91	-0.00124	2655.91	-0.00234
2653.98	-0.000499451	2653.98	0.000111965	2653.98	-0.00178	2653.98	-0.00259
2652.05	-0.00069032	2652.05	-0.000151512	2652.05	-0.00227	2652.05	-0.00291
2650.12	-0.000733647	2650.12	-0.00042653	2650.12	-0.00266	2650.12	-0.00309
2648.2	-0.000636768	2648.2	-0.00056158	2648.2	-0.00289	2648.2	-0.00302
2646.27	-0.000498179	2646.27	-0.000532902	2646.27	-0.00301	2646.27	-0.00274
2644.34	-0.000417967	2644.34	-0.000464616	2644.34	-0.00301	2644.34	-0.00242
2642.41	-0.000376403	2642.41	-0.000406573	2642.41	-0.00293	2642.41	-0.00216
2640.48	-0.000301959	2640.48	-0.00037546	2640.48	-0.00286	2640.48	-0.00202
2638.55	-0.000174882	2638.55	-0.000386683	2638.55	-0.0028	2638.55	-0.00193
2636.62	0	2636.62	-0.000397858	2636.62	-0.00258	2636.62	-0.00175
2634.69	0.000170595	2634.69	-0.000374764	2634.69	-0.00219	2634.69	-0.00142
2632.77	0.000358967	2632.77	-0.000290599	2632.77	-0.0018	2632.77	-0.00109
2630.84	0.000523061	2630.84	-0.000161431	2630.84	-0.0015	2630.84	-0.000888199
2628.91	0.000636356	2628.91	-4.00969e-05	2628.91	-0.0012	2628.91	-0.000783295
2626.98	0.000706161	2626.98	0.000120885	2626.98	-0.000840559	2626.98	-0.000693382
2625.05	0.000757985	2625.05	0.00036311	2625.05	-0.00047801	2625.05	-0.000585944
2623.12	0.000783941	2623.12	0.000545195	2623.12	-0.000195367	2623.12	-0.000493688
2621.19	0.000744485	2621.19	0.000541183	2621.19	-3.44732e-05	2621.19	-0.000485173
2619.26	0.000648116	2619.26	0.000447655	2619.26	4.55731e-05	2619.26	-0.000584366
2617.34	0.000532762	2617.34	0.000399688	2617.34	0.000134902	2617.34	-0.000725109
2615.41	0.000435218	2615.41	0.000432489	2615.41	0.000275112	2615.41	-0.000794059
2613.48	0.000414254	2613.48	0.000578457	2613.48	0.000454509	2613.48	-0.000716199
2611.55	0.000525624	2611.55	0.000899362	2611.55	0.000691971	2611.55	-0.000501631
2609.62	0.000712496	2609.62	0.00131	2609.62	0.000954696	2609.62	-0.000264201
2607.69	0.000777968	2607.69	0.00158	2607.69	0.0011	2607.69	-0.000140983
2605.76	0.000646704	2605.76	0.00165	2605.76	0.00109	2605.76	-0.000125739
2603.83	0.000459502	2603.83	0.00163	2603.83	0.000991502	2603.83	-0.000137224
2601.91	0.000310823	2601.91	0.00154	2601.91	0.000891253	2601.91	-0.000140067
2599.98	0.00019814	2599.98	0.00141	2599.98	0.000878104	2599.98	-4.20304e-05
2598.05	0.000140808	2598.05	0.00127	2598.05	0.000939901	2598.05	0.000217032
2596.12	0.000139141	2596.12	0.00116	2596.12	0.000941415	2596.12	0.00049049
2594.19	0.000142685	2594.19	0.0011	2594.19	0.000826285	2594.19	0.000636988
2592.26	0.000107004	2592.26	0.00107	2592.26	0.000625005	2592.26	0.00070419
2590.33	4.42177e-06	2590.33	0.000983911	2590.33	0.000385861	2590.33	0.000736405
2588.4	-0.000135804	2588.4	0.000830665	2588.4	0.00020093	2588.4	0.000724771
2586.48	-0.000197327	2586.48	0.000687843	2586.48	0.000189085	2586.48	0.000705838
2584.55	-0.000144593	2584.55	0.000569091	2584.55	0.000337463	2584.55	0.000671216
2582.62	-6.93008e-05	2582.62	0.000485617	2582.62	0.000560979	2582.62	0.000595621
2580.69	-1.60114e-05	2580.69	0.000507068	2580.69	0.000819919	2580.69	0.000535158
2578.76	2.57416e-05	2578.76	0.000666359	2578.76	0.00107	2578.76	0.000543825
2576.83	7.84677e-05	2576.83	0.000938632	2576.83	0.00125	2576.83	0.000613565
2574.9	0.000184735	2574.9	0.00122	2574.9	0.00132	2574.9	0.000696485
2572.97	0.000343183	2572.97	0.00137	2572.97	0.00128	2572.97	0.000723286
2571.05	0.000445131	2571.05	0.00132	2571.05	0.00116	2571.05	0.000645477
2569.12	0.000378486	2569.12	0.00112	2569.12	0.000931632	2569.12	0.000492399
2567.19	0.000186691	2567.19	0.000850463	2567.19	0.000654599	2567.19	0.000345607
2565.26	0	2565.26	0.000598919	2565.26	0.000456595	2565.26	0.000201368
2563.33	-0.000116211	2563.33	0.000381277	2563.33	0.000335277	2563.33	2.85872e-05
2561.4	-0.000151161	2561.4	0.000200377	2561.4	0.000217349	2561.4	-7.47396e-05
2559.47	-0.000130957	2559.47	8.70546e-05	2559.47	7.70834e-05	2559.47	-2.18912e-05
2557.54	-9.26831e-05	2557.54	6.66208e-05	2557.54	-7.76153e-05	2557.54	0.000106093
2555.62	-9.08726e-05	2555.62	7.35085e-05	2555.62	-0.000232794	2555.62	0.000197297
2553.69	-0.000190748	2553.69	-5.85133e-06	2553.69	-0.00042497	2553.69	0.000194075
2551.76	-0.0004073	2551.76	-0.000165356	2551.76	-0.000678209	2551.76	9.04702e-05
2549.83	-0.00063423	2549.83	-0.000267923	2549.83	-0.000881721	2549.83	-1.27618e-05
2547.9	-0.000763736	2547.9	-0.000241572	2547.9	-0.000937653	2547.9	-1.44867e-05
2545.97	-0.000854462	2545.97	-0.00014612	2545.97	-0.000913069	2545.97	4.91855e-05
2544.04	-0.000984487	2544.04	-1.20353e-06	2544.04	-0.000880563	2544.04	0.000123283
2542.11	-0.0011	2542.11	0.000248096	2542.11	-0.000826662	2542.11	0.000232306
2540.19	-0.00115	2540.19	0.000564784	2540.19	-0.000779544	2540.19	0.000389114
2538.26	-0.00118	2538.26	0.000817167	2538.26	-0.000813795	2538.26	0.000558327
2536.33	-0.00119	2536.33	0.000927392	2536.33	-0.000909973	2536.33	0.000711973
2534.4	-0.00117	2534.4	0.000938601	2534.4	-0.000938647	2534.4	0.000846544
2532.47	-0.00115	2532.47	0.000931804	2532.47	-0.000820474	2532.47	0.001
2530.54	-0.00114	2530.54	0.00087014	2530.54	-0.000616228	2530.54	0.00121
2528.61	-0.0011	2528.61	0.000701499	2528.61	-0.000406371	2528.61	0.0014
2526.68	-0.00103	2526.68	0.000519325	2526.68	-0.0001916	2526.68	0.00147
2524.76	-0.000880924	2524.76	0.000413652	2524.76	2.8317e-05	2524.76	0.00149
2522.83	-0.000628939	2522.83	0.000341537	2522.83	0.000257642	2522.83	0.00161
2520.9	-0.000305438	2520.9	0.000244923	2520.9	0.000494492	2520.9	0.00184
2518.97	9.88074e-06	2518.97	0.000115567	2518.97	0.000695582	2518.97	0.00197
2517.04	0.000280823	2517.04	-4.94552e-05	2517.04	0.000816633	2517.04	0.00191
2515.11	0.000496507	2515.11	-0.000219707	2515.11	0.000808021	2515.11	0.00172
2513.18	0.000647799	2513.18	-0.000316173	2513.18	0.000645515	2513.18	0.00149
2511.25	0.000744795	2511.25	-0.000347	2511.25	0.000409344	2511.25	0.00128
2509.32	0.000783752	2509.32	-0.000397458	2509.32	0.000195701	2509.32	0.00112
2507.4	0.000773386	2507.4	-0.000468138	2507.4	2.3983e-05	2507.4	0.000970153
2505.47	0.000742581	2505.47	-0.000480475	2505.47	-9.84508e-05	2505.47	0.00079025
2503.54	0.000677273	2503.54	-0.00044462	2503.54	-0.000177518	2503.54	0.000587746
2501.61	0.000569666	2501.61	-0.000471758	2501.61	-0.000274488	2501.61	0.000350201
2499.68	0.000461951	2499.68	-0.000550835	2499.68	-0.000410189	2499.68	7.96766e-05
2497.75	0.000386286	2497.75	-0.000551824	2497.75	-0.000499848	2497.75	-0.000153444
2495.82	0.000315109	2495.82	-0.000472278	2495.82	-0.00050452	2495.82	-0.000278842
2493.89	0.000219404	2493.89	-0.000462914	2493.89	-0.000455892	2493.89	-0.000294552
2491.97	0.000144393	2491.97	-0.000615602	2491.97	-0.000347777	2491.97	-0.000265113
2490.04	0.000110984	2490.04	-0.000825497	2490.04	-0.000152617	2490.04	-0.00026872
2488.11	6.72797e-05	2488.11	-0.000932908	2488.11	0.000133222	2488.11	-0.000291915
2486.18	0	2486.18	-0.000893469	2486.18	0.000485804	2486.18	-0.000207479
2484.25	-0.000127853	2484.25	-0.000783505	2484.25	0.000838431	2484.25	1.5495e-05
2482.32	-0.000284351	2482.32	-0.000714264	2482.32	0.00111	2482.32	0.000240535
2480.39	-0.0004515	2480.39	-0.000731425	2480.39	0.00125	2480.39	0.000354496
2478.46	-0.000621255	2478.46	-0.000809888	2478.46	0.0013	2478.46	0.000353986
2476.54	-0.000800108	2476.54	-0.000901557	2476.54	0.00132	2476.54	0.000299961
2474.61	-0.000967217	2474.61	-0.000956443	2474.61	0.00134	2474.61	0.00028418
2472.68	-0.0011	2472.68	-0.000994852	2472.68	0.00132	2472.68	0.000339283
2470.75	-0.00121	2470.75	-0.00108	2470.75	0.00121	2470.75	0.000396386
2468.82	-0.0013	2468.82	-0.00119	2468.82	0.000991203	2468.82	0.000383322
2466.89	-0.00139	2466.89	-0.00128	2466.89	0.000694289	2466.89	0.000316459
2464.96	-0.00145	2464.96	-0.00133	2464.96	0.000337422	2464.96	0.000213003
2463.03	-0.00143	2463.03	-0.00141	2463.03	-9.52071e-05	2463.03	4.61343e-05
2461.11	-0.00133	2461.11	-0.00142	2461.11	-0.000514097	2461.11	-0.000120434
2459.18	-0.00121	2459.18	-0.0013	2459.18	-0.000786301	2459.18	-0.000174789
2457.25	-0.00106	2457.25	-0.00109	2457.25	-0.000877783	2457.25	-0.000111217
2455.32	-0.000823157	2455.32	-0.000830988	2455.32	-0.000739452	2455.32	4.83871e-05
2453.39	-0.000474929	2453.39	-0.000487815	2453.39	-0.000327165	2453.39	0.0003326
2451.46	-6.61739e-05	2451.46	-6.91741e-06	2451.46	0.000265871	2451.46	0.000739223
2449.53	0.000260538	2449.53	0.000568217	2449.53	0.000893062	2449.53	0.00119
2447.6	0.000425359	2447.6	0.00111	2447.6	0.00144	2447.6	0.00157
2445.68	0.000511773	2445.68	0.00151	2445.68	0.00186	2445.68	0.00181
2443.75	0.000654144	2443.75	0.00176	2443.75	0.0022	2443.75	0.00198
2441.82	0.000847602	2441.82	0.00197	2441.82	0.00255	2441.82	0.00211
2439.89	0.000993585	2439.89	0.00213	2439.89	0.00294	2439.89	0.00208
2437.96	0.00109	2437.96	0.00219	2437.96	0.00329	2437.96	0.00191
2436.03	0.00116	2436.03	0.00216	2436.03	0.00351	2436.03	0.00175
2434.1	0.00115	2434.1	0.00203	2434.1	0.00354	2434.1	0.00161
2432.17	0.00104	2432.17	0.00184	2432.17	0.0034	2432.17	0.0014
2430.25	0.00089554	2430.25	0.00169	2430.25	0.00314	2430.25	0.00115
2428.32	0.000764923	2428.32	0.00155	2428.32	0.00275	2428.32	0.000895014
2426.39	0.000618842	2426.39	0.00132	2426.39	0.0022	2426.39	0.00062332
2424.46	0.000429911	2424.46	0.00102	2424.46	0.00165	2424.46	0.000379439
2422.53	0.00024248	2422.53	0.000833737	2422.53	0.00126	2422.53	0.000246104
2420.6	9.33861e-05	2420.6	0.000808106	2420.6	0.00102	2420.6	0.000209981
2418.67	-2.83821e-05	2418.67	0.000813428	2418.67	0.000757709	2418.67	0.000190848
2416.74	-0.000119432	2416.74	0.000788881	2416.74	0.000469686	2416.74	0.000183309
2414.82	-0.000159755	2414.82	0.000773382	2414.82	0.000202227	2414.82	0.00020244
2412.89	-0.000153985	2412.89	0.000827117	2412.89	-2.07019e-05	2412.89	0.000221111
2410.96	-0.000123701	2410.96	0.000923384	2410.96	-0.000157604	2410.96	0.000214498
2409.03	-8.63681e-05	2409.03	0.000967057	2409.03	-0.000204373	2409.03	0.000168651
2407.1	-4.78453e-05	2407.1	0.000962399	2407.1	-0.000181792	2407.1	9.48318e-05
2405.17	0	2405.17	0.000993017	2405.17	-6.67273e-05	2405.17	-5.71156e-06
2403.24	9.33808e-05	2403.24	0.00104	2403.24	0.000106519	2403.24	-0.000217265
2401.31	0.000119399	2401.31	0.000977228	2401.31	0.00019908	2401.31	-0.000591796
2399.39	3.12102e-05	2399.39	0.000758977	2399.39	0.000121057	2399.39	-0.001
2397.46	-0.000131682	2397.46	0.000492382	2397.46	-5.79305e-05	2397.46	-0.00127
2395.53	-0.000352435	2395.53	0.000366233	2395.53	-0.000172672	2395.53	-0.00131
2393.6	-0.000725468	2393.6	0.000525186	2393.6	-0.000141581	2393.6	-0.00104
2391.67	-0.00131	2391.67	0.00099105	2391.67	-4.05591e-05	2391.67	-0.00036204
2389.74	-0.00207	2389.74	0.00172	2389.74	0.000162611	2389.74	0.000875439
2387.81	-0.00293	2387.81	0.00282	2387.81	0.000848798	2387.81	0.00284
2385.88	-0.0038	2385.88	0.00453	2385.88	0.00236	2385.88	0.00568
2383.96	-0.00468	2383.96	0.00673	2383.96	0.00457	2383.96	0.00942
2382.03	-0.00573	2382.03	0.00901	2382.03	0.00706	2382.03	0.0138
2380.1	-0.00699	2380.1	0.01139	2380.1	0.00964	2380.1	0.01863
2378.17	-0.0083	2378.17	0.01421	2378.17	0.01246	2378.17	0.02402
2376.24	-0.0095	2376.24	0.01748	2376.24	0.01563	2376.24	0.03016
2374.31	-0.01053	2374.31	0.02098	2374.31	0.0191	2374.31	0.03689
2372.38	-0.0114	2372.38	0.02457	2372.38	0.02294	2372.38	0.0438
2370.45	-0.01197	2370.45	0.02795	2370.45	0.02675	2370.45	0.05005
2368.52	-0.01208	2368.52	0.03064	2368.52	0.02983	2368.52	0.05469
2366.6	-0.01171	2366.6	0.03234	2366.6	0.03177	2366.6	0.05734
2364.67	-0.01117	2364.67	0.03305	2364.67	0.0325	2364.67	0.05836
2362.74	-0.01078	2362.74	0.03297	2362.74	0.03229	2362.74	0.05844
2360.81	-0.01055	2360.81	0.03232	2360.81	0.03163	2360.81	0.05792
2358.88	-0.01041	2358.88	0.0313	2358.88	0.03071	2358.88	0.05688
2356.95	-0.01024	2356.95	0.03012	2356.95	0.0296	2356.95	0.05556
2355.02	-0.01004	2355.02	0.02893	2355.02	0.02835	2355.02	0.05406
2353.09	-0.00978	2353.09	0.02772	2353.09	0.02699	2353.09	0.05225
2351.17	-0.00939	2351.17	0.02647	2351.17	0.02575	2351.17	0.05024
2349.24	-0.00889	2349.24	0.02552	2349.24	0.02494	2349.24	0.0484
2347.31	-0.00848	2347.31	0.02501	2347.31	0.02446	2347.31	0.04686
2345.38	-0.0084	2345.38	0.02452	2345.38	0.02396	2345.38	0.0455
2343.45	-0.00868	2343.45	0.02392	2343.45	0.02339	2343.45	0.04427
2341.52	-0.00905	2341.52	0.02377	2341.52	0.0231	2341.52	0.04347
2339.59	-0.00929	2339.59	0.02434	2339.59	0.02333	2339.59	0.04344
2337.66	-0.00945	2337.66	0.02514	2337.66	0.02378	2337.66	0.04389
2335.74	-0.00948	2335.74	0.02577	2335.74	0.02412	2335.74	0.04415
2333.81	-0.00929	2333.81	0.02601	2333.81	0.02415	2333.81	0.04361
2331.88	-0.00881	2331.88	0.02562	2331.88	0.02335	2331.88	0.04177
2329.95	-0.00816	2329.95	0.02459	2329.95	0.02157	2329.95	0.03861
2328.02	-0.00763	2328.02	0.02313	2328.02	0.01919	2328.02	0.03478
2326.09	-0.00748	2326.09	0.0214	2326.09	0.01657	2326.09	0.03099
2324.16	-0.00763	2324.16	0.01945	2324.16	0.01399	2324.16	0.02759
2322.23	-0.00777	2322.23	0.0174	2322.23	0.01164	2322.23	0.02447
2320.31	-0.00767	2320.31	0.01544	2320.31	0.00948	2320.31	0.02159
2318.38	-0.00726	2318.38	0.01367	2318.38	0.00754	2318.38	0.01906
2316.45	-0.00663	2316.45	0.01202	2316.45	0.00578	2316.45	0.01671
2314.52	-0.006	2314.52	0.01027	2314.52	0.00403	2314.52	0.01432
2312.59	-0.00542	2312.59	0.00854	2312.59	0.00236	2312.59	0.01209
2310.66	-0.00491	2310.66	0.00713	2310.66	0.000920693	2310.66	0.01019
2308.73	-0.00446	2308.73	0.00602	2308.73	-0.000273172	2308.73	0.00855
2306.8	-0.00402	2306.8	0.00502	2306.8	-0.00111	2306.8	0.00717
2304.88	-0.00351	2304.88	0.00418	2304.88	-0.00151	2304.88	0.00616
2302.95	-0.00293	2302.95	0.00358	2302.95	-0.00159	2302.95	0.00547
2301.02	-0.00241	2301.02	0.00303	2301.02	-0.00168	2301.02	0.00492
2299.09	-0.00199	2299.09	0.00237	2299.09	-0.00192	2299.09	0.00431
2297.16	-0.00152	2297.16	0.00172	2297.16	-0.0022	2297.16	0.00364
2295.23	-0.00108	2295.23	0.00119	2295.23	-0.0024	2295.23	0.00301
2293.3	-0.00075873	2293.3	0.000837828	2293.3	-0.00251	2293.3	0.00242
2291.37	-0.000544111	2291.37	0.00064431	2291.37	-0.00248	2291.37	0.00183
2289.45	-0.000377762	2289.45	0.000455584	2289.45	-0.00242	2289.45	0.00122
2287.52	-0.000265229	2287.52	0.000152867	2287.52	-0.00243	2287.52	0.000626968
2285.59	-0.000153384	2285.59	-0.000148846	2285.59	-0.00242	2285.59	0.000151548
2283.66	2.14477e-05	2283.66	-0.00027469	2283.66	-0.00221	2283.66	-0.000126106
2281.73	0.000202166	2281.73	-0.000209377	2281.73	-0.00181	2281.73	-0.000217257
2279.8	0.000291111	2279.8	-0.000106708	2279.8	-0.00142	2279.8	-0.000185763
2277.87	0.000266434	2277.87	-0.00012053	2277.87	-0.00118	2277.87	-0.000117447
2275.94	0.000181422	2275.94	-0.000210534	2275.94	-0.000999711	2275.94	-5.52273e-05
2274.02	0.000121043	2274.02	-0.000225873	2274.02	-0.000751661	2274.02	4.5728e-07
2272.09	0.000139376	2272.09	-0.000140315	2272.09	-0.000436806	2272.09	4.95515e-05
2270.16	0.00022392	2270.16	-3.45747e-05	2270.16	-0.000112372	2270.16	0.000149071
2268.23	0.000304597	2268.23	6.13557e-06	2268.23	0.000139522	2268.23	0.000318868
2266.3	0.000301325	2266.3	-7.29814e-05	2266.3	0.000215989	2266.3	0.000427589
2264.37	0.000211544	2264.37	-0.000244703	2264.37	9.94489e-05	2264.37	0.000362516
2262.44	0.000123411	2262.44	-0.000421176	2262.44	-0.000133973	2262.44	0.000172267
2260.51	0.000101132	2260.51	-0.000542741	2260.51	-0.000363747	2260.51	-1.4066e-05
2258.59	0.000120584	2258.59	-0.000619102	2258.59	-0.000516423	2258.59	-0.000135476
2256.66	0.000127102	2256.66	-0.000715056	2256.66	-0.000623917	2256.66	-0.000221707
2254.73	9.52096e-05	2254.73	-0.000864864	2254.73	-0.000732725	2254.73	-0.000322903
2252.8	4.90578e-05	2252.8	-0.000984545	2252.8	-0.000835913	2252.8	-0.000436495
2250.87	2.33758e-05	2250.87	-0.000970463	2250.87	-0.000870845	2250.87	-0.000480022
2248.94	9.43388e-06	2248.94	-0.000822565	2248.94	-0.000749047	2248.94	-0.000388644
2247.01	0	2247.01	-0.000637946	2247.01	-0.000486097	2247.01	-0.000219616
2245.08	8.92129e-06	2245.08	-0.000522269	2245.08	-0.000233135	2245.08	-9.52655e-05
2243.16	4.29106e-05	2243.16	-0.000461914	2243.16	-6.8675e-05	2243.16	-5.56586e-05
2241.23	0.000106037	2241.23	-0.000364992	2241.23	0.00012185	2241.23	-3.0266e-05
2239.3	0.000175537	2239.3	-0.000197556	2239.3	0.000442927	2239.3	3.06408e-05
2237.37	0.000233086	2237.37	3.05376e-06	2237.37	0.000845257	2237.37	0.000106113
2235.44	0.000311246	2235.44	0.000182993	2235.44	0.00121	2235.44	0.000157082
2233.51	0.000419305	2233.51	0.00032497	2233.51	0.00149	2233.51	0.000183125
2231.58	0.000510826	2231.58	0.000419512	2231.58	0.00172	2231.58	0.000228982
2229.65	0.000547874	2229.65	0.000457611	2229.65	0.0019	2229.65	0.000271161
2227.73	0.000549402	2227.73	0.000493432	2227.73	0.002	2227.73	0.000205808
2225.8	0.000561172	2225.8	0.000551253	2225.8	0.00201	2225.8	1.62876e-05
2223.87	0.000588946	2223.87	0.000536816	2223.87	0.00193	2223.87	-0.000200036
2221.94	0.000614609	2221.94	0.000398893	2221.94	0.00178	2221.94	-0.000375562
2220.01	0.000644452	2220.01	0.000209346	2220.01	0.00163	2220.01	-0.000527015
2218.08	0.000658225	2218.08	4.81055e-05	2218.08	0.00151	2218.08	-0.000659664
2216.15	0.000618341	2216.15	-4.98986e-05	2216.15	0.00146	2216.15	-0.000734801
2214.22	0.000567782	2214.22	-6.8537e-05	2214.22	0.00146	2214.22	-0.000729046
2212.29	0.000547979	2212.29	-2.89373e-05	2212.29	0.00148	2212.29	-0.000650439
2210.37	0.000531155	2210.37	2.0306e-05	2210.37	0.00143	2210.37	-0.00056084
2208.44	0.000517121	2208.44	7.65556e-06	2208.44	0.00129	2208.44	-0.000558873
2206.51	0.000504673	2206.51	-9.02211e-05	2206.51	0.0011	2206.51	-0.000695543
2204.58	0.000450316	2204.58	-0.000162166	2204.58	0.000944021	2204.58	-0.000898611
2202.65	0.000356093	2202.65	-0.000127688	2202.65	0.000894042	2202.65	-0.00101
2200.72	0.000284718	2200.72	-5.47502e-05	2200.72	0.000906796	2200.72	-0.000959375
2198.79	0.000277768	2198.79	-7.58312e-07	2198.79	0.000920342	2198.79	-0.000849298
2196.86	0.000296707	2196.86	7.6422e-05	2196.86	0.000909337	2196.86	-0.000793268
2194.94	0.000281147	2194.94	0.000206959	2194.94	0.000900958	2194.94	-0.000797973
2193.01	0.000224684	2193.01	0.000326337	2193.01	0.000891091	2193.01	-0.000844395
2191.08	0.000162574	2191.08	0.00043116	2191.08	0.000822175	2191.08	-0.000934514
2189.15	0.000139478	2189.15	0.000619918	2189.15	0.000729049	2189.15	-0.00104
2187.22	0.000157831	2187.22	0.000873093	2187.22	0.000692933	2187.22	-0.00111
2185.29	0.000188784	2185.29	0.00104	2185.29	0.000704547	2185.29	-0.00116
2183.36	0.000214276	2183.36	0.00106	2183.36	0.000677959	2183.36	-0.00125
2181.43	0.000210567	2181.43	0.000956506	2181.43	0.000585278	2181.43	-0.00135
2179.51	0.000156766	2179.51	0.000856562	2179.51	0.000520635	2179.51	-0.0014
2177.58	7.6756e-05	2177.58	0.000847961	2177.58	0.000545474	2177.58	-0.00133
2175.65	0	2175.65	0.000944527	2175.65	0.000580601	2175.65	-0.00115
2173.72	-4.24037e-05	2173.72	0.0011	2173.72	0.000543425	2173.72	-0.000938155
2171.79	-7.8353e-05	2171.79	0.00122	2171.79	0.000450814	2171.79	-0.000753708
2169.86	-0.000133335	2169.86	0.00116	2169.86	0.000351078	2169.86	-0.000633114
2167.93	-0.000242437	2167.93	0.001	2167.93	0.000286023	2167.93	-0.00057836
2166	-0.000357621	2166	0.000912037	2166	0.000283858	2166	-0.000513275
2164.08	-0.000419971	2164.08	0.000879935	2164.08	0.000298495	2164.08	-0.000366478
2162.15	-0.000451221	2162.15	0.000836206	2162.15	0.00029942	2162.15	-0.000212485
2160.22	-0.000497429	2160.22	0.000832659	2160.22	0.000315983	2160.22	-0.000148882
2158.29	-0.00054097	2158.29	0.000895285	2158.29	0.000335494	2158.29	-0.000140362
2156.36	-0.000513912	2156.36	0.000962588	2156.36	0.00030639	2156.36	-0.000138262
2154.43	-0.000404026	2154.43	0.00104	2154.43	0.000229208	2154.43	-0.000158216
2152.5	-0.000263899	2152.5	0.0012	2152.5	0.000184082	2152.5	-0.000185473
2150.57	-0.000121817	2150.57	0.00142	2150.57	0.000245987	2150.57	-0.000190356
2148.65	1.44242e-05	2148.65	0.00159	2148.65	0.000375461	2148.65	-0.000209872
2146.72	0.000121903	2146.72	0.00165	2146.72	0.000453761	2146.72	-0.000296586
2144.79	0.000174695	2144.79	0.00164	2144.79	0.000424532	2144.79	-0.000420281
2142.86	0.000189792	2142.86	0.00166	2142.86	0.00040162	2142.86	-0.00048286
2140.93	0.000245943	2140.93	0.00182	2140.93	0.000509093	2140.93	-0.000426776
2139	0.000414727	2139	0.00212	2139	0.000692211	2139	-0.000269757
2137.07	0.000645426	2137.07	0.00244	2137.07	0.000838164	2137.07	-8.0287e-05
2135.14	0.000824128	2135.14	0.00266	2135.14	0.00091308	2135.14	4.76595e-05
2133.22	0.000911762	2133.22	0.00271	2133.22	0.000919553	2133.22	7.34058e-05
2131.29	0.000907825	2131.29	0.00262	2131.29	0.000885689	2131.29	2.66939e-05
2129.36	0.000807492	2129.36	0.00249	2129.36	0.000852187	2129.36	-3.94623e-05
2127.43	0.000653043	2127.43	0.00231	2127.43	0.00080997	2127.43	-7.64129e-05
2125.5	0.000503751	2125.5	0.00207	2125.5	0.00074958	2125.5	-8.21311e-05
2123.57	0.0004186	2123.57	0.0018	2123.57	0.000710696	2123.57	-0.000104064
2121.64	0.000442093	2121.64	0.00155	2121.64	0.000676895	2121.64	-0.000140315
2119.71	0.000532499	2119.71	0.00133	2119.71	0.00059278	2119.71	-0.000150204
2117.79	0.000590567	2117.79	0.00115	2117.79	0.00047394	2117.79	-0.000160809
2115.86	0.000566251	2115.86	0.00106	2115.86	0.000357172	2115.86	-0.000198689
2113.93	0.000480024	2113.93	0.00101	2113.93	0.000231958	2113.93	-0.000247489
2112	0.00036786	2112	0.000893804	2112	7.29376e-05	2112	-0.000312786
2110.07	0.000238506	2110.07	0.000707079	2110.07	-0.000134064	2110.07	-0.000400103
2108.14	0.000113427	2108.14	0.00052638	2108.14	-0.000381205	2108.14	-0.000502172
2106.21	2.60605e-05	2106.21	0.00039969	2106.21	-0.000600593	2106.21	-0.000584219
2104.28	0	2104.28	0.000345244	2104.28	-0.000694353	2104.28	-0.00057879
2102.36	-3.62394e-05	2102.36	0.00035199	2102.36	-0.000664027	2102.36	-0.000474057
2100.43	-1.703e-05	2100.43	0.000391183	2100.43	-0.000600923	2100.43	-0.000332077
2098.5	-2.10398e-05	2098.5	0.000474205	2098.5	-0.000557175	2098.5	-0.00020603
2096.57	-0.000102039	2096.57	0.000574697	2096.57	-0.000544322	2096.57	-0.000146622
2094.64	-0.000231028	2094.64	0.000632975	2094.64	-0.000564174	2094.64	-0.000186636
2092.71	-0.000371236	2092.71	0.000666968	2092.71	-0.000572906	2092.71	-0.000257529
2090.78	-0.000512772	2090.78	0.000698727	2090.78	-0.000541645	2090.78	-0.000262747
2088.85	-0.000618024	2088.85	0.000731167	2088.85	-0.000500593	2088.85	-0.00020888
2086.93	-0.000657206	2086.93	0.000795297	2086.93	-0.00046548	2086.93	-0.000173003
2085	-0.000656767	2085	0.000887243	2085	-0.000411261	2085	-0.000194998
2083.07	-0.00064235	2083.07	0.001	2083.07	-0.000306626	2083.07	-0.000258529
2081.14	-0.000638798	2081.14	0.00117	2081.14	-0.000152396	2081.14	-0.000336254
2079.21	-0.000669769	2079.21	0.00138	2079.21	-1.90198e-05	2079.21	-0.000415271
2077.28	-0.000725057	2077.28	0.00155	2077.28	2.73187e-06	2077.28	-0.000498948
2075.35	-0.000807462	2075.35	0.00155	2075.35	-7.68796e-05	2075.35	-0.000579593
2073.42	-0.000935058	2073.42	0.00142	2073.42	-0.000172725	2073.42	-0.000620955
2071.49	-0.0011	2071.49	0.00124	2071.49	-0.000242193	2071.49	-0.000649083
2069.57	-0.00127	2069.57	0.00104	2069.57	-0.000290445	2069.57	-0.000707963
2067.64	-0.00143	2067.64	0.000881367	2067.64	-0.000313842	2067.64	-0.000755384
2065.71	-0.00156	2065.71	0.000749766	2065.71	-0.000295993	2065.71	-0.000749177
2063.78	-0.00165	2063.78	0.000609162	2063.78	-0.000230534	2063.78	-0.000700285
2061.85	-0.00168	2061.85	0.000495472	2061.85	-0.000175923	2061.85	-0.000590234
2059.92	-0.00169	2059.92	0.000431815	2059.92	-0.000185646	2059.92	-0.000383567
2057.99	-0.00167	2057.99	0.000356907	2057.99	-0.000208993	2057.99	-0.000159731
2056.06	-0.00164	2056.06	0.000264532	2056.06	-0.000167906	2056.06	-2.16873e-05
2054.14	-0.0016	2054.14	0.000204906	2054.14	-8.07441e-05	2054.14	5.00515e-05
2052.21	-0.0016	2052.21	0.000136244	2052.21	-7.47429e-05	2052.21	9.48284e-05
2050.28	-0.00165	2050.28	4.73928e-05	2050.28	-0.00021989	2050.28	9.1279e-05
2048.35	-0.00172	2048.35	4.2055e-05	2048.35	-0.000391687	2048.35	5.00445e-05
2046.42	-0.00177	2046.42	0.000174366	2046.42	-0.000433659	2046.42	1.7025e-05
2044.49	-0.00177	2044.49	0.000402033	2044.49	-0.00036087	2044.49	-3.06647e-05
2042.56	-0.00177	2042.56	0.000656386	2042.56	-0.000328302	2042.56	-0.000164761
2040.63	-0.00184	2040.63	0.000862183	2040.63	-0.000453153	2040.63	-0.000405951
2038.71	-0.00201	2038.71	0.000971695	2038.71	-0.000695686	2038.71	-0.000697689
2036.78	-0.00222	2036.78	0.00104	2036.78	-0.000883577	2036.78	-0.000893144
2034.85	-0.00239	2034.85	0.00113	2034.85	-0.000926545	2034.85	-0.000950483
2032.92	-0.0025	2032.92	0.00115	2032.92	-0.00098022	2032.92	-0.00108
2030.99	-0.00255	2030.99	0.0011	2030.99	-0.00119	2030.99	-0.00139
2029.06	-0.00258	2029.06	0.00105	2029.06	-0.00145	2029.06	-0.00173
2027.13	-0.00259	2027.13	0.00101	2027.13	-0.00163	2027.13	-0.00196
2025.2	-0.00262	2025.2	0.000921205	2025.2	-0.00173	2025.2	-0.00204
2023.28	-0.00265	2023.28	0.000778643	2023.28	-0.00185	2023.28	-0.00196
2021.35	-0.00261	2021.35	0.000576167	2021.35	-0.00195	2021.35	-0.00181
2019.42	-0.00248	2019.42	0.000369802	2019.42	-0.00192	2019.42	-0.00172
2017.49	-0.00233	2017.49	0.000248245	2017.49	-0.00174	2017.49	-0.00169
2015.56	-0.00224	2015.56	0.000175521	2015.56	-0.0016	2015.56	-0.00168
2013.63	-0.00221	2013.63	7.82505e-05	2013.63	-0.00161	2013.63	-0.00169
2011.7	-0.00223	2011.7	8.57525e-05	2011.7	-0.0016	2011.7	-0.00157
2009.77	-0.00224	2009.77	0.000326644	2009.77	-0.0014	2009.77	-0.00129
2007.85	-0.0022	2007.85	0.000670727	2007.85	-0.00108	2007.85	-0.000994992
2005.92	-0.00209	2005.92	0.000962155	2005.92	-0.000817146	2005.92	-0.000833344
2003.99	-0.00198	2003.99	0.00118	2003.99	-0.000693534	2003.99	-0.000811866
2002.06	-0.00194	2002.06	0.00136	2002.06	-0.000686656	2002.06	-0.000819741
2000.13	-0.00197	2000.13	0.00153	2000.13	-0.000712112	2000.13	-0.00072311
1998.2	-0.00201	1998.2	0.0017	1998.2	-0.000692546	1998.2	-0.000510305
1996.27	-0.00199	1996.27	0.00181	1996.27	-0.000654385	1996.27	-0.00031664
1994.34	-0.00191	1994.34	0.00183	1994.34	-0.000670992	1994.34	-0.000244573
1992.42	-0.00184	1992.42	0.00183	1992.42	-0.000712093	1992.42	-0.000213847
1990.49	-0.00181	1990.49	0.00184	1990.49	-0.000688954	1990.49	-0.000154869
1988.56	-0.00182	1988.56	0.00184	1988.56	-0.000614576	1988.56	-0.00010974
1986.63	-0.00188	1986.63	0.00187	1986.63	-0.000547091	1986.63	-8.45577e-05
1984.7	-0.00191	1984.7	0.00188	1984.7	-0.000464897	1984.7	-6.79144e-05
1982.77	-0.00188	1982.77	0.00184	1982.77	-0.000348105	1982.77	-0.000107159
1980.84	-0.00185	1980.84	0.00178	1980.84	-0.000226324	1980.84	-0.000172828
1978.91	-0.00185	1978.91	0.00172	1978.91	-0.000146869	1978.91	-0.00020366
1976.99	-0.00186	1976.99	0.00161	1976.99	-0.00013136	1976.99	-0.000232014
1975.06	-0.0019	1975.06	0.00147	1975.06	-0.000107502	1975.06	-0.000241674
1973.13	-0.00196	1973.13	0.00138	1973.13	1.51276e-05	1973.13	-0.000168218
1971.2	-0.00194	1971.2	0.0013	1971.2	0.000177752	1971.2	-8.1924e-05
1969.27	-0.00181	1969.27	0.00115	1969.27	0.000239363	1969.27	-9.28136e-05
1967.34	-0.00167	1967.34	0.00101	1967.34	0.000173197	1967.34	-0.000195961
1965.41	-0.00157	1965.41	0.000952711	1965.41	3.91078e-05	1965.41	-0.000312395
1963.48	-0.00161	1963.48	0.001	1963.48	-8.16652e-05	1963.48	-0.000307589
1961.56	-0.00176	1961.56	0.00117	1961.56	-7.08839e-05	1961.56	-8.47269e-05
1959.63	-0.00188	1959.63	0.0014	1959.63	0.000115468	1959.63	0.00022878
1957.7	-0.00183	1957.7	0.00158	1957.7	0.000381486	1957.7	0.000463541
1955.77	-0.00169	1955.77	0.00172	1955.77	0.000607306	1955.77	0.000625597
1953.84	-0.00157	1953.84	0.00182	1953.84	0.000711497	1953.84	0.000742841
1951.91	-0.00153	1951.91	0.00188	1951.91	0.000700454	1951.91	0.000767015
1949.98	-0.00159	1949.98	0.00192	1949.98	0.000629424	1949.98	0.000695559
1948.05	-0.00175	1948.05	0.00188	1948.05	0.000532547	1948.05	0.000591931
1946.13	-0.00191	1946.13	0.00168	1946.13	0.000363583	1946.13	0.000432072
1944.2	-0.00205	1944.2	0.00135	1944.2	5.96211e-05	1944.2	0.000208926
1942.27	-0.00226	1942.27	0.00108	1942.27	-0.000275341	1942.27	0.00011609
1940.34	-0.00246	1940.34	0.000853444	1940.34	-0.000534347	1940.34	0.000169717
1938.41	-0.00259	1938.41	0.000611759	1938.41	-0.000744998	1938.41	0.000199451
1936.48	-0.00271	1936.48	0.000376408	1936.48	-0.000850519	1936.48	0.000233408
1934.55	-0.00263	1934.55	0.000115213	1934.55	-0.000815746	1934.55	0.000270738
1932.62	-0.00224	1932.62	-0.000192292	1932.62	-0.000785019	1932.62	0.000224659
1930.7	-0.00179	1930.7	-0.000413471	1930.7	-0.000846909	1930.7	0.00013081
1928.77	-0.00148	1928.77	-0.000403386	1928.77	-0.000893816	1928.77	0.000113839
1926.84	-0.00127	1926.84	-0.000192473	1926.84	-0.000778408	1926.84	0.000283281
1924.91	-0.00103	1924.91	6.15362e-05	1924.91	-0.000504363	1924.91	0.00062172
1922.98	-0.000720203	1922.98	0.000233927	1922.98	-0.000126203	1922.98	0.001
1921.05	-0.000267822	1921.05	0.000242251	1921.05	0.000294661	1921.05	0.00126
1919.12	0.000240318	1919.12	8.93127e-05	1919.12	0.00121	1919.12	0.00134
1917.19	0.000613706	1917.19	-0.000168993	1917.19	0.00152	1917.19	0.00135
1915.26	0.000787405	1915.26	-0.000463278	1915.26	0.00134	1915.26	0.00132
1913.34	0.000825885	1913.34	-0.000726879	1913.34	0.000894522	1913.34	0.0012
1911.41	0.000791444	1911.41	-0.000964924	1911.41	0.000389247	1911.41	0.00103
1909.48	0.000639437	1909.48	-0.00115	1909.48	-0.00019698	1909.48	0.000802358
1907.55	0.000411233	1907.55	-0.00121	1907.55	-0.000951913	1907.55	0.00056521
1905.62	0.000242993	1905.62	-0.00119	1905.62	-0.00184	1905.62	0.000394223
1903.69	0.000159796	1903.69	-0.00108	1903.69	-0.00274	1903.69	0.000318942
1901.76	0.000186627	1901.76	-0.000972328	1901.76	-0.00366	1901.76	0.000212459
1899.83	0.000254339	1899.83	-0.000890178	1899.83	0.00366	1899.83	-0.00271
1897.91	0.000290178	1897.91	-0.000816819	1897.91	0.00127	1897.91	-0.00181
1895.98	0.000370399	1895.98	-0.0008212	1895.98	0.00121	1895.98	-0.00113
1894.05	0.000432813	1894.05	-0.000869733	1894.05	0.00115	1894.05	-0.000689013
1892.12	0.00034567	1892.12	-0.000849268	1892.12	0.00109	1892.12	-0.000470378
1890.19	7.81559e-05	1890.19	-0.000757286	1890.19	0.00104	1890.19	-0.000478992
1888.26	-0.000328532	1888.26	-0.000619169	1888.26	0.000984436	1888.26	-0.00096908
1886.33	-0.000617691	1886.33	-0.000477567	1886.33	0.000933864	1886.33	-0.00162
1884.4	-0.000564316	1884.4	-0.000467137	1884.4	0.000885746	1884.4	-0.00231
1882.48	-0.000285397	1882.48	-0.000617067	1882.48	0.000840083	1882.48	-0.00299
1880.55	2.17794e-05	1880.55	-0.000873661	1880.55	0.000796874	1880.55	-0.00317
1878.62	0.000251477	1878.62	-0.00115	1878.62	0.000778132	1878.62	-0.00227
1876.69	0.000413651	1876.69	-0.00133	1876.69	0.000732587	1876.69	-0.000504663
1874.76	0.000596088	1874.76	-0.00136	1874.76	0.000713015	1874.76	0.00121
1872.83	0.00080907	1872.83	-0.00128	1872.83	0.000668395	1872.83	0.00237
1870.9	0.00101	1870.9	-0.00112	1870.9	0.00056407	1870.9	0.0029
1868.97	0.00125	1868.97	-0.00097744	1868.97	0.000382765	1868.97	0.00289
1867.05	0.00156	1867.05	-0.000935776	1867.05	5.95544e-05	1867.05	0.00239
1865.12	0.00175	1865.12	-0.000875521	1865.12	-0.000291652	1865.12	0.00147
1863.19	0.0017	1863.19	-0.000593603	1863.19	-0.000338903	1863.19	0.00025801
1861.26	0.00168	1861.26	-0.000217718	1861.26	-0.000188407	1861.26	-0.000854362
1859.33	0.0018	1859.33	-6.56425e-06	1859.33	-0.000274331	1859.33	-0.0013
1857.4	0.00197	1857.4	9.06177e-06	1857.4	-0.000715265	1857.4	-0.00112
1855.47	0.00214	1855.47	-8.14417e-05	1855.47	-0.00134	1855.47	-0.000765184
1853.54	0.00229	1853.54	-0.000232798	1853.54	-0.00202	1853.54	0.000248481
1851.62	0.00229	1851.62	-0.000371396	1851.62	-0.0027	1851.62	0.0017
1849.69	0.00202	1849.69	-0.000314871	1849.69	-0.00306	1849.69	0.00271
1847.76	0.00195	1847.76	-7.7934e-05	1847.76	-0.00275	1847.76	0.00317
1845.83	0.0024	1845.83	0.000101383	1845.83	-0.00218	1845.83	0.0033
1843.9	0.00293	1843.9	0.000197486	1843.9	-0.00169	1843.9	0.00298
1841.97	0.00336	1841.97	0.000192654	1841.97	-0.00122	1841.97	0.0021
1840.04	0.00372	1840.04	7.39163e-05	1840.04	-0.000771251	1840.04	0.00125
1838.11	0.00399	1838.11	-4.59268e-05	1838.11	-0.000416812	1838.11	0.00109
1836.19	0.00423	1836.19	-4.92187e-05	1836.19	-0.000135261	1836.19	0.00169
1834.26	0.00445	1834.26	4.04446e-05	1834.26	7.96899e-05	1834.26	0.00306
1832.33	0.00455	1832.33	0.000119869	1832.33	0.000199362	1832.33	0.00423
1830.4	0.00434	1830.4	0.000208392	1830.4	0.000215991	1830.4	0.00435
1828.47	0.00392	1828.47	0.00039138	1828.47	0.000229381	1828.47	0.00394
1826.54	0.0035	1826.54	0.000698286	1826.54	0.000458461	1826.54	0.00343
1824.61	0.00326	1824.61	0.00104	1824.61	0.000951463	1824.61	0.00265
1822.68	0.00328	1822.68	0.00118	1822.68	0.00123	1822.68	0.00175
1820.76	0.00326	1820.76	0.00109	1820.76	0.00105	1820.76	0.0015
1818.83	0.00301	1818.83	0.000964391	1818.83	0.000709692	1818.83	0.00206
1816.9	0.00276	1816.9	0.000800072	1816.9	0.000430799	1816.9	0.00268
1814.97	0.00259	1814.97	0.000563096	1814.97	7.72749e-05	1814.97	0.00313
1813.04	0.00228	1813.04	0.00039781	1813.04	-0.000450539	1813.04	0.00335
1811.11	0.00183	1811.11	0.000525469	1811.11	-0.000683321	1811.11	0.00344
1809.18	0.00187	1809.18	0.000799839	1809.18	-0.000196919	1809.18	0.00377
1807.25	0.00259	1807.25	0.000930924	1807.25	0.000504869	1807.25	0.00422
1805.33	0.00345	1805.33	0.000915689	1805.33	0.00101	1805.33	0.00444
1803.4	0.00419	1803.4	0.000787825	1803.4	0.00125	1803.4	0.00482
1801.47	0.0048	1801.47	0.000599321	1801.47	0.0012	1801.47	0.00624
1799.54	0.00523	1799.54	0.000484279	1799.54	0.000981303	1799.54	0.00812
1797.61	0.00566	1797.61	0.000444012	1797.61	0.000741987	1797.61	0.00909
1795.68	0.00612	1795.68	0.000307191	1795.68	0.000393901	1795.68	0.00912
1793.75	0.00631	1793.75	3.39327e-05	1793.75	-0.000217641	1793.75	0.00875
1791.82	0.00602	1791.82	-0.000118265	1791.82	-0.000951049	1791.82	0.0083
1789.9	0.00581	1789.9	-2.65886e-05	1789.9	-0.00131	1789.9	0.00795
1787.97	0.00616	1787.97	6.34524e-05	1787.97	-0.00127	1787.97	0.00743
1786.04	0.00679	1786.04	2.63081e-05	1786.04	-0.00117	1786.04	0.00655
1784.11	0.0074	1784.11	-7.87145e-05	1784.11	-0.00129	1784.11	0.00609
1782.18	0.0078	1782.18	-6.10076e-05	1782.18	-0.00155	1782.18	0.00737
1780.25	0.00808	1780.25	0.000171766	1780.25	-0.00168	1780.25	0.00991
1778.32	0.00853	1778.32	0.000435253	1778.32	-0.00167	1778.32	0.01198
1776.39	0.00902	1776.39	0.000682375	1776.39	-0.00165	1776.39	0.01325
1774.46	0.0094	1774.46	0.000971871	1774.46	-0.00154	1774.46	0.01379
1772.54	0.00984	1772.54	0.00123	1772.54	-0.0012	1772.54	0.01391
1770.61	0.0103	1770.61	0.00135	1770.61	-0.00089349	1770.61	0.01414
1768.68	0.01039	1768.68	0.00151	1768.68	-0.000831568	1768.68	0.01407
1766.75	0.01034	1766.75	0.00186	1766.75	-0.000669487	1766.75	0.0134
1764.82	0.01041	1764.82	0.00231	1764.82	-0.000337912	1764.82	0.01263
1762.89	0.01058	1762.89	0.00266	1762.89	-2.72557e-05	1762.89	0.01239
1760.96	0.01073	1760.96	0.00287	1760.96	0.000201223	1760.96	0.01289
1759.03	0.01092	1759.03	0.00297	1759.03	0.000372691	1759.03	0.01404
1757.11	0.01118	1757.11	0.00294	1757.11	0.000375044	1757.11	0.01577
1755.18	0.0113	1755.18	0.00294	1755.18	0.000190958	1755.18	0.01749
1753.25	0.01104	1753.25	0.00338	1753.25	0.000274239	1753.25	0.01904
1751.32	0.01123	1751.32	0.00414	1751.32	0.00105	1751.32	0.02058
1749.39	0.01227	1749.39	0.00464	1749.39	0.00198	1749.39	0.02172
1747.46	0.01355	1747.46	0.00488	1747.46	0.00261	1747.46	0.022
1745.53	0.0147	1745.53	0.00504	1745.53	0.00288	1745.53	0.02124
1743.6	0.01551	1743.6	0.00534	1743.6	0.00288	1743.6	0.02061
1741.68	0.01606	1741.68	0.00567	1741.68	0.00265	1741.68	0.02111
1739.75	0.01645	1739.75	0.00576	1739.75	0.00193	1739.75	0.02217
1737.82	0.01618	1737.82	0.00568	1737.82	0.000484305	1737.82	0.02314
1735.89	0.01503	1735.89	0.00578	1735.89	-0.00127	1735.89	0.02315
1733.96	0.01405	1733.96	0.00604	1733.96	-0.00259	1733.96	0.0221
1732.03	0.01358	1732.03	0.00642	1732.03	-0.00343	1732.03	0.02038
1730.1	0.01363	1730.1	0.00693	1730.1	-0.0038	1730.1	0.01823
1728.17	0.01431	1728.17	0.00743	1728.17	-0.00398	1728.17	0.01622
1726.25	0.01506	1726.25	0.0078	1726.25	-0.00451	1726.25	0.01662
1724.32	0.01549	1724.32	0.00812	1724.32	-0.00533	1724.32	0.02039
1722.39	0.01598	1722.39	0.00849	1722.39	-0.00609	1722.39	0.02496
1720.46	0.0165	1720.46	0.00903	1720.46	-0.00673	1720.46	0.02809
1718.53	0.01662	1718.53	0.00982	1718.53	-0.00738	1718.53	0.02974
1716.6	0.01658	1716.6	0.01073	1716.6	-0.0078	1716.6	0.03021
1714.67	0.0169	1714.67	0.01178	1714.67	-0.00736	1714.67	0.03011
1712.74	0.01831	1712.74	0.01263	1712.74	-0.00622	1712.74	0.02953
1710.82	0.02055	1710.82	0.01307	1710.82	-0.00521	1710.82	0.02869
1708.89	0.02262	1708.89	0.01335	1708.89	-0.00471	1708.89	0.029
1706.96	0.02424	1706.96	0.01353	1706.96	-0.0048	1706.96	0.03158
1705.03	0.02522	1705.03	0.01372	1705.03	-0.00555	1705.03	0.0353
1703.1	0.02515	1703.1	0.01428	1703.1	-0.00683	1703.1	0.03757
1701.17	0.02491	1701.17	0.01519	1701.17	-0.00773	1701.17	0.03778
1699.24	0.02507	1699.24	0.01625	1699.24	-0.00812	1699.24	0.03676
1697.31	0.02585	1697.31	0.0175	1697.31	-0.0078	1697.31	0.03551
1695.39	0.02753	1695.39	0.01879	1695.39	-0.00689	1695.39	0.03495
1693.46	0.02938	1693.46	0.02013	1693.46	-0.00602	1693.46	0.03626
1691.53	0.03097	1691.53	0.0216	1691.53	-0.00528	1691.53	0.03932
1689.6	0.03207	1689.6	0.0233	1689.6	-0.00441	1689.6	0.0427
1687.67	0.03286	1687.67	0.02537	1687.67	-0.00284	1687.67	0.04574
1685.74	0.03401	1685.74	0.02751	1685.74	-0.000521303	1685.74	0.04856
1683.81	0.03538	1683.81	0.02953	1683.81	0.00208	1683.81	0.0506
1681.88	0.03613	1681.88	0.0315	1681.88	0.00472	1681.88	0.05155
1679.96	0.03642	1679.96	0.03333	1679.96	0.00761	1679.96	0.0523
1678.03	0.03727	1678.03	0.03463	1678.03	0.01075	1678.03	0.05365
1676.1	0.03862	1676.1	0.03532	1676.1	0.01371	1676.1	0.05489
1674.17	0.03961	1674.17	0.03546	1674.17	0.01573	1674.17	0.05634
1672.24	0.03907	1672.24	0.03551	1672.24	0.01695	1672.24	0.05774
1670.31	0.0379	1670.31	0.03541	1670.31	0.01823	1670.31	0.05801
1668.38	0.03693	1668.38	0.03493	1668.38	0.01928	1668.38	0.05676
1666.45	0.03568	1666.45	0.03465	1666.45	0.02025	1666.45	0.0543
1664.53	0.03456	1664.53	0.03488	1664.53	0.02195	1664.53	0.05171
1662.6	0.03486	1662.6	0.03481	1662.6	0.02438	1662.6	0.05122
1660.67	0.03591	1660.67	0.03416	1660.67	0.02644	1660.67	0.05282
1658.74	0.03662	1658.74	0.03337	1658.74	0.02786	1658.74	0.05446
1656.81	0.03662	1656.81	0.03281	1656.81	0.02883	1656.81	0.05578
1654.88	0.03605	1654.88	0.03269	1654.88	0.02999	1654.88	0.05769
1652.95	0.03595	1652.95	0.03291	1652.95	0.03201	1652.95	0.0594
1651.02	0.03653	1651.02	0.03333	1651.02	0.03476	1651.02	0.05982
1649.1	0.03762	1649.1	0.03381	1649.1	0.03788	1649.1	0.05822
1647.17	0.03883	1647.17	0.03423	1647.17	0.04076	1647.17	0.05558
1645.24	0.03963	1645.24	0.03491	1645.24	0.04338	1645.24	0.05473
1643.31	0.04002	1643.31	0.03608	1643.31	0.04612	1643.31	0.05703
1641.38	0.04054	1641.38	0.03756	1641.38	0.04916	1641.38	0.05928
1639.45	0.04142	1639.45	0.039	1639.45	0.05215	1639.45	0.06023
1637.52	0.04199	1637.52	0.04051	1637.52	0.05488	1637.52	0.06225
1635.59	0.04172	1635.59	0.04251	1635.59	0.05789	1635.59	0.06551
1633.67	0.04148	1633.67	0.04522	1633.67	0.06233	1633.67	0.06829
1631.74	0.04283	1631.74	0.04809	1631.74	0.06799	1631.74	0.07083
1629.81	0.04496	1629.81	0.05109	1629.81	0.07379	1629.81	0.07323
1627.88	0.04704	1627.88	0.05457	1627.88	0.07997	1627.88	0.07609
1625.95	0.04963	1625.95	0.05828	1625.95	0.08682	1625.95	0.08123
1624.02	0.05264	1624.02	0.06175	1624.02	0.09367	1624.02	0.08754
1622.09	0.05537	1622.09	0.06517	1622.09	0.10024	1622.09	0.09223
1620.16	0.05776	1620.16	0.06879	1620.16	0.10672	1620.16	0.09547
1618.23	0.06004	1618.23	0.07274	1618.23	0.11346	1618.23	0.09821
1616.31	0.0625	1616.31	0.07703	1616.31	0.12085	1616.31	0.10095
1614.38	0.06561	1614.38	0.0814	1614.38	0.12886	1614.38	0.10387
1612.45	0.06902	1612.45	0.08581	1612.45	0.13706	1612.45	0.10712
1610.52	0.07236	1610.52	0.09046	1610.52	0.14548	1610.52	0.11057
1608.59	0.0757	1608.59	0.09547	1608.59	0.15425	1608.59	0.11481
1606.66	0.07929	1606.66	0.10082	1606.66	0.16342	1606.66	0.12076
1604.73	0.08313	1604.73	0.1064	1604.73	0.1729	1604.73	0.12779
1602.8	0.0872	1602.8	0.11201	1602.8	0.18258	1602.8	0.1347
1600.88	0.09141	1600.88	0.11754	1600.88	0.19214	1600.88	0.14149
1598.95	0.09545	1598.95	0.12306	1598.95	0.20143	1598.95	0.14825
1597.02	0.0992	1597.02	0.12864	1597.02	0.21075	1597.02	0.15486
1595.09	0.10304	1595.09	0.13425	1595.09	0.22054	1595.09	0.161
1593.16	0.10735	1593.16	0.13954	1593.16	0.23032	1593.16	0.16647
1591.23	0.11179	1591.23	0.14429	1591.23	0.23935	1591.23	0.17122
1589.3	0.11579	1589.3	0.14862	1589.3	0.24757	1589.3	0.17513
1587.37	0.11926	1587.37	0.15254	1587.37	0.25528	1587.37	0.17867
1585.45	0.12236	1585.45	0.1557	1585.45	0.26218	1585.45	0.18317
1583.52	0.12495	1583.52	0.1579	1583.52	0.26779	1583.52	0.18798
1581.59	0.12703	1581.59	0.15922	1581.59	0.27201	1581.59	0.19142
1579.66	0.1282	1579.66	0.15988	1579.66	0.27483	1579.66	0.19382
1577.73	0.12775	1577.73	0.16052	1577.73	0.27697	1577.73	0.19578
1575.8	0.12744	1575.8	0.16085	1575.8	0.2794	1575.8	0.19636
1573.87	0.12785	1573.87	0.16036	1573.87	0.28164	1573.87	0.19491
1571.94	0.12845	1571.94	0.15903	1571.94	0.28319	1571.94	0.19143
1570.02	0.12868	1570.02	0.15693	1570.02	0.28369	1570.02	0.18701
1568.09	0.12829	1568.09	0.15418	1568.09	0.28304	1568.09	0.1852
1566.16	0.12722	1566.16	0.15078	1566.16	0.28108	1566.16	0.18581
1564.23	0.12526	1564.23	0.14679	1564.23	0.27757	1564.23	0.18493
1562.3	0.12215	1562.3	0.14244	1562.3	0.27261	1562.3	0.1816
1560.37	0.11793	1560.37	0.13811	1560.37	0.26721	1560.37	0.17701
1558.44	0.11387	1558.44	0.13416	1558.44	0.26339	1558.44	0.17144
1556.51	0.11108	1556.51	0.13012	1556.51	0.26066	1556.51	0.16371
1554.59	0.1094	1554.59	0.12572	1554.59	0.25779	1554.59	0.15404
1552.66	0.10745	1552.66	0.12122	1552.66	0.25438	1552.66	0.14419
1550.73	0.10472	1550.73	0.11682	1550.73	0.25085	1550.73	0.13776
1548.8	0.10172	1548.8	0.11225	1548.8	0.24698	1548.8	0.1382
1546.87	0.09846	1546.87	0.10744	1546.87	0.2423	1546.87	0.13928
1544.94	0.09454	1544.94	0.10273	1544.94	0.23683	1544.94	0.13751
1543.01	0.09002	1543.01	0.09822	1543.01	0.2308	1543.01	0.13458
1541.08	0.08496	1541.08	0.09409	1541.08	0.22495	1541.08	0.13049
1539.16	0.08032	1539.16	0.09047	1539.16	0.2206	1539.16	0.12395
1537.23	0.07782	1537.23	0.08666	1537.23	0.21765	1537.23	0.11514
1535.3	0.0762	1535.3	0.08261	1535.3	0.21478	1535.3	0.10567
1533.37	0.07454	1533.37	0.07854	1533.37	0.21164	1533.37	0.09729
1531.44	0.0726	1531.44	0.07442	1531.44	0.20785	1531.44	0.09253
1529.51	0.07014	1529.51	0.07021	1529.51	0.20323	1529.51	0.09173
1527.58	0.06675	1527.58	0.06606	1527.58	0.19782	1527.58	0.09015
1525.65	0.06232	1525.65	0.06284	1525.65	0.19308	1525.65	0.08773
1523.73	0.05844	1523.73	0.06049	1523.73	0.18987	1523.73	0.08502
1521.8	0.05583	1521.8	0.05848	1521.8	0.18807	1521.8	0.08086
1519.87	0.05478	1519.87	0.05652	1519.87	0.18746	1519.87	0.07461
1517.94	0.05413	1517.94	0.05428	1517.94	0.18623	1517.94	0.06843
1516.01	0.05265	1516.01	0.05215	1516.01	0.18465	1516.01	0.0659
1514.08	0.05069	1514.08	0.05011	1514.08	0.18324	1514.08	0.06486
1512.15	0.04874	1512.15	0.04785	1512.15	0.18137	1512.15	0.06331
1510.22	0.04642	1510.22	0.04542	1510.22	0.17908	1510.22	0.06145
1508.3	0.04321	1508.3	0.04322	1508.3	0.17703	1508.3	0.0592
1506.37	0.03984	1506.37	0.04119	1506.37	0.17298	1506.37	0.05684
1504.44	0.037	1504.44	0.03896	1504.44	0.16496	1504.44	0.05309
1502.51	0.03468	1502.51	0.03656	1502.51	0.15388	1502.51	0.0471
1500.58	0.03293	1500.58	0.03419	1500.58	0.14135	1500.58	0.04044
1498.65	0.03152	1498.65	0.03197	1498.65	0.12778	1498.65	0.03598
1496.72	0.03005	1496.72	0.02981	1496.72	0.11337	1496.72	0.03427
1494.79	0.02824	1494.79	0.02756	1494.79	0.09877	1494.79	0.03044
1492.87	0.0259	1492.87	0.02549	1492.87	0.08454	1492.87	0.02368
1490.94	0.02331	1490.94	0.02388	1490.94	0.07011	1490.94	0.01661
1489.01	0.02101	1489.01	0.02263	1489.01	0.05606	1489.01	0.01074
1487.08	0.01952	1487.08	0.02176	1487.08	0.0443	1487.08	0.00651
1485.15	0.01914	1485.15	0.0206	1485.15	0.0353	1485.15	0.0035
1483.22	0.01872	1483.22	0.01917	1483.22	0.02895	1483.22	0.00201
1481.29	0.01803	1481.29	0.0178	1481.29	0.0243	1481.29	0.00258
1479.36	0.01705	1479.36	0.01649	1479.36	0.02016	1479.36	0.00405
1477.43	0.0156	1477.43	0.01528	1477.43	0.01597	1477.43	0.00443
1475.51	0.01408	1475.51	0.01422	1475.51	0.01287	1475.51	0.00351
1473.58	0.01321	1473.58	0.01307	1473.58	0.01311	1473.58	0.00251
1471.65	0.01259	1471.65	0.01191	1471.65	0.01668	1471.65	0.000778063
1469.72	0.01213	1469.72	0.0109	1469.72	0.02188	1469.72	-0.00249
1467.79	0.01215	1467.79	0.01002	1467.79	0.02598	1467.79	-0.00615
1465.86	0.01236	1465.86	0.00921	1465.86	0.02943	1465.86	-0.00708
1463.93	0.01235	1463.93	0.00842	1463.93	0.0341	1463.93	-0.00528
1462	0.01203	1462	0.00761	1462	0.04032	1462	-0.00286
1460.08	0.01141	1460.08	0.00676	1460.08	0.04742	1460.08	-0.000959088
1458.15	0.01043	1458.15	0.00588	1458.15	0.05488	1458.15	0.00114
1456.22	0.009	1456.22	0.00523	1456.22	0.06282	1456.22	0.00403
1454.29	0.0076	1454.29	0.00496	1454.29	0.07086	1454.29	0.00671
1452.36	0.00684	1452.36	0.00468	1452.36	0.07773	1452.36	0.00725
1450.43	0.00647	1450.43	0.00404	1450.43	0.08365	1450.43	0.00561
1448.5	0.00588	1448.5	0.00329	1448.5	0.08898	1448.5	0.00363
1446.57	0.00502	1446.57	0.00263	1446.57	0.09325	1446.57	0.00357
1444.65	0.00403	1444.65	0.00205	1444.65	0.09525	1444.65	0.00439
1442.72	0.00297	1442.72	0.00144	1442.72	0.09349	1442.72	0.00462
1440.79	0.00163	1440.79	0.000928642	1440.79	0.08868	1440.79	0.00458
1438.86	-4.98863e-05	1438.86	0.000661614	1438.86	0.08272	1438.86	0.00463
1436.93	-0.00129	1436.93	0.000468812	1436.93	0.07839	1436.93	0.00445
1435	-0.00128	1435	-2.7886e-05	1435	0.07664	1435	0.00366
1433.07	-0.000866726	1433.07	-0.000524879	1433.07	0.07587	1433.07	0.00254
1431.14	-0.000531187	1431.14	-0.000786139	1431.14	0.07589	1431.14	0.00145
1429.22	-0.00032011	1429.22	-0.000844513	1429.22	0.07669	1429.22	0.00104
1427.29	-0.000143632	1427.29	-0.000909474	1427.29	0.0776	1427.29	0.00212
1425.36	-0.000122476	1425.36	-0.00124	1425.36	0.07753	1425.36	0.00402
1423.43	-0.000441291	1423.43	-0.0019	1423.43	0.07601	1423.43	0.00557
1421.5	-0.00104	1421.5	-0.00265	1421.5	0.07371	1421.5	0.00683
1419.57	-0.00388	1419.57	-0.00318	1419.57	0.07155	1419.57	0.00784
1417.64	-0.00653	1417.64	-0.0029	1417.64	0.07067	1417.64	0.00812
1415.71	-0.00762	1415.71	-0.000555845	1415.71	0.07249	1415.71	0.00762
1413.79	-0.00612	1413.79	0.0048	1413.79	0.0773	1413.79	0.00713
1411.86	-0.0026	1411.86	0.0125	1411.86	0.08373	1411.86	0.00773
1409.93	0.00177	1409.93	0.02105	1409.93	0.0901	1409.93	0.01067
1408	0.0058	1408	0.02923	1408	0.09553	1408	0.01746
1406.07	0.00844	1406.07	0.03614	1406.07	0.09962	1406.07	0.02996
1404.14	0.0099	1404.14	0.0417	1404.14	0.10304	1404.14	0.04848
1402.21	0.01104	1402.21	0.0466	1402.21	0.10693	1402.21	0.06877
1400.28	0.01215	1400.28	0.05134	1400.28	0.11173	1400.28	0.08514
1398.36	0.01347	1398.36	0.05609	1398.36	0.11752	1398.36	0.09402
1396.43	0.01526	1396.43	0.06104	1396.43	0.12437	1396.43	0.09418
1394.5	0.01707	1394.5	0.06634	1394.5	0.13221	1394.5	0.08762
1392.57	0.01856	1392.57	0.07167	1392.57	0.14073	1392.57	0.07878
1390.64	0.02011	1390.64	0.07663	1390.64	0.14907	1390.64	0.0717
1388.71	0.02329	1388.71	0.08118	1388.71	0.15643	1388.71	0.06995
1386.78	0.02603	1386.78	0.08523	1386.78	0.1625	1386.78	0.07655
1384.85	0.02815	1384.85	0.08845	1384.85	0.16737	1384.85	0.09071
1382.93	0.02943	1382.93	0.09066	1382.93	0.17125	1382.93	0.1071
1381	0.02977	1381	0.092	1381	0.17405	1381	0.12091
1379.07	0.02994	1379.07	0.09309	1379.07	0.1762	1379.07	0.13023
1377.14	0.03105	1377.14	0.0949	1377.14	0.17857	1377.14	0.13427
1375.21	0.03309	1375.21	0.09737	1375.21	0.18098	1375.21	0.13332
1373.28	0.03501	1373.28	0.09941	1373.28	0.18226	1373.28	0.12845
1371.35	0.03583	1371.35	0.10022	1371.35	0.18166	1371.35	0.12034
1369.42	0.03511	1369.42	0.09949	1369.42	0.17906	1369.42	0.10998
1367.5	0.03314	1367.5	0.09725	1367.5	0.17479	1367.5	0.09977
1365.57	0.03084	1365.57	0.09424	1365.57	0.16991	1365.57	0.09271
1363.64	0.02868	1363.64	0.09121	1363.64	0.165	1363.64	0.09047
1361.71	0.0264	1361.71	0.08824	1361.71	0.15977	1361.71	0.09263
1359.78	0.02384	1359.78	0.0853	1359.78	0.15424	1359.78	0.0976
1357.85	0.0212	1357.85	0.0826	1357.85	0.14894	1357.85	0.10296
1355.92	0.01873	1355.92	0.08011	1355.92	0.14421	1355.92	0.10591
1353.99	0.01655	1353.99	0.07761	1353.99	0.13984	1353.99	0.10481
1352.07	0.01461	1352.07	0.07504	1352.07	0.13553	1352.07	0.09931
1350.14	0.01258	1350.14	0.07237	1350.14	0.13101	1350.14	0.09034
1348.21	0.01005	1348.21	0.06918	1348.21	0.12573	1348.21	0.08014
1346.28	0.0067	1346.28	0.06488	1346.28	0.11891	1346.28	0.07105
1344.35	0.00238	1344.35	0.05931	1344.35	0.11023	1344.35	0.064
1342.42	-0.00259	1342.42	0.05277	1342.42	0.1	1342.42	0.05841
1340.49	-0.0076	1340.49	0.04593	1340.49	0.08915	1340.49	0.05355
1338.56	-0.01213	1338.56	0.03969	1338.56	0.07901	1338.56	0.04909
1336.64	-0.01575	1336.64	0.03467	1336.64	0.07062	1336.64	0.04491
1334.71	-0.01785	1334.71	0.03101	1334.71	0.06415	1334.71	0.041
1332.78	-0.01922	1332.78	0.02829	1332.78	0.05897	1332.78	0.03728
1330.85	-0.02036	1330.85	0.02602	1330.85	0.05441	1330.85	0.03387
1328.92	-0.02139	1328.92	0.02394	1328.92	0.05015	1328.92	0.03119
1326.99	-0.02237	1326.99	0.022	1326.99	0.04613	1326.99	0.02926
1325.06	-0.02336	1325.06	0.02028	1325.06	0.04232	1325.06	0.02771
1323.13	-0.02432	1323.13	0.01878	1323.13	0.0386	1323.13	0.0264
1321.2	-0.02515	1321.2	0.01749	1321.2	0.03492	1321.2	0.02535
1319.28	-0.02568	1319.28	0.01638	1319.28	0.03142	1319.28	0.02442
1317.35	-0.02584	1317.35	0.01533	1317.35	0.02801	1317.35	0.02343
1315.42	-0.02588	1315.42	0.01427	1315.42	0.0246	1315.42	0.02233
1313.49	-0.026	1313.49	0.01319	1313.49	0.02123	1313.49	0.02109
1311.56	-0.02619	1311.56	0.01213	1311.56	0.01797	1311.56	0.01972
1309.63	-0.02642	1309.63	0.01111	1309.63	0.01494	1309.63	0.01845
1307.7	-0.02666	1307.7	0.01017	1307.7	0.01218	1307.7	0.01736
1305.77	-0.02693	1305.77	0.00925	1305.77	0.00963	1305.77	0.01625
1303.85	-0.02726	1303.85	0.00827	1303.85	0.00712	1303.85	0.01513
1301.92	-0.02767	1301.92	0.00722	1301.92	0.00466	1301.92	0.01407
1299.99	-0.02801	1299.99	0.00617	1299.99	0.00247	1299.99	0.01304
1298.06	-0.02819	1298.06	0.00515	1298.06	0.000715155	1298.06	0.01204
1296.13	-0.02825	1296.13	0.00425	1296.13	-0.000641242	1296.13	0.01116
1294.2	-0.02826	1294.2	0.0035	1294.2	-0.00166	1294.2	0.01031
1292.27	-0.02823	1292.27	0.00279	1292.27	-0.00243	1292.27	0.00935
1290.34	-0.0282	1290.34	0.00207	1290.34	-0.00295	1290.34	0.00838
1288.42	-0.02819	1288.42	0.00153	1288.42	-0.0031	1288.42	0.00753
1286.49	-0.02815	1286.49	0.00125	1286.49	-0.00295	1286.49	0.00676
1284.56	-0.02801	1284.56	0.00108	1284.56	-0.00276	1284.56	0.00597
1282.63	-0.02782	1282.63	0.000855577	1282.63	-0.00269	1282.63	0.00522
1280.7	-0.02758	1280.7	0.000529499	1280.7	-0.00265	1280.7	0.00469
1278.77	-0.02732	1278.77	0.000130737	1278.77	-0.00261	1278.77	0.00447
1276.84	-0.02705	1276.84	-0.00024538	1276.84	-0.00242	1276.84	0.00437
1274.91	-0.02675	1274.91	-0.000512575	1274.91	-0.00203	1274.91	0.00422
1272.99	-0.02644	1272.99	-0.000662324	1272.99	-0.0014	1272.99	0.00407
1271.06	-0.02614	1271.06	-0.000737964	1271.06	-0.000489239	1271.06	0.00411
1269.13	-0.02582	1269.13	-0.000774153	1269.13	0.000645652	1269.13	0.00445
1267.2	-0.02549	1267.2	-0.000821629	1267.2	0.00179	1267.2	0.00493
1265.27	-0.02523	1265.27	-0.000938023	1265.27	0.00266	1265.27	0.00517
1263.34	-0.02506	1263.34	-0.00111	1263.34	0.00306	1263.34	0.00495
1261.41	-0.02491	1261.41	-0.00128	1261.41	0.00339	1261.41	0.00433
1259.48	-0.0247	1259.48	-0.00145	1259.48	0.00364	1259.48	0.00348
1257.56	-0.02445	1257.56	-0.00158	1257.56	0.00381	1257.56	0.0025
1255.63	-0.02423	1255.63	-0.00166	1255.63	0.00389	1255.63	0.00179
1253.7	-0.02412	1253.7	-0.0017	1253.7	0.0039	1253.7	0.00105
1251.77	-0.02413	1251.77	-0.0017	1251.77	0.00383	1251.77	0.000273471
1249.84	-0.02421	1249.84	-0.00165	1249.84	0.00369	1249.84	-0.000532346
1247.91	-0.02431	1247.91	-0.0016	1247.91	0.00346	1247.91	-0.00137
1245.98	-0.02437	1245.98	-0.00157	1245.98	0.00456	1244.05	7.05092e-05
1244.05	-0.02431	1244.05	-0.00153	1244.05	-0.00456	1242.13	2.51474e-05
1242.13	-0.0241	1242.13	-0.00149	1242.13	-0.00529	1240.2	-3.72934e-05
1240.2	-0.02379	1240.2	-0.00144	1240.2	-0.00585	1238.27	-0.000225034
1238.27	-0.02344	1238.27	-0.00141	1238.27	-0.00633	1236.34	-0.000401362
1236.34	-0.02307	1236.34	-0.0014	1236.34	-0.0067	1234.41	-0.000462951
1234.41	-0.0227	1234.41	-0.00139	1234.41	-0.00684	1232.48	-0.000488176
1232.48	-0.02231	1232.48	-0.00138	1232.48	-0.00675	1230.55	-0.000564263
1230.55	-0.02184	1230.55	-0.00136	1230.55	-0.0065	1228.62	-0.000672775
1228.62	-0.02131	1228.62	-0.00127	1228.62	-0.00607	1226.7	-0.000838063
1226.7	-0.0208	1226.7	-0.00117	1226.7	-0.00544	1224.77	-0.00114
1224.77	-0.02036	1224.77	-0.00112	1224.77	-0.00464	1222.84	-0.00154
1222.84	-0.0199	1222.84	-0.00114	1222.84	-0.00461	1220.91	-0.00193
1220.91	-0.01938	1220.91	-0.00113	1220.91	-0.00448	1218.98	-0.00219
1218.98	-0.01886	1218.98	-0.00104	1218.98	-0.00415	1217.05	-0.00232
1217.05	-0.01835	1217.05	-0.000834087	1217.05	-0.00376	1215.12	-0.00238
1215.12	-0.0178	1215.12	-0.00051289	1215.12	-0.00346	1213.19	-0.00242
1213.19	-0.0172	1213.19	-0.000173592	1213.19	-0.00316	1211.27	-0.00242
1211.27	-0.01657	1211.27	9.94539e-05	1211.27	-0.00282	1209.34	-0.00238
1209.34	-0.01594	1209.34	0.000283952	1209.34	-0.00255	1207.41	-0.00226
1207.41	-0.01526	1207.41	0.000392066	1207.41	-0.00243	1205.48	-0.00205
1205.48	-0.01452	1205.48	0.000476517	1205.48	-0.00235	1203.55	-0.00175
1203.55	-0.01375	1203.55	0.000568392	1203.55	-0.0022	1201.62	-0.00148
1201.62	-0.013	1201.62	0.000603836	1201.62	-0.00199	1199.69	-0.00132
1199.69	-0.01231	1199.69	0.00051181	1199.69	-0.0018	1197.76	-0.0013
1197.76	-0.01169	1197.76	0.000319769	1197.76	-0.00171	1195.84	-0.00142
1195.84	-0.01117	1195.84	7.22759e-05	1195.84	-0.00179	1193.91	-0.00165
1193.91	-0.01076	1193.91	-0.000228796	1193.91	-0.00203	1191.98	-0.00199
1191.98	-0.01041	1191.98	-0.000528889	1191.98	-0.00244	1190.05	-0.00248
1190.05	-0.01013	1190.05	-0.000785641	1190.05	-0.00298	1188.12	-0.00312
1188.12	-0.01	1188.12	-0.00107	1188.12	-0.0036	1186.19	-0.00385
1186.19	-0.00994	1186.19	-0.00144	1186.19	-0.00422	1184.26	-0.00454
1184.26	-0.00983	1184.26	-0.00181	1184.26	-0.0048	1182.33	-0.00511
1182.33	-0.00966	1182.33	-0.00204	1182.33	-0.00529	1180.4	-0.00548
1180.4	-0.00946	1180.4	-0.00203	1180.4	-0.0057	1178.48	-0.00567
1178.48	-0.00919	1178.48	-0.00177	1178.48	-0.00601	1176.55	-0.0057
1176.55	-0.00881	1176.55	-0.00135	1176.55	-0.00617	1174.62	-0.00563
1174.62	-0.00836	1174.62	-0.000945192	1174.62	-0.00614	1172.69	-0.0055
1172.69	-0.00788	1172.69	-0.000674795	1172.69	-0.00605	1170.76	-0.0053
1170.76	-0.0073	1170.76	-0.000524729	1170.76	-0.00597	1168.83	-0.00501
1168.83	-0.00663	1168.83	-0.000323897	1168.83	-0.00589	1166.9	-0.00463
1166.9	-0.00593	1166.9	7.2394e-05	1166.9	-0.00571	1164.97	-0.00428
1164.97	-0.00528	1164.97	0.000520362	1164.97	-0.00537	1163.05	-0.00409
1163.05	-0.00466	1163.05	0.000734361	1163.05	-0.00495	1161.12	-0.00413
1161.12	-0.00402	1161.12	0.000647448	1161.12	-0.0046	1159.19	-0.00433
1159.19	-0.0034	1159.19	0.000410696	1159.19	-0.0045	1157.26	-0.00456
1157.26	-0.0028	1157.26	0.000159667	1157.26	-0.00476	1155.33	-0.00467
1155.33	-0.00217	1155.33	-9.05015e-05	1155.33	-0.00529	1153.4	-0.00473
1153.4	-0.00144	1153.4	-0.000402436	1153.4	-0.00596	1151.47	-0.00485
1151.47	-0.00069295	1151.47	-0.000828936	1151.47	-0.00668	1149.54	-0.00503
1149.54	0	1149.54	-0.00138	1149.54	-0.00735	1147.62	-0.00519
1147.62	6.51617e-05	1147.62	-0.002	1147.62	-0.0079	1145.69	-0.00532
1145.69	-6.53399e-07	1145.69	-0.00251	1145.69	-0.00834	1143.76	-0.00534
1143.76	-0.000112513	1143.76	-0.00278	1143.76	-0.00864	1141.83	-0.00518
1141.83	-0.000156805	1141.83	-0.00285	1141.83	-0.00873	1139.9	-0.00482
1139.9	-1.42059e-05	1139.9	-0.00281	1139.9	-0.00862	1137.97	-0.00425
1137.97	0.000332048	1137.97	-0.00262	1137.97	-0.00826	1136.04	-0.00361
1136.04	0.000745409	1136.04	-0.00232	1136.04	-0.00764	1134.11	-0.00302
1134.11	0.00114	1134.11	-0.00207	1134.11	-0.00685	1132.19	-0.00242
1132.19	0.00151	1132.19	-0.00185	1132.19	-0.00595	1130.26	-0.00175
1130.26	0.00186	1130.26	-0.00154	1130.26	-0.00489	1128.33	-0.00107
1128.33	0.00219	1128.33	-0.00112	1128.33	-0.0036	1126.4	-0.000515875
1126.4	0.00252	1126.4	-0.000701243	1126.4	-0.00213	1124.47	-0.000155172
1124.47	0.00289	1124.47	-0.000367482	1124.47	-0.00072262	1122.54	7.45466e-05
1122.54	0.00326	1122.54	-8.06225e-05	1122.54	0.000348197	1120.61	0.000316703
1120.61	0.00362	1120.61	0.000231296	1120.61	0.00102	1118.68	0.000684575
1118.68	0.00401	1118.68	0.000536847	1118.68	0.00145	1116.76	0.00112
1116.76	0.00447	1116.76	0.000713679	1116.76	0.00181	1114.83	0.0014
1114.83	0.0049	1114.83	0.000677106	1114.83	0.00209	1112.9	0.00137
1112.9	0.00521	1112.9	0.00043709	1112.9	0.00228	1110.97	0.00107
1110.97	0.00529	1110.97	0.00011339	1110.97	0.00241	1109.04	0.000651818
1109.04	0.00513	1109.04	-9.25675e-05	1109.04	0.00245	1107.11	0.00022601
1107.11	0.00482	1107.11	-6.76829e-05	1107.11	0.00238	1105.18	-0.000152423
1105.18	0.00449	1105.18	7.34453e-05	1105.18	0.00221	1103.25	-0.000533043
1103.25	0.00427	1103.25	0.000134584	1103.25	0.00189	1101.33	-0.00101
1101.33	0.00416	1101.33	0.000103584	1101.33	0.0015	1099.4	-0.00157
1099.4	0.00406	1099.4	4.83114e-05	1099.4	0.00117	1097.47	-0.0022
1097.47	0.00384	1097.47	-0.000104964	1097.47	0.000838712	1095.54	-0.00281
1095.54	0.00345	1095.54	-0.000419644	1095.54	0.000469273	1093.61	-0.00331
1093.61	0.003	1093.61	-0.000762151	1093.61	0.000156669	1091.68	-0.0037
1091.68	0.00267	1091.68	-0.000930294	1091.68	0.000129295	1089.75	-0.00408
1089.75	0.00256	1089.75	-0.000857279	1089.75	0.000480373	1087.82	-0.00453
1087.82	0.00261	1087.82	-0.000649659	1087.82	0.000931617	1085.9	-0.00512
1085.9	0.0026	1085.9	-0.000488524	1085.9	0.00109	1083.97	-0.00577
1083.97	0.00249	1083.97	-0.000463427	1083.97	0.000828982	1082.04	-0.00635
1082.04	0.00238	1082.04	-0.000494518	1082.04	0.000334099	1080.11	-0.00678
1080.11	0.00236	1080.11	-0.000469391	1080.11	-0.000110639	1078.18	-0.00715
1078.18	0.00243	1078.18	-0.000400267	1078.18	-0.000461026	1076.25	-0.00762
1076.25	0.00251	1076.25	-0.000357233	1076.25	-0.000875065	1074.32	-0.00822
1074.32	0.00256	1074.32	-0.000327791	1074.32	-0.00143	1072.39	-0.0088
1072.39	0.00255	1072.39	-0.00023054	1072.39	-0.00205	1070.47	-0.00929
1070.47	0.00251	1070.47	-6.28604e-05	1070.47	-0.00264	1068.54	-0.00977
1068.54	0.00241	1068.54	2.42666e-05	1068.54	-0.0032	1066.61	-0.01042
1066.61	0.00219	1066.61	-9.73216e-05	1066.61	-0.00379	1064.68	-0.01128
1064.68	0.00184	1064.68	-0.000376557	1064.68	-0.00439	1062.75	-0.01226
1062.75	0.00132	1062.75	-0.000634151	1062.75	-0.00498	1060.82	-0.01321
1060.82	0.000677205	1060.82	-0.000745111	1060.82	-0.0055	1058.89	-0.01405
1058.89	-9.83824e-07	1058.89	-0.000820389	1058.89	-0.00598	1056.96	-0.01478
1056.96	-0.000616635	1056.96	-0.000997656	1056.96	-0.00651	1055.04	-0.01538
1055.04	-0.000988139	1055.04	-0.00115	1055.04	-0.00702	1053.11	-0.01589
1053.11	-0.00101	1053.11	-0.00117	1053.11	-0.00734	1051.18	-0.01637
1051.18	-0.000818119	1051.18	-0.00113	1051.18	-0.00754	1049.25	-0.01687
1049.25	-0.000635412	1049.25	-0.00117	1049.25	-0.00782	1047.32	-0.01734
1047.32	-0.000506614	1047.32	-0.00126	1047.32	-0.00815	1045.39	-0.01773
1045.39	-0.000304911	1045.39	-0.0013	1045.39	-0.00832	1043.46	-0.01804
1043.46	8.71445e-06	1043.46	-0.00126	1043.46	-0.00815	1041.53	-0.01828
1041.53	0.000380765	1041.53	-0.00124	1041.53	-0.00767	1039.61	-0.01847
1039.61	0.000839248	1039.61	-0.00128	1039.61	-0.00694	1037.68	-0.01866
1037.68	0.00142	1037.68	-0.0013	1037.68	-0.00605	1035.75	-0.01877
1035.75	0.00211	1035.75	-0.00124	1035.75	-0.00502	1033.82	-0.01871
1033.82	0.00291	1033.82	-0.00102	1033.82	-0.00383	1031.89	-0.01853
1031.89	0.00372	1031.89	-0.000650615	1031.89	-0.00262	1029.96	-0.01841
1029.96	0.00434	1029.96	-0.000221844	1029.96	-0.0017	1028.03	-0.01842
1028.03	0.00468	1028.03	0.000216644	1028.03	-0.00124	1026.1	-0.01849
1026.1	0.00482	1026.1	0.000693729	1026.1	-0.00125	1024.17	-0.01853
1024.17	0.00488	1024.17	0.00128	1024.17	-0.00155	1022.25	-0.01857
1022.25	0.00493	1022.25	0.00194	1022.25	-0.00203	1020.32	-0.01874
1020.32	0.00495	1020.32	0.00239	1020.32	-0.00277	1018.39	-0.01907
1018.39	0.00489	1018.39	0.00254	1018.39	-0.00382	1016.46	-0.01955
1016.46	0.00476	1016.46	0.00256	1016.46	-0.00503	1014.53	-0.02021
1014.53	0.00456	1014.53	0.00252	1014.53	-0.00627	1012.6	-0.02104
1012.6	0.00426	1012.6	0.00239	1012.6	-0.00745	1010.67	-0.02208
1010.67	0.00388	1010.67	0.00219	1010.67	-0.00847	1008.74	-0.02336
1008.74	0.00348	1008.74	0.00192	1008.74	-0.0092	1006.82	-0.02483
1006.82	0.00302	1006.82	0.00157	1006.82	-0.0098	1004.89	-0.02635
1004.89	0.00246	1004.89	0.00109	1004.89	-0.01055	1002.96	-0.02781
1002.96	0.00195	1002.96	0.000557695	1002.96	-0.01154	1001.03	-0.02913
1001.03	0.00166	1001.03	0.000170871	1001.03	-0.01278	999.101	-0.03022
999.101	0.00153	999.101	-5.1145e-05	999.101	-0.01459	997.172	-0.03101
997.172	0.00146	997.172	-0.000154351	997.172	-0.01717	995.243	-0.0315
995.243	0.00143	995.243	-8.61634e-05	995.243	-0.02013	993.315	-0.03187
993.315	0.00144	993.315	0.000117584	993.315	-0.02297	991.386	-0.03233
991.386	0.00142	991.386	0.000281855	991.386	-0.02549	989.457	-0.03291
989.457	0.00134	989.457	0.000348257	989.457	-0.02751	987.528	-0.03354
987.528	0.00123	987.528	0.000425581	987.528	-0.02871	985.6	-0.03424
985.6	0.0011	985.6	0.000672388	985.6	-0.02944	983.671	-0.03512
983.671	0.000917671	983.671	0.00102	983.671	-0.03086	981.742	-0.03631
981.742	0.000663882	981.742	0.00122	981.742	-0.03381	979.813	-0.03785
979.813	0.000372994	979.813	0.00117	979.813	-0.03847	977.885	-0.03967
977.885	4.10555e-05	977.885	0.000966342	977.885	-0.04511	975.956	-0.04153
975.956	-0.000289968	975.956	0.000761937	975.956	-0.0537	974.027	-0.04323
974.027	-0.000542105	974.027	0.000624678	974.027	-0.06321	972.098	-0.04469
972.098	-0.000738133	972.098	0.000474511	972.098	-0.07237	970.169	-0.04592
970.169	-0.000953223	970.169	0.000213737	970.169	-0.08041	968.241	-0.04693
968.241	-0.00117	968.241	-0.000177985	968.241	-0.087	966.312	-0.0478
966.312	-0.00131	966.312	-0.000665635	966.312	-0.092	964.383	-0.04855
964.383	-0.00128	964.383	-0.00116	964.383	-0.09526	962.454	-0.04903
962.454	-0.00113	962.454	-0.00155	962.454	-0.09663	960.526	-0.04914
960.526	-0.000954088	960.526	-0.00182	960.526	-0.09594	958.597	-0.04894
958.597	-0.000746376	958.597	-0.00201	958.597	-0.09285	956.668	-0.04855
956.668	-0.000460958	956.668	-0.00217	956.668	-0.08765	954.739	-0.04808
954.739	-0.000171272	954.739	-0.00235	954.739	-0.08144	952.811	-0.04759
952.811	0	952.811	-0.00257	952.811	-0.075	950.882	-0.04704
950.882	-0.00038321	950.882	-0.00279	950.882	-0.0683	948.953	-0.04636
948.953	-0.00083346	948.953	-0.00298	948.953	-0.06142	947.024	-0.04559
947.024	-0.00124	947.024	-0.00309	947.024	-0.05521	945.095	-0.04489
945.095	-0.00157	945.095	-0.0032	945.095	-0.05063	943.167	-0.04452
943.167	-0.00183	943.167	-0.00349	943.167	-0.0478	941.238	-0.04446
941.238	-0.00206	941.238	-0.00388	941.238	-0.04645	939.309	-0.04442
939.309	-0.0023	939.309	-0.00415	939.309	-0.04649	937.38	-0.04412
937.38	-0.0025	937.38	-0.00422	937.38	-0.0472	935.452	-0.04349
935.452	-0.00261	935.452	-0.00417	935.452	-0.04734	933.523	-0.04282
933.523	-0.00272	933.523	-0.00421	933.523	-0.04655	931.594	-0.04253
931.594	-0.0029	931.594	-0.00444	931.594	-0.04573	929.665	-0.04282
929.665	-0.00306	929.665	-0.00477	929.665	-0.04591	927.737	-0.04356
927.737	-0.00318	927.737	-0.00497	927.737	-0.0473	925.808	-0.04447
925.808	-0.00334	925.808	-0.00494	925.808	-0.04933	923.879	-0.0454
923.879	-0.00358	923.879	-0.00474	923.879	-0.05149	921.95	-0.04631
921.95	-0.00389	921.95	-0.00452	921.95	-0.05393	920.022	-0.04722
920.022	-0.00421	920.022	-0.00437	920.022	-0.0573	918.093	-0.04809
918.093	-0.00455	918.093	-0.00427	918.093	-0.06209	916.164	-0.04888
916.164	-0.00499	916.164	-0.00415	916.164	-0.06782	914.235	-0.04938
914.235	-0.00555	914.235	-0.00391	914.235	-0.07314	912.306	-0.04941
912.306	-0.00611	912.306	-0.00359	912.306	-0.07688	910.378	-0.04893
910.378	-0.00653	910.378	-0.00334	910.378	-0.0787	908.449	-0.04817
908.449	-0.00674	908.449	-0.00318	908.449	-0.07862	906.52	-0.04753
906.52	-0.0068	906.52	-0.00306	906.52	-0.07674	904.591	-0.04707
904.591	-0.00676	904.591	-0.00291	904.591	-0.07315	902.663	-0.04648
902.663	-0.00662	902.663	-0.00261	902.663	-0.06804	900.734	-0.04552
900.734	-0.00645	900.734	-0.00219	900.734	-0.0617	898.805	-0.04424
898.805	-0.00635	898.805	-0.00177	898.805	-0.05447	896.876	-0.04285
896.876	-0.00633	896.876	-0.00142	896.876	-0.04687	894.948	-0.04167
894.948	-0.00632	894.948	-0.00116	894.948	-0.03979	893.019	-0.04085
893.019	-0.00626	893.019	-0.000908663	893.019	-0.03412	891.09	-0.04023
891.09	-0.00617	891.09	-0.000574769	891.09	-0.03006	889.161	-0.03956
889.161	-0.00617	889.161	-0.000124543	889.161	-0.02699	887.232	-0.03874
887.232	-0.00628	887.232	0.000369536	887.232	-0.02432	885.304	-0.03777
885.304	-0.00633	885.304	0.000849974	885.304	-0.022	883.375	-0.03675
883.375	-0.00613	883.375	0.00136	883.375	-0.02039	881.446	-0.03583
881.446	-0.00576	881.446	0.0019	881.446	-0.01952	879.517	-0.03503
879.517	-0.00542	879.517	0.00245	879.517	-0.019	877.589	-0.03411
877.589	-0.00515	877.589	0.00305	877.589	-0.0184	875.66	-0.03296
875.66	-0.00487	875.66	0.00366	875.66	-0.01766	873.731	-0.03166
873.731	-0.00454	873.731	0.00413	873.731	-0.01687	871.802	-0.03044
871.802	-0.0041	871.802	0.00437	871.802	-0.01608	869.874	-0.02956
869.874	-0.00358	869.874	0.00441	869.874	-0.01535	867.945	-0.02917
867.945	-0.00301	867.945	0.00447	867.945	-0.01463	866.016	-0.02902
866.016	-0.00239	866.016	0.00468	866.016	-0.01386	864.087	-0.02883
864.087	-0.00185	864.087	0.00492	864.087	-0.01305	862.159	-0.02854
862.159	-0.00153	862.159	0.00509	862.159	-0.0122	860.23	-0.02824
860.23	-0.00143	860.23	0.00522	860.23	-0.01131	858.301	-0.02802
858.301	-0.00134	858.301	0.00543	858.301	-0.01032	856.372	-0.02787
856.372	-0.00114	856.372	0.00579	856.372	-0.00915	854.443	-0.0276
854.443	-0.000826103	854.443	0.00637	854.443	-0.0076	852.515	-0.02701
852.515	-0.000505725	852.515	0.00709	852.515	-0.0056	850.586	-0.02621
850.586	-0.000388334	850.586	0.00774	850.586	-0.00358	848.657	-0.02548
848.657	-0.000532167	848.657	0.0082	848.657	-0.00218	846.728	-0.02489
846.728	-0.000692542	846.728	0.00856	846.728	-0.00175	844.8	-0.02453
844.8	-0.000748706	844.8	0.00882	844.8	-0.00221	842.871	-0.02451
842.871	-0.000920688	842.871	0.00887	842.871	-0.00337	840.942	-0.02476
840.942	-0.00135	840.942	0.00869	840.942	-0.00496	839.013	-0.02511
839.013	-0.00195	839.013	0.00824	839.013	-0.00678	837.085	-0.02552
837.085	-0.00269	837.085	0.00743	837.085	-0.00879	835.156	-0.02608
835.156	-0.00353	835.156	0.00637	835.156	-0.01098	833.227	-0.02694
833.227	-0.00431	833.227	0.00522	833.227	-0.01332	831.298	-0.02818
831.298	-0.00502	831.298	0.00407	831.298	-0.01565	829.37	-0.0296
829.37	-0.00582	829.37	0.00301	829.37	-0.01775	827.441	-0.03092
827.441	-0.00673	827.441	0.00203	827.441	-0.01956	825.512	-0.03195
825.512	-0.0076	825.512	0.00114	825.512	-0.02103	823.583	-0.03266
823.583	-0.00837	823.583	0.000431635	823.583	-0.02216	821.654	-0.03313
821.654	-0.00894	821.654	5.22829e-05	821.654	-0.02303	819.726	-0.03345
819.726	-0.00923	819.726	-1.32284e-06	819.726	-0.02363	817.797	-0.03356
817.797	-0.00932	817.797	0.000210067	817.797	-0.02379	815.868	-0.03325
815.868	-0.00924	815.868	0.000665291	815.868	-0.02335	813.939	-0.03255
813.939	-0.00904	813.939	0.00122	813.939	-0.0226	812.011	-0.03164
812.011	-0.00879	812.011	0.00173	812.011	-0.02216	810.082	-0.03056
810.082	-0.00841	810.082	0.00233	810.082	-0.02223	808.153	-0.02919
808.153	-0.00774	808.153	0.00323	808.153	-0.02232	806.224	-0.02762
806.224	-0.00678	806.224	0.00439	806.224	-0.02193	804.296	-0.02608
804.296	-0.00574	804.296	0.00566	804.296	-0.02107	802.367	-0.02451
802.367	-0.00471	802.367	0.00699	802.367	-0.01982	800.438	-0.02273
800.438	-0.00365	800.438	0.00827	800.438	-0.01822	798.509	-0.02082
798.509	-0.00261	798.509	0.00949	798.509	-0.01649	796.58	-0.01908
796.58	-0.0017	796.58	0.01069	796.58	-0.01488	794.652	-0.01768
794.652	-0.000863725	794.652	0.01187	794.652	-0.01345	792.723	-0.01647
792.723	0	792.723	0.01303	792.723	-0.01218	790.794	-0.01523
790.794	0.00119	790.794	0.01425	790.794	-0.01118	788.865	-0.01383
788.865	0.00242	788.865	0.01558	788.865	-0.01034	786.937	-0.01232
786.937	0.00362	786.937	0.017	786.937	-0.00946	785.008	-0.01089
785.008	0.00465	785.008	0.01831	785.008	-0.00871	783.079	-0.00967
783.079	0.00554	783.079	0.01936	783.079	-0.00828	781.15	-0.00856
781.15	0.00642	781.15	0.02029	781.15	-0.00776	779.222	-0.00741
779.222	0.00739	779.222	0.02137	779.222	-0.00687	777.293	-0.00613
777.293	0.00852	777.293	0.02266	777.293	-0.00602	775.364	-0.00467
775.364	0.00981	775.364	0.02408	775.364	-0.00537	773.435	-0.00316
773.435	0.01111	773.435	0.0255	773.435	-0.00488	771.507	-0.00183
771.507	0.01216	771.507	0.02673	771.507	-0.00443	769.578	-0.000760964
769.578	0.01295	769.578	0.02771	769.578	-0.00389	767.649	2.72336e-06
767.649	0.01359	767.649	0.02845	767.649	-0.00322	765.72	0.000424248
765.72	0.01401	765.72	0.02896	765.72	-0.00253	763.791	0.000591622
763.791	0.01411	763.791	0.0292	763.791	-0.00187	761.863	0.000608013
761.863	0.01385	761.863	0.0291	761.863	-0.0012	759.934	0.000385649
759.934	0.01327	759.934	0.02857	759.934	-0.000631182	758.005	-0.000144937
758.005	0.01254	758.005	0.0277	758.005	-0.000426554	756.076	-0.000767757
756.076	0.01193	756.076	0.02666	756.076	-0.00057309	754.148	-0.00116
754.148	0.01155	754.148	0.02568	754.148	-0.00064334	752.219	-0.00122
752.219	0.01124	752.219	0.02483	752.219	-0.000305875	750.29	-0.00122
750.29	0.01071	750.29	0.02401	750.29	-8.92052e-05	748.361	-0.00161
748.361	0.01001	748.361	0.02307	748.361	-0.00141	746.433	-0.00255
746.433	0.00942	746.433	0.02198	746.433	-0.00498	744.504	-0.00371
744.504	0.00911	744.504	0.02105	744.504	-0.00971	742.575	-0.00468
742.575	0.0091	742.575	0.02062	742.575	-0.01402	740.646	-0.00531
740.646	0.00934	740.646	0.02061	740.646	-0.0174	738.717	-0.00568
738.717	0.00968	738.717	0.02075	738.717	-0.02077	736.789	-0.006
736.789	0.01	736.789	0.02087	736.789	-0.02543	734.86	-0.00655
734.86	0.01015	734.86	0.02077	734.86	-0.03157	732.931	-0.00732
732.931	0.01008	732.931	0.02029	732.931	-0.03805	731.002	-0.00815
731.002	0.00995	731.002	0.01953	731.002	-0.04376	729.074	-0.00904
729.074	0.00979	729.074	0.01857	729.074	-0.04824	727.145	-0.00992
727.145	0.00944	727.145	0.01745	727.145	-0.05121	725.216	-0.01055
725.216	0.00891	725.216	0.01629	725.216	-0.05241	723.287	-0.01086
723.287	0.00831	723.287	0.01511	723.287	-0.05178	721.359	-0.01098
721.359	0.00772	721.359	0.0138	721.359	-0.04968	719.43	-0.01092
719.43	0.00721	719.43	0.01238	719.43	-0.04644	717.501	-0.0106
717.501	0.00677	717.501	0.01096	717.501	-0.04198	715.572	-0.01
715.572	0.00639	715.572	0.00963	715.572	-0.03634	713.644	-0.00937
713.644	0.00598	713.644	0.00834	713.644	-0.03024	711.715	-0.00906
711.715	0.00547	711.715	0.00712	711.715	-0.02499	709.786	-0.00918
709.786	0.00496	709.786	0.00608	709.786	-0.0213	707.857	-0.00949
707.857	0.00447	707.857	0.00515	707.857	-0.01829	705.928	-0.00965
705.928	0.00393	705.928	0.00423	705.928	-0.01456	704	-0.00951
704	0.00331	704	0.00332	704	-0.00986	702.071	-0.00912
702.071	0.00269	702.071	0.00254	702.071	-0.00516	700.142	-0.00879
700.142	0.00207	700.142	0.00195	700.142	-0.0021	698.213	-0.00884
698.213	0.00144	698.213	0.00143	698.213	-0.0014	696.285	-0.0092
696.285	0.00080306	696.285	0.00088522	696.285	-0.00187	694.356	-0.00954
694.356	0.000141646	694.356	0.000336751	694.356	-0.00228	692.427	-0.00986
692.427	-0.000542721	692.427	-0.000356165	692.427	-0.00249	690.498	-0.01039
690.498	-0.00119	690.498	-0.00138	690.498	-0.00265	688.57	-0.01101
688.57	-0.00185	688.57	-0.00268	688.57	-0.00271	686.641	-0.01133
686.641	-0.00283	686.641	-0.00372	686.641	-0.00283	684.712	-0.01145
684.712	-0.00409	684.712	-0.00421	684.712	-0.00321	682.783	-0.01163
682.783	-0.00525	682.783	-0.00442	682.783	-0.00374	680.855	-0.01185
680.855	-0.00615	680.855	-0.00458	680.855	-0.00419	678.926	-0.01221
678.926	-0.00682	678.926	-0.00491	678.926	-0.00439	676.997	-0.0128
676.997	-0.00735	676.997	-0.00547	676.997	-0.00434	675.068	-0.0135
675.068	-0.00787	675.068	-0.00603	675.068	-0.00408	673.139	-0.01429
673.139	-0.00847	673.139	-0.00631	673.139	-0.00384	671.211	-0.0151
671.211	-0.00909	671.211	-0.00645	671.211	-0.00385	669.282	-0.01569
669.282	-0.00966	669.282	-0.00669	669.282	-0.00396	667.353	-0.01596
667.353	-0.01012	667.353	-0.007	667.353	-0.00374	665.424	-0.01594
665.424	-0.01031	665.424	-0.0071	665.424	-0.00309	663.496	-0.01563
663.496	-0.01009	663.496	-0.0069	663.496	-0.00226	661.567	-0.01521
661.567	-0.00959	661.567	-0.00651	661.567	-0.00156	659.638	-0.01483
659.638	-0.00907	659.638	-0.00601	659.638	-0.00119	657.709	-0.0144
657.709	-0.00858	657.709	-0.00552	657.709	-0.0012	655.781	-0.0139
655.781	-0.00812	655.781	-0.0053	655.781	-0.00148	653.852	-0.01347
653.852	-0.00765	653.852	-0.00552	653.852	-0.00179	651.923	-0.01309
651.923	-0.00716	651.923	-0.00598	651.923	-0.00201	649.994	-0.01262
649.994	-0.00683	649.994	-0.00626	649.994	-0.00232	648.065	-0.01195
648.065	-0.0069	648.065	-0.00598	648.065	-0.00288	646.137	-0.0114
646.137	-0.00703	646.137	-0.00541	646.137	-0.00363	644.208	-0.01113
644.208	-0.00688	644.208	-0.00504	644.208	-0.00433	642.279	-0.01114
642.279	-0.0065	642.279	-0.00498	642.279	-0.00487	640.35	-0.01158
640.35	-0.00619	640.35	-0.00528	640.35	-0.00528	638.422	-0.01246
638.422	-0.00622	638.422	-0.00581	638.422	-0.00584	636.493	-0.01348
636.493	-0.00654	636.493	-0.00623	636.493	-0.00651	634.564	-0.01428
634.564	-0.00688	634.564	-0.00629	634.564	-0.00701	632.635	-0.01458
632.635	-0.00698	632.635	-0.00605	632.635	-0.00717	630.707	-0.01443
630.707	-0.00678	630.707	-0.00572	630.707	-0.00707	628.778	-0.01414
628.778	-0.00629	628.778	-0.00541	628.778	-0.00674	626.849	-0.01382
626.849	-0.0056	626.849	-0.00512	626.849	-0.00626	624.92	-0.01334
624.92	-0.00493	624.92	-0.00477	624.92	-0.00575	622.992	-0.01265
622.992	-0.0045	622.992	-0.00419	622.992	-0.00512	621.063	-0.01186
621.063	-0.00427	621.063	-0.00356	621.063	-0.00445	619.134	-0.01108
619.134	-0.00394	619.134	-0.00308	619.134	-0.00381	617.205	-0.01023
617.205	-0.00337	617.205	-0.00253	617.205	-0.00292	615.276	-0.00926
615.276	-0.00266	615.276	-0.00165	615.276	-0.00169	613.348	-0.00828
613.348	-0.00192	613.348	-0.000336565	613.348	-0.000459368	611.419	-0.00738
611.419	-0.00116	611.419	0.00122	611.419	0.000543657	609.49	-0.00653
609.49	-0.000433666	609.49	0.00252	609.49	0.00122	607.561	-0.00578
607.561	0.000161631	607.561	0.00332	607.561	0.00144	605.633	-0.00522
605.633	0.00055799	605.633	0.00384	605.633	0.00125	603.704	-0.00485
603.704	0.00077808	603.704	0.0044	603.704	0.00088766	601.775	-0.00466
601.775	0.000897231	601.775	0.005	601.775	0.000375971	599.846	-0.00461
599.846	0.00106	599.846	0.00531	599.846	-0.000310464	597.918	-0.00436
597.918	0.00143	597.918	0.0054	597.918	-0.000850544	595.989	-0.00358
595.989	0.00201	595.989	0.00576	595.989	-0.00104	594.06	-0.00238
594.06	0.0027	594.06	0.00641	594.06	-0.000991903	592.131	-0.000903027
592.131	0.00351	592.131	0.00701	592.131	-0.000694131	590.202	0.000780636
590.202	0.0045	590.202	0.00741	590.202	3.57016e-05	588.274	0.00251
588.274	0.00566	588.274	0.00777	588.274	0.00128	586.345	0.0042
586.345	0.00702	586.345	0.00839	586.345	0.00313	584.416	0.00579
584.416	0.00842	584.416	0.00929	584.416	0.00545	582.487	0.00709
582.487	0.00965	582.487	0.01023	582.487	0.00778	580.559	0.00806
580.559	0.0106	580.559	0.01125	580.559	0.00976	578.63	0.00875
578.63	0.01122	578.63	0.01237	578.63	0.0115	576.701	0.00922
576.701	0.01166	576.701	0.01346	576.701	0.01315	574.772	0.00967
574.772	0.01217	574.772	0.01452	574.772	0.0146	572.844	0.0102
572.844	0.01274	572.844	0.01531	572.844	0.01559	570.915	0.01062
570.915	0.01302	570.915	0.01551	570.915	0.016	568.986	0.01072
568.986	0.01269	568.986	0.01544	568.986	0.0159	567.057	0.01061
567.057	0.01198	567.057	0.0156	567.057	0.01549	565.129	0.0106
565.129	0.01151	565.129	0.01594	565.129	0.01495	563.2	0.01065
563.2	0.01135	563.2	0.01601	563.2	0.0142	561.271	0.01034
561.271	0.01099	561.271	0.01546	561.271	0.01309	559.342	0.00956
559.342	0.01007	559.342	0.01446	559.342	0.01167	557.413	0.00864
557.413	0.00873	557.413	0.01347	557.413	0.01018	555.485	0.00772
555.485	0.00735	555.485	0.01258	555.485	0.00887	553.556	0.00665
553.556	0.00629	553.556	0.01158	553.556	0.0078	551.627	0.00533
551.627	0.00558	551.627	0.01042	551.627	0.00689	549.698	0.00383
549.698	0.00515	549.698	0.00921	549.698	0.00613	547.77	0.00238
547.77	0.00491	547.77	0.00814	547.77	0.00528	545.841	0.00132
545.841	0.00455	545.841	0.00726	545.841	0.00416	543.912	0.000764745
543.912	0.00376	543.912	0.00663	543.912	0.00279	541.983	0.000509454
541.983	0.00266	541.983	0.006	541.983	0.00124	540.055	0.00041885
540.055	0.00166	540.055	0.00523	540.055	-0.000250338	538.126	0.000457024
538.126	0.000981087	538.126	0.00461	538.126	-0.00153	536.197	0.000482863
536.197	0.000343347	536.197	0.00435	536.197	-0.00271	534.268	0.000488628
534.268	-0.000473893	534.268	0.00419	534.268	-0.00365	532.339	0.000490015
532.339	-0.00126	532.339	0.00396	532.339	-0.00396	530.411	0.000402363
530.411	-0.00178	530.411	0.00389	530.411	-0.00364	528.482	0.000453152
528.482	-0.00192	528.482	0.00422	528.482	-0.00291	526.553	0.000963748
526.553	-0.00157	526.553	0.00476	526.553	-0.00191	524.624	0.0017
524.624	-0.000816637	524.624	0.00525	524.624	-0.000792544	522.696	0.00213
522.696	-0.000114197	522.696	0.00559	522.696	0.000351661	520.767	0.00197
520.767	0.000136846	520.767	0.00552	520.767	0.00132	518.838	0.00121
518.838	7.16143e-06	518.838	0.00482	518.838	0.00198	516.909	0.00012037
516.909	-0.000371644	516.909	0.00362	516.909	0.00249	514.981	-0.000873787
514.981	-0.00105	514.981	0.00219	514.981	0.00272	513.052	-0.00137
513.052	-0.00201	513.052	0.000639444	513.052	0.00206	511.123	-0.00129
511.123	-0.00301	511.123	-0.00112	511.123	6.58835e-05	509.194	-0.000821234
509.194	-0.00367	509.194	-0.00285	509.194	-0.00286	507.266	-0.000178301
507.266	-0.00396	507.266	-0.00401	507.266	-0.00576	505.337	0.000509062
505.337	-0.00451	505.337	-0.00456	505.337	-0.00807	503.408	0.00136
503.408	-0.00554	503.408	-0.00497	503.408	-0.00992	501.479	0.00255
501.479	-0.00665	501.479	-0.0054	501.479	-0.01142	499.55	0.00373
499.55	-0.00758	499.55	-0.00554	499.55	-0.01269	497.622	0.00452
497.622	-0.00823	497.622	-0.00523	497.622	-0.01375	495.693	0.00492
495.693	-0.00837	495.693	-0.00483	495.693	-0.01438	493.764	0.00462
493.764	-0.00811	493.764	-0.00461	493.764	-0.01466	491.835	0.00329
491.835	-0.00756	491.835	-0.00421	491.835	-0.01452	489.907	0.00184
489.907	-0.00665	489.907	-0.00311	489.907	-0.01356	487.978	0.00138
487.978	-0.00531	487.978	-0.00183	487.978	-0.01195	486.049	0.00169
486.049	-0.00364	486.049	-0.00123	486.049	-0.0098	484.12	0.00193
484.12	-0.00204	484.12	-0.00134	484.12	-0.00716	482.192	0.0015
482.192	-0.000809661	482.192	-0.00193	482.192	-0.00467	480.263	0.000415918
480.263	-2.49456e-05	480.263	-0.00311	480.263	-0.00297	478.334	-0.000370881
478.334	0.000136922	478.334	-0.00473	478.334	-0.00211	476.405	-0.000205369
476.405	-1.18739e-05	476.405	-0.00633	476.405	-0.00192	474.476	-3.92533e-05
474.476	6.32923e-05	474.476	-0.00754	474.476	-0.00226	472.548	-0.000316643
472.548	0.000234195	472.548	-0.00816	472.548	-0.00266	470.619	-0.000480809
470.619	0.000408881	470.619	-0.0079	470.619	-0.00242	468.69	-0.000615943
468.69	0.000739176	468.69	-0.00678	468.69	-0.00175	466.761	-0.000866819
466.761	0.000959272	466.761	-0.00535	466.761	-0.00179	464.833	-0.000587821
464.833	0.000663003	464.833	-0.00407	464.833	-0.00323	462.904	0.000165007
462.904	0	462.904	-0.00274	462.904	-0.00552	460.975	0.000318523
460.975	-0.000311123	460.975	-0.0006654	460.975	-0.00749	459.046	-0.000504384
459.046	0.000162755	459.046	0.00223	459.046	-0.00882	457.118	-0.00223
457.118	0.000802808	457.118	0.0051	457.118	-0.01008	455.189	-0.00504
455.189	0.000849321	455.189	0.00727	455.189	-0.01155	453.26	-0.0082
453.26	0.000577985	453.26	0.00884	453.26	-0.01272	451.331	-0.00989
451.331	0.000732661	451.331	0.00991	451.331	-0.01315	449.403	-0.01004
449.403	0.00143	449.403	0.01027	449.403	-0.01305	447.474	-0.01
447.474	0.00237	447.474	0.01037	447.474	-0.01228	445.545	-0.00982
445.545	0.00368	445.545	0.0109	445.545	-0.01079	443.616	-0.00923
443.616	0.00576	443.616	0.01148	443.616	-0.00935	441.687	-0.00895
441.687	0.00784	441.687	0.01131	441.687	-0.00864	439.759	-0.00953
439.759	0.00888	439.759	0.01017	439.759	-0.00848	437.83	-0.01072
437.83	0.00957	437.83	0.00821	437.83	-0.0083	435.901	-0.01201
435.901	0.01066	435.901	0.00629	435.901	-0.00729	433.972	-0.01316
433.972	0.01136	433.972	0.00474	433.972	-0.00584	432.044	-0.01404
432.044	0.01154	432.044	0.0029	432.044	-0.00513	430.115	-0.01494
430.115	0.01148	430.115	0.000193518	430.115	-0.00632	428.186	-0.01549
428.186	0.01115	428.186	-0.00245	428.186	-0.00874	426.257	-0.01444
426.257	0.01111	426.257	-0.00359	426.257	-0.00964	424.329	-0.01214
424.329	0.01239	424.329	-0.00339	424.329	-0.00732	422.4	-0.01082
422.4	0.0151	422.4	-0.00301	422.4	-0.00329	420.471	-0.01153
420.471	0.01833	420.471	-0.00276	420.471	-0.000421535	418.542	-0.01338
418.542	0.02106	418.542	-0.00115	418.542	-0.000833097	416.614	-0.0134
416.614	0.02075	416.614	-0.000948543	416.614	-0.00242	414.685	-0.01332
414.685	0.02004	414.685	-0.000608617	414.685	-0.00457	412.756	-0.01315
412.756	0.01891	412.756	-0.000128214	412.756	-0.00728	410.827	-0.01288
410.827	0.01738	410.827	0.000492666	410.827	-0.01054	408.898	-0.01251
408.898	0.01544	408.898	0.00125	408.898	-0.01437	406.97	-0.01205
406.97	0.01309	406.97	0.00216	406.97	-0.01876	405.041	-0.01149
405.041	0.01033	405.041	0.0032	405.041	-0.0237	403.112	-0.01083
403.112	0.00716	403.112	0.00438	403.112	-0.02921	401.183	-0.01008
401.183	0.00358	401.183	0.0057	401.183	-0.03528	399.255	-0.00923
399.255	-0.000405956	399.255	0.00717	399.255	-0.0419			--	--
								--	--
								--	--
								--	--
								--	--
								--	--
								--	--
								--	--
								--	--
								--	--
								--	--
								--	--
								--	--
								--	--
								--	--
								--	--
								--	--
								--	--
								--	--
								--	--
								--	--
								--	--
								--	--
								--	--
								--	--
								--	--
								--	--
								--	--
								--	--
								--	--
								--	--
								--	--
								--	--
								--	--
								--	--
								--	--
								--	--
								--	--
								--	--
								--	--
								--	--
								--	--
								--	--
								--	--
								--	--
								--	--
								--	--
								--	--
								--	--
								--	--
								--	--
								--	--
								--	--
								--	--
								--	--
								--	--
								--	--
								--	--
								--	--
								--	--
								--	--
								--	--
								--	--
								--	--
								--	--
								--	--
								--	--
								--	--
								--	--
								--	--
								--	--
								--	--
								--	--
								--	--
								--	--
								--	--
								--	--
								--	--
								--	--
								--	--
								--	--
								--	--
								--	--
								--	--
								--	--
								--	--
								--	--
								--	--
								--	--
								--	--
								--	--
								--	--
								--	--
								--	--
								--	--
								--	--
								--	--
								--	--
								--	--
								--	--
								--	--
								--	--
								--	--
								--	--
								--	--
								--	--
								--	--
								--	--
								--	--
								--	--
								--	--
								--	--
								--	--
								--	--
								--	--
								--	--
								--	--
								--	--
								--	--
								--	--
								--	--
								--	--
								--	--
								--	--
								--	--
								--	--
								--	--
								--	--
								--	--
								--	--
								--	--
								--	--
[truncated: 177 more rows]

## Sheet: Fig2
Figure 2a									Figure 2b					Figure 2c										Figure 2e							Figure 2f							Figure 2g
CP			OCNT		OCNT-CTAB									OCNT-OTAB			OCNT-DTAB			OCNT-STAB				OCNT-SDS			OCNT-SHS				OCNT+CTAB			OCNT@CTAB				OCNT-Fum			OCNT+Fum			OCNT-QAPPT			OCNT+QAPPT
Current density(mA/cm2)	FE/%		Current density(mA/cm2)	FE/%	Current density(mA/cm2)	FE/%			catholyte rate(ml/h)	H2O2 concentration(mM)	FE/%			Current density(mA/cm2)	FE/%		Current density(mA/cm2)	FE/%		Current density(mA/cm2)	FE/%			Current density(mA/cm2)	FE/%		Current density(mA/cm2)	FE/%			Current density(mA/cm2)	FE/%		Current density(mA/cm2)	FE/%			Current density(mA/cm2)	FE/%		Current density(mA/cm2)	FE/%		Current density(mA/cm2)	FE/%		Current density(mA/cm2)	FE/%
	Mean	Standard Deviation				Mean	Standard Deviation				Mean	Standard Deviation			Mean	Standard Deviation		Mean	Standard Deviation		Mean	Standard Deviation			Mean	Standard Deviation		Mean	Standard Deviation			Mean	Standard Deviation		Mean	Standard Deviation			Mean	Standard Deviation		Mean			Mean	Standard Deviation		Mean
25	14.9483	0.35761	50	68.3272	25	97.7844	2.27068		138	200.976	198.533	3.455		25	98.4	3.17755	25	102.745	1.09559	25	105.319	1.38189		25	86.0263	2.43693	25	91.2067	3.07721		25	50.3783	0.82059	25	99.9483	0.65685		25	100.841	0.05953	50	67.2854		50	96.3607	1.25124	25	64
50	12.9571	0.58374	100	78.446	50	101.505	0.47364		126	239.347	237.479	2.64154		50	99.9441	4.70922	50	102.324	0.73801	50	100.075	5.72127		50	66.8936	2.53313	50	86.7633	2.73698		50	46.8999	0.86217	50	98.3691	0.79969		50	98.8083	0.60855	100	65.6732		100	96.9443	0.96873	50	48
75	12.9571	0.58374	150	62.9183	75	101.639	4.66539		90	319.213	321.139	2.72313		75	98.4549	3.35934	75	93.1378	0.50372	75	99.3338	0.75033		75	69.8702	1.91722	75	76.8522	0.51025		75	46.8999	0.86217	75	94.0259	3.07606		75	101.7	1.79843	150	65.432		150	96.7022	0.94588	75	27
100	12.3442	0.50389	200	64.8778	100	101.697	0.95696		56	512.659	505.935	9.50806		100	100.153	0.97168	100	99.1362	2.25854	100	100.89	1.56076		100	60.6235	10.251	100	61.9639	1.34386		100	54.6773	1.66473	100	94.4927	0.51275		100	101.34	0.4358	200	62.276		200	98.2953	0.90015	100	29
125	13.0354	0.69238	250	44.2931	125	94.9897	0.22903							125	97.1293	1.01917	125	102.709	0.17101	125	103.004	1.19319		125	66.5356	0.61196	125	59.7983	0.65136		125	51.9207	0.15016	125	72.7144	0.07019		125	95.9759	6.86232	250	62.2856		250	92.8193	0.13787	125	19
150	13.6708	0.28527			150	95.1366	3.64646		20.7	1013.19	1004.61	12.1324		150	98.0945	4.97956	150	101.927	2.07425	150	99.4711	0.35761		150	64.9043	0.45891	150	60.3701	0.16527		150	51.9207	0.15016	150	62.7147	3.20446		150	102.586	0.13037	300	49.7171		300	92.366	0.66818	150	16
175	13.1753	0.09			175	95.1406	0.2304		9.6	2058.56	2071.5	18.3083		175	94.5627	6.26015	175	94.3203	3.18058	175	99.8867	6.23807		175	64.8539	0.8703	175	61.795	1.95142		175	36.4463	0.93939	175	62.5987	2.06582		175	100.732	1.45779	375	43.3423		350	95.1312	4.349
200	13.7993	0.247			200	96.3193	0.41036							200	96.6526	4.65675	200	94.5411	3.12858	200	98.478	1.95648		200	64.0122	0.03742	200	64.9107	0.58222		200	27.645	0.21507	200	61.3612	4.41372		200	96.741	1.18457	400	32.7045		400	85.7892	2.52784
225	5.77138	0.10972			225	96.8837	1.38041							225	96.8958	0.2936	225	98.1128	0.71474	225	101.298	3.28295		225	68.4265	1.44601	225	65.173	2.10202		225	23.5862	0.3558	225	64.4756	1.70643		225	93.3868	1.88286				500	85.3291	1.805
250	6.51614	0.32039			250	94.2671	0.05025							250	94.9339	2.73634	250	94.0889	0.57726	250	100.331	7.17588		250	69.7936	0.28158	250	62.8554	5.44556		250	17.4784	0.18508	250	42.1857	0.33181		250	101.113	0.62375
					300	96.2396	2.12463							300	96.2396	2.12463	300	92.5414	0.63213	300	95.2638	1.25989		300	65.3553	4.09703	300	66.133	1.0156					300	48.5831	1.2888		300	99.431	0.16711
					350	96.5904	0.88608							350	84.8664	2.16883	350	95.161	2.23737	350	97.1958	0.98083		350	52.5523	3.10603	350	48.1515	0.1841					350	46.7057	2.22402		350	93.1421	1.20129
					400	93.2802	1.03218							400	80.9675	0.87573	400	82.2263	0.35843	400	88.8331	1.04326		400	48.0474	1.90137	400	51.2769	0.04438					400	48.7673	4.0253		400	96.49	0.93523
					450	92.5127	0.85671							450	83.9262	0.85671	450	83.7622	3.41449	450	90.1118	0.41509		450	46.1111	3.25952	450	47.5681	1.50424					450	47.6703	3.43588		450	88.9649	1.80347
					500	89.7196	1.99852							500	85.1869	2.16636	500	85.2791	2.26772	500	90.568	0.2377		500	39.4422	6.00227	500	46.7614	1.10848									500	83.3964	1.66123
[truncated: 7 more columns]

## Sheet: Fig3
	Figure 3a																														Figure 3b																		Figure 3e
potential(V vsRHE)	0.6			0.4			0.2			0			-0.2			-0.4			-0.6			-0.8			-1			-1.2			OCNT	0.2			0			-0.2		-0.4				-0.6			-0.8		O-O
	Wavenumber (cm-1)	Absorbance (arb. units)		Wavenumber (cm-1)	Absorbance (arb. units)		Wavenumber (cm-1)	Absorbance (arb. units)		Wavenumber (cm-1)	Absorbance (arb. units)		Wavenumber (cm-1)	Absorbance (arb. units)		Wavenumber (cm-1)	Absorbance (arb. units)		Wavenumber (cm-1)	Absorbance (arb. units)		Wavenumber (cm-1)	Absorbance (arb. units)		Wavenumber (cm-1)	Absorbance (arb. units)		Wavenumber (cm-1)	Absorbance (arb. units)		Wavenumber(cm-1)	absorbance(arb. units)		Wavenumber(cm-1)	absorbance(arb. units)		Wavenumber(cm-1)	absorbance(arb. units)		Wavenumber(cm-1)	absorbance(arb. units)		Wavenumber(cm-1)	absorbance(arb. units)		Wavenumber(cm-1)	absorbance(arb. units)		time(ps)
	3997.65	1.03199		3997.65	1.02462		3997.65	1.01514		3997.65	1.00525		3997.65	0.99521		3997.65	0.98232		3997.65	0.97193		3997.65	0.95987		3997.65	0.94818		3997.65	0.93415		3997.65	1.00217		3997.65	0.9949		3997.65	0.98614		3997.65	0.9781		3997.65	0.9781		3997.65	0.9604		0
	3995.72	1.03197		3995.72	1.02458		3995.72	1.01514		3995.72	1.00523		3995.72	0.99519		3995.72	0.9823		3995.72	0.97193		3995.72	0.95986		3995.72	0.94818		3995.72	0.93415		3995.72	1.00218		3995.72	0.9949		3995.72	0.98616		3995.72	0.97809		3995.72	0.97809		3995.72	0.96042		0.10256
	3993.79	1.03196		3993.79	1.02455		3993.79	1.01514		3993.79	1.00521		3993.79	0.99518		3993.79	0.98227		3993.79	0.97193		3993.79	0.95985		3993.79	0.94819		3993.79	0.93416		3993.79	1.00219		3993.79	0.9949		3993.79	0.98618		3993.79	0.97808		3993.79	0.97808		3993.79	0.96045		0.20513
	3991.86	1.03195		3991.86	1.02452		3991.86	1.01514		3991.86	1.00519		3991.86	0.99517		3991.86	0.98226		3991.86	0.97193		3991.86	0.95985		3991.86	0.9482		3991.86	0.93417		3991.86	1.0022		3991.86	0.9949		3991.86	0.9862		3991.86	0.97807		3991.86	0.97807		3991.86	0.96046		0.30769
	3989.93	1.03194		3989.93	1.02449		3989.93	1.01515		3989.93	1.00518		3989.93	0.99516		3989.93	0.98224		3989.93	0.97194		3989.93	0.95985		3989.93	0.94821		3989.93	0.93418		3989.93	1.0022		3989.93	0.99489		3989.93	0.98621		3989.93	0.97806		3989.93	0.97806		3989.93	0.96048		0.41026
	3988	1.03194		3988	1.02447		3988	1.01515		3988	1.00517		3988	0.99516		3988	0.98223		3988	0.97195		3988	0.95986		3988	0.94823		3988	0.9342		3988	1.00221		3988	0.99489		3988	0.98622		3988	0.97805		3988	0.97805		3988	0.96048		0.51282
	3986.08	1.03193		3986.08	1.02445		3986.08	1.01516		3986.08	1.00517		3986.08	0.99516		3986.08	0.98223		3986.08	0.97196		3986.08	0.95988		3986.08	0.94826		3986.08	0.93422		3986.08	1.00221		3986.08	0.99489		3986.08	0.98622		3986.08	0.97805		3986.08	0.97805		3986.08	0.96049		0.61538
	3984.15	1.03192		3984.15	1.02444		3984.15	1.01517		3984.15	1.00517		3984.15	0.99516		3984.15	0.98223		3984.15	0.97198		3984.15	0.9599		3984.15	0.94829		3984.15	0.93425		3984.15	1.00221		3984.15	0.99489		3984.15	0.98623		3984.15	0.97804		3984.15	0.97804		3984.15	0.96049		0.71795
	3982.22	1.03192		3982.22	1.02443		3982.22	1.01518		3982.22	1.00518		3982.22	0.99516		3982.22	0.98224		3982.22	0.972		3982.22	0.95993		3982.22	0.94832		3982.22	0.93428		3982.22	1.00222		3982.22	0.99489		3982.22	0.98623		3982.22	0.97803		3982.22	0.97803		3982.22	0.96049		0.82051
	3980.29	1.03192		3980.29	1.02443		3980.29	1.01519		3980.29	1.00519		3980.29	0.99517		3980.29	0.98225		3980.29	0.97203		3980.29	0.95996		3980.29	0.94836		3980.29	0.93431		3980.29	1.00222		3980.29	0.99488		3980.29	0.98623		3980.29	0.97802		3980.29	0.97802		3980.29	0.96049		0.92308
	3978.36	1.03192		3978.36	1.02443		3978.36	1.01521		3978.36	1.0052		3978.36	0.99518		3978.36	0.98227		3978.36	0.97206		3978.36	0.96		3978.36	0.9484		3978.36	0.93435		3978.36	1.00221		3978.36	0.99488		3978.36	0.98623		3978.36	0.97801		3978.36	0.97801		3978.36	0.96048		1.02564
	3976.43	1.0319		3976.43	1.02442		3976.43	1.01521		3976.43	1.00522		3976.43	0.99517		3976.43	0.98228		3976.43	0.97209		3976.43	0.96003		3976.43	0.94844		3976.43	0.93438		3976.43	1.00222		3976.43	0.99488		3976.43	0.98622		3976.43	0.97799		3976.43	0.97799		3976.43	0.96045		1.12821
	3974.5	1.03189		3974.5	1.02442		3974.5	1.01523		3974.5	1.00526		3974.5	0.99518		3974.5	0.98231		3974.5	0.97213		3974.5	0.96007		3974.5	0.94847		3974.5	0.93441		3974.5	1.00221		3974.5	0.99487		3974.5	0.98621		3974.5	0.97797		3974.5	0.97797		3974.5	0.96042		1.23077
	3972.58	1.03189		3972.58	1.02443		3972.58	1.01524		3972.58	1.00529		3972.58	0.99519		3972.58	0.98235		3972.58	0.97217		3972.58	0.96012		3972.58	0.94852		3972.58	0.93446		3972.58	1.00221		3972.58	0.99486		3972.58	0.98619		3972.58	0.97796		3972.58	0.97796		3972.58	0.96039		1.33333
	3970.65	1.0319		3970.65	1.02446		3970.65	1.01526		3970.65	1.00532		3970.65	0.9952		3970.65	0.98238		3970.65	0.9722		3970.65	0.96019		3970.65	0.9486		3970.65	0.93452		3970.65	1.00219		3970.65	0.99485		3970.65	0.98617		3970.65	0.97796		3970.65	0.97796		3970.65	0.96037		1.4359
	3968.72	1.03192		3968.72	1.0245		3968.72	1.01527		3968.72	1.00535		3968.72	0.99522		3968.72	0.98241		3968.72	0.97223		3968.72	0.96027		3968.72	0.94869		3968.72	0.9346		3968.72	1.00218		3968.72	0.99484		3968.72	0.98615		3968.72	0.97795		3968.72	0.97795		3968.72	0.96033		1.53846
	3966.79	1.03194		3966.79	1.02453		3966.79	1.01529		3966.79	1.00538		3966.79	0.99525		3966.79	0.98243		3966.79	0.97226		3966.79	0.96037		3966.79	0.94878		3966.79	0.93469		3966.79	1.00217		3966.79	0.99483		3966.79	0.98613		3966.79	0.97794		3966.79	0.97794		3966.79	0.9603		1.64103
	3964.86	1.03194		3964.86	1.02455		3964.86	1.0153		3964.86	1.00541		3964.86	0.99529		3964.86	0.98247		3964.86	0.97232		3964.86	0.96047		3964.86	0.94889		3964.86	0.93479		3964.86	1.00216		3964.86	0.99482		3964.86	0.98612		3964.86	0.97793		3964.86	0.97793		3964.86	0.96028		1.74359
	3962.93	1.03194		3962.93	1.02456		3962.93	1.01532		3962.93	1.00543		3962.93	0.99534		3962.93	0.98251		3962.93	0.97238		3962.93	0.96059		3962.93	0.94901		3962.93	0.9349		3962.93	1.00215		3962.93	0.99482		3962.93	0.98611		3962.93	0.97792		3962.93	0.97792		3962.93	0.96028		1.84615
	3961.01	1.03193		3961.01	1.02457		3961.01	1.01535		3961.01	1.00545		3961.01	0.9954		3961.01	0.98256		3961.01	0.97243		3961.01	0.96072		3961.01	0.94914		3961.01	0.93503		3961.01	1.00214		3961.01	0.99482		3961.01	0.9861		3961.01	0.97792		3961.01	0.97792		3961.01	0.96029		1.94872
	3959.08	1.03191		3959.08	1.02456		3959.08	1.01538		3959.08	1.00548		3959.08	0.99546		3959.08	0.98263		3959.08	0.97252		3959.08	0.96085		3959.08	0.94928		3959.08	0.93516		3959.08	1.00213		3959.08	0.99482		3959.08	0.98611		3959.08	0.97793		3959.08	0.97793		3959.08	0.96032		2.05128
	3957.15	1.03189		3957.15	1.02454		3957.15	1.01541		3957.15	1.00551		3957.15	0.99553		3957.15	0.98273		3957.15	0.97263		3957.15	0.96099		3957.15	0.94942		3957.15	0.9353		3957.15	1.00213		3957.15	0.99483		3957.15	0.98612		3957.15	0.97795		3957.15	0.97795		3957.15	0.96034		2.15385
	3955.22	1.03187		3955.22	1.02452		3955.22	1.01545		3955.22	1.00554		3955.22	0.9956		3955.22	0.98282		3955.22	0.97275		3955.22	0.96113		3955.22	0.94957		3955.22	0.93544		3955.22	1.00213		3955.22	0.99485		3955.22	0.98613		3955.22	0.97796		3955.22	0.97796		3955.22	0.96037		2.25641
	3953.29	1.03186		3953.29	1.0245		3953.29	1.01548		3953.29	1.00555		3953.29	0.99565		3953.29	0.98289		3953.29	0.97283		3953.29	0.96128		3953.29	0.94973		3953.29	0.93559		3953.29	1.00212		3953.29	0.99486		3953.29	0.98614		3953.29	0.97797		3953.29	0.97797		3953.29	0.96039		2.35897
	3951.36	1.03185		3951.36	1.02448		3951.36	1.0155		3951.36	1.00555		3951.36	0.99568		3951.36	0.98293		3951.36	0.97287		3951.36	0.96142		3951.36	0.94988		3951.36	0.93574		3951.36	1.00212		3951.36	0.99488		3951.36	0.98614		3951.36	0.97799		3951.36	0.97799		3951.36	0.96041		2.46154
	3949.43	1.03184		3949.43	1.02447		3949.43	1.01551		3949.43	1.00555		3949.43	0.9957		3949.43	0.98296		3949.43	0.9729		3949.43	0.96156		3949.43	0.95002		3949.43	0.93588		3949.43	1.00213		3949.43	0.99489		3949.43	0.98614		3949.43	0.978		3949.43	0.978		3949.43	0.96043		2.5641
	3947.51	1.03182		3947.51	1.02445		3947.51	1.01553		3947.51	1.00556		3947.51	0.99574		3947.51	0.98301		3947.51	0.97296		3947.51	0.96169		3947.51	0.95017		3947.51	0.93603		3947.51	1.00213		3947.51	0.99491		3947.51	0.98615		3947.51	0.97801		3947.51	0.97801		3947.51	0.96046		2.66667
	3945.58	1.0318		3945.58	1.02442		3945.58	1.01555		3945.58	1.00558		3945.58	0.99578		3945.58	0.98307		3945.58	0.97302		3945.58	0.96182		3945.58	0.95031		3945.58	0.93617		3945.58	1.00214		3945.58	0.99493		3945.58	0.98616		3945.58	0.97802		3945.58	0.97802		3945.58	0.96048		2.76923
	3943.65	1.03178		3943.65	1.02438		3943.65	1.01557		3943.65	1.0056		3943.65	0.99582		3943.65	0.98311		3943.65	0.97306		3943.65	0.96197		3943.65	0.95046		3943.65	0.93632		3943.65	1.00215		3943.65	0.99495		3943.65	0.98617		3943.65	0.97802		3943.65	0.97802		3943.65	0.96049		2.87179
	3941.72	1.03176		3941.72	1.02435		3941.72	1.01559		3941.72	1.00562		3941.72	0.99585		3941.72	0.98314		3941.72	0.97309		3941.72	0.96213		3941.72	0.95062		3941.72	0.93649		3941.72	1.00216		3941.72	0.99497		3941.72	0.98618		3941.72	0.97803		3941.72	0.97803		3941.72	0.96049		2.97436
	3939.79	1.03173		3939.79	1.02433		3939.79	1.01561		3939.79	1.00566		3939.79	0.99589		3939.79	0.9832		3939.79	0.97315		3939.79	0.96227		3939.79	0.95077		3939.79	0.93664		3939.79	1.00217		3939.79	0.99498		3939.79	0.98619		3939.79	0.97803		3939.79	0.97803		3939.79	0.9605		3.07692
	3937.86	1.03172		3937.86	1.02431		3937.86	1.01564		3937.86	1.0057		3937.86	0.99592		3937.86	0.98325		3937.86	0.97321		3937.86	0.96239		3937.86	0.95089		3937.86	0.93676		3937.86	1.00216		3937.86	0.99498		3937.86	0.98618		3937.86	0.97802		3937.86	0.97802		3937.86	0.96049		3.17949
	3935.94	1.03172		3935.94	1.02429		3935.94	1.01566		3935.94	1.00574		3935.94	0.99595		3935.94	0.98328		3935.94	0.97326		3935.94	0.96249		3935.94	0.95098		3935.94	0.93685		3935.94	1.00215		3935.94	0.99497		3935.94	0.98616		3935.94	0.97801		3935.94	0.97801		3935.94	0.96049		3.28205
	3934.01	1.0317		3934.01	1.02427		3934.01	1.01567		3934.01	1.00578		3934.01	0.99597		3934.01	0.98333		3934.01	0.97331		3934.01	0.96256		3934.01	0.95105		3934.01	0.93692		3934.01	1.00213		3934.01	0.99496		3934.01	0.98614		3934.01	0.978		3934.01	0.978		3934.01	0.96048		3.38462
	3932.08	1.03166		3932.08	1.02423		3932.08	1.01567		3932.08	1.00582		3932.08	0.996		3932.08	0.9834		3932.08	0.97339		3932.08	0.96261		3932.08	0.95111		3932.08	0.93698		3932.08	1.00212		3932.08	0.99495		3932.08	0.98613		3932.08	0.97799		3932.08	0.97799		3932.08	0.96048		3.48718
	3930.15	1.0316		3930.15	1.02419		3930.15	1.01567		3930.15	1.00585		3930.15	0.99604		3930.15	0.98346		3930.15	0.97348		3930.15	0.96266		3930.15	0.95116		3930.15	0.93703		3930.15	1.00211		3930.15	0.99495		3930.15	0.98614		3930.15	0.97799		3930.15	0.97799		3930.15	0.96048		3.58974
	3928.22	1.03156		3928.22	1.02416		3928.22	1.01568		3928.22	1.00587		3928.22	0.99607		3928.22	0.98352		3928.22	0.97356		3928.22	0.96271		3928.22	0.9512		3928.22	0.93707		3928.22	1.00211		3928.22	0.99494		3928.22	0.98614		3928.22	0.97798		3928.22	0.97798		3928.22	0.96049		3.69231
	3926.29	1.03155		3926.29	1.02416		3926.29	1.01569		3926.29	1.00589		3926.29	0.99608		3926.29	0.98354		3926.29	0.97359		3926.29	0.96276		3926.29	0.95126		3926.29	0.93712		3926.29	1.0021		3926.29	0.99493		3926.29	0.98615		3926.29	0.97795		3926.29	0.97795		3926.29	0.96049		3.79487
	3924.37	1.03159		3924.37	1.0242		3924.37	1.0157		3924.37	1.00588		3924.37	0.99606		3924.37	0.9835		3924.37	0.97355		3924.37	0.96283		3924.37	0.95133		3924.37	0.93719		3924.37	1.0021		3924.37	0.99492		3924.37	0.98614		3924.37	0.97792		3924.37	0.97792		3924.37	0.96048		3.89744
	3922.44	1.03165		3922.44	1.02425		3922.44	1.01569		3922.44	1.00586		3922.44	0.99603		3922.44	0.98343		3922.44	0.97345		3922.44	0.96293		3922.44	0.95144		3922.44	0.93729		3922.44	1.00209		3922.44	0.99491		3922.44	0.98613		3922.44	0.97791		3922.44	0.97791		3922.44	0.96045		4
	3920.51	1.03169		3920.51	1.02429		3920.51	1.0157		3920.51	1.00585		3920.51	0.99601		3920.51	0.98341		3920.51	0.9734		3920.51	0.96305		3920.51	0.95156		3920.51	0.93742		3920.51	1.00209		3920.51	0.99492		3920.51	0.98614		3920.51	0.97791		3920.51	0.97791		3920.51	0.96043
	3918.58	1.03168		3918.58	1.02429		3918.58	1.01571		3918.58	1.00586		3918.58	0.99604		3918.58	0.98345		3918.58	0.97345		3918.58	0.96319		3918.58	0.95171		3918.58	0.93757		3918.58	1.0021		3918.58	0.99494		3918.58	0.98616		3918.58	0.97793		3918.58	0.97793		3918.58	0.96043
	3916.65	1.03164		3916.65	1.02426		3916.65	1.01575		3916.65	1.00589		3916.65	0.9961		3916.65	0.98357		3916.65	0.97359		3916.65	0.96334		3916.65	0.95188		3916.65	0.93774		3916.65	1.0021		3916.65	0.99496		3916.65	0.98618		3916.65	0.97796		3916.65	0.97796		3916.65	0.96044
	3914.72	1.03157		3914.72	1.02421		3914.72	1.01578		3914.72	1.00594		3914.72	0.99619		3914.72	0.98373		3914.72	0.97377		3914.72	0.96351		3914.72	0.95206		3914.72	0.93793		3914.72	1.00211		3914.72	0.99497		3914.72	0.9862		3914.72	0.97798		3914.72	0.97798		3914.72	0.96047
	3912.79	1.03151		3912.79	1.02416		3912.79	1.01581		3912.79	1.00599		3912.79	0.99627		3912.79	0.98388		3912.79	0.97393		3912.79	0.9637		3912.79	0.95228		3912.79	0.93815		3912.79	1.00212		3912.79	0.99499		3912.79	0.98623		3912.79	0.97801		3912.79	0.97801		3912.79	0.9605
	3910.87	1.03146		3910.87	1.02412		3910.87	1.01584		3910.87	1.00603		3910.87	0.99634		3910.87	0.98401		3910.87	0.97407		3910.87	0.96396		3910.87	0.95256		3910.87	0.93843		3910.87	1.00213		3910.87	0.99501		3910.87	0.98626		3910.87	0.97805		3910.87	0.97805		3910.87	0.96054
	3908.94	1.03141		3908.94	1.02407		3908.94	1.01587		3908.94	1.00607		3908.94	0.99642		3908.94	0.98414		3908.94	0.97423		3908.94	0.96428		3908.94	0.95291		3908.94	0.93879		3908.94	1.00215		3908.94	0.99503		3908.94	0.98629		3908.94	0.97809		3908.94	0.97809		3908.94	0.96057
	3907.01	1.03135		3907.01	1.02403		3907.01	1.01591		3907.01	1.00613		3907.01	0.99652		3907.01	0.98429		3907.01	0.97439		3907.01	0.96465		3907.01	0.9533		3907.01	0.93919		3907.01	1.00216		3907.01	0.99504		3907.01	0.98632		3907.01	0.97812		3907.01	0.97812		3907.01	0.9606
	3905.08	1.0313		3905.08	1.024		3905.08	1.01593		3905.08	1.00618		3905.08	0.99659		3905.08	0.98439		3905.08	0.97451		3905.08	0.96503		3905.08	0.95372		3905.08	0.93961		3905.08	1.00217		3905.08	0.99506		3905.08	0.98634		3905.08	0.97814		3905.08	0.97814		3905.08	0.96062
	3903.15	1.03125		3903.15	1.02398		3903.15	1.01595		3903.15	1.00621		3903.15	0.99665		3903.15	0.98448		3903.15	0.97461		3903.15	0.96538		3903.15	0.95409		3903.15	0.93999		3903.15	1.00219		3903.15	0.99505		3903.15	0.98634		3903.15	0.97814		3903.15	0.97814		3903.15	0.96063
	3901.22	1.0312		3901.22	1.02397		3901.22	1.01599		3901.22	1.00626		3901.22	0.99672		3901.22	0.98457		3901.22	0.97472		3901.22	0.96566		3901.22	0.95439		3901.22	0.94029		3901.22	1.00219		3901.22	0.99504		3901.22	0.98633		3901.22	0.97814		3901.22	0.97814		3901.22	0.96063
	3899.3	1.03115		3899.3	1.02394		3899.3	1.01602		3899.3	1.00631		3899.3	0.9968		3899.3	0.98466		3899.3	0.97485		3899.3	0.96585		3899.3	0.95459		3899.3	0.9405		3899.3	1.00218		3899.3	0.99502		3899.3	0.98631		3899.3	0.97813		3899.3	0.97813		3899.3	0.96064
	3897.37	1.03108		3897.37	1.02389		3897.37	1.01606		3897.37	1.00637		3897.37	0.99689		3897.37	0.9848		3897.37	0.97503		3897.37	0.96596		3897.37	0.9547		3897.37	0.94062		3897.37	1.00218		3897.37	0.99501		3897.37	0.98629		3897.37	0.97814		3897.37	0.97814		3897.37	0.96066
	3895.44	1.03099		3895.44	1.02382		3895.44	1.01612		3895.44	1.00645		3895.44	0.99702		3895.44	0.98498		3895.44	0.97526		3895.44	0.96604		3895.44	0.95479		3895.44	0.9407		3895.44	1.00218		3895.44	0.995		3895.44	0.98628		3895.44	0.97815		3895.44	0.97815		3895.44	0.96069
	3893.51	1.03094		3893.51	1.02379		3893.51	1.01617		3893.51	1.0065		3893.51	0.99711		3893.51	0.98509		3893.51	0.9754		3893.51	0.96613		3893.51	0.95489		3893.51	0.9408		3893.51	1.0022		3893.51	0.99501		3893.51	0.98628		3893.51	0.97816		3893.51	0.97816		3893.51	0.96072
	3891.58	1.03096		3891.58	1.02381		3891.58	1.01619		3891.58	1.00651		3891.58	0.99713		3891.58	0.98509		3891.58	0.97541		3891.58	0.96625		3891.58	0.95501		3891.58	0.94092		3891.58	1.00221		3891.58	0.99501		3891.58	0.98627		3891.58	0.97816		3891.58	0.97816		3891.58	0.96072
	3889.65	1.03103		3889.65	1.02388		3889.65	1.0162		3889.65	1.0065		3889.65	0.9971		3889.65	0.985		3889.65	0.97531		3889.65	0.96637		3889.65	0.95514		3889.65	0.94104		3889.65	1.00221		3889.65	0.99499		3889.65	0.98625		3889.65	0.97814		3889.65	0.97814		3889.65	0.9607
	3887.73	1.03112		3887.73	1.02397		3887.73	1.01619		3887.73	1.00648		3887.73	0.99705		3887.73	0.98491		3887.73	0.97517		3887.73	0.96647		3887.73	0.95524		3887.73	0.94113		3887.73	1.0022		3887.73	0.99496		3887.73	0.98622		3887.73	0.97811		3887.73	0.97811		3887.73	0.96066
	3885.8	1.03119		3885.8	1.02404		3885.8	1.0162		3885.8	1.00648		3885.8	0.99703		3885.8	0.98486		3885.8	0.97508		3885.8	0.96655		3885.8	0.95532		3885.8	0.9412		3885.8	1.0022		3885.8	0.99494		3885.8	0.9862		3885.8	0.9781		3885.8	0.9781		3885.8	0.96063
	3883.87	1.03122		3883.87	1.02407		3883.87	1.01623		3883.87	1.0065		3883.87	0.99703		3883.87	0.98487		3883.87	0.97507		3883.87	0.96664		3883.87	0.9554		3883.87	0.94127		3883.87	1.0022		3883.87	0.99492		3883.87	0.98619		3883.87	0.9781		3883.87	0.9781		3883.87	0.9606
	3881.94	1.03119		3881.94	1.02404		3881.94	1.01627		3881.94	1.00655		3881.94	0.99708		3881.94	0.98498		3881.94	0.97519		3881.94	0.96674		3881.94	0.9555		3881.94	0.94136		3881.94	1.0022		3881.94	0.99491		3881.94	0.98619		3881.94	0.97811		3881.94	0.97811		3881.94	0.9606
	3880.01	1.03109		3880.01	1.02394		3880.01	1.01634		3880.01	1.00664		3880.01	0.99721		3880.01	0.9852		3880.01	0.97545		3880.01	0.96687		3880.01	0.95564		3880.01	0.94149		3880.01	1.0022		3880.01	0.99491		3880.01	0.98621		3880.01	0.97814		3880.01	0.97814		3880.01	0.96063
	3878.08	1.03097		3878.08	1.02383		3878.08	1.01642		3878.08	1.00674		3878.08	0.99737		3878.08	0.98547		3878.08	0.97577		3878.08	0.96704		3878.08	0.95582		3878.08	0.94166		3878.08	1.0022		3878.08	0.99493		3878.08	0.98624		3878.08	0.97818		3878.08	0.97818		3878.08	0.96066
	3876.15	1.0309		3876.15	1.02374		3876.15	1.01649		3876.15	1.00682		3876.15	0.99749		3876.15	0.98565		3876.15	0.97599		3876.15	0.96726		3876.15	0.95606		3876.15	0.94189		3876.15	1.00219		3876.15	0.99495		3876.15	0.98627		3876.15	0.97821		3876.15	0.97821		3876.15	0.96069
	3874.23	1.03092		3874.23	1.02374		3874.23	1.01651		3874.23	1.00684		3874.23	0.99752		3874.23	0.98567		3874.23	0.97602		3874.23	0.96754		3874.23	0.95635		3874.23	0.94217		3874.23	1.00218		3874.23	0.99496		3874.23	0.98629		3874.23	0.97823		3874.23	0.97823		3874.23	0.96068
	3872.3	1.03097		3872.3	1.02379		3872.3	1.01648		3872.3	1.0068		3872.3	0.99746		3872.3	0.98556		3872.3	0.9759		3872.3	0.96784		3872.3	0.95668		3872.3	0.94248		3872.3	1.00216		3872.3	0.99496		3872.3	0.98629		3872.3	0.97825		3872.3	0.97825		3872.3	0.96066
	3870.37	1.03095		3870.37	1.02377		3870.37	1.01644		3870.37	1.00678		3870.37	0.99743		3870.37	0.98554		3870.37	0.97587		3870.37	0.96814		3870.37	0.95698		3870.37	0.94278		3870.37	1.00215		3870.37	0.99494		3870.37	0.98629		3870.37	0.97827		3870.37	0.97827		3870.37	0.96065
	3868.44	1.03084		3868.44	1.02366		3868.44	1.01645		3868.44	1.00683		3868.44	0.99752		3868.44	0.98571		3868.44	0.97606		3868.44	0.96838		3868.44	0.95723		3868.44	0.94304		3868.44	1.00215		3868.44	0.99495		3868.44	0.9863		3868.44	0.97829		3868.44	0.97829		3868.44	0.96067
	3866.51	1.03073		3866.51	1.02356		3866.51	1.0165		3866.51	1.00692		3866.51	0.99766		3866.51	0.98594		3866.51	0.97631		3866.51	0.96857		3866.51	0.95742		3866.51	0.94323		3866.51	1.00215		3866.51	0.99497		3866.51	0.9863		3866.51	0.97831		3866.51	0.97831		3866.51	0.9607
	3864.58	1.03064		3864.58	1.02348		3864.58	1.01656		3864.58	1.00701		3864.58	0.99778		3864.58	0.98613		3864.58	0.97652		3864.58	0.9687		3864.58	0.95755		3864.58	0.94337		3864.58	1.00214		3864.58	0.99498		3864.58	0.98629		3864.58	0.97832		3864.58	0.97832		3864.58	0.96072
	3862.66	1.0306		3862.66	1.02344		3862.66	1.01661		3862.66	1.00707		3862.66	0.99786		3862.66	0.98624		3862.66	0.97665		3862.66	0.9688		3862.66	0.95765		3862.66	0.94348		3862.66	1.00213		3862.66	0.99498		3862.66	0.98626		3862.66	0.97832		3862.66	0.97832		3862.66	0.96073
	3860.73	1.03059		3860.73	1.02344		3860.73	1.01663		3860.73	1.00709		3860.73	0.99788		3860.73	0.98627		3860.73	0.97668		3860.73	0.96888		3860.73	0.95773		3860.73	0.94358		3860.73	1.00212		3860.73	0.99497		3860.73	0.98624		3860.73	0.97831		3860.73	0.97831		3860.73	0.96073
	3858.8	1.0306		3858.8	1.02345		3858.8	1.01663		3858.8	1.00708		3858.8	0.99786		3858.8	0.98624		3858.8	0.97663		3858.8	0.96899		3858.8	0.95784		3858.8	0.9437		3858.8	1.00213		3858.8	0.99497		3858.8	0.98622		3858.8	0.9783		3858.8	0.9783		3858.8	0.96073
	3856.87	1.03063		3856.87	1.02348		3856.87	1.01661		3856.87	1.00705		3856.87	0.99781		3856.87	0.98616		3856.87	0.97652		3856.87	0.96914		3856.87	0.958		3856.87	0.94386		3856.87	1.00214		3856.87	0.99497		3856.87	0.9862		3856.87	0.97827		3856.87	0.97827		3856.87	0.96071
	3854.94	1.03067		3854.94	1.02352		3854.94	1.01659		3854.94	1.00702		3854.94	0.99777		3854.94	0.98609		3854.94	0.97642		3854.94	0.96931		3854.94	0.95817		3854.94	0.94404		3854.94	1.00215		3854.94	0.99497		3854.94	0.98618		3854.94	0.97825		3854.94	0.97825		3854.94	0.96068
	3853.01	1.03068		3853.01	1.02354		3853.01	1.0166		3853.01	1.00704		3853.01	0.99778		3853.01	0.98611		3853.01	0.97642		3853.01	0.96943		3853.01	0.95829		3853.01	0.94417		3853.01	1.00216		3853.01	0.99496		3853.01	0.98618		3853.01	0.97824		3853.01	0.97824		3853.01	0.96067
	3851.08	1.03066		3851.08	1.02353		3851.08	1.01663		3851.08	1.0071		3851.08	0.99786		3851.08	0.98622		3851.08	0.97653		3851.08	0.96944		3851.08	0.95829		3851.08	0.94418		3851.08	1.00217		3851.08	0.99495		3851.08	0.98618		3851.08	0.97824		3851.08	0.97824		3851.08	0.96066
	3849.16	1.03061		3849.16	1.02348		3849.16	1.01669		3849.16	1.00719		3849.16	0.99797		3849.16	0.9864		3849.16	0.97671		3849.16	0.96937		3849.16	0.95821		3849.16	0.9441		3849.16	1.00218		3849.16	0.99495		3849.16	0.9862		3849.16	0.97824		3849.16	0.97824		3849.16	0.96067
	3847.23	1.03058		3847.23	1.02344		3847.23	1.01677		3847.23	1.00728		3847.23	0.9981		3847.23	0.98659		3847.23	0.97692		3847.23	0.96931		3847.23	0.95814		3847.23	0.94402		3847.23	1.0022		3847.23	0.99496		3847.23	0.98622		3847.23	0.97824		3847.23	0.97824		3847.23	0.96069
	3845.3	1.03057		3845.3	1.02343		3845.3	1.01685		3845.3	1.00735		3845.3	0.99819		3845.3	0.98669		3845.3	0.97705		3845.3	0.96931		3845.3	0.95814		3845.3	0.94402		3845.3	1.00221		3845.3	0.99496		3845.3	0.98623		3845.3	0.97823		3845.3	0.97823		3845.3	0.96068
	3843.37	1.03059		3843.37	1.02343		3843.37	1.01691		3843.37	1.00738		3843.37	0.99825		3843.37	0.98672		3843.37	0.97711		3843.37	0.96938		3843.37	0.95822		3843.37	0.94409		3843.37	1.00221		3843.37	0.99497		3843.37	0.98625		3843.37	0.97822		3843.37	0.97822		3843.37	0.96067
	3841.44	1.03064		3841.44	1.02348		3841.44	1.01695		3841.44	1.00738		3841.44	0.99827		3841.44	0.98668		3841.44	0.9771		3841.44	0.96951		3841.44	0.95836		3841.44	0.94422		3841.44	1.00221		3841.44	0.99498		3841.44	0.98627		3841.44	0.97822		3841.44	0.97822		3841.44	0.96065
	3839.51	1.03073		3839.51	1.02357		3839.51	1.01694		3839.51	1.00733		3839.51	0.99822		3839.51	0.98654		3839.51	0.97695		3839.51	0.96964		3839.51	0.95851		3839.51	0.94436		3839.51	1.00221		3839.51	0.995		3839.51	0.9863		3839.51	0.97821		3839.51	0.97821		3839.51	0.96063
	3837.59	1.03084		3837.59	1.02367		3837.59	1.01692		3837.59	1.00727		3837.59	0.99815		3837.59	0.98637		3837.59	0.97678		3837.59	0.96973		3837.59	0.95861		3837.59	0.94445		3837.59	1.00221		3837.59	0.99501		3837.59	0.98632		3837.59	0.97819		3837.59	0.97819		3837.59	0.9606
	3835.66	1.03091		3835.66	1.02374		3835.66	1.0169		3835.66	1.00724		3835.66	0.99809		3835.66	0.98625		3835.66	0.97665		3835.66	0.96974		3835.66	0.95862		3835.66	0.94445		3835.66	1.00219		3835.66	0.995		3835.66	0.98633		3835.66	0.97818		3835.66	0.97818		3835.66	0.96057
	3833.73	1.03089		3833.73	1.02373		3833.73	1.01688		3833.73	1.00723		3833.73	0.99808		3833.73	0.98625		3833.73	0.97665		3833.73	0.96964		3833.73	0.95852		3833.73	0.94435		3833.73	1.00218		3833.73	0.99499		3833.73	0.98634		3833.73	0.97818		3833.73	0.97818		3833.73	0.96056
	3831.8	1.03073		3831.8	1.02359		3831.8	1.01692		3831.8	1.0073		3831.8	0.9982		3831.8	0.98647		3831.8	0.9769		3831.8	0.96948		3831.8	0.95834		3831.8	0.94418		3831.8	1.00217		3831.8	0.99499		3831.8	0.98636		3831.8	0.97821		3831.8	0.97821		3831.8	0.96061
	3829.87	1.03058		3829.87	1.02345		3829.87	1.01701		3829.87	1.00743		3829.87	0.99839		3829.87	0.98678		3829.87	0.97724		3829.87	0.96929		3829.87	0.95813		3829.87	0.94398		3829.87	1.00216		3829.87	0.99502		3829.87	0.98638		3829.87	0.97824		3829.87	0.97824		3829.87	0.96067
	3827.94	1.03054		3827.94	1.02343		3827.94	1.01709		3827.94	1.00751		3827.94	0.99848		3827.94	0.98691		3827.94	0.97739		3827.94	0.96912		3827.94	0.95795		3827.94	0.9438		3827.94	1.00216		3827.94	0.99504		3827.94	0.98638		3827.94	0.97826		3827.94	0.97826		3827.94	0.9607
	3826.02	1.03061		3826.02	1.02352		3826.02	1.0171		3826.02	1.0075		3826.02	0.99841		3826.02	0.9868		3826.02	0.97726		3826.02	0.969		3826.02	0.95782		3826.02	0.94368		3826.02	1.00216		3826.02	0.99504		3826.02	0.98637		3826.02	0.97825		3826.02	0.97825		3826.02	0.96068
	3824.09	1.03073		3824.09	1.02365		3824.09	1.01704		3824.09	1.00742		3824.09	0.99823		3824.09	0.98656		3824.09	0.97696		3824.09	0.96894		3824.09	0.95776		3824.09	0.94362		3824.09	1.00215		3824.09	0.99501		3824.09	0.98634		3824.09	0.97821		3824.09	0.97821		3824.09	0.96065
	3822.16	1.03085		3822.16	1.02378		3822.16	1.01695		3822.16	1.00732		3822.16	0.99804		3822.16	0.98629		3822.16	0.97662		3822.16	0.96893		3822.16	0.95775		3822.16	0.94362		3822.16	1.00215		3822.16	0.99498		3822.16	0.98631		3822.16	0.97817		3822.16	0.97817		3822.16	0.9606
	3820.23	1.03093		3820.23	1.02388		3820.23	1.01685		3820.23	1.0072		3820.23	0.99785		3820.23	0.98605		3820.23	0.9763		3820.23	0.96893		3820.23	0.95776		3820.23	0.94362		3820.23	1.00214		3820.23	0.99494		3820.23	0.98628		3820.23	0.97814		3820.23	0.97814		3820.23	0.96056
	3818.3	1.03094		3818.3	1.0239		3818.3	1.01677		3818.3	1.00713		3818.3	0.99775		3818.3	0.98595		3818.3	0.97614		3818.3	0.9689		3818.3	0.95772		3818.3	0.94359		3818.3	1.00213		3818.3	0.99491		3818.3	0.98625		3818.3	0.97813		3818.3	0.97813		3818.3	0.96054
	3816.37	1.03088		3816.37	1.02386		3816.37	1.01676		3816.37	1.00714		3816.37	0.99778		3816.37	0.98603		3816.37	0.9762		3816.37	0.96881		3816.37	0.95761		3816.37	0.94348		3816.37	1.00213		3816.37	0.9949		3816.37	0.98625		3816.37	0.97814		3816.37	0.97814		3816.37	0.96056
	3814.44	1.0308		3814.44	1.02379		3814.44	1.01679		3814.44	1.00719		3814.44	0.99787		3814.44	0.98621		3814.44	0.97637		3814.44	0.96864		3814.44	0.95742		3814.44	0.94329		3814.44	1.00212		3814.44	0.99491		3814.44	0.98625		3814.44	0.97815		3814.44	0.97815		3814.44	0.9606
	3812.52	1.03073		3812.52	1.02372		3812.52	1.01684		3812.52	1.00724		3812.52	0.99797		3812.52	0.9864		3812.52	0.97656		3812.52	0.96843		3812.52	0.95718		3812.52	0.94305		3812.52	1.00211		3812.52	0.99491		3812.52	0.98626		3812.52	0.97816		3812.52	0.97816		3812.52	0.96062
	3810.59	1.03071		3810.59	1.02368		3810.59	1.01688		3810.59	1.00729		3810.59	0.99807		3810.59	0.98654		3810.59	0.97671		3810.59	0.96824		3810.59	0.95698		3810.59	0.94285		3810.59	1.0021		3810.59	0.99492		3810.59	0.98625		3810.59	0.97816		3810.59	0.97816		3810.59	0.96063
	3808.66	1.03074		3808.66	1.02369		3808.66	1.01691		3808.66	1.00731		3808.66	0.99811		3808.66	0.98658		3808.66	0.97676		3808.66	0.96815		3808.66	0.95687		3808.66	0.94274		3808.66	1.0021		3808.66	0.99492		3808.66	0.98624		3808.66	0.97815		3808.66	0.97815		3808.66	0.96061
	3806.73	1.03083		3806.73	1.02375		3806.73	1.0169		3806.73	1.00729		3806.73	0.99808		3806.73	0.98649		3806.73	0.97666		3806.73	0.96811		3806.73	0.95683		3806.73	0.94269		3806.73	1.00209		3806.73	0.99492		3806.73	0.98622		3806.73	0.97811		3806.73	0.97811		3806.73	0.96058
	3804.8	1.03097		3804.8	1.02386		3804.8	1.01687		3804.8	1.00723		3804.8	0.998		3804.8	0.9863		3804.8	0.97645		3804.8	0.96807		3804.8	0.95677		3804.8	0.94263		3804.8	1.00209		3804.8	0.99491		3804.8	0.9862		3804.8	0.97807		3804.8	0.97807		3804.8	0.96053
	3802.87	1.03112		3802.87	1.02399		3802.87	1.01682		3802.87	1.00715		3802.87	0.99788		3802.87	0.98606		3802.87	0.97619		3802.87	0.96795		3802.87	0.95663		3802.87	0.9425		3802.87	1.00209		3802.87	0.99489		3802.87	0.98617		3802.87	0.97801		3802.87	0.97801		3802.87	0.96046
	3800.95	1.03124		3800.95	1.02409		3800.95	1.01677		3800.95	1.00708		3800.95	0.99777		3800.95	0.98586		3800.95	0.97597		3800.95	0.96773		3800.95	0.95638		3800.95	0.94225		3800.95	1.00208		3800.95	0.99487		3800.95	0.98615		3800.95	0.97797		3800.95	0.97797		3800.95	0.96039
	3799.02	1.03132		3799.02	1.02416		3799.02	1.01675		3799.02	1.00705		3799.02	0.99773		3799.02	0.98576		3799.02	0.97587		3799.02	0.96739		3799.02	0.95599		3799.02	0.94187		3799.02	1.00206		3799.02	0.99485		3799.02	0.98613		3799.02	0.97793		3799.02	0.97793		3799.02	0.96033
	3797.09	1.03136		3797.09	1.0242		3797.09	1.01673		3797.09	1.00704		3797.09	0.9977		3797.09	0.98571		3797.09	0.97583		3797.09	0.96694		3797.09	0.95549		3797.09	0.9414		3797.09	1.00205		3797.09	0.99483		3797.09	0.98611		3797.09	0.9779		3797.09	0.9779		3797.09	0.96029
	3795.16	1.03136		3795.16	1.02422		3795.16	1.01673		3795.16	1.00704		3795.16	0.9977		3795.16	0.98569		3795.16	0.97584		3795.16	0.96645		3795.16	0.95496		3795.16	0.94087		3795.16	1.00204		3795.16	0.99481		3795.16	0.98609		3795.16	0.97789		3795.16	0.97789		3795.16	0.96026
	3793.23	1.03138		3793.23	1.02425		3793.23	1.01675		3793.23	1.00706		3793.23	0.99772		3793.23	0.98568		3793.23	0.97586		3793.23	0.96596		3793.23	0.95442		3793.23	0.94035		3793.23	1.00203		3793.23	0.99481		3793.23	0.98607		3793.23	0.97789		3793.23	0.97789		3793.23	0.96024
	3791.3	1.03148		3791.3	1.02434		3791.3	1.01677		3791.3	1.00705		3791.3	0.99767		3791.3	0.98557		3791.3	0.97576		3791.3	0.96552		3791.3	0.95394		3791.3	0.93988		3791.3	1.00203		3791.3	0.99482		3791.3	0.98605		3791.3	0.97788		3791.3	0.97788		3791.3	0.9602
	3789.37	1.03165		3789.37	1.0245		3789.37	1.01674		3789.37	1.00698		3789.37	0.99752		3789.37	0.9853		3789.37	0.97548		3789.37	0.96516		3789.37	0.95357		3789.37	0.93951		3789.37	1.00203		3789.37	0.99481		3789.37	0.98602		3789.37	0.97785		3789.37	0.97785		3789.37	0.96014
	3787.45	1.03181		3787.45	1.02467		3787.45	1.01668		3787.45	1.0069		3787.45	0.99734		3787.45	0.985		3787.45	0.97514		3787.45	0.9649		3787.45	0.95329		3787.45	0.93923		3787.45	1.00202		3787.45	0.99479		3787.45	0.98599		3787.45	0.97781		3787.45	0.97781		3787.45	0.96007
	3785.52	1.03192		3785.52	1.02478		3785.52	1.01662		3785.52	1.00684		3785.52	0.99722		3785.52	0.9848		3785.52	0.97489		3785.52	0.9647		3785.52	0.95307		3785.52	0.93902		3785.52	1.002		3785.52	0.99477		3785.52	0.98596		3785.52	0.97778		3785.52	0.97778		3785.52	0.96003
	3783.59	1.03197		3783.59	1.02483		3783.59	1.01657		3783.59	1.00681		3783.59	0.99715		3783.59	0.98469		3783.59	0.97475		3783.59	0.96454		3783.59	0.9529		3783.59	0.93885		3783.59	1.00199		3783.59	0.99476		3783.59	0.98595		3783.59	0.97776		3783.59	0.97776		3783.59	0.95999
	3781.66	1.03195		3781.66	1.02482		3781.66	1.01655		3781.66	1.0068		3781.66	0.99713		3781.66	0.98467		3781.66	0.97472		3781.66	0.9644		3781.66	0.95277		3781.66	0.93871		3781.66	1.00198		3781.66	0.99476		3781.66	0.98595		3781.66	0.97776		3781.66	0.97776		3781.66	0.95998
	3779.73	1.03189		3779.73	1.02477		3779.73	1.01656		3779.73	1.00684		3779.73	0.99717		3779.73	0.98476		3779.73	0.97481		3779.73	0.9643		3779.73	0.95266		3779.73	0.93861		3779.73	1.00197		3779.73	0.99478		3779.73	0.98598		3779.73	0.97778		3779.73	0.97778		3779.73	0.96
	3777.8	1.03183		3777.8	1.02472		3777.8	1.01659		3777.8	1.00688		3777.8	0.99725		3777.8	0.9849		3777.8	0.97494		3777.8	0.96426		3777.8	0.95263		3777.8	0.93857		3777.8	1.00197		3777.8	0.9948		3777.8	0.98601		3777.8	0.9778		3777.8	0.9778		3777.8	0.96004
	3775.88	1.03176		3775.88	1.02466		3775.88	1.01665		3775.88	1.00694		3775.88	0.99736		3775.88	0.98506		3775.88	0.97511		3775.88	0.96433		3775.88	0.95271		3775.88	0.93865		3775.88	1.00197		3775.88	0.99482		3775.88	0.98603		3775.88	0.97783		3775.88	0.97783		3775.88	0.96007
	3773.95	1.03168		3773.95	1.0246		3773.95	1.01672		3773.95	1.00702		3773.95	0.99751		3773.95	0.98525		3773.95	0.97533		3773.95	0.96454		3773.95	0.95296		3773.95	0.93889		3773.95	1.00198		3773.95	0.99484		3773.95	0.98604		3773.95	0.97785		3773.95	0.97785		3773.95	0.9601
	3772.02	1.03165		3772.02	1.02458		3772.02	1.01679		3772.02	1.00708		3772.02	0.99762		3772.02	0.98537		3772.02	0.97548		3772.02	0.96493		3772.02	0.95338		3772.02	0.9393		3772.02	1.00199		3772.02	0.99486		3772.02	0.98605		3772.02	0.97785		3772.02	0.97785		3772.02	0.96012
	3770.09	1.03166		3770.09	1.0246		3770.09	1.01682		3770.09	1.0071		3770.09	0.99766		3770.09	0.98539		3770.09	0.97551		3770.09	0.96544		3770.09	0.95394		3770.09	0.93985		3770.09	1.002		3770.09	0.99487		3770.09	0.98604		3770.09	0.97784		3770.09	0.97784		3770.09	0.96013
	3768.16	1.03166		3768.16	1.0246		3768.16	1.01684		3768.16	1.00713		3768.16	0.9977		3768.16	0.98544		3768.16	0.97556		3768.16	0.96601		3768.16	0.95455		3768.16	0.94045		3768.16	1.00201		3768.16	0.99487		3768.16	0.98605		3768.16	0.97785		3768.16	0.97785		3768.16	0.96014
	3766.23	1.03159		3766.23	1.02453		3766.23	1.01689		3766.23	1.0072		3766.23	0.99782		3766.23	0.98561		3766.23	0.97576		3766.23	0.96661		3766.23	0.95521		3766.23	0.9411		3766.23	1.00202		3766.23	0.99489		3766.23	0.98607		3766.23	0.97787		3766.23	0.97787		3766.23	0.96019
	3764.31	1.03147		3764.31	1.02442		3764.31	1.01695		3764.31	1.00732		3764.31	0.99799		3764.31	0.98588		3764.31	0.97607		3764.31	0.96727		3764.31	0.95592		3764.31	0.9418		3764.31	1.00202		3764.31	0.99491		3764.31	0.9861		3764.31	0.97791		3764.31	0.97791		3764.31	0.96025
	3762.38	1.03131		3762.38	1.02428		3762.38	1.01701		3762.38	1.00745		3762.38	0.99818		3762.38	0.9862		3762.38	0.97644		3762.38	0.96799		3762.38	0.9567		3762.38	0.94257		3762.38	1.00201		3762.38	0.99494		3762.38	0.98614		3762.38	0.97796		3762.38	0.97796		3762.38	0.96031
	3760.45	1.03109		3760.45	1.02408		3760.45	1.01707		3760.45	1.00759		3760.45	0.9984		3760.45	0.98659		3760.45	0.9769		3760.45	0.96879		3760.45	0.95755		3760.45	0.94341		3760.45	1.00202		3760.45	0.99496		3760.45	0.98617		3760.45	0.97803		3760.45	0.97803		3760.45	0.9604
	3758.52	1.03085		3758.52	1.02386		3758.52	1.01716		3758.52	1.00776		3758.52	0.99865		3758.52	0.98702		3758.52	0.97742		3758.52	0.96965		3758.52	0.95848		3758.52	0.94433		3758.52	1.00203		3758.52	0.995		3758.52	0.98621		3758.52	0.9781		3758.52	0.9781		3758.52	0.96048
	3756.59	1.03066		3756.59	1.02368		3756.59	1.01726		3756.59	1.00792		3756.59	0.99888		3756.59	0.98739		3756.59	0.97789		3756.59	0.97055		3756.59	0.95946		3756.59	0.94529		3756.59	1.00204		3756.59	0.99504		3756.59	0.98624		3756.59	0.97817		3756.59	0.97817		3756.59	0.96055
	3754.66	1.03055		3754.66	1.02356		3754.66	1.01732		3754.66	1.00803		3754.66	0.99901		3754.66	0.98762		3754.66	0.97819		3754.66	0.97151		3754.66	0.96049		3754.66	0.9463		3754.66	1.00205		3754.66	0.99506		3754.66	0.98625		3754.66	0.9782		3754.66	0.9782		3754.66	0.96059
	3752.73	1.03045		3752.73	1.02345		3752.73	1.01734		3752.73	1.00808		3752.73	0.99908		3752.73	0.98778		3752.73	0.9784		3752.73	0.9725		3752.73	0.96156		3752.73	0.94735		3752.73	1.00205		3752.73	0.99507		3752.73	0.98623		3752.73	0.9782		3752.73	0.9782		3752.73	0.96059
	3750.81	1.03029		3750.81	1.02329		3750.81	1.01736		3750.81	1.00813		3750.81	0.99919		3750.81	0.98802		3750.81	0.97871		3750.81	0.97351		3750.81	0.96264		3750.81	0.94842		3750.81	1.00204		3750.81	0.99505		3750.81	0.98621		3750.81	0.9782		3750.81	0.9782		3750.81	0.96058
	3748.88	1.03008		3748.88	1.02306		3748.88	1.0174		3748.88	1.00822		3748.88	0.99938		3748.88	0.98838		3748.88	0.97915		3748.88	0.97446		3748.88	0.96365		3748.88	0.94941		3748.88	1.00204		3748.88	0.99504		3748.88	0.98617		3748.88	0.97818		3748.88	0.97818		3748.88	0.96055
	3746.95	1.02985		3746.95	1.02282		3746.95	1.01746		3746.95	1.00831		3746.95	0.99958		3746.95	0.98874		3746.95	0.97959		3746.95	0.97528		3746.95	0.9645		3746.95	0.95025		3746.95	1.00203		3746.95	0.99501		3746.95	0.98612		3746.95	0.97813		3746.95	0.97813		3746.95	0.96047
	3745.02	1.02966		3745.02	1.02259		3745.02	1.01748		3745.02	1.00833		3745.02	0.99969		3745.02	0.98899		3745.02	0.9799		3745.02	0.97593		3745.02	0.96519		3745.02	0.95092		3745.02	1.00201		3745.02	0.99496		3745.02	0.98603		3745.02	0.97803		3745.02	0.97803		3745.02	0.96032
	3743.09	1.02952		3743.09	1.02242		3743.09	1.01745		3743.09	1.00827		3743.09	0.9997		3743.09	0.98908		3743.09	0.98004		3743.09	0.97642		3743.09	0.96569		3743.09	0.95141		3743.09	1.00199		3743.09	0.99487		3743.09	0.98591		3743.09	0.97788		3743.09	0.97788		3743.09	0.9601
	3741.16	1.02943		3741.16	1.02228		3741.16	1.01739		3741.16	1.00814		3741.16	0.99964		3741.16	0.98907		3741.16	0.98004		3741.16	0.97676		3741.16	0.96602		3741.16	0.95173		3741.16	1.00196		3741.16	0.99476		3741.16	0.98576		3741.16	0.97769		3741.16	0.97769		3741.16	0.95982
	3739.24	1.02935		3739.24	1.02217		3739.24	1.01731		3739.24	1.00798		3739.24	0.99955		3739.24	0.989		3739.24	0.97997		3739.24	0.97696		3739.24	0.96621		3739.24	0.95193		3739.24	1.00192		3739.24	0.99462		3739.24	0.98558		3739.24	0.97747		3739.24	0.97747		3739.24	0.95951
	3737.31	1.02929		3737.31	1.02206		3737.31	1.01724		3737.31	1.00781		3737.31	0.99945		3737.31	0.98891		3737.31	0.97989		3737.31	0.97706		3737.31	0.9663		3737.31	0.952		3737.31	1.00187		3737.31	0.99447		3737.31	0.98538		3737.31	0.97721		3737.31	0.97721		3737.31	0.95917
	3735.38	1.02927		3735.38	1.022		3735.38	1.01715		3735.38	1.00763		3735.38	0.99931		3735.38	0.98875		3735.38	0.97973		3735.38	0.97704		3735.38	0.96625		3735.38	0.95195		3735.38	1.00181		3735.38	0.99431		3735.38	0.98517		3735.38	0.97695		3735.38	0.97695		3735.38	0.95882
	3733.45	1.02936		3733.45	1.02204		3733.45	1.01704		3733.45	1.00742		3733.45	0.99909		3733.45	0.98847		3733.45	0.97941		3733.45	0.97684		3733.45	0.96602		3733.45	0.95172		3733.45	1.00174		3733.45	0.99416		3733.45	0.98499		3733.45	0.97671		3733.45	0.97671		3733.45	0.9585
	3731.52	1.02953		3731.52	1.02217		3731.52	1.01692		3731.52	1.0072		3731.52	0.99882		3731.52	0.98809		3731.52	0.97895		3731.52	0.97647		3731.52	0.9656		3731.52	0.9513		3731.52	1.00169		3731.52	0.99403		3731.52	0.98485		3731.52	0.97652		3731.52	0.97652		3731.52	0.95825
	3729.59	1.02969		3729.59	1.0223		3729.59	1.01682		3729.59	1.00704		3729.59	0.99859		3729.59	0.98777		3729.59	0.97854		3729.59	0.97597		3729.59	0.96506		3729.59	0.95076		3729.59	1.00166		3729.59	0.99395		3729.59	0.98478		3729.59	0.97641		3729.59	0.97641		3729.59	0.95813
	3727.66	1.02978		3727.66	1.02239		3727.66	1.01677		3727.66	1.00697		3727.66	0.99847		3727.66	0.98759		3727.66	0.97831		3727.66	0.97542		3727.66	0.96446		3727.66	0.95017		3727.66	1.00166		3727.66	0.99392		3727.66	0.98479		3727.66	0.97639		3727.66	0.97639		3727.66	0.95811
	3725.74	1.02984		3725.74	1.02246		3725.74	1.01675		3725.74	1.00697		3725.74	0.99843		3725.74	0.98752		3725.74	0.97818		3725.74	0.97484		3725.74	0.96384		3725.74	0.94956		3725.74	1.00168		3725.74	0.99393		3725.74	0.98484		3725.74	0.97643		3725.74	0.97643		3725.74	0.95816
	3723.81	1.02988		3723.81	1.02253		3723.81	1.01675		3723.81	1.00699		3723.81	0.99842		3723.81	0.98747		3723.81	0.97808		3723.81	0.97423		3723.81	0.96319		3723.81	0.94891		3723.81	1.00171		3723.81	0.99396		3723.81	0.9849		3723.81	0.9765		3723.81	0.9765		3723.81	0.95825
	3721.88	1.02997		3721.88	1.02263		3721.88	1.01677		3721.88	1.00702		3721.88	0.99839		3721.88	0.98739		3721.88	0.97795		3721.88	0.9736		3721.88	0.96251		3721.88	0.94824		3721.88	1.00175		3721.88	0.994		3721.88	0.98498		3721.88	0.97658		3721.88	0.97658		3721.88	0.95836
	3719.95	1.03011		3719.95	1.02279		3719.95	1.01678		3719.95	1.00702		3719.95	0.99831		3719.95	0.98721		3719.95	0.97774		3719.95	0.97297		3719.95	0.96185		3719.95	0.94759		3719.95	1.00178		3719.95	0.99404		3719.95	0.98504		3719.95	0.97665		3719.95	0.97665		3719.95	0.95846
	3718.02	1.03026		3718.02	1.02297		3718.02	1.01675		3718.02	1.00701		3718.02	0.99821		3718.02	0.987		3718.02	0.97746		3718.02	0.97241		3718.02	0.96125		3718.02	0.947		3718.02	1.00181		3718.02	0.99407		3718.02	0.98511		3718.02	0.97671		3718.02	0.97671		3718.02	0.95856
	3716.09	1.03037		3716.09	1.02312		3716.09	1.01673		3716.09	1.00699		3716.09	0.99812		3716.09	0.98684		3716.09	0.97725		3716.09	0.97197		3716.09	0.96078		3716.09	0.94653		3716.09	1.00184		3716.09	0.9941		3716.09	0.98516		3716.09	0.97678		3716.09	0.97678		3716.09	0.95866
	3714.17	1.03042		3714.17	1.0232		3714.17	1.01671		3714.17	1.00699		3714.17	0.9981		3714.17	0.98679		3714.17	0.97717		3714.17	0.97165		3714.17	0.96045		3714.17	0.94621		3714.17	1.00187		3714.17	0.99413		3714.17	0.98519		3714.17	0.97685		3714.17	0.97685		3714.17	0.95876
	3712.24	1.03044		3712.24	1.02323		3712.24	1.01673		3712.24	1.007		3712.24	0.99811		3712.24	0.9868		3712.24	0.97717		3712.24	0.97143		3712.24	0.9602		3712.24	0.94596		3712.24	1.00188		3712.24	0.99416		3712.24	0.98521		3712.24	0.97689		3712.24	0.97689		3712.24	0.95883
	3710.31	1.03049		3710.31	1.02328		3710.31	1.01672		3710.31	1.00697		3710.31	0.99807		3710.31	0.98672		3710.31	0.97705		3710.31	0.97121		3710.31	0.95996		3710.31	0.94572		3710.31	1.00188		3710.31	0.99418		3710.31	0.98521		3710.31	0.97691		3710.31	0.97691		3710.31	0.95884
	3708.38	1.03057		3708.38	1.02336		3708.38	1.01666		3708.38	1.00688		3708.38	0.99793		3708.38	0.98652		3708.38	0.9768		3708.38	0.97095		3708.38	0.95968		3708.38	0.94544		3708.38	1.00188		3708.38	0.99417		3708.38	0.98518		3708.38	0.97688		3708.38	0.97688		3708.38	0.95879
	3706.45	1.0306		3706.45	1.02339		3706.45	1.01658		3706.45	1.00677		3706.45	0.9978		3706.45	0.98636		3706.45	0.97659		3706.45	0.97068		3706.45	0.95937		3706.45	0.94514		3706.45	1.00187		3706.45	0.99415		3706.45	0.98514		3706.45	0.97683		3706.45	0.97683		3706.45	0.95871
	3704.52	1.03054		3704.52	1.02333		3704.52	1.01653		3704.52	1.00672		3704.52	0.99775		3704.52	0.98636		3704.52	0.97658		3704.52	0.97041		3704.52	0.95908		3704.52	0.94484		3704.52	1.00186		3704.52	0.99413		3704.52	0.9851		3704.52	0.97678		3704.52	0.97678		3704.52	0.95864
	3702.6	1.03046		3702.6	1.02324		3702.6	1.01652		3702.6	1.00671		3702.6	0.99777		3702.6	0.98645		3702.6	0.97669		3702.6	0.97018		3702.6	0.95883		3702.6	0.94459		3702.6	1.00185		3702.6	0.99411		3702.6	0.98506		3702.6	0.97672		3702.6	0.97672		3702.6	0.95857
	3700.67	1.03039		3700.67	1.02314		3700.67	1.01652		3700.67	1.0067		3700.67	0.99778		3700.67	0.98652		3700.67	0.97679		3700.67	0.97001		3700.67	0.95864		3700.67	0.9444		3700.67	1.00182		3700.67	0.99409		3700.67	0.985		3700.67	0.97665		3700.67	0.97665		3700.67	0.95849
	3698.74	1.03039		3698.74	1.02311		3698.74	1.01649		3698.74	1.00668		3698.74	0.99774		3698.74	0.98649		3698.74	0.97677		3698.74	0.96989		3698.74	0.95852		3698.74	0.94427		3698.74	1.00179		3698.74	0.99408		3698.74	0.98495		3698.74	0.97659		3698.74	0.97659		3698.74	0.95842
	3696.81	1.03049		3696.81	1.02317		3696.81	1.01645		3696.81	1.00661		3696.81	0.99761		3696.81	0.98631		3696.81	0.97657		3696.81	0.96983		3696.81	0.95845		3696.81	0.9442		3696.81	1.00177		3696.81	0.99407		3696.81	0.98492		3696.81	0.97655		3696.81	0.97655		3696.81	0.95837
	3694.88	1.03066		3694.88	1.02332		3694.88	1.01638		3694.88	1.0065		3694.88	0.99741		3694.88	0.986		3694.88	0.97622		3694.88	0.96982		3694.88	0.95845		3694.88	0.94419		3694.88	1.00177		3694.88	0.99408		3694.88	0.98493		3694.88	0.97656		3694.88	0.97656		3694.88	0.95838
	3692.95	1.0308		3692.95	1.02346		3692.95	1.01631		3692.95	1.00642		3692.95	0.99723		3692.95	0.98572		3692.95	0.9759		3692.95	0.96987		3692.95	0.95852		3692.95	0.94425		3692.95	1.00177		3692.95	0.99411		3692.95	0.98499		3692.95	0.97664		3692.95	0.97664		3692.95	0.95848
	3691.02	1.03084		3691.02	1.02351		3691.02	1.0163		3691.02	1.00642		3691.02	0.9972		3691.02	0.98565		3691.02	0.97583		3691.02	0.96997		3691.02	0.95864		3691.02	0.94438		3691.02	1.0018		3691.02	0.99418		3691.02	0.9851		3691.02	0.97677		3691.02	0.97677		3691.02	0.95866
	3689.1	1.03079		3689.1	1.02348		3689.1	1.01635		3689.1	1.0065		3689.1	0.99731		3689.1	0.98577		3689.1	0.97598		3689.1	0.97008		3689.1	0.95877		3689.1	0.9445		3689.1	1.00184		3689.1	0.99427		3689.1	0.98523		3689.1	0.97694		3689.1	0.97694		3689.1	0.95889
	3687.17	1.03069		3687.17	1.0234		3687.17	1.01644		3687.17	1.00661		3687.17	0.99747		3687.17	0.98598		3687.17	0.97624		3687.17	0.97012		3687.17	0.95884		3687.17	0.94457		3687.17	1.00188		3687.17	0.99436		3687.17	0.98535		3687.17	0.97711		3687.17	0.97711		3687.17	0.95912
	3685.24	1.0306		3685.24	1.02332		3685.24	1.01653		3685.24	1.00674		3685.24	0.99766		3685.24	0.98622		3685.24	0.97652		3685.24	0.97006		3685.24	0.95879		3685.24	0.94453		3685.24	1.00191		3685.24	0.99445		3685.24	0.98548		3685.24	0.97727		3685.24	0.97727		3685.24	0.95934
	3683.31	1.03052		3683.31	1.02324		3683.31	1.0166		3683.31	1.00684		3683.31	0.99781		3683.31	0.98641		3683.31	0.97675		3683.31	0.96991		3683.31	0.95865		3683.31	0.9444		3683.31	1.00194		3683.31	0.99453		3683.31	0.98559		3683.31	0.97742		3683.31	0.97742		3683.31	0.95955
	3681.38	1.03045		3681.38	1.02318		3681.38	1.01664		3681.38	1.0069		3681.38	0.9979		3681.38	0.98653		3681.38	0.9769		3681.38	0.96971		3681.38	0.95846		3681.38	0.94421		3681.38	1.00196		3681.38	0.99461		3681.38	0.98569		3681.38	0.97755		3681.38	0.97755		3681.38	0.95975
	3679.45	1.03041		3679.45	1.02314		3679.45	1.01664		3679.45	1.00691		3679.45	0.99792		3679.45	0.98656		3679.45	0.97694		3679.45	0.9695		3679.45	0.95825		3679.45	0.944		3679.45	1.00199		3679.45	0.99467		3679.45	0.98578		3679.45	0.97768		3679.45	0.97768		3679.45	0.95992
	3677.53	1.03043		3677.53	1.02315		3677.53	1.0166		3677.53	1.00685		3677.53	0.99784		3677.53	0.98643		3677.53	0.9768		3677.53	0.96927		3677.53	0.95803		3677.53	0.94378		3677.53	1.00201		3677.53	0.99473		3677.53	0.98585		3677.53	0.97778		3677.53	0.97778		3677.53	0.96005
	3675.6	1.03051		3675.6	1.02322		3675.6	1.01649		3675.6	1.0067		3675.6	0.99763		3675.6	0.98611		3675.6	0.97645		3675.6	0.969		3675.6	0.95774		3675.6	0.94349		3675.6	1.00202		3675.6	0.99477		3675.6	0.98591		3675.6	0.97784		3675.6	0.97784		3675.6	0.96013
	3673.67	1.03062		3673.67	1.02331		3673.67	1.01633		3673.67	1.00649		3673.67	0.99734		3673.67	0.98569		3673.67	0.97596		3673.67	0.96861		3673.67	0.95734		3673.67	0.94309		3673.67	1.00203		3673.67	0.99479		3673.67	0.98595		3673.67	0.97788		3673.67	0.97788		3673.67	0.96017
	3671.74	1.03073		3671.74	1.02341		3671.74	1.01614		3671.74	1.00625		3671.74	0.99699		3671.74	0.98522		3671.74	0.9754		3671.74	0.96809		3671.74	0.9568		3671.74	0.94256		3671.74	1.00205		3671.74	0.99479		3671.74	0.98599		3671.74	0.97791		3671.74	0.97791		3671.74	0.96019
	3669.81	1.03083		3669.81	1.0235		3669.81	1.01593		3669.81	1.00598		3669.81	0.99663		3669.81	0.98473		3669.81	0.97483		3669.81	0.9675		3669.81	0.95617		3669.81	0.94193		3669.81	1.00205		3669.81	0.99479		3669.81	0.98602		3669.81	0.97791		3669.81	0.97791		3669.81	0.96019
	3667.88	1.03089		3667.88	1.02354		3667.88	1.01574		3667.88	1.00573		3667.88	0.99629		3667.88	0.9843		3667.88	0.97433		3667.88	0.96686		3667.88	0.9555		3667.88	0.94126		3667.88	1.00206		3667.88	0.99479		3667.88	0.98604		3667.88	0.97792		3667.88	0.97792		3667.88	0.9602
	3665.95	1.03087		3665.95	1.0235		3665.95	1.0156		3665.95	1.00555		3665.95	0.99605		3665.95	0.98403		3665.95	0.97402		3665.95	0.96623		3665.95	0.95483		3665.95	0.94059		3665.95	1.00208		3665.95	0.99479		3665.95	0.98607		3665.95	0.97795		3665.95	0.97795		3665.95	0.96023
	3664.03	1.03081		3664.03	1.0234		3664.03	1.01549		3664.03	1.0054		3664.03	0.9959		3664.03	0.98388		3664.03	0.97386		3664.03	0.96564		3664.03	0.9542		3664.03	0.93996		3664.03	1.0021		3664.03	0.99481		3664.03	0.98612		3664.03	0.97799		3664.03	0.97799		3664.03	0.96029
	3662.1	1.03075		3662.1	1.02329		3662.1	1.01537		3662.1	1.00526		3662.1	0.99574		3662.1	0.98372		3662.1	0.9737		3662.1	0.96512		3662.1	0.95366		3662.1	0.93941		3662.1	1.00211		3662.1	0.99484		3662.1	0.98614		3662.1	0.97801		3662.1	0.97801		3662.1	0.96032
	3660.17	1.03073		3660.17	1.02321		3660.17	1.01522		3660.17	1.00507		3660.17	0.99552		3660.17	0.98348		3660.17	0.97344		3660.17	0.96471		3660.17	0.95323		3660.17	0.93898		3660.17	1.00212		3660.17	0.99485		3660.17	0.98616		3660.17	0.97801		3660.17	0.97801		3660.17	0.96031
	3658.24	1.03071		3658.24	1.02313		3658.24	1.01504		3658.24	1.00484		3658.24	0.99526		3658.24	0.98317		3658.24	0.9731		3658.24	0.96444		3658.24	0.95296		3658.24	0.93871		3658.24	1.00212		3658.24	0.99485		3658.24	0.98616		3658.24	0.97798		3658.24	0.97798		3658.24	0.96029
	3656.31	1.03067		3656.31	1.02304		3656.31	1.01485		3656.31	1.0046		3656.31	0.99499		3656.31	0.98287		3656.31	0.97277		3656.31	0.9643		3656.31	0.95281		3656.31	0.93857		3656.31	1.0021		3656.31	0.99483		3656.31	0.98615		3656.31	0.97796		3656.31	0.97796		3656.31	0.96027
	3654.38	1.03058		3654.38	1.0229		3654.38	1.01467		3654.38	1.00439		3654.38	0.99478		3654.38	0.98266		3654.38	0.97254		3654.38	0.96423		3654.38	0.95275		3654.38	0.9385		3654.38	1.00208		3654.38	0.99482		3654.38	0.98614		3654.38	0.97793		3654.38	0.97793		3654.38	0.96025
	3652.46	1.03049		3652.46	1.02275		3652.46	1.01453		3652.46	1.00422		3652.46	0.99461		3652.46	0.98249		3652.46	0.97237		3652.46	0.96419		3652.46	0.95271		3652.46	0.93847		3652.46	1.00205		3652.46	0.9948		3652.46	0.98612		3652.46	0.97789		3652.46	0.97789		3652.46	0.96023
	3650.53	1.03043		3650.53	1.02262		3650.53	1.01437		3650.53	1.00403		3650.53	0.99442		3650.53	0.98229		3650.53	0.97217		3650.53	0.96415		3650.53	0.95266		3650.53	0.93843		3650.53	1.00202		3650.53	0.99478		3650.53	0.98608		3650.53	0.97784		3650.53	0.97784		3650.53	0.96018
	3648.6	1.03038		3648.6	1.0225		3648.6	1.01421		3648.6	1.00383		3648.6	0.99421		3648.6	0.98209		3648.6	0.97194		3648.6	0.96404		3648.6	0.95254		3648.6	0.93832		3648.6	1.00199		3648.6	0.99475		3648.6	0.98604		3648.6	0.97777		3648.6	0.97777		3648.6	0.96011
	3646.67	1.03032		3646.67	1.02236		3646.67	1.01407		3646.67	1.00363		3646.67	0.99401		3646.67	0.98191		3646.67	0.97175		3646.67	0.96385		3646.67	0.95232		3646.67	0.93811		3646.67	1.00196		3646.67	0.99471		3646.67	0.98599		3646.67	0.97771		3646.67	0.97771		3646.67	0.96004
	3644.74	1.03021		3644.74	1.02217		3644.74	1.01392		3644.74	1.00344		3644.74	0.99382		3644.74	0.98177		3644.74	0.9716		3644.74	0.96359		3644.74	0.95204		3644.74	0.93783		3644.74	1.00192		3644.74	0.99468		3644.74	0.98592		3644.74	0.97763		3644.74	0.97763		3644.74	0.95994
	3642.81	1.03008		3642.81	1.02197		3642.81	1.01375		3642.81	1.00321		3642.81	0.99359		3642.81	0.9816		3642.81	0.97142		3642.81	0.96332		3642.81	0.95174		3642.81	0.93754		3642.81	1.00188		3642.81	0.99463		3642.81	0.98584		3642.81	0.97753		3642.81	0.97753		3642.81	0.95982
	3640.89	1.02998		3640.89	1.02178		3640.89	1.01353		3640.89	1.00292		3640.89	0.99328		3640.89	0.9813		3640.89	0.97112		3640.89	0.9631		3640.89	0.95149		3640.89	0.93729		3640.89	1.00183		3640.89	0.99457		3640.89	0.98574		3640.89	0.9774		3640.89	0.9774		3640.89	0.95965
	3638.96	1.02993		3638.96	1.02164		3638.96	1.01327		3638.96	1.00256		3638.96	0.99287		3638.96	0.98087		3638.96	0.97065		3638.96	0.96293		3638.96	0.95129		3638.96	0.93709		3638.96	1.00178		3638.96	0.99449		3638.96	0.98561		3638.96	0.97724		3638.96	0.97724		3638.96	0.95943
	3637.03	1.02989		3637.03	1.02151		3637.03	1.01297		3637.03	1.00219		3637.03	0.99242		3637.03	0.98038		3637.03	0.97011		3637.03	0.96279		3637.03	0.95114		3637.03	0.93693		3637.03	1.00174		3637.03	0.9944		3637.03	0.98548		3637.03	0.97709		3637.03	0.97709		3637.03	0.9592
	3635.1	1.02983		3635.1	1.02138		3635.1	1.01269		3635.1	1.00184		3635.1	0.99202		3635.1	0.97995		3635.1	0.96962		3635.1	0.96269		3635.1	0.95102		3635.1	0.93681		3635.1	1.00172		3635.1	0.99432		3635.1	0.98535		3635.1	0.97695		3635.1	0.97695		3635.1	0.959
	3633.17	1.02977		3633.17	1.02125		3633.17	1.01243		3633.17	1.00152		3633.17	0.99164		3633.17	0.97954		3633.17	0.96917		3633.17	0.96263		3633.17	0.95094		3633.17	0.93672		3633.17	1.0017		3633.17	0.99424		3633.17	0.98523		3633.17	0.97683		3633.17	0.97683		3633.17	0.95882
	3631.24	1.02971		3631.24	1.02112		3631.24	1.01218		3631.24	1.00122		3631.24	0.99128		3631.24	0.97917		3631.24	0.96876		3631.24	0.96258		3631.24	0.95089		3631.24	0.93665		3631.24	1.00169		3631.24	0.99418		3631.24	0.98513		3631.24	0.97673		3631.24	0.97673		3631.24	0.95867
	3629.31	1.02959		3629.31	1.02094		3629.31	1.012		3629.31	1.00099		3629.31	0.99103		3629.31	0.97895		3629.31	0.96852		3629.31	0.96252		3629.31	0.95082		3629.31	0.93657		3629.31	1.00169		3629.31	0.99414		3629.31	0.98508		3629.31	0.97669		3629.31	0.97669		3629.31	0.95861
	3627.39	1.02938		3627.39	1.02069		3627.39	1.01189		3627.39	1.00088		3627.39	0.99094		3627.39	0.97897		3627.39	0.96857		3627.39	0.96242		3627.39	0.95072		3627.39	0.93646		3627.39	1.00171		3627.39	0.99415		3627.39	0.9851		3627.39	0.97673		3627.39	0.97673		3627.39	0.95865
	3625.46	1.02916		3625.46	1.02044		3625.46	1.01183		3625.46	1.00083		3625.46	0.99095		3625.46	0.97909		3625.46	0.96876		3625.46	0.96228		3625.46	0.95058		3625.46	0.93631		3625.46	1.00173		3625.46	0.99419		3625.46	0.98515		3625.46	0.9768		3625.46	0.9768		3625.46	0.95874
	3623.53	1.02898		3623.53	1.02024		3623.53	1.01178		3623.53	1.00078		3623.53	0.99094		3623.53	0.97916		3623.53	0.96888		3623.53	0.96212		3623.53	0.95043		3623.53	0.93614		3623.53	1.00174		3623.53	0.99423		3623.53	0.98521		3623.53	0.97686		3623.53	0.97686		3623.53	0.95883
	3621.6	1.02888		3621.6	1.02009		3621.6	1.01171		3621.6	1.00069		3621.6	0.99086		3621.6	0.97909		3621.6	0.96885		3621.6	0.96195		3621.6	0.95027		3621.6	0.93597		3621.6	1.00176		3621.6	0.99427		3621.6	0.98526		3621.6	0.97692		3621.6	0.97692		3621.6	0.95891
	3619.67	1.02885		3619.67	1.02002		3619.67	1.0116		3619.67	1.00055		3619.67	0.99071		3619.67	0.97888		3619.67	0.96866		3619.67	0.96176		3619.67	0.95009		3619.67	0.93577		3619.67	1.00177		3619.67	0.9943		3619.67	0.9853		3619.67	0.97697		3619.67	0.97697		3619.67	0.95899
	3617.74	1.02888		3617.74	1.02001		3617.74	1.01148		3617.74	1.00039		3617.74	0.99049		3617.74	0.97859		3617.74	0.96835		3617.74	0.96152		3617.74	0.94986		3617.74	0.93553		3617.74	1.00178		3617.74	0.99434		3617.74	0.98535		3617.74	0.97703		3617.74	0.97703		3617.74	0.95907
	3615.82	1.02896		3615.82	1.02004		3615.82	1.01134		3615.82	1.0002		3615.82	0.99023		3615.82	0.97825		3615.82	0.96797		3615.82	0.96121		3615.82	0.94954		3615.82	0.93521		3615.82	1.00179		3615.82	0.99436		3615.82	0.98539		3615.82	0.97707		3615.82	0.97707		3615.82	0.95914
	3613.89	1.02906		3613.89	1.02011		3613.89	1.01118		3613.89	0.99998		3613.89	0.98993		3613.89	0.97785		3613.89	0.96752		3613.89	0.96082		3613.89	0.94915		3613.89	0.93481		3613.89	1.00179		3613.89	0.99437		3613.89	0.98541		3613.89	0.9771		3613.89	0.9771		3613.89	0.95917
	3611.96	1.02916		3611.96	1.02016		3611.96	1.011		3611.96	0.99975		3611.96	0.98961		3611.96	0.97743		3611.96	0.96706		3611.96	0.96037		3611.96	0.94867		3611.96	0.93434		3611.96	1.00179		3611.96	0.99437		3611.96	0.98541		3611.96	0.9771		3611.96	0.9771		3611.96	0.95917
	3610.03	1.02924		3610.03	1.02018		3610.03	1.01083		3610.03	0.99952		3610.03	0.9893		3610.03	0.97703		3610.03	0.96663		3610.03	0.95983		3610.03	0.94812		3610.03	0.93378		3610.03	1.00177		3610.03	0.99436		3610.03	0.9854		3610.03	0.97709		3610.03	0.97709		3610.03	0.95915
	3608.1	1.02927		3608.1	1.02016		3608.1	1.01067		3608.1	0.99929		3608.1	0.98901		3608.1	0.9767		3608.1	0.96626		3608.1	0.95925		3608.1	0.94751		3608.1	0.93316		3608.1	1.00176		3608.1	0.99434		3608.1	0.98538		3608.1	0.97707		3608.1	0.97707		3608.1	0.9591
	3606.17	1.02926		3606.17	1.02008		3606.17	1.0105		3606.17	0.99906		3606.17	0.98875		3606.17	0.97641		3606.17	0.96593		3606.17	0.95867		3606.17	0.9469		3606.17	0.93255		3606.17	1.00173		3606.17	0.99431		3606.17	0.98534		3606.17	0.97704		3606.17	0.97704		3606.17	0.95904
	3604.25	1.02923		3604.25	1.01999		3604.25	1.01032		3604.25	0.9988		3604.25	0.98846		3604.25	0.9761		3604.25	0.96559		3604.25	0.95813		3604.25	0.94633		3604.25	0.93197		3604.25	1.0017		3604.25	0.99428		3604.25	0.98527		3604.25	0.97698		3604.25	0.97698		3604.25	0.95894
	3602.32	1.0292		3602.32	1.01988		3602.32	1.01011		3602.32	0.99852		3602.32	0.98815		3602.32	0.97577		3602.32	0.96522		3602.32	0.95763		3602.32	0.94579		3602.32	0.93143		3602.32	1.00167		3602.32	0.99424		3602.32	0.98521		3602.32	0.97691		3602.32	0.97691		3602.32	0.95882
	3600.39	1.02917		3600.39	1.01977		3600.39	1.0099		3600.39	0.99824		3600.39	0.98783		3600.39	0.97542		3600.39	0.96484		3600.39	0.95714		3600.39	0.94528		3600.39	0.93091		3600.39	1.00164		3600.39	0.99419		3600.39	0.98514		3600.39	0.97686		3600.39	0.97686		3600.39	0.9587
	3598.46	1.02913		3598.46	1.01966		3598.46	1.00969		3598.46	0.99798		3598.46	0.98755		3598.46	0.97511		3598.46	0.9645		3598.46	0.95666		3598.46	0.94478		3598.46	0.93039		3598.46	1.00164		3598.46	0.99415		3598.46	0.9851		3598.46	0.97682		3598.46	0.97682		3598.46	0.95862
	3596.53	1.02909		3596.53	1.01956		3596.53	1.0095		3596.53	0.99775		3596.53	0.9873		3596.53	0.97483		3596.53	0.96419		3596.53	0.95618		3596.53	0.94427		3596.53	0.92987		3596.53	1.00164		3596.53	0.99412		3596.53	0.98508		3596.53	0.97679		3596.53	0.97679		3596.53	0.95859
	3594.6	1.02907		3594.6	1.01948		3594.6	1.00931		3594.6	0.99754		3594.6	0.98705		3594.6	0.97454		3594.6	0.96387		3594.6	0.95568		3594.6	0.94374		3594.6	0.92934		3594.6	1.00164		3594.6	0.99411		3594.6	0.98507		3594.6	0.97678		3594.6	0.97678		3594.6	0.95858
	3592.67	1.02906		3592.67	1.01942		3592.67	1.00914		3592.67	0.99733		3592.67	0.98681		3592.67	0.97424		3592.67	0.96352		3592.67	0.95516		3592.67	0.94319		3592.67	0.92878		3592.67	1.00164		3592.67	0.99412		3592.67	0.9851		3592.67	0.97678		3592.67	0.97678		3592.67	0.95861
	3590.75	1.02908		3590.75	1.01939		3590.75	1.00898		3590.75	0.99714		3590.75	0.98657		3590.75	0.97392		3590.75	0.96316		3590.75	0.95461		3590.75	0.94261		3590.75	0.9282		3590.75	1.00165		3590.75	0.99415		3590.75	0.98515		3590.75	0.97681		3590.75	0.97681		3590.75	0.95868
	3588.82	1.02913		3588.82	1.01941		3588.82	1.00882		3588.82	0.99694		3588.82	0.98631		3588.82	0.97357		3588.82	0.96275		3588.82	0.95404		3588.82	0.94202		3588.82	0.9276		3588.82	1.00166		3588.82	0.99419		3588.82	0.98521		3588.82	0.97687		3588.82	0.97687		3588.82	0.95878
	3586.89	1.02921		3586.89	1.01945		3586.89	1.00866		3586.89	0.99672		3586.89	0.98603		3586.89	0.97316		3586.89	0.96228		3586.89	0.95346		3586.89	0.94141		3586.89	0.92699		3586.89	1.00169		3586.89	0.99423		3586.89	0.98528		3586.89	0.97693		3586.89	0.97693		3586.89	0.95887
	3584.96	1.02928		3584.96	1.01949		3584.96	1.00849		3584.96	0.99649		3584.96	0.98575		3584.96	0.97275		3584.96	0.9618		3584.96	0.95286		3584.96	0.94078		3584.96	0.92636		3584.96	1.00171		3584.96	0.99427		3584.96	0.98534		3584.96	0.977		3584.96	0.977		3584.96	0.95896
	3583.03	1.02932		3583.03	1.01951		3583.03	1.00833		3583.03	0.99629		3583.03	0.98549		3583.03	0.97239		3583.03	0.9614		3583.03	0.95225		3583.03	0.94015		3583.03	0.92573		3583.03	1.00173		3583.03	0.99431		3583.03	0.98541		3583.03	0.97707		3583.03	0.97707		3583.03	0.95906
	3581.1	1.02933		3581.1	1.0195		3581.1	1.00818		3581.1	0.99611		3581.1	0.98527		3581.1	0.97209		3581.1	0.96108		3581.1	0.95166		3581.1	0.93952		3581.1	0.92511		3581.1	1.00175		3581.1	0.99435		3581.1	0.98548		3581.1	0.97714		3581.1	0.97714		3581.1	0.95917
	3579.18	1.02931		3579.18	1.01947		3579.18	1.00803		3579.18	0.99593		3579.18	0.98506		3579.18	0.97183		3579.18	0.96082		3579.18	0.95108		3579.18	0.93892		3579.18	0.92451		3579.18	1.00177		3579.18	0.99439		3579.18	0.98554		3579.18	0.97721		3579.18	0.97721		3579.18	0.95928
	3577.25	1.02928		3577.25	1.01941		3577.25	1.00788		3577.25	0.99575		3577.25	0.98484		3577.25	0.97159		3577.25	0.96057		3577.25	0.95054		3577.25	0.93835		3577.25	0.92394		3577.25	1.00179		3577.25	0.99442		3577.25	0.9856		3577.25	0.97726		3577.25	0.97726		3577.25	0.95936
	3575.32	1.02924		3575.32	1.01934		3575.32	1.00772		3575.32	0.99556		3575.32	0.98462		3575.32	0.97133		3575.32	0.9603		3575.32	0.95005		3575.32	0.93785		3575.32	0.92344		3575.32	1.00181		3575.32	0.99445		3575.32	0.98564		3575.32	0.9773		3575.32	0.9773		3575.32	0.95942
	3573.39	1.02921		3573.39	1.01926		3573.39	1.00755		3573.39	0.99535		3573.39	0.98437		3573.39	0.97105		3573.39	0.95999		3573.39	0.94962		3573.39	0.9374		3573.39	0.923		3573.39	1.00184		3573.39	0.99448		3573.39	0.98568		3573.39	0.97733		3573.39	0.97733		3573.39	0.95947
	3571.46	1.02918		3571.46	1.01919		3571.46	1.00736		3571.46	0.99511		3571.46	0.9841		3571.46	0.97073		3571.46	0.95962		3571.46	0.94924		3571.46	0.93701		3571.46	0.92261		3571.46	1.00186		3571.46	0.9945		3571.46	0.9857		3571.46	0.97735		3571.46	0.97735		3571.46	0.9595
	3569.53	1.02917		3569.53	1.01912		3569.53	1.00716		3569.53	0.99485		3569.53	0.98379		3569.53	0.97038		3569.53	0.9592		3569.53	0.94891		3569.53	0.93667		3569.53	0.92226		3569.53	1.00188		3569.53	0.99451		3569.53	0.98571		3569.53	0.97737		3569.53	0.97737		3569.53	0.95951
	3567.6	1.02913		3567.6	1.01903		3567.6	1.00696		3567.6	0.99459		3567.6	0.98349		3567.6	0.97005		3567.6	0.95882		3567.6	0.94858		3567.6	0.93633		3567.6	0.92191		3567.6	1.00189		3567.6	0.99452		3567.6	0.98573		3567.6	0.97739		3567.6	0.97739		3567.6	0.95952
	3565.68	1.02905		3565.68	1.01889		3565.68	1.00677		3565.68	0.99435		3565.68	0.98321		3565.68	0.96978		3565.68	0.95853		3565.68	0.94821		3565.68	0.93595		3565.68	0.92153		3565.68	1.0019		3565.68	0.99454		3565.68	0.98575		3565.68	0.97742		3565.68	0.97742		3565.68	0.95954
	3563.75	1.02897		3563.75	1.01872		3563.75	1.00659		3563.75	0.99411		3563.75	0.98294		3563.75	0.96952		3563.75	0.95825		3563.75	0.94777		3563.75	0.9355		3563.75	0.92107		3563.75	1.0019		3563.75	0.99455		3563.75	0.98576		3563.75	0.97744		3563.75	0.97744		3563.75	0.95956
	3561.82	1.02889		3561.82	1.01855		3561.82	1.00639		3561.82	0.99386		3561.82	0.98265		3561.82	0.96922		3561.82	0.95794		3561.82	0.94727		3561.82	0.93497		3561.82	0.92054		3561.82	1.00191		3561.82	0.99455		3561.82	0.98576		3561.82	0.97744		3561.82	0.97744		3561.82	0.95956
	3559.89	1.02882		3559.89	1.0184		3559.89	1.00619		3559.89	0.9936		3559.89	0.98235		3559.89	0.96891		3559.89	0.9576		3559.89	0.94672		3559.89	0.9344		3559.89	0.91996		3559.89	1.00191		3559.89	0.99454		3559.89	0.98575		3559.89	0.97743		3559.89	0.97743		3559.89	0.95956
	3557.96	1.02878		3557.96	1.01827		3557.96	1.00597		3557.96	0.99334		3557.96	0.98203		3557.96	0.96857		3557.96	0.95722		3557.96	0.94614		3557.96	0.9338		3557.96	0.91935		3557.96	1.0019		3557.96	0.99453		3557.96	0.98573		3557.96	0.9774		3557.96	0.9774		3557.96	0.95954
	3556.03	1.02875		3556.03	1.01816		3556.03	1.00575		3556.03	0.99306		3556.03	0.98168		3556.03	0.96818		3556.03	0.95677		3556.03	0.94555		3556.03	0.93319		3556.03	0.91874		3556.03	1.00189		3556.03	0.99452		3556.03	0.98571		3556.03	0.97737		3556.03	0.97737		3556.03	0.95951
	3554.11	1.02876		3554.11	1.01806		3554.11	1.00552		3554.11	0.99276		3554.11	0.98132		3554.11	0.96775		3554.11	0.95627		3554.11	0.94496		3554.11	0.93259		3554.11	0.91812		3554.11	1.00187		3554.11	0.99452		3554.11	0.98568		3554.11	0.97734		3554.11	0.97734		3554.11	0.95948
	3552.18	1.02879		3552.18	1.018		3552.18	1.00529		3552.18	0.99245		3552.18	0.98092		3552.18	0.96727		3552.18	0.95572		3552.18	0.94439		3552.18	0.93199		3552.18	0.91751		3552.18	1.00185		3552.18	0.9945		3552.18	0.98564		3552.18	0.9773		3552.18	0.9773		3552.18	0.95943
	3550.25	1.02884		3550.25	1.01796		3550.25	1.00504		3550.25	0.99213		3550.25	0.9805		3550.25	0.96675		3550.25	0.95512		3550.25	0.94381		3550.25	0.9314		3550.25	0.9169		3550.25	1.00183		3550.25	0.99448		3550.25	0.98559		3550.25	0.97726		3550.25	0.97726		3550.25	0.95939
	3548.32	1.02888		3548.32	1.01792		3548.32	1.00478		3548.32	0.9918		3548.32	0.98007		3548.32	0.96622		3548.32	0.95451		3548.32	0.94323		3548.32	0.9308		3548.32	0.91629		3548.32	1.0018		3548.32	0.99445		3548.32	0.98554		3548.32	0.97722		3548.32	0.97722		3548.32	0.95934
	3546.39	1.02887		3546.39	1.01785		3546.39	1.00455		3546.39	0.99152		3546.39	0.9797		3546.39	0.96579		3546.39	0.95403		3546.39	0.94265		3546.39	0.9302		3546.39	0.91568		3546.39	1.00177		3546.39	0.99442		3546.39	0.98549		3546.39	0.97719		3546.39	0.97719		3546.39	0.9593
	3544.46	1.02882		3544.46	1.01773		3544.46	1.00436		3544.46	0.99127		3544.46	0.97941		3544.46	0.96547		3544.46	0.95371		3544.46	0.94209		3544.46	0.92961		3544.46	0.91507		3544.46	1.00174		3544.46	0.9944		3544.46	0.98547		3544.46	0.97716		3544.46	0.97716		3544.46	0.95928
	3542.54	1.02874		3542.54	1.01758		3542.54	1.00416		3542.54	0.99103		3542.54	0.97914		3542.54	0.96518		3542.54	0.95343		3542.54	0.94154		3542.54	0.92904		3542.54	0.91449		3542.54	1.00172		3542.54	0.99439		3542.54	0.98545		3542.54	0.97714		3542.54	0.97714		3542.54	0.95927
	3540.61	1.02867		3540.61	1.01744		3540.61	1.00396		3540.61	0.99077		3540.61	0.97886		3540.61	0.96487		3540.61	0.95312		3540.61	0.94103		3540.61	0.9285		3540.61	0.91394		3540.61	1.00171		3540.61	0.99437		3540.61	0.98543		3540.61	0.97712		3540.61	0.97712		3540.61	0.95926
	3538.68	1.0286		3538.68	1.01731		3538.68	1.00375		3538.68	0.99051		3538.68	0.97857		3538.68	0.96456		3538.68	0.9528		3538.68	0.94056		3538.68	0.92801		3538.68	0.91343		3538.68	1.00171		3538.68	0.99437		3538.68	0.98543		3538.68	0.97712		3538.68	0.97712		3538.68	0.95926
	3536.75	1.02854		3536.75	1.01719		3536.75	1.00354		3536.75	0.99024		3536.75	0.97828		3536.75	0.96423		3536.75	0.95245		3536.75	0.94013		3536.75	0.92756		3536.75	0.91297		3536.75	1.00171		3536.75	0.99438		3536.75	0.98543		3536.75	0.97712		3536.75	0.97712		3536.75	0.95925
	3534.82	1.02849		3534.82	1.01708		3534.82	1.00331		3534.82	0.98996		3534.82	0.97797		3534.82	0.96388		3534.82	0.95206		3534.82	0.93973		3534.82	0.92714		3534.82	0.91254		3534.82	1.00171		3534.82	0.99438		3534.82	0.98543		3534.82	0.97711		3534.82	0.97711		3534.82	0.95924
	3532.89	1.02846		3532.89	1.01699		3532.89	1.00309		3532.89	0.98968		3532.89	0.97764		3532.89	0.9635		3532.89	0.95164		3532.89	0.93935		3532.89	0.92675		3532.89	0.91214		3532.89	1.00171		3532.89	0.99437		3532.89	0.98543		3532.89	0.9771		3532.89	0.9771		3532.89	0.95921
	3530.96	1.02842		3530.96	1.01689		3530.96	1.00286		3530.96	0.98941		3530.96	0.97732		3530.96	0.96313		3530.96	0.95122		3530.96	0.93899		3530.96	0.92636		3530.96	0.91174		3530.96	1.0017		3530.96	0.99437		3530.96	0.98542		3530.96	0.9771		3530.96	0.9771		3530.96	0.95919
	3529.04	1.02839		3529.04	1.01678		3529.04	1.00263		3529.04	0.98913		3529.04	0.97697		3529.04	0.96274		3529.04	0.95078		3529.04	0.93861		3529.04	0.92595		3529.04	0.91133		3529.04	1.00169		3529.04	0.99438		3529.04	0.98542		3529.04	0.97709		3529.04	0.97709		3529.04	0.95918
	3527.11	1.02835		3527.11	1.01667		3527.11	1.0024		3527.11	0.98884		3527.11	0.97663		3527.11	0.96236		3527.11	0.95034		3527.11	0.9382		3527.11	0.92551		3527.11	0.91088		3527.11	1.00169		3527.11	0.9944		3527.11	0.98541		3527.11	0.97709		3527.11	0.97709		3527.11	0.95916
	3525.18	1.02829		3525.18	1.01654		3525.18	1.00218		3525.18	0.98856		3525.18	0.9763		3525.18	0.962		3525.18	0.94995		3525.18	0.93775		3525.18	0.92503		3525.18	0.9104		3525.18	1.0017		3525.18	0.99441		3525.18	0.9854		3525.18	0.97709		3525.18	0.97709		3525.18	0.95915
	3523.25	1.02821		3523.25	1.01639		3523.25	1.00195		3523.25	0.98828		3523.25	0.97599		3523.25	0.96168		3523.25	0.94959		3523.25	0.93728		3523.25	0.92454		3523.25	0.9099		3523.25	1.0017		3523.25	0.99441		3523.25	0.98538		3523.25	0.97709		3523.25	0.97709		3523.25	0.95913
	3521.32	1.02814		3521.32	1.01626		3521.32	1.00172		3521.32	0.988		3521.32	0.97569		3521.32	0.96135		3521.32	0.94923		3521.32	0.93681		3521.32	0.92404		3521.32	0.9094		3521.32	1.00169		3521.32	0.99439		3521.32	0.98536		3521.32	0.97707		3521.32	0.97707		3521.32	0.95909
	3519.39	1.02808		3519.39	1.01613		3519.39	1.0015		3519.39	0.98773		3519.39	0.97539		3519.39	0.96101		3519.39	0.94885		3519.39	0.93634		3519.39	0.92354		3519.39	0.9089		3519.39	1.00168		3519.39	0.99438		3519.39	0.98534		3519.39	0.97705		3519.39	0.97705		3519.39	0.95905
	3517.47	1.02803		3517.47	1.01601		3517.47	1.00128		3517.47	0.98745		3517.47	0.97508		3517.47	0.96066		3517.47	0.94847		3517.47	0.93587		3517.47	0.92306		3517.47	0.9084		3517.47	1.00166		3517.47	0.99436		3517.47	0.98532		3517.47	0.97703		3517.47	0.97703		3517.47	0.95901
	3515.54	1.02798		3515.54	1.01589		3515.54	1.00105		3515.54	0.98717		3515.54	0.97475		3515.54	0.96031		3515.54	0.94808		3515.54	0.93541		3515.54	0.92258		3515.54	0.90792		3515.54	1.00164		3515.54	0.99434		3515.54	0.98531		3515.54	0.97701		3515.54	0.97701		3515.54	0.95898
	3513.61	1.02794		3513.61	1.01577		3513.61	1.00082		3513.61	0.98687		3513.61	0.97442		3513.61	0.95993		3513.61	0.94767		3513.61	0.93496		3513.61	0.92211		3513.61	0.90744		3513.61	1.00162		3513.61	0.99433		3513.61	0.98531		3513.61	0.97699		3513.61	0.97699		3513.61	0.95897
	3511.68	1.02789		3511.68	1.01564		3511.68	1.00057		3511.68	0.98656		3511.68	0.97406		3511.68	0.95954		3511.68	0.94723		3511.68	0.93452		3511.68	0.92165		3511.68	0.90697		3511.68	1.00162		3511.68	0.99433		3511.68	0.9853		3511.68	0.97698		3511.68	0.97698		3511.68	0.95895
	3509.75	1.02785		3509.75	1.01551		3509.75	1.00032		3509.75	0.98624		3509.75	0.9737		3509.75	0.95913		3509.75	0.94677		3509.75	0.93407		3509.75	0.92119		3509.75	0.90651		3509.75	1.00162		3509.75	0.99432		3509.75	0.98529		3509.75	0.97697		3509.75	0.97697		3509.75	0.95893
	3507.82	1.02781		3507.82	1.01538		3507.82	1.00006		3507.82	0.98593		3507.82	0.97335		3507.82	0.95874		3507.82	0.94632		3507.82	0.93362		3507.82	0.92072		3507.82	0.90603		3507.82	1.00164		3507.82	0.99432		3507.82	0.9853		3507.82	0.97696		3507.82	0.97696		3507.82	0.95893
	3505.89	1.02776		3505.89	1.01523		3505.89	0.99982		3505.89	0.98563		3505.89	0.97301		3505.89	0.95836		3505.89	0.94591		3505.89	0.93316		3505.89	0.92024		3505.89	0.90553		3505.89	1.00167		3505.89	0.99433		3505.89	0.98531		3505.89	0.97696		3505.89	0.97696		3505.89	0.95892
	3503.97	1.02771		3503.97	1.01508		3503.97	0.99957		3503.97	0.98533		3503.97	0.97268		3503.97	0.958		3503.97	0.94551		3503.97	0.93269		3503.97	0.91975		3503.97	0.90503		3503.97	1.0017		3503.97	0.99433		3503.97	0.98533		3503.97	0.97696		3503.97	0.97696		3503.97	0.95892
	3502.04	1.02765		3502.04	1.01493		3502.04	0.99933		3502.04	0.98504		3502.04	0.97234		3502.04	0.95764		3502.04	0.94513		3502.04	0.93221		3502.04	0.91926		3502.04	0.90453		3502.04	1.00173		3502.04	0.99433		3502.04	0.98534		3502.04	0.97696		3502.04	0.97696		3502.04	0.95892
	3500.11	1.0276		3500.11	1.01479		3500.11	0.9991		3500.11	0.98475		3500.11	0.97201		3500.11	0.95729		3500.11	0.94474		3500.11	0.93174		3500.11	0.91876		3500.11	0.90402		3500.11	1.00175		3500.11	0.99434		3500.11	0.98535		3500.11	0.97697		3500.11	0.97697		3500.11	0.95891
	3498.18	1.02755		3498.18	1.01465		3498.18	0.99887		3498.18	0.98446		3498.18	0.97168		3498.18	0.95693		3498.18	0.94434		3498.18	0.93126		3498.18	0.91827		3498.18	0.90351		3498.18	1.00177		3498.18	0.99434		3498.18	0.98536		3498.18	0.97697		3498.18	0.97697		3498.18	0.95891
	3496.25	1.0275		3496.25	1.01451		3496.25	0.99863		3496.25	0.98417		3496.25	0.97133		3496.25	0.95657		3496.25	0.94391		3496.25	0.93079		3496.25	0.91778		3496.25	0.90301		3496.25	1.00177		3496.25	0.99435		3496.25	0.98536		3496.25	0.97697		3496.25	0.97697		3496.25	0.95891
	3494.32	1.02746		3494.32	1.01437		3494.32	0.99838		3494.32	0.98388		3494.32	0.97097		3494.32	0.95619		3494.32	0.94346		3494.32	0.93033		3494.32	0.91729		3494.32	0.90251		3494.32	1.00177		3494.32	0.99434		3494.32	0.98535		3494.32	0.97695		3494.32	0.97695		3494.32	0.95889
	3492.4	1.02742		3492.4	1.01424		3492.4	0.99814		3492.4	0.98358		3492.4	0.9706		3492.4	0.95579		3492.4	0.943		3492.4	0.92987		3492.4	0.91681		3492.4	0.90202		3492.4	1.00176		3492.4	0.99434		3492.4	0.98533		3492.4	0.97692		3492.4	0.97692		3492.4	0.95887
	3490.47	1.02738		3490.47	1.01412		3490.47	0.99791		3490.47	0.98329		3490.47	0.97024		3490.47	0.9554		3490.47	0.94255		3490.47	0.92941		3490.47	0.91632		3490.47	0.90153		3490.47	1.00175		3490.47	0.99434		3490.47	0.98531		3490.47	0.97689		3490.47	0.97689		3490.47	0.95885
	3488.54	1.02734		3488.54	1.01399		3488.54	0.99768		3488.54	0.98301		3488.54	0.96988		3488.54	0.95503		3488.54	0.94211		3488.54	0.92894		3488.54	0.91584		3488.54	0.90104		3488.54	1.00174		3488.54	0.99433		3488.54	0.98528		3488.54	0.97687		3488.54	0.97687		3488.54	0.95883
	3486.61	1.02729		3486.61	1.01387		3486.61	0.99745		3486.61	0.98272		3486.61	0.96953		3486.61	0.95465		3486.61	0.94168		3486.61	0.92847		3486.61	0.91535		3486.61	0.90055		3486.61	1.00173		3486.61	0.99432		3486.61	0.98525		3486.61	0.97684		3486.61	0.97684		3486.61	0.9588
	3484.68	1.02724		3484.68	1.01375		3484.68	0.99722		3484.68	0.98242		3484.68	0.96918		3484.68	0.95427		3484.68	0.94124		3484.68	0.928		3484.68	0.91486		3484.68	0.90005		3484.68	1.00171		3484.68	0.99429		3484.68	0.98521		3484.68	0.9768		3484.68	0.9768		3484.68	0.95877
	3482.75	1.0272		3482.75	1.01364		3482.75	0.99699		3482.75	0.98213		3482.75	0.96885		3482.75	0.9539		3482.75	0.94082		3482.75	0.92753		3482.75	0.91436		3482.75	0.89955		3482.75	1.00168		3482.75	0.99425		3482.75	0.98517		3482.75	0.97675		3482.75	0.97675		3482.75	0.95874
	3480.83	1.02714		3480.83	1.01352		3480.83	0.99678		3480.83	0.98183		3480.83	0.96851		3480.83	0.95355		3480.83	0.94043		3480.83	0.92705		3480.83	0.91386		3480.83	0.89904		3480.83	1.00165		3480.83	0.99422		3480.83	0.98513		3480.83	0.97671		3480.83	0.97671		3480.83	0.95872
	3478.9	1.02708		3478.9	1.01339		3478.9	0.99657		3478.9	0.98153		3478.9	0.96817		3478.9	0.95319		3478.9	0.94004		3478.9	0.92657		3478.9	0.91336		3478.9	0.89854		3478.9	1.00162		3478.9	0.99419		3478.9	0.98511		3478.9	0.97668		3478.9	0.97668		3478.9	0.9587
	3476.97	1.02702		3476.97	1.01326		3476.97	0.99634		3476.97	0.98123		3476.97	0.96783		3476.97	0.95281		3476.97	0.93962		3476.97	0.92609		3476.97	0.91285		3476.97	0.89803		3476.97	1.0016		3476.97	0.99418		3476.97	0.98509		3476.97	0.97667		3476.97	0.97667		3476.97	0.95869
	3475.04	1.02695		3475.04	1.01311		3475.04	0.99611		3475.04	0.98092		3475.04	0.96749		3475.04	0.95242		3475.04	0.9392		3475.04	0.92562		3475.04	0.91236		3475.04	0.89753		3475.04	1.00158		3475.04	0.99417		3475.04	0.98506		3475.04	0.97666		3475.04	0.97666		3475.04	0.95867
	3473.11	1.02688		3473.11	1.01296		3473.11	0.99587		3473.11	0.98061		3473.11	0.96715		3473.11	0.95202		3473.11	0.93879		3473.11	0.92515		3473.11	0.91186		3473.11	0.89703		3473.11	1.00158		3473.11	0.99416		3473.11	0.98504		3473.11	0.97665		3473.11	0.97665		3473.11	0.95865
	3471.18	1.02683		3471.18	1.01283		3471.18	0.99563		3471.18	0.9803		3471.18	0.9668		3471.18	0.95162		3471.18	0.93836		3471.18	0.92468		3471.18	0.91138		3471.18	0.89654		3471.18	1.00159		3471.18	0.99415		3471.18	0.98501		3471.18	0.97664		3471.18	0.97664		3471.18	0.95864
	3469.25	1.02678		3469.25	1.0127		3469.25	0.99538		3469.25	0.97999		3469.25	0.96643		3469.25	0.95121		3469.25	0.93792		3469.25	0.92422		3469.25	0.9109		3469.25	0.89605		3469.25	1.00161		3469.25	0.99415		3469.25	0.98499		3469.25	0.97664		3469.25	0.97664		3469.25	0.95862
	3467.33	1.02673		3467.33	1.01258		3467.33	0.99513		3467.33	0.97967		3467.33	0.96606		3467.33	0.95079		3467.33	0.93747		3467.33	0.92377		3467.33	0.91042		3467.33	0.89557		3467.33	1.00162		3467.33	0.99414		3467.33	0.98498		3467.33	0.97663		3467.33	0.97663		3467.33	0.95858
	3465.4	1.02668		3465.4	1.01245		3465.4	0.99487		3465.4	0.97936		3465.4	0.9657		3465.4	0.95037		3465.4	0.93701		3465.4	0.92333		3465.4	0.90995		3465.4	0.89509		3465.4	1.00163		3465.4	0.99414		3465.4	0.98497		3465.4	0.97662		3465.4	0.97662		3465.4	0.95855
	3463.47	1.02662		3463.47	1.01231		3463.47	0.99463		3463.47	0.97904		3463.47	0.96535		3463.47	0.94997		3463.47	0.93656		3463.47	0.92289		3463.47	0.90949		3463.47	0.89461		3463.47	1.00164		3463.47	0.99413		3463.47	0.98496		3463.47	0.97662		3463.47	0.97662		3463.47	0.95853
	3461.54	1.02655		3461.54	1.01215		3461.54	0.99438		3461.54	0.97873		3461.54	0.96502		3461.54	0.9496		3461.54	0.93615		3461.54	0.92245		3461.54	0.90904		3461.54	0.89414		3461.54	1.00164		3461.54	0.99413		3461.54	0.98496		3461.54	0.97662		3461.54	0.97662		3461.54	0.95852
	3459.61	1.02647		3459.61	1.012		3459.61	0.99415		3459.61	0.97844		3459.61	0.9647		3459.61	0.94926		3459.61	0.93577		3459.61	0.92203		3459.61	0.90859		3459.61	0.89368		3459.61	1.00165		3459.61	0.99413		3459.61	0.98496		3459.61	0.97662		3459.61	0.97662		3459.61	0.95851
	3457.68	1.0264		3457.68	1.01184		3457.68	0.99391		3457.68	0.97816		3457.68	0.96438		3457.68	0.94892		3457.68	0.9354		3457.68	0.92161		3457.68	0.90816		3457.68	0.89323		3457.68	1.00165		3457.68	0.99413		3457.68	0.98496		3457.68	0.97662		3457.68	0.97662		3457.68	0.9585
	3455.76	1.02633		3455.76	1.01169		3455.76	0.99368		3455.76	0.97789		3455.76	0.96407		3455.76	0.94857		3455.76	0.93503		3455.76	0.9212		3455.76	0.90773		3455.76	0.89279		3455.76	1.00164		3455.76	0.99411		3455.76	0.98496		3455.76	0.97662		3455.76	0.97662		3455.76	0.95847
	3453.83	1.02626		3453.83	1.01155		3453.83	0.99345		3453.83	0.97762		3453.83	0.96375		3453.83	0.94823		3453.83	0.93464		3453.83	0.92079		3453.83	0.90731		3453.83	0.89235		3453.83	1.00163		3453.83	0.9941		3453.83	0.98495		3453.83	0.9766		3453.83	0.9766		3453.83	0.95844
	3451.9	1.02619		3451.9	1.01141		3451.9	0.99322		3451.9	0.97733		3451.9	0.96343		3451.9	0.94788		3451.9	0.93425		3451.9	0.92039		3451.9	0.90689		3451.9	0.89192		3451.9	1.00161		3451.9	0.99409		3451.9	0.98494		3451.9	0.97658		3451.9	0.97658		3451.9	0.9584
	3449.97	1.02612		3449.97	1.01127		3449.97	0.99299		3449.97	0.97704		3449.97	0.9631		3449.97	0.94753		3449.97	0.93385		3449.97	0.91998		3449.97	0.90648		3449.97	0.89149		3449.97	1.00159		3449.97	0.99407		3449.97	0.98491		3449.97	0.97654		3449.97	0.97654		3449.97	0.95836
	3448.04	1.02606		3448.04	1.01114		3448.04	0.99276		3448.04	0.97674		3448.04	0.96277		3448.04	0.94717		3448.04	0.93344		3448.04	0.91958		3448.04	0.90606		3448.04	0.89106		3448.04	1.00157		3448.04	0.99405		3448.04	0.98488		3448.04	0.9765		3448.04	0.9765		3448.04	0.95832
	3446.11	1.026		3446.11	1.011		3446.11	0.99253		3446.11	0.97644		3446.11	0.96243		3446.11	0.94681		3446.11	0.93303		3446.11	0.91916		3446.11	0.90562		3446.11	0.89061		3446.11	1.00156		3446.11	0.99403		3446.11	0.98486		3446.11	0.97646		3446.11	0.97646		3446.11	0.95829
	3444.18	1.02594		3444.18	1.01086		3444.18	0.9923		3444.18	0.97613		3444.18	0.96208		3444.18	0.94643		3444.18	0.93261		3444.18	0.91872		3444.18	0.90517		3444.18	0.89014		3444.18	1.00155		3444.18	0.994		3444.18	0.98484		3444.18	0.97642		3444.18	0.97642		3444.18	0.95827
	3442.26	1.02588		3442.26	1.0107		3442.26	0.99206		3442.26	0.97583		3442.26	0.96172		3442.26	0.94604		3442.26	0.93219		3442.26	0.91827		3442.26	0.9047		3442.26	0.88966		3442.26	1.00154		3442.26	0.99398		3442.26	0.98483		3442.26	0.9764		3442.26	0.9764		3442.26	0.95825
	3440.33	1.02582		3440.33	1.01055		3440.33	0.99182		3440.33	0.97553		3440.33	0.96136		3440.33	0.94564		3440.33	0.93176		3440.33	0.91781		3440.33	0.90422		3440.33	0.88916		3440.33	1.00153		3440.33	0.99396		3440.33	0.98482		3440.33	0.97638		3440.33	0.97638		3440.33	0.95823
	3438.4	1.02575		3438.4	1.0104		3438.4	0.99158		3438.4	0.97523		3438.4	0.96101		3438.4	0.94525		3438.4	0.93134		3438.4	0.91733		3438.4	0.90373		3438.4	0.88866		3438.4	1.00152		3438.4	0.99394		3438.4	0.9848		3438.4	0.97635		3438.4	0.97635		3438.4	0.95819
	3436.47	1.02568		3436.47	1.01026		3436.47	0.99134		3436.47	0.97492		3436.47	0.96067		3436.47	0.94487		3436.47	0.93092		3436.47	0.91686		3436.47	0.90324		3436.47	0.88817		3436.47	1.00152		3436.47	0.99392		3436.47	0.98479		3436.47	0.97633		3436.47	0.97633		3436.47	0.95816
	3434.54	1.02562		3434.54	1.01012		3434.54	0.9911		3434.54	0.97462		3434.54	0.96033		3434.54	0.9445		3434.54	0.93051		3434.54	0.91639		3434.54	0.90276		3434.54	0.88768		3434.54	1.00152		3434.54	0.99391		3434.54	0.98478		3434.54	0.97631		3434.54	0.97631		3434.54	0.95812
	3432.61	1.02556		3432.61	1.00997		3432.61	0.99086		3432.61	0.97431		3432.61	0.95997		3432.61	0.94412		3432.61	0.9301		3432.61	0.91593		3432.61	0.90229		3432.61	0.8872		3432.61	1.00152		3432.61	0.99389		3432.61	0.98477		3432.61	0.97629		3432.61	0.97629		3432.61	0.95808
	3430.69	1.0255		3430.69	1.00983		3430.69	0.99062		3430.69	0.974		3430.69	0.95962		3430.69	0.94374		3430.69	0.92967		3430.69	0.91548		3430.69	0.90182		3430.69	0.88672		3430.69	1.00153		3430.69	0.99389		3430.69	0.98478		3430.69	0.97628		3430.69	0.97628		3430.69	0.95806
	3428.76	1.02546		3428.76	1.0097		3428.76	0.99038		3428.76	0.97371		3428.76	0.95928		3428.76	0.94336		3428.76	0.92924		3428.76	0.91504		3428.76	0.90136		3428.76	0.88626		3428.76	1.00155		3428.76	0.99388		3428.76	0.98479		3428.76	0.97628		3428.76	0.97628		3428.76	0.95803
	3426.83	1.0254		3426.83	1.00955		3426.83	0.99015		3426.83	0.97343		3426.83	0.95895		3426.83	0.943		3426.83	0.92883		3426.83	0.91461		3426.83	0.90091		3426.83	0.8858		3426.83	1.00157		3426.83	0.99388		3426.83	0.9848		3426.83	0.9763		3426.83	0.9763		3426.83	0.95802
	3424.9	1.02534		3424.9	1.00941		3424.9	0.98993		3424.9	0.97317		3424.9	0.95864		3424.9	0.94265		3424.9	0.92846		3424.9	0.91418		3424.9	0.90047		3424.9	0.88535		3424.9	1.0016		3424.9	0.99389		3424.9	0.98482		3424.9	0.97631		3424.9	0.97631		3424.9	0.95802
	3422.97	1.02527		3422.97	1.00928		3422.97	0.98972		3422.97	0.97291		3422.97	0.95834		3422.97	0.94232		3422.97	0.92809		3422.97	0.91377		3422.97	0.90004		3422.97	0.88491		3422.97	1.00161		3422.97	0.9939		3422.97	0.98483		3422.97	0.97633		3422.97	0.97633		3422.97	0.95801
	3421.04	1.02522		3421.04	1.00915		3421.04	0.98951		3421.04	0.97266		3421.04	0.95804		3421.04	0.942		3421.04	0.92773		3421.04	0.91337		3421.04	0.89963		3421.04	0.88449		3421.04	1.00162		3421.04	0.99391		3421.04	0.98483		3421.04	0.97635		3421.04	0.97635		3421.04	0.958
	3419.12	1.02517		3419.12	1.00904		3419.12	0.9893		3419.12	0.97242		3419.12	0.95775		3419.12	0.94167		3419.12	0.92738		3419.12	0.91297		3419.12	0.89922		3419.12	0.88406		3419.12	1.00162		3419.12	0.99392		3419.12	0.98483		3419.12	0.97635		3419.12	0.97635		3419.12	0.95798
	3417.19	1.02512		3417.19	1.00893		3417.19	0.98909		3417.19	0.97217		3417.19	0.95746		3417.19	0.94135		3417.19	0.92702		3417.19	0.91258		3417.19	0.89882		3417.19	0.88365		3417.19	1.0016		3417.19	0.99392		3417.19	0.98482		3417.19	0.97635		3417.19	0.97635		3417.19	0.95795
	3415.26	1.02508		3415.26	1.00883		3415.26	0.98889		3415.26	0.97192		3415.26	0.95716		3415.26	0.94102		3415.26	0.92666		3415.26	0.9122		3415.26	0.89843		3415.26	0.88325		3415.26	1.00158		3415.26	0.99391		3415.26	0.9848		3415.26	0.97631		3415.26	0.97631		3415.26	0.95791
	3413.33	1.02503		3413.33	1.00874		3413.33	0.9887		3413.33	0.97167		3413.33	0.95688		3413.33	0.9407		3413.33	0.92631		3413.33	0.91184		3413.33	0.89805		3413.33	0.88286		3413.33	1.00155		3413.33	0.9939		3413.33	0.98477		3413.33	0.97627		3413.33	0.97627		3413.33	0.95786
	3411.4	1.02498		3411.4	1.00865		3411.4	0.98852		3411.4	0.97143		3411.4	0.9566		3411.4	0.94041		3411.4	0.92598		3411.4	0.91149		3411.4	0.89769		3411.4	0.88249		3411.4	1.00152		3411.4	0.99389		3411.4	0.98473		3411.4	0.97622		3411.4	0.97622		3411.4	0.95781
	3409.47	1.02493		3409.47	1.00856		3409.47	0.98835		3409.47	0.97121		3409.47	0.95635		3409.47	0.94012		3409.47	0.92566		3409.47	0.91117		3409.47	0.89734		3409.47	0.88212		3409.47	1.00149		3409.47	0.99387		3409.47	0.98469		3409.47	0.97618		3409.47	0.97618		3409.47	0.95777
	3407.54	1.02488		3407.54	1.00847		3407.54	0.98818		3407.54	0.97099		3407.54	0.95611		3407.54	0.93985		3407.54	0.92536		3407.54	0.91085		3407.54	0.897		3407.54	0.88177		3407.54	1.00147		3407.54	0.99385		3407.54	0.98467		3407.54	0.97614		3407.54	0.97614		3407.54	0.95773
	3405.62	1.02483		3405.62	1.00839		3405.62	0.98803		3405.62	0.97079		3405.62	0.95588		3405.62	0.93958		3405.62	0.92507		3405.62	0.91055		3405.62	0.89668		3405.62	0.88143		3405.62	1.00146		3405.62	0.99383		3405.62	0.98465		3405.62	0.97611		3405.62	0.97611		3405.62	0.9577
	3403.69	1.02479		3403.69	1.00832		3403.69	0.98788		3403.69	0.97059		3403.69	0.95565		3403.69	0.93933		3403.69	0.92479		3403.69	0.91026		3403.69	0.89637		3403.69	0.88111		3403.69	1.00144		3403.69	0.99381		3403.69	0.98462		3403.69	0.97607		3403.69	0.97607		3403.69	0.95767
	3401.76	1.02475		3401.76	1.00826		3401.76	0.98773		3401.76	0.9704		3401.76	0.95544		3401.76	0.93909		3401.76	0.92452		3401.76	0.90998		3401.76	0.89608		3401.76	0.88081		3401.76	1.00142		3401.76	0.99379		3401.76	0.98459		3401.76	0.97602		3401.76	0.97602		3401.76	0.95764
	3399.83	1.02471		3399.83	1.00818		3399.83	0.9876		3399.83	0.97022		3399.83	0.95525		3399.83	0.93888		3399.83	0.92427		3399.83	0.90972		3399.83	0.8958		3399.83	0.88052		3399.83	1.00139		3399.83	0.99377		3399.83	0.98455		3399.83	0.97597		3399.83	0.97597		3399.83	0.95759
	3397.9	1.02467		3397.9	1.00809		3397.9	0.98748		3397.9	0.97005		3397.9	0.95507		3397.9	0.93869		3397.9	0.92406		3397.9	0.90947		3397.9	0.89553		3397.9	0.88025		3397.9	1.00136		3397.9	0.99374		3397.9	0.98452		3397.9	0.97593		3397.9	0.97593		3397.9	0.95754
	3395.97	1.02464		3395.97	1.00801		3395.97	0.98736		3395.97	0.96989		3395.97	0.95489		3395.97	0.93851		3395.97	0.92385		3395.97	0.90924		3395.97	0.89528		3395.97	0.87999		3395.97	1.00133		3395.97	0.99371		3395.97	0.98449		3395.97	0.97588		3395.97	0.97588		3395.97	0.9575
	3394.05	1.02462		3394.05	1.00793		3394.05	0.98726		3394.05	0.96974		3394.05	0.95472		3394.05	0.93833		3394.05	0.92365		3394.05	0.90901		3394.05	0.89503		3394.05	0.87975		3394.05	1.00131		3394.05	0.99368		3394.05	0.98447		3394.05	0.97585		3394.05	0.97585		3394.05	0.95747
	3392.12	1.0246		3392.12	1.00785		3392.12	0.98715		3392.12	0.9696		3392.12	0.95456		3392.12	0.93815		3392.12	0.92347		3392.12	0.90879		3392.12	0.89479		3392.12	0.87951		3392.12	1.00131		3392.12	0.99366		3392.12	0.98445		3392.12	0.97583		3392.12	0.97583		3392.12	0.95746
	3390.19	1.02458		3390.19	1.00778		3390.19	0.98706		3390.19	0.96946		3390.19	0.95441		3390.19	0.93798		3390.19	0.92329		3390.19	0.90858		3390.19	0.89456		3390.19	0.87928		3390.19	1.00132		3390.19	0.99366		3390.19	0.98445		3390.19	0.97582		3390.19	0.97582		3390.19	0.95746
	3388.26	1.02455		3388.26	1.00771		3388.26	0.98697		3388.26	0.96933		3388.26	0.95426		3388.26	0.93782		3388.26	0.92312		3388.26	0.90837		3388.26	0.89434		3388.26	0.87906		3388.26	1.00133		3388.26	0.99366		3388.26	0.98445		3388.26	0.97582		3388.26	0.97582		3388.26	0.95746
	3386.33	1.02452		3386.33	1.00766		3386.33	0.98687		3386.33	0.9692		3386.33	0.9541		3386.33	0.93765		3386.33	0.92295		3386.33	0.90817		3386.33	0.89413		3386.33	0.87884		3386.33	1.00133		3386.33	0.99367		3386.33	0.98444		3386.33	0.97582		3386.33	0.97582		3386.33	0.95746
	3384.4	1.0245		3384.4	1.0076		3384.4	0.98678		3384.4	0.96907		3384.4	0.95396		3384.4	0.93749		3384.4	0.92278		3384.4	0.90798		3384.4	0.89393		3384.4	0.87864		3384.4	1.00133		3384.4	0.99368		3384.4	0.98443		3384.4	0.97582		3384.4	0.97582		3384.4	0.95746
	3382.48	1.02447		3382.48	1.00755		3382.48	0.98669		3382.48	0.96895		3382.48	0.95383		3382.48	0.93734		3382.48	0.92262		3382.48	0.9078		3382.48	0.89374		3382.48	0.87845		3382.48	1.00132		3382.48	0.99368		3382.48	0.98443		3382.48	0.97581		3382.48	0.97581		3382.48	0.95746
	3380.55	1.02444		3380.55	1.00748		3380.55	0.9866		3380.55	0.96883		3380.55	0.9537		3380.55	0.9372		3380.55	0.92247		3380.55	0.90763		3380.55	0.89356		3380.55	0.87827		3380.55	1.00131		3380.55	0.99368		3380.55	0.98444		3380.55	0.9758		3380.55	0.9758		3380.55	0.95744
	3378.62	1.0244		3378.62	1.00742		3378.62	0.98652		3378.62	0.96873		3378.62	0.95358		3378.62	0.93707		3378.62	0.92233		3378.62	0.90747		3378.62	0.89339		3378.62	0.87811		3378.62	1.00129		3378.62	0.99366		3378.62	0.98443		3378.62	0.97578		3378.62	0.97578		3378.62	0.95743
	3376.69	1.02436		3376.69	1.00736		3376.69	0.98644		3376.69	0.96863		3376.69	0.95348		3376.69	0.93695		3376.69	0.9222		3376.69	0.90733		3376.69	0.89325		3376.69	0.87796		3376.69	1.00128		3376.69	0.99364		3376.69	0.98442		3376.69	0.97576		3376.69	0.97576		3376.69	0.9574
	3374.76	1.02432		3374.76	1.00731		3374.76	0.98637		3374.76	0.96855		3374.76	0.95339		3374.76	0.93685		3374.76	0.92208		3374.76	0.90722		3374.76	0.89312		3374.76	0.87783		3374.76	1.00127		3374.76	0.99363		3374.76	0.98441		3374.76	0.97575		3374.76	0.97575		3374.76	0.95739
	3372.83	1.02429		3372.83	1.00728		3372.83	0.9863		3372.83	0.96847		3372.83	0.95331		3372.83	0.93676		3372.83	0.92197		3372.83	0.90712		3372.83	0.89301		3372.83	0.87771		3372.83	1.00127		3372.83	0.99362		3372.83	0.98441		3372.83	0.97575		3372.83	0.97575		3372.83	0.95738
	3370.9	1.02427		3370.9	1.00725		3370.9	0.98623		3370.9	0.96841		3370.9	0.95326		3370.9	0.93669		3370.9	0.92189		3370.9	0.90703		3370.9	0.89292		3370.9	0.87762		3370.9	1.00128		3370.9	0.99362		3370.9	0.9844		3370.9	0.97576		3370.9	0.97576		3370.9	0.95738
	3368.98	1.02425		3368.98	1.00725		3368.98	0.98618		3368.98	0.96836		3368.98	0.95322		3368.98	0.93664		3368.98	0.92182		3368.98	0.90696		3368.98	0.89285		3368.98	0.87754		3368.98	1.0013		3368.98	0.99362		3368.98	0.9844		3368.98	0.97577		3368.98	0.97577		3368.98	0.95738
	3367.05	1.02424		3367.05	1.00724		3367.05	0.98615		3367.05	0.96833		3367.05	0.95318		3367.05	0.93659		3367.05	0.92175		3367.05	0.90691		3367.05	0.89279		3367.05	0.87747		3367.05	1.00131		3367.05	0.99361		3367.05	0.9844		3367.05	0.97577		3367.05	0.97577		3367.05	0.95738
	3365.12	1.02423		3365.12	1.00724		3365.12	0.98611		3365.12	0.9683		3365.12	0.95315		3365.12	0.93655		3365.12	0.92169		3365.12	0.90686		3365.12	0.89274		3365.12	0.87741		3365.12	1.00133		3365.12	0.9936		3365.12	0.98438		3365.12	0.97575		3365.12	0.97575		3365.12	0.95737
	3363.19	1.02423		3363.19	1.00722		3363.19	0.98608		3363.19	0.96827		3363.19	0.95312		3363.19	0.93652		3363.19	0.92165		3363.19	0.90682		3363.19	0.89269		3363.19	0.87736		3363.19	1.00133		3363.19	0.99358		3363.19	0.98436		3363.19	0.97573		3363.19	0.97573		3363.19	0.95734
	3361.26	1.02422		3361.26	1.0072		3361.26	0.98606		3361.26	0.96825		3361.26	0.95309		3361.26	0.93649		3361.26	0.92161		3361.26	0.90678		3361.26	0.89265		3361.26	0.87732		3361.26	1.00134		3361.26	0.99355		3361.26	0.98434		3361.26	0.97571		3361.26	0.97571		3361.26	0.95731
	3359.33	1.02423		3359.33	1.00718		3359.33	0.98604		3359.33	0.96824		3359.33	0.95307		3359.33	0.93647		3359.33	0.92157		3359.33	0.90675		3359.33	0.89261		3359.33	0.87729		3359.33	1.00135		3359.33	0.99352		3359.33	0.98432		3359.33	0.97569		3359.33	0.97569		3359.33	0.95727
	3357.41	1.02424		3357.41	1.00718		3357.41	0.98603		3357.41	0.96822		3357.41	0.95304		3357.41	0.93644		3357.41	0.92154		3357.41	0.90672		3357.41	0.89258		3357.41	0.87726		3357.41	1.00136		3357.41	0.9935		3357.41	0.9843		3357.41	0.97567		3357.41	0.97567		3357.41	0.95724
	3355.48	1.02425		3355.48	1.00718		3355.48	0.98602		3355.48	0.96821		3355.48	0.95302		3355.48	0.93643		3355.48	0.92151		3355.48	0.9067		3355.48	0.89255		3355.48	0.87723		3355.48	1.00138		3355.48	0.99349		3355.48	0.98429		3355.48	0.97565		3355.48	0.97565		3355.48	0.95723
	3353.55	1.02426		3353.55	1.00719		3353.55	0.98602		3353.55	0.96821		3353.55	0.95302		3353.55	0.93642		3353.55	0.92151		3353.55	0.90669		3353.55	0.89254		3353.55	0.87721		3353.55	1.0014		3353.55	0.99348		3353.55	0.9843		3353.55	0.97564		3353.55	0.97564		3353.55	0.95722
	3351.62	1.02427		3351.62	1.0072		3351.62	0.98603		3351.62	0.96822		3351.62	0.95302		3351.62	0.93643		3351.62	0.92152		3351.62	0.90667		3351.62	0.89253		3351.62	0.8772		3351.62	1.00141		3351.62	0.99349		3351.62	0.9843		3351.62	0.97564		3351.62	0.97564		3351.62	0.95723
	3349.69	1.02428		3349.69	1.00722		3349.69	0.98605		3349.69	0.96824		3349.69	0.95303		3349.69	0.93644		3349.69	0.92154		3349.69	0.90667		3349.69	0.89253		3349.69	0.8772		3349.69	1.00142		3349.69	0.99349		3349.69	0.98429		3349.69	0.97564		3349.69	0.97564		3349.69	0.95723
	3347.76	1.02429		3347.76	1.00724		3347.76	0.98608		3347.76	0.96827		3347.76	0.95305		3347.76	0.93645		3347.76	0.92157		3347.76	0.90668		3347.76	0.89254		3347.76	0.87721		3347.76	1.00141		3347.76	0.99349		3347.76	0.98427		3347.76	0.97564		3347.76	0.97564		3347.76	0.95722
	3345.83	1.0243		3345.83	1.00725		3345.83	0.98611		3345.83	0.96831		3345.83	0.95308		3345.83	0.93647		3345.83	0.92159		3345.83	0.9067		3345.83	0.89257		3345.83	0.87722		3345.83	1.0014		3345.83	0.99348		3345.83	0.98426		3345.83	0.97564		3345.83	0.97564		3345.83	0.95721
	3343.91	1.0243		3343.91	1.00725		3343.91	0.98615		3343.91	0.96835		3343.91	0.95311		3343.91	0.93651		3343.91	0.92163		3343.91	0.90673		3343.91	0.8926		3343.91	0.87725		3343.91	1.00138		3343.91	0.99347		3343.91	0.98426		3343.91	0.97564		3343.91	0.97564		3343.91	0.9572
	3341.98	1.02432		3341.98	1.00725		3341.98	0.9862		3341.98	0.9684		3341.98	0.95315		3341.98	0.93655		3341.98	0.92168		3341.98	0.90677		3341.98	0.89265		3341.98	0.8773		3341.98	1.00136		3341.98	0.99346		3341.98	0.98426		3341.98	0.97564		3341.98	0.97564		3341.98	0.9572
	3340.05	1.02433		3340.05	1.00727		3340.05	0.98625		3340.05	0.96845		3340.05	0.95321		3340.05	0.93661		3340.05	0.92173		3340.05	0.90682		3340.05	0.8927		3340.05	0.87735		3340.05	1.00134		3340.05	0.99346		3340.05	0.98426		3340.05	0.97564		3340.05	0.97564		3340.05	0.95719
	3338.12	1.02435		3338.12	1.00729		3338.12	0.9863		3338.12	0.9685		3338.12	0.95326		3338.12	0.93667		3338.12	0.92178		3338.12	0.90688		3338.12	0.89277		3338.12	0.87741		3338.12	1.00132		3338.12	0.99348		3338.12	0.98426		3338.12	0.97565		3338.12	0.97565		3338.12	0.95719
	3336.19	1.02436		3336.19	1.00732		3336.19	0.98635		3336.19	0.96855		3336.19	0.95331		3336.19	0.93672		3336.19	0.92184		3336.19	0.90695		3336.19	0.89284		3336.19	0.87748		3336.19	1.0013		3336.19	0.9935		3336.19	0.98427		3336.19	0.97565		3336.19	0.97565		3336.19	0.9572
	3334.26	1.02437		3334.26	1.00735		3334.26	0.9864		3334.26	0.96859		3334.26	0.95336		3334.26	0.93678		3334.26	0.92192		3334.26	0.90702		3334.26	0.89291		3334.26	0.87755		3334.26	1.0013		3334.26	0.99352		3334.26	0.98427		3334.26	0.97566		3334.26	0.97566		3334.26	0.95721
	3332.34	1.02439		3332.34	1.00738		3332.34	0.98646		3332.34	0.96864		3332.34	0.95342		3332.34	0.93685		3332.34	0.92199		3332.34	0.90709		3332.34	0.89299		3332.34	0.87762		3332.34	1.0013		3332.34	0.99353		3332.34	0.98427		3332.34	0.97566		3332.34	0.97566		3332.34	0.95721
	3330.41	1.02442		3330.41	1.00741		3330.41	0.98651		3330.41	0.9687		3330.41	0.95348		3330.41	0.93692		3330.41	0.92207		3330.41	0.90716		3330.41	0.89306		3330.41	0.87769		3330.41	1.0013		3330.41	0.99354		3330.41	0.98428		3330.41	0.97566		3330.41	0.97566		3330.41	0.95721
	3328.48	1.02444		3328.48	1.00744		3328.48	0.98657		3328.48	0.96876		3328.48	0.95353		3328.48	0.93699		3328.48	0.92214		3328.48	0.90724		3328.48	0.89313		3328.48	0.87776		3328.48	1.0013		3328.48	0.99354		3328.48	0.98428		3328.48	0.97566		3328.48	0.97566		3328.48	0.95719
	3326.55	1.02446		3326.55	1.00746		3326.55	0.98662		3326.55	0.96882		3326.55	0.95359		3326.55	0.93706		3326.55	0.92222		3326.55	0.90731		3326.55	0.8932		3326.55	0.87783		3326.55	1.00129		3326.55	0.99353		3326.55	0.98427		3326.55	0.97565		3326.55	0.97565		3326.55	0.95718
	3324.62	1.02447		3324.62	1.00748		3324.62	0.98666		3324.62	0.96887		3324.62	0.95363		3324.62	0.93712		3324.62	0.92229		3324.62	0.90737		3324.62	0.89326		3324.62	0.87789		3324.62	1.00128		3324.62	0.99353		3324.62	0.98427		3324.62	0.97564		3324.62	0.97564		3324.62	0.95716
	3322.69	1.02448		3322.69	1.0075		3322.69	0.9867		3322.69	0.96891		3322.69	0.95368		3322.69	0.93718		3322.69	0.92234		3322.69	0.90744		3322.69	0.89332		3322.69	0.87794		3322.69	1.00127		3322.69	0.99352		3322.69	0.98427		3322.69	0.97564		3322.69	0.97564		3322.69	0.95714
	3320.77	1.02448		3320.77	1.00752		3320.77	0.98672		3320.77	0.96895		3320.77	0.95372		3320.77	0.93723		3320.77	0.92239		3320.77	0.9075		3320.77	0.89337		3320.77	0.87799		3320.77	1.00126		3320.77	0.99352		3320.77	0.98427		3320.77	0.97563		3320.77	0.97563		3320.77	0.95713
	3318.84	1.02448		3318.84	1.00754		3318.84	0.98675		3318.84	0.96899		3318.84	0.95377		3318.84	0.93728		3318.84	0.92243		3318.84	0.90756		3318.84	0.89342		3318.84	0.87804		3318.84	1.00125		3318.84	0.99352		3318.84	0.98426		3318.84	0.97562		3318.84	0.97562		3318.84	0.95711
	3316.91	1.02449		3316.91	1.00757		3316.91	0.98678		3316.91	0.96903		3316.91	0.95382		3316.91	0.93733		3316.91	0.92249		3316.91	0.90761		3316.91	0.89347		3316.91	0.87809		3316.91	1.00124		3316.91	0.99351		3316.91	0.98426		3316.91	0.97561		3316.91	0.97561		3316.91	0.95708
	3314.98	1.0245		3314.98	1.00761		3314.98	0.98681		3314.98	0.96907		3314.98	0.95388		3314.98	0.93739		3314.98	0.92256		3314.98	0.90766		3314.98	0.89352		3314.98	0.87814		3314.98	1.00124		3314.98	0.99351		3314.98	0.98425		3314.98	0.97559		3314.98	0.97559		3314.98	0.95706
	3313.05	1.02451		3313.05	1.00764		3313.05	0.98683		3313.05	0.96913		3313.05	0.95393		3313.05	0.93744		3313.05	0.92261		3313.05	0.90771		3313.05	0.89357		3313.05	0.87818		3313.05	1.00123		3313.05	0.9935		3313.05	0.98424		3313.05	0.97557		3313.05	0.97557		3313.05	0.95704
	3311.12	1.02452		3311.12	1.00767		3311.12	0.98686		3311.12	0.96918		3311.12	0.95398		3311.12	0.93749		3311.12	0.92266		3311.12	0.90776		3311.12	0.89361		3311.12	0.87822		3311.12	1.00122		3311.12	0.9935		3311.12	0.98421		3311.12	0.97554		3311.12	0.97554		3311.12	0.95702
	3309.19	1.02453		3309.19	1.00768		3309.19	0.98688		3309.19	0.96922		3309.19	0.95403		3309.19	0.93753		3309.19	0.9227		3309.19	0.90781		3309.19	0.89365		3309.19	0.87826		3309.19	1.00122		3309.19	0.99349		3309.19	0.98418		3309.19	0.97552		3309.19	0.97552		3309.19	0.957
	3307.27	1.02454		3307.27	1.00769		3307.27	0.9869		3307.27	0.96926		3307.27	0.95409		3307.27	0.93758		3307.27	0.92274		3307.27	0.90785		3307.27	0.89368		3307.27	0.8783		3307.27	1.00121		3307.27	0.99348		3307.27	0.98416		3307.27	0.9755		3307.27	0.9755		3307.27	0.95699
	3305.34	1.02454		3305.34	1.0077		3305.34	0.98693		3305.34	0.96929		3305.34	0.95414		3305.34	0.93764		3305.34	0.92279		3305.34	0.90789		3305.34	0.89371		3305.34	0.87834		3305.34	1.00121		3305.34	0.99347		3305.34	0.98414		3305.34	0.97549		3305.34	0.97549		3305.34	0.95697
	3303.41	1.02453		3303.41	1.0077		3303.41	0.98694		3303.41	0.96932		3303.41	0.95419		3303.41	0.93769		3303.41	0.92284		3303.41	0.90794		3303.41	0.89374		3303.41	0.87838		3303.41	1.00122		3303.41	0.99347		3303.41	0.98412		3303.41	0.97548		3303.41	0.97548		3303.41	0.95695
	3301.48	1.02452		3301.48	1.0077		3301.48	0.98696		3301.48	0.96935		3301.48	0.95423		3301.48	0.93773		3301.48	0.92289		3301.48	0.90798		3301.48	0.89378		3301.48	0.87842		3301.48	1.00124		3301.48	0.99347		3301.48	0.98412		3301.48	0.97547		3301.48	0.97547		3301.48	0.95693
	3299.55	1.0245		3299.55	1.00769		3299.55	0.98698		3299.55	0.96938		3299.55	0.95426		3299.55	0.93775		3299.55	0.92292		3299.55	0.90803		3299.55	0.89381		3299.55	0.87846		3299.55	1.00126		3299.55	0.99347		3299.55	0.98412		3299.55	0.97547		3299.55	0.97547		3299.55	0.95692
	3297.62	1.02448		3297.62	1.0077		3297.62	0.98701		3297.62	0.96942		3297.62	0.95429		3297.62	0.93778		3297.62	0.92296		3297.62	0.90807		3297.62	0.89385		3297.62	0.87851		3297.62	1.00127		3297.62	0.99347		3297.62	0.98412		3297.62	0.97545		3297.62	0.97545		3297.62	0.9569
	3295.7	1.02449		3295.7	1.00771		3295.7	0.98704		3295.7	0.96946		3295.7	0.95433		3295.7	0.93782		3295.7	0.923		3295.7	0.90812		3295.7	0.89389		3295.7	0.87855		3295.7	1.00128		3295.7	0.99345		3295.7	0.98412		3295.7	0.97543		3295.7	0.97543		3295.7	0.95688
	3293.77	1.02451		3293.77	1.00774		3293.77	0.98707		3293.77	0.96951		3293.77	0.95438		3293.77	0.93787		3293.77	0.92305		3293.77	0.90817		3293.77	0.89393		3293.77	0.8786		3293.77	1.00128		3293.77	0.99344		3293.77	0.98411		3293.77	0.97541		3293.77	0.97541		3293.77	0.95685
	3291.84	1.02452		3291.84	1.00775		3291.84	0.9871		3291.84	0.96957		3291.84	0.95443		3291.84	0.93791		3291.84	0.9231		3291.84	0.90822		3291.84	0.89398		3291.84	0.87865		3291.84	1.00128		3291.84	0.99342		3291.84	0.98411		3291.84	0.97539		3291.84	0.97539		3291.84	0.95682
	3289.91	1.02451		3289.91	1.00776		3289.91	0.98713		3289.91	0.96962		3289.91	0.95447		3289.91	0.93796		3289.91	0.92316		3289.91	0.90827		3289.91	0.89403		3289.91	0.8787		3289.91	1.00127		3289.91	0.9934		3289.91	0.98411		3289.91	0.97538		3289.91	0.97538		3289.91	0.95679
	3287.98	1.02449		3287.98	1.00776		3287.98	0.98716		3287.98	0.96968		3287.98	0.95452		3287.98	0.93801		3287.98	0.92322		3287.98	0.90833		3287.98	0.89408		3287.98	0.87875		3287.98	1.00125		3287.98	0.99337		3287.98	0.98411		3287.98	0.97536		3287.98	0.97536		3287.98	0.95676
	3286.05	1.02447		3286.05	1.00776		3286.05	0.98719		3286.05	0.96973		3286.05	0.95457		3286.05	0.93808		3286.05	0.92328		3286.05	0.90838		3286.05	0.89414		3286.05	0.8788		3286.05	1.00123		3286.05	0.99334		3286.05	0.9841		3286.05	0.97534		3286.05	0.97534		3286.05	0.95673
	3284.12	1.02445		3284.12	1.00777		3284.12	0.98723		3284.12	0.96977		3284.12	0.95462		3284.12	0.93814		3284.12	0.92334		3284.12	0.90845		3284.12	0.8942		3284.12	0.87885		3284.12	1.00121		3284.12	0.99333		3284.12	0.98409		3284.12	0.97531		3284.12	0.97531		3284.12	0.95669
	3282.2	1.02445		3282.2	1.00778		3282.2	0.98727		3282.2	0.96982		3282.2	0.95467		3282.2	0.9382		3282.2	0.92339		3282.2	0.90852		3282.2	0.89427		3282.2	0.87891		3282.2	1.00119		3282.2	0.99331		3282.2	0.98407		3282.2	0.97528		3282.2	0.97528		3282.2	0.95665
	3280.27	1.02446		3280.27	1.00779		3280.27	0.98731		3280.27	0.96986		3280.27	0.95473		3280.27	0.93826		3280.27	0.92345		3280.27	0.90858		3280.27	0.89434		3280.27	0.87896		3280.27	1.00117		3280.27	0.9933		3280.27	0.98405		3280.27	0.97526		3280.27	0.97526		3280.27	0.95662
	3278.34	1.02447		3278.34	1.00781		3278.34	0.98735		3278.34	0.9699		3278.34	0.95478		3278.34	0.93832		3278.34	0.92351		3278.34	0.90865		3278.34	0.89441		3278.34	0.87902		3278.34	1.00116		3278.34	0.99328		3278.34	0.98404		3278.34	0.97525		3278.34	0.97525		3278.34	0.9566
	3276.41	1.02448		3276.41	1.00783		3276.41	0.98739		3276.41	0.96994		3276.41	0.95485		3276.41	0.93839		3276.41	0.92357		3276.41	0.90872		3276.41	0.89448		3276.41	0.87908		3276.41	1.00115		3276.41	0.99328		3276.41	0.98402		3276.41	0.97523		3276.41	0.97523		3276.41	0.9566
	3274.48	1.0245		3274.48	1.00784		3274.48	0.98742		3274.48	0.96999		3274.48	0.95491		3274.48	0.93845		3274.48	0.92363		3274.48	0.90879		3274.48	0.89455		3274.48	0.87914		3274.48	1.00115		3274.48	0.99327		3274.48	0.98399		3274.48	0.97521		3274.48	0.97521		3274.48	0.9566
	3272.55	1.02451		3272.55	1.00785		3272.55	0.98746		3272.55	0.97004		3272.55	0.95498		3272.55	0.93852		3272.55	0.92371		3272.55	0.90885		3272.55	0.89461		3272.55	0.87919		3272.55	1.00114		3272.55	0.99326		3272.55	0.98395		3272.55	0.97519		3272.55	0.97519		3272.55	0.9566
	3270.63	1.02453		3270.63	1.00785		3270.63	0.98751		3270.63	0.97009		3270.63	0.95504		3270.63	0.9386		3270.63	0.92379		3270.63	0.90892		3270.63	0.89468		3270.63	0.87925		3270.63	1.00115		3270.63	0.99325		3270.63	0.98392		3270.63	0.97519		3270.63	0.97519		3270.63	0.9566
	3268.7	1.02455		3268.7	1.00785		3268.7	0.98756		3268.7	0.97014		3268.7	0.95511		3268.7	0.93868		3268.7	0.92388		3268.7	0.90899		3268.7	0.89475		3268.7	0.87931		3268.7	1.00116		3268.7	0.99324		3268.7	0.9839		3268.7	0.9752		3268.7	0.9752		3268.7	0.9566
	3266.77	1.02455		3266.77	1.00786		3266.77	0.98761		3266.77	0.9702		3266.77	0.95517		3266.77	0.93876		3266.77	0.92397		3266.77	0.90907		3266.77	0.89482		3266.77	0.87938		3266.77	1.00117		3266.77	0.99323		3266.77	0.9839		3266.77	0.97522		3266.77	0.97522		3266.77	0.95661
	3264.84	1.02455		3264.84	1.00788		3264.84	0.98766		3264.84	0.97026		3264.84	0.95523		3264.84	0.93883		3264.84	0.92405		3264.84	0.90915		3264.84	0.8949		3264.84	0.87946		3264.84	1.0012		3264.84	0.99323		3264.84	0.9839		3264.84	0.97525		3264.84	0.97525		3264.84	0.95663
	3262.91	1.02456		3262.91	1.00792		3262.91	0.98772		3262.91	0.97033		3262.91	0.9553		3262.91	0.9389		3262.91	0.92413		3262.91	0.90924		3262.91	0.89498		3262.91	0.87955		3262.91	1.00121		3262.91	0.99323		3262.91	0.9839		3262.91	0.97528		3262.91	0.97528		3262.91	0.95665
	3260.98	1.02458		3260.98	1.00796		3260.98	0.98778		3260.98	0.97041		3260.98	0.95539		3260.98	0.93899		3260.98	0.92421		3260.98	0.90934		3260.98	0.89507		3260.98	0.87965		3260.98	1.00122		3260.98	0.99324		3260.98	0.98391		3260.98	0.9753		3260.98	0.9753		3260.98	0.95667
	3259.06	1.02461		3259.06	1.00801		3259.06	0.98785		3259.06	0.97049		3259.06	0.95549		3259.06	0.93908		3259.06	0.92431		3259.06	0.90945		3259.06	0.89517		3259.06	0.87976		3259.06	1.00122		3259.06	0.99325		3259.06	0.98392		3259.06	0.9753		3259.06	0.9753		3259.06	0.95668
	3257.13	1.02464		3257.13	1.00807		3257.13	0.98792		3257.13	0.97059		3257.13	0.95559		3257.13	0.93919		3257.13	0.92441		3257.13	0.90956		3257.13	0.89528		3257.13	0.87988		3257.13	1.00121		3257.13	0.99326		3257.13	0.98393		3257.13	0.9753		3257.13	0.9753		3257.13	0.95668
	3255.2	1.02467		3255.2	1.00813		3255.2	0.988		3255.2	0.97069		3255.2	0.9557		3255.2	0.9393		3255.2	0.92453		3255.2	0.90969		3255.2	0.89541		3255.2	0.88001		3255.2	1.00119		3255.2	0.99326		3255.2	0.98394		3255.2	0.9753		3255.2	0.9753		3255.2	0.95667
	3253.27	1.02469		3253.27	1.00817		3253.27	0.98808		3253.27	0.97079		3253.27	0.95582		3253.27	0.93941		3253.27	0.92466		3253.27	0.90982		3253.27	0.89554		3253.27	0.88014		3253.27	1.00118		3253.27	0.99325		3253.27	0.98395		3253.27	0.97529		3253.27	0.97529		3253.27	0.95665
	3251.34	1.0247		3251.34	1.00822		3251.34	0.98815		3251.34	0.97089		3251.34	0.95594		3251.34	0.93954		3251.34	0.92479		3251.34	0.90996		3251.34	0.89567		3251.34	0.88028		3251.34	1.00116		3251.34	0.99324		3251.34	0.98396		3251.34	0.97528		3251.34	0.97528		3251.34	0.95663
	3249.41	1.02471		3249.41	1.00827		3249.41	0.98823		3249.41	0.97099		3249.41	0.95605		3249.41	0.93967		3249.41	0.92493		3249.41	0.91011		3249.41	0.89582		3249.41	0.88044		3249.41	1.00114		3249.41	0.99324		3249.41	0.98396		3249.41	0.97525		3249.41	0.97525		3249.41	0.9566
	3247.48	1.02473		3247.48	1.00831		3247.48	0.98831		3247.48	0.97109		3247.48	0.95617		3247.48	0.9398		3247.48	0.92506		3247.48	0.91027		3247.48	0.89599		3247.48	0.8806		3247.48	1.00111		3247.48	0.99322		3247.48	0.98395		3247.48	0.97522		3247.48	0.97522		3247.48	0.95657
	3245.56	1.02474		3245.56	1.00835		3245.56	0.98839		3245.56	0.97119		3245.56	0.95629		3245.56	0.93993		3245.56	0.9252		3245.56	0.91043		3245.56	0.89616		3245.56	0.88077		3245.56	1.00108		3245.56	0.99322		3245.56	0.98393		3245.56	0.97518		3245.56	0.97518		3245.56	0.95653
	3243.63	1.02476		3243.63	1.0084		3243.63	0.98849		3243.63	0.97129		3243.63	0.95643		3243.63	0.94007		3243.63	0.92536		3243.63	0.9106		3243.63	0.89633		3243.63	0.88094		3243.63	1.00105		3243.63	0.99321		3243.63	0.98391		3243.63	0.97515		3243.63	0.97515		3243.63	0.9565
	3241.7	1.02478		3241.7	1.00844		3241.7	0.98858		3241.7	0.9714		3241.7	0.95657		3241.7	0.94022		3241.7	0.92553		3241.7	0.91077		3241.7	0.89651		3241.7	0.88112		3241.7	1.00102		3241.7	0.99321		3241.7	0.98389		3241.7	0.97513		3241.7	0.97513		3241.7	0.95648
	3239.77	1.0248		3239.77	1.00849		3239.77	0.98869		3239.77	0.97151		3239.77	0.95672		3239.77	0.94037		3239.77	0.9257		3239.77	0.91095		3239.77	0.8967		3239.77	0.8813		3239.77	1.00099		3239.77	0.99321		3239.77	0.98387		3239.77	0.9751		3239.77	0.9751		3239.77	0.95646
	3237.84	1.02483		3237.84	1.00855		3237.84	0.9888		3237.84	0.97164		3237.84	0.95689		3237.84	0.94053		3237.84	0.9259		3237.84	0.91114		3237.84	0.8969		3237.84	0.8815		3237.84	1.00097		3237.84	0.9932		3237.84	0.98384		3237.84	0.97507		3237.84	0.97507		3237.84	0.95643
	3235.91	1.02485		3235.91	1.00861		3235.91	0.98892		3235.91	0.97177		3235.91	0.95706		3235.91	0.94071		3235.91	0.9261		3235.91	0.91133		3235.91	0.89711		3235.91	0.8817		3235.91	1.00096		3235.91	0.9932		3235.91	0.98381		3235.91	0.97505		3235.91	0.97505		3235.91	0.95641
	3233.99	1.02487		3233.99	1.00867		3233.99	0.98903		3233.99	0.97191		3233.99	0.95723		3233.99	0.94089		3233.99	0.92631		3233.99	0.91154		3233.99	0.89733		3233.99	0.88192		3233.99	1.00096		3233.99	0.99319		3233.99	0.9838		3233.99	0.97504		3233.99	0.97504		3233.99	0.95638
	3232.06	1.02488		3232.06	1.00872		3232.06	0.98915		3232.06	0.97205		3232.06	0.95739		3232.06	0.94108		3232.06	0.92652		3232.06	0.91176		3232.06	0.89756		3232.06	0.88215		3232.06	1.00096		3232.06	0.99318		3232.06	0.98379		3232.06	0.97504		3232.06	0.97504		3232.06	0.95637
	3230.13	1.02488		3230.13	1.00878		3230.13	0.98927		3230.13	0.97221		3230.13	0.95755		3230.13	0.94128		3230.13	0.92674		3230.13	0.91198		3230.13	0.89781		3230.13	0.88239		3230.13	1.00097		3230.13	0.99317		3230.13	0.98379		3230.13	0.97504		3230.13	0.97504		3230.13	0.95637
	3228.2	1.02489		3228.2	1.00884		3228.2	0.98939		3228.2	0.97237		3228.2	0.95773		3228.2	0.94148		3228.2	0.92696		3228.2	0.91223		3228.2	0.89806		3228.2	0.88265		3228.2	1.00098		3228.2	0.99317		3228.2	0.98379		3228.2	0.97505		3228.2	0.97505		3228.2	0.95638
	3226.27	1.02491		3226.27	1.00892		3226.27	0.98953		3226.27	0.97254		3226.27	0.95793		3226.27	0.94171		3226.27	0.92721		3226.27	0.91249		3226.27	0.89833		3226.27	0.88293		3226.27	1.00099		3226.27	0.99317		3226.27	0.98379		3226.27	0.97505		3226.27	0.97505		3226.27	0.95639
	3224.34	1.02494		3224.34	1.00901		3224.34	0.98968		3224.34	0.97274		3224.34	0.95815		3224.34	0.94196		3224.34	0.92747		3224.34	0.91277		3224.34	0.89862		3224.34	0.88323		3224.34	1.00101		3224.34	0.99318		3224.34	0.98379		3224.34	0.97506		3224.34	0.97506		3224.34	0.95641
	3222.41	1.02498		3222.41	1.00911		3222.41	0.98984		3222.41	0.97295		3222.41	0.95839		3222.41	0.94223		3222.41	0.92776		3222.41	0.91307		3222.41	0.89892		3222.41	0.88355		3222.41	1.00103		3222.41	0.99319		3222.41	0.9838		3222.41	0.97506		3222.41	0.97506		3222.41	0.95642
	3220.49	1.02503		3220.49	1.0092		3220.49	0.99001		3220.49	0.97317		3220.49	0.95863		3220.49	0.9425		3220.49	0.92804		3220.49	0.91338		3220.49	0.89924		3220.49	0.88389		3220.49	1.00105		3220.49	0.99319		3220.49	0.98381		3220.49	0.97507		3220.49	0.97507		3220.49	0.95644
	3218.56	1.02508		3218.56	1.00931		3218.56	0.99017		3218.56	0.97339		3218.56	0.95887		3218.56	0.94277		3218.56	0.92834		3218.56	0.91371		3218.56	0.89958		3218.56	0.88424		3218.56	1.00107		3218.56	0.99319		3218.56	0.98382		3218.56	0.97508		3218.56	0.97508		3218.56	0.95645
	3216.63	1.02515		3216.63	1.00942		3216.63	0.99034		3216.63	0.97361		3216.63	0.95913		3216.63	0.94305		3216.63	0.92864		3216.63	0.91405		3216.63	0.89993		3216.63	0.88461		3216.63	1.00108		3216.63	0.99319		3216.63	0.98383		3216.63	0.97509		3216.63	0.97509		3216.63	0.95646
	3214.7	1.02521		3214.7	1.00954		3214.7	0.99052		3214.7	0.97384		3214.7	0.9594		3214.7	0.94336		3214.7	0.92897		3214.7	0.9144		3214.7	0.90029		3214.7	0.88499		3214.7	1.0011		3214.7	0.9932		3214.7	0.98385		3214.7	0.9751		3214.7	0.9751		3214.7	0.95647
	3212.77	1.02527		3212.77	1.00967		3212.77	0.99071		3212.77	0.97408		3212.77	0.95968		3212.77	0.94367		3212.77	0.92931		3212.77	0.91477		3212.77	0.90067		3212.77	0.88538		3212.77	1.00111		3212.77	0.9932		3212.77	0.98386		3212.77	0.97512		3212.77	0.97512		3212.77	0.95648
	3210.84	1.02532		3210.84	1.00979		3210.84	0.9909		3210.84	0.97432		3210.84	0.95996		3210.84	0.94399		3210.84	0.92966		3210.84	0.91515		3210.84	0.90105		3210.84	0.88578		3210.84	1.00112		3210.84	0.99321		3210.84	0.98386		3210.84	0.97513		3210.84	0.97513		3210.84	0.95649
	3208.92	1.02537		3208.92	1.00991		3208.92	0.9911		3208.92	0.97457		3208.92	0.96025		3208.92	0.94431		3208.92	0.93003		3208.92	0.91554		3208.92	0.90144		3208.92	0.88619		3208.92	1.00112		3208.92	0.99322		3208.92	0.98386		3208.92	0.97514		3208.92	0.97514		3208.92	0.9565
	3206.99	1.02543		3206.99	1.01002		3206.99	0.99131		3206.99	0.97483		3206.99	0.96055		3206.99	0.94465		3206.99	0.9304		3206.99	0.91593		3206.99	0.90184		3206.99	0.8866		3206.99	1.00111		3206.99	0.99323		3206.99	0.98387		3206.99	0.97516		3206.99	0.97516		3206.99	0.95651
	3205.06	1.02549		3205.06	1.01015		3205.06	0.99153		3205.06	0.97509		3205.06	0.96087		3205.06	0.94499		3205.06	0.93078		3205.06	0.91633		3205.06	0.90225		3205.06	0.88702		3205.06	1.0011		3205.06	0.99325		3205.06	0.98387		3205.06	0.97518		3205.06	0.97518		3205.06	0.95652
	3203.13	1.02556		3203.13	1.01029		3203.13	0.99176		3203.13	0.97537		3203.13	0.9612		3203.13	0.94533		3203.13	0.93117		3203.13	0.91675		3203.13	0.90268		3203.13	0.88745		3203.13	1.00109		3203.13	0.99326		3203.13	0.98388		3203.13	0.9752		3203.13	0.9752		3203.13	0.95653
	3201.2	1.02563		3201.2	1.01043		3201.2	0.992		3201.2	0.97566		3201.2	0.96154		3201.2	0.94569		3201.2	0.93158		3201.2	0.91717		3201.2	0.90311		3201.2	0.88789		3201.2	1.00109		3201.2	0.99328		3201.2	0.98389		3201.2	0.97523		3201.2	0.97523		3201.2	0.95654
	3199.27	1.0257		3199.27	1.01057		3199.27	0.99223		3199.27	0.97595		3199.27	0.96187		3199.27	0.94605		3199.27	0.93198		3199.27	0.9176		3199.27	0.90355		3199.27	0.88835		3199.27	1.0011		3199.27	0.9933		3199.27	0.98391		3199.27	0.97525		3199.27	0.97525		3199.27	0.95655
	3197.35	1.02576		3197.35	1.01071		3197.35	0.99247		3197.35	0.97624		3197.35	0.96221		3197.35	0.94642		3197.35	0.93239		3197.35	0.91804		3197.35	0.90401		3197.35	0.88881		3197.35	1.00111		3197.35	0.99332		3197.35	0.98394		3197.35	0.97526		3197.35	0.97526		3197.35	0.95658
	3195.42	1.02582		3195.42	1.01084		3195.42	0.99269		3195.42	0.97654		3195.42	0.96256		3195.42	0.94679		3195.42	0.9328		3195.42	0.91848		3195.42	0.90446		3195.42	0.88927		3195.42	1.00111		3195.42	0.99334		3195.42	0.98396		3195.42	0.97527		3195.42	0.97527		3195.42	0.9566
	3193.49	1.02588		3193.49	1.01096		3193.49	0.99293		3193.49	0.97685		3193.49	0.96291		3193.49	0.94716		3193.49	0.93322		3193.49	0.91893		3193.49	0.90493		3193.49	0.88974		3193.49	1.00112		3193.49	0.99335		3193.49	0.98398		3193.49	0.97529		3193.49	0.97529		3193.49	0.95662
	3191.56	1.02595		3191.56	1.01109		3191.56	0.99318		3191.56	0.97717		3191.56	0.96327		3191.56	0.94754		3191.56	0.93365		3191.56	0.91938		3191.56	0.9054		3191.56	0.89023		3191.56	1.00112		3191.56	0.99336		3191.56	0.984		3191.56	0.9753		3191.56	0.9753		3191.56	0.95664
	3189.63	1.02602		3189.63	1.01123		3189.63	0.99344		3189.63	0.97749		3189.63	0.96363		3189.63	0.94794		3189.63	0.93409		3189.63	0.91985		3189.63	0.90588		3189.63	0.89072		3189.63	1.00113		3189.63	0.99338		3189.63	0.98401		3189.63	0.9753		3189.63	0.9753		3189.63	0.95667
	3187.7	1.02609		3187.7	1.01137		3187.7	0.99371		3187.7	0.97782		3187.7	0.964		3187.7	0.94833		3187.7	0.93453		3187.7	0.92032		3187.7	0.90636		3187.7	0.89122		3187.7	1.00114		3187.7	0.99339		3187.7	0.98402		3187.7	0.97531		3187.7	0.97531		3187.7	0.95669
	3185.77	1.02616		3185.77	1.01152		3185.77	0.99397		3185.77	0.97814		3185.77	0.96438		3185.77	0.94873		3185.77	0.93498		3185.77	0.92079		3185.77	0.90686		3185.77	0.89172		3185.77	1.00114		3185.77	0.9934		3185.77	0.98403		3185.77	0.97532		3185.77	0.97532		3185.77	0.95672
	3183.85	1.02624		3183.85	1.01166		3183.85	0.99423		3183.85	0.97845		3183.85	0.96475		3183.85	0.94912		3183.85	0.93542		3183.85	0.92126		3183.85	0.90735		3183.85	0.89223		3183.85	1.00115		3183.85	0.99341		3183.85	0.98405		3183.85	0.97534		3183.85	0.97534		3183.85	0.95675
	3181.92	1.02632		3181.92	1.01182		3181.92	0.99448		3181.92	0.97875		3181.92	0.96512		3181.92	0.94952		3181.92	0.93585		3181.92	0.92174		3181.92	0.90785		3181.92	0.89274		3181.92	1.00115		3181.92	0.99342		3181.92	0.98407		3181.92	0.97535		3181.92	0.97535		3181.92	0.95678
	3179.99	1.0264		3179.99	1.01197		3179.99	0.99473		3179.99	0.97906		3179.99	0.9655		3179.99	0.94991		3179.99	0.93629		3179.99	0.92222		3179.99	0.90835		3179.99	0.89325		3179.99	1.00115		3179.99	0.99343		3179.99	0.98409		3179.99	0.97537		3179.99	0.97537		3179.99	0.95682
	3178.06	1.02648		3178.06	1.01212		3178.06	0.99497		3178.06	0.97938		3178.06	0.96587		3178.06	0.95031		3178.06	0.93674		3178.06	0.9227		3178.06	0.90885		3178.06	0.89377		3178.06	1.00116		3178.06	0.99343		3178.06	0.98411		3178.06	0.97539		3178.06	0.97539		3178.06	0.95684
	3176.13	1.02655		3176.13	1.01228		3176.13	0.99522		3176.13	0.9797		3176.13	0.96624		3176.13	0.95071		3176.13	0.9372		3176.13	0.92317		3176.13	0.90934		3176.13	0.89428		3176.13	1.00117		3176.13	0.99344		3176.13	0.98413		3176.13	0.97541		3176.13	0.97541		3176.13	0.95687
	3174.2	1.02661		3174.2	1.01243		3174.2	0.99547		3174.2	0.98002		3174.2	0.96661		3174.2	0.95112		3174.2	0.93766		3174.2	0.92365		3174.2	0.90984		3174.2	0.89479		3174.2	1.00117		3174.2	0.99344		3174.2	0.98414		3174.2	0.97543		3174.2	0.97543		3174.2	0.95689
	3172.28	1.02667		3172.28	1.01257		3172.28	0.9957		3172.28	0.98032		3172.28	0.96697		3172.28	0.95153		3172.28	0.93811		3172.28	0.92412		3172.28	0.91033		3172.28	0.89529		3172.28	1.00117		3172.28	0.99345		3172.28	0.98415		3172.28	0.97544		3172.28	0.97544		3172.28	0.95692
	3170.35	1.02674		3170.35	1.01272		3170.35	0.99594		3170.35	0.98063		3170.35	0.96733		3170.35	0.95193		3170.35	0.93856		3170.35	0.92459		3170.35	0.91082		3170.35	0.8958		3170.35	1.00117		3170.35	0.99346		3170.35	0.98418		3170.35	0.97546		3170.35	0.97546		3170.35	0.95695
	3168.42	1.02681		3168.42	1.01286		3168.42	0.99618		3168.42	0.98095		3168.42	0.96769		3168.42	0.95233		3168.42	0.939		3168.42	0.92506		3168.42	0.91131		3168.42	0.89631		3168.42	1.00118		3168.42	0.99348		3168.42	0.9842		3168.42	0.97547		3168.42	0.97547		3168.42	0.95696
	3166.49	1.02689		3166.49	1.01301		3166.49	0.99642		3166.49	0.98127		3166.49	0.96804		3166.49	0.95273		3166.49	0.93945		3166.49	0.92553		3166.49	0.91179		3166.49	0.89682		3166.49	1.00119		3166.49	0.99349		3166.49	0.98421		3166.49	0.97548		3166.49	0.97548		3166.49	0.95697
	3164.56	1.02696		3164.56	1.01317		3164.56	0.99667		3164.56	0.98158		3164.56	0.9684		3164.56	0.95313		3164.56	0.9399		3164.56	0.92599		3164.56	0.91228		3164.56	0.89732		3164.56	1.0012		3164.56	0.99349		3164.56	0.98423		3164.56	0.97549		3164.56	0.97549		3164.56	0.95697
	3162.63	1.02703		3162.63	1.01333		3162.63	0.99692		3162.63	0.9819		3162.63	0.96876		3162.63	0.95354		3162.63	0.94036		3162.63	0.92647		3162.63	0.91277		3162.63	0.89783		3162.63	1.00121		3162.63	0.9935		3162.63	0.98425		3162.63	0.9755		3162.63	0.9755		3162.63	0.95698
	3160.71	1.0271		3160.71	1.01348		3160.71	0.99717		3160.71	0.98221		3160.71	0.96912		3160.71	0.95396		3160.71	0.94081		3160.71	0.92694		3160.71	0.91326		3160.71	0.89833		3160.71	1.00121		3160.71	0.9935		3160.71	0.98427		3160.71	0.9755		3160.71	0.9755		3160.71	0.95698
	3158.78	1.02717		3158.78	1.01364		3158.78	0.99741		3158.78	0.98253		3158.78	0.96949		3158.78	0.95438		3158.78	0.94127		3158.78	0.92741		3158.78	0.91375		3158.78	0.89884		3158.78	1.00121		3158.78	0.99351		3158.78	0.98428		3158.78	0.9755		3158.78	0.9755		3158.78	0.95699
	3156.85	1.02723		3156.85	1.0138		3156.85	0.99766		3156.85	0.98285		3156.85	0.96986		3156.85	0.95479		3156.85	0.94172		3156.85	0.92788		3156.85	0.91424		3156.85	0.89934		3156.85	1.00121		3156.85	0.99351		3156.85	0.98429		3156.85	0.97551		3156.85	0.97551		3156.85	0.95699
	3154.92	1.0273		3154.92	1.01395		3154.92	0.99791		3154.92	0.98316		3154.92	0.97022		3154.92	0.9552		3154.92	0.94216		3154.92	0.92835		3154.92	0.91473		3154.92	0.89985		3154.92	1.00121		3154.92	0.99351		3154.92	0.98429		3154.92	0.97553		3154.92	0.97553		3154.92	0.957
	3152.99	1.02736		3152.99	1.0141		3152.99	0.99817		3152.99	0.98348		3152.99	0.97057		3152.99	0.9556		3152.99	0.9426		3152.99	0.92883		3152.99	0.91522		3152.99	0.90035		3152.99	1.00122		3152.99	0.99352		3152.99	0.98429		3152.99	0.97554		3152.99	0.97554		3152.99	0.95701
	3151.06	1.02741		3151.06	1.01425		3151.06	0.99842		3151.06	0.98379		3151.06	0.97092		3151.06	0.95599		3151.06	0.94303		3151.06	0.9293		3151.06	0.91572		3151.06	0.90086		3151.06	1.00123		3151.06	0.99354		3151.06	0.98431		3151.06	0.97556		3151.06	0.97556		3151.06	0.95702
	3149.13	1.02746		3149.13	1.01439		3149.13	0.99867		3149.13	0.9841		3149.13	0.97128		3149.13	0.95639		3149.13	0.94347		3149.13	0.92978		3149.13	0.91621		3149.13	0.90136		3149.13	1.00123		3149.13	0.99355		3149.13	0.98433		3149.13	0.97559		3149.13	0.97559		3149.13	0.95704
	3147.21	1.02751		3147.21	1.01453		3147.21	0.99892		3147.21	0.9844		3147.21	0.97166		3147.21	0.95679		3147.21	0.94392		3147.21	0.93026		3147.21	0.91672		3147.21	0.90187		3147.21	1.00123		3147.21	0.99356		3147.21	0.98434		3147.21	0.97561		3147.21	0.97561		3147.21	0.95706
	3145.28	1.02758		3145.28	1.01467		3145.28	0.99917		3145.28	0.98472		3145.28	0.97203		3145.28	0.9572		3145.28	0.94437		3145.28	0.93074		3145.28	0.91722		3145.28	0.90238		3145.28	1.00122		3145.28	0.99357		3145.28	0.98434		3145.28	0.97563		3145.28	0.97563		3145.28	0.95708
	3143.35	1.02764		3143.35	1.01481		3143.35	0.99941		3143.35	0.98503		3143.35	0.97241		3143.35	0.9576		3143.35	0.94481		3143.35	0.93123		3143.35	0.91774		3143.35	0.9029		3143.35	1.00122		3143.35	0.99357		3143.35	0.98434		3143.35	0.97564		3143.35	0.97564		3143.35	0.95711
	3141.42	1.0277		3141.42	1.01494		3141.42	0.99965		3141.42	0.98535		3141.42	0.97277		3141.42	0.958		3141.42	0.94525		3141.42	0.93171		3141.42	0.91825		3141.42	0.90342		3141.42	1.00123		3141.42	0.99358		3141.42	0.98435		3141.42	0.97565		3141.42	0.97565		3141.42	0.95714
	3139.49	1.02775		3139.49	1.01507		3139.49	0.99988		3139.49	0.98566		3139.49	0.97313		3139.49	0.95841		3139.49	0.94569		3139.49	0.93221		3139.49	0.91877		3139.49	0.90395		3139.49	1.00125		3139.49	0.99358		3139.49	0.98436		3139.49	0.97567		3139.49	0.97567		3139.49	0.95717
	3137.56	1.0278		3137.56	1.0152		3137.56	1.00013		3137.56	0.98597		3137.56	0.97349		3137.56	0.95881		3137.56	0.94614		3137.56	0.9327		3137.56	0.9193		3137.56	0.90448		3137.56	1.00127		3137.56	0.99359		3137.56	0.98438		3137.56	0.97568		3137.56	0.97568		3137.56	0.9572
	3135.64	1.02786		3135.64	1.01533		3135.64	1.00038		3135.64	0.98629		3135.64	0.97385		3135.64	0.95922		3135.64	0.94659		3135.64	0.9332		3135.64	0.91983		3135.64	0.90502		3135.64	1.00129		3135.64	0.99361		3135.64	0.9844		3135.64	0.9757		3135.64	0.9757		3135.64	0.95724
	3133.71	1.02792		3133.71	1.01547		3133.71	1.00064		3133.71	0.9866		3133.71	0.97422		3133.71	0.95963		3133.71	0.94704		3133.71	0.93369		3133.71	0.92036		3133.71	0.90556		3133.71	1.00131		3133.71	0.99363		3133.71	0.98442		3133.71	0.97571		3133.71	0.97571		3133.71	0.95727
	3131.78	1.02798		3131.78	1.0156		3131.78	1.0009		3131.78	0.98693		3131.78	0.97459		3131.78	0.96004		3131.78	0.9475		3131.78	0.93419		3131.78	0.92089		3131.78	0.9061		3131.78	1.00133		3131.78	0.99365		3131.78	0.98444		3131.78	0.97571		3131.78	0.97571		3131.78	0.9573
	3129.85	1.02805		3129.85	1.01574		3129.85	1.00117		3129.85	0.98725		3129.85	0.97496		3129.85	0.96044		3129.85	0.94797		3129.85	0.93469		3129.85	0.92141		3129.85	0.90664		3129.85	1.00134		3129.85	0.99367		3129.85	0.98445		3129.85	0.97573		3129.85	0.97573		3129.85	0.95733
	3127.92	1.02812		3127.92	1.01588		3127.92	1.00143		3127.92	0.98757		3127.92	0.97534		3127.92	0.96085		3127.92	0.94845		3127.92	0.93519		3127.92	0.92193		3127.92	0.90718		3127.92	1.00135		3127.92	0.99369		3127.92	0.98446		3127.92	0.97574		3127.92	0.97574		3127.92	0.95735
	3125.99	1.02818		3125.99	1.01603		3125.99	1.0017		3125.99	0.98789		3125.99	0.97571		3125.99	0.96125		3125.99	0.94892		3125.99	0.93568		3125.99	0.92246		3125.99	0.90772		3125.99	1.00136		3125.99	0.9937		3125.99	0.98448		3125.99	0.97577		3125.99	0.97577		3125.99	0.95738
	3124.06	1.02825		3124.06	1.01618		3124.06	1.00196		3124.06	0.98821		3124.06	0.97608		3124.06	0.96166		3124.06	0.94939		3124.06	0.93618		3124.06	0.92298		3124.06	0.90825		3124.06	1.00137		3124.06	0.99371		3124.06	0.9845		3124.06	0.97579		3124.06	0.97579		3124.06	0.95741
	3122.14	1.02833		3122.14	1.01634		3122.14	1.00222		3122.14	0.98853		3122.14	0.97646		3122.14	0.96207		3122.14	0.94985		3122.14	0.93668		3122.14	0.92349		3122.14	0.90878		3122.14	1.00136		3122.14	0.99372		3122.14	0.98452		3122.14	0.97582		3122.14	0.97582		3122.14	0.95743
	3120.21	1.0284		3120.21	1.0165		3120.21	1.00248		3120.21	0.98885		3120.21	0.97683		3120.21	0.96247		3120.21	0.95031		3120.21	0.93716		3120.21	0.924		3120.21	0.90931		3120.21	1.00135		3120.21	0.99373		3120.21	0.98453		3120.21	0.97585		3120.21	0.97585		3120.21	0.95744
	3118.28	1.02847		3118.28	1.01666		3118.28	1.00272		3118.28	0.98916		3118.28	0.97719		3118.28	0.96285		3118.28	0.95074		3118.28	0.93765		3118.28	0.92451		3118.28	0.90983		3118.28	1.00134		3118.28	0.99375		3118.28	0.98454		3118.28	0.97589		3118.28	0.97589		3118.28	0.95746
	3116.35	1.02853		3116.35	1.01681		3116.35	1.00296		3116.35	0.98947		3116.35	0.97754		3116.35	0.96323		3116.35	0.95117		3116.35	0.93812		3116.35	0.925		3116.35	0.91034		3116.35	1.00134		3116.35	0.99377		3116.35	0.98456		3116.35	0.97592		3116.35	0.97592		3116.35	0.95749
	3114.42	1.0286		3114.42	1.01695		3114.42	1.0032		3114.42	0.98978		3114.42	0.97789		3114.42	0.96361		3114.42	0.95159		3114.42	0.93859		3114.42	0.92549		3114.42	0.91083		3114.42	1.00133		3114.42	0.99378		3114.42	0.98458		3114.42	0.97596		3114.42	0.97596		3114.42	0.95751
	3112.49	1.02866		3112.49	1.01709		3112.49	1.00344		3112.49	0.99009		3112.49	0.97824		3112.49	0.964		3112.49	0.95201		3112.49	0.93906		3112.49	0.92596		3112.49	0.91132		3112.49	1.00133		3112.49	0.99379		3112.49	0.9846		3112.49	0.97599		3112.49	0.97599		3112.49	0.95754
	3110.57	1.02874		3110.57	1.01723		3110.57	1.00368		3110.57	0.99039		3110.57	0.97859		3110.57	0.96439		3110.57	0.95243		3110.57	0.93951		3110.57	0.92643		3110.57	0.91181		3110.57	1.00132		3110.57	0.9938		3110.57	0.98461		3110.57	0.97601		3110.57	0.97601		3110.57	0.95757
	3108.64	1.02881		3108.64	1.01736		3108.64	1.00391		3108.64	0.99069		3108.64	0.97893		3108.64	0.96477		3108.64	0.95285		3108.64	0.93997		3108.64	0.92689		3108.64	0.91229		3108.64	1.00131		3108.64	0.99381		3108.64	0.98462		3108.64	0.97604		3108.64	0.97604		3108.64	0.95761
	3106.71	1.02889		3106.71	1.01749		3106.71	1.00413		3106.71	0.99098		3106.71	0.97926		3106.71	0.96515		3106.71	0.95325		3106.71	0.94042		3106.71	0.92735		3106.71	0.91277		3106.71	1.00131		3106.71	0.99383		3106.71	0.98464		3106.71	0.97606		3106.71	0.97606		3106.71	0.95765
	3104.78	1.02896		3104.78	1.01762		3104.78	1.00435		3104.78	0.99125		3104.78	0.97958		3104.78	0.96552		3104.78	0.95364		3104.78	0.94086		3104.78	0.9278		3104.78	0.91324		3104.78	1.00132		3104.78	0.99385		3104.78	0.98467		3104.78	0.97609		3104.78	0.97609		3104.78	0.95769
	3102.85	1.02902		3102.85	1.01775		3102.85	1.00457		3102.85	0.99153		3102.85	0.97989		3102.85	0.96589		3102.85	0.95402		3102.85	0.9413		3102.85	0.92825		3102.85	0.91371		3102.85	1.00134		3102.85	0.99387		3102.85	0.9847		3102.85	0.97612		3102.85	0.97612		3102.85	0.95772
	3100.92	1.02908		3100.92	1.01788		3100.92	1.0048		3100.92	0.99181		3100.92	0.98019		3100.92	0.96625		3100.92	0.9544		3100.92	0.94172		3100.92	0.92869		3100.92	0.91417		3100.92	1.00136		3100.92	0.99389		3100.92	0.98473		3100.92	0.97615		3100.92	0.97615		3100.92	0.95776
	3099	1.02915		3099	1.01802		3099	1.00503		3099	0.9921		3099	0.9805		3099	0.9666		3099	0.95479		3099	0.94214		3099	0.92913		3099	0.91463		3099	1.00138		3099	0.99392		3099	0.98476		3099	0.97618		3099	0.97618		3099	0.95779
	3097.07	1.02923		3097.07	1.01816		3097.07	1.00525		3097.07	0.99238		3097.07	0.98081		3097.07	0.96695		3097.07	0.95517		3097.07	0.94255		3097.07	0.92955		3097.07	0.91507		3097.07	1.00139		3097.07	0.99395		3097.07	0.98477		3097.07	0.97621		3097.07	0.97621		3097.07	0.95783
	3095.14	1.02929		3095.14	1.0183		3095.14	1.00546		3095.14	0.99265		3095.14	0.98113		3095.14	0.96729		3095.14	0.95556		3095.14	0.94295		3095.14	0.92997		3095.14	0.91551		3095.14	1.00139		3095.14	0.99397		3095.14	0.98479		3095.14	0.97623		3095.14	0.97623		3095.14	0.95786
	3093.21	1.02936		3093.21	1.01843		3093.21	1.00568		3093.21	0.99291		3093.21	0.98144		3093.21	0.96763		3093.21	0.95595		3093.21	0.94334		3093.21	0.93038		3093.21	0.91593		3093.21	1.00139		3093.21	0.994		3093.21	0.98481		3093.21	0.97626		3093.21	0.97626		3093.21	0.95788
	3091.28	1.02942		3091.28	1.01856		3091.28	1.00588		3091.28	0.99317		3091.28	0.98175		3091.28	0.96796		3091.28	0.95633		3091.28	0.94372		3091.28	0.93078		3091.28	0.91635		3091.28	1.00141		3091.28	0.99402		3091.28	0.98483		3091.28	0.97629		3091.28	0.97629		3091.28	0.95791
	3089.35	1.02948		3089.35	1.01869		3089.35	1.00607		3089.35	0.99342		3089.35	0.98204		3089.35	0.96828		3089.35	0.9567		3089.35	0.9441		3089.35	0.93118		3089.35	0.91676		3089.35	1.00142		3089.35	0.99404		3089.35	0.98485		3089.35	0.97632		3089.35	0.97632		3089.35	0.95793
	3087.42	1.02954		3087.42	1.01883		3087.42	1.00626		3087.42	0.99367		3087.42	0.98233		3087.42	0.96859		3087.42	0.95706		3087.42	0.94447		3087.42	0.93158		3087.42	0.91716		3087.42	1.00143		3087.42	0.99405		3087.42	0.98487		3087.42	0.97634		3087.42	0.97634		3087.42	0.95794
	3085.5	1.02961		3085.5	1.01896		3085.5	1.00645		3085.5	0.99391		3085.5	0.98263		3085.5	0.96888		3085.5	0.9574		3085.5	0.94484		3085.5	0.93197		3085.5	0.91756		3085.5	1.00143		3085.5	0.99404		3085.5	0.98488		3085.5	0.97636		3085.5	0.97636		3085.5	0.95794
	3083.57	1.02968		3083.57	1.01909		3083.57	1.00663		3083.57	0.99415		3083.57	0.98292		3083.57	0.96918		3083.57	0.95774		3083.57	0.9452		3083.57	0.93235		3083.57	0.91795		3083.57	1.00143		3083.57	0.99404		3083.57	0.98488		3083.57	0.97636		3083.57	0.97636		3083.57	0.95794
	3081.64	1.02974		3081.64	1.01921		3081.64	1.0068		3081.64	0.99438		3081.64	0.98319		3081.64	0.96947		3081.64	0.95808		3081.64	0.94556		3081.64	0.93273		3081.64	0.91834		3081.64	1.00142		3081.64	0.99403		3081.64	0.98489		3081.64	0.97636		3081.64	0.97636		3081.64	0.95794
	3079.71	1.02979		3079.71	1.01931		3079.71	1.00697		3079.71	0.9946		3079.71	0.98346		3079.71	0.96975		3079.71	0.95841		3079.71	0.94591		3079.71	0.93309		3079.71	0.91871		3079.71	1.00141		3079.71	0.99403		3079.71	0.98489		3079.71	0.97635		3079.71	0.97635		3079.71	0.95795
	3077.78	1.02985		3077.78	1.01942		3077.78	1.00714		3077.78	0.99482		3077.78	0.98371		3077.78	0.97003		3077.78	0.95873		3077.78	0.94625		3077.78	0.93345		3077.78	0.91908		3077.78	1.0014		3077.78	0.99403		3077.78	0.9849		3077.78	0.97634		3077.78	0.97634		3077.78	0.95795
	3075.85	1.02991		3075.85	1.01951		3075.85	1.0073		3075.85	0.99504		3075.85	0.98397		3075.85	0.97031		3075.85	0.95904		3075.85	0.94658		3075.85	0.9338		3075.85	0.91943		3075.85	1.00139		3075.85	0.99402		3075.85	0.98489		3075.85	0.97632		3075.85	0.97632		3075.85	0.95796
	3073.93	1.02996		3073.93	1.01961		3073.93	1.00747		3073.93	0.99525		3073.93	0.98422		3073.93	0.97058		3073.93	0.95934		3073.93	0.94691		3073.93	0.93415		3073.93	0.91978		3073.93	1.00138		3073.93	0.99401		3073.93	0.98489		3073.93	0.9763		3073.93	0.9763		3073.93	0.95797
	3072	1.03001		3072	1.0197		3072	1.00763		3072	0.99547		3072	0.98447		3072	0.97086		3072	0.95965		3072	0.94724		3072	0.93448		3072	0.92013		3072	1.00138		3072	0.994		3072	0.98488		3072	0.97629		3072	0.97629		3072	0.958
	3070.07	1.03005		3070.07	1.0198		3070.07	1.0078		3070.07	0.99567		3070.07	0.98472		3070.07	0.97112		3070.07	0.95994		3070.07	0.94757		3070.07	0.93481		3070.07	0.92047		3070.07	1.00138		3070.07	0.99401		3070.07	0.98488		3070.07	0.97629		3070.07	0.97629		3070.07	0.95802
	3068.14	1.03008		3068.14	1.01988		3068.14	1.00796		3068.14	0.99586		3068.14	0.98495		3068.14	0.97138		3068.14	0.96023		3068.14	0.94788		3068.14	0.93514		3068.14	0.9208		3068.14	1.00138		3068.14	0.99401		3068.14	0.9849		3068.14	0.9763		3068.14	0.9763		3068.14	0.95804
	3066.21	1.03011		3066.21	1.01997		3066.21	1.00813		3066.21	0.99606		3066.21	0.98517		3066.21	0.97162		3066.21	0.96051		3066.21	0.94819		3066.21	0.93545		3066.21	0.92112		3066.21	1.00138		3066.21	0.99401		3066.21	0.98491		3066.21	0.97631		3066.21	0.97631		3066.21	0.95805
	3064.28	1.03014		3064.28	1.02006		3064.28	1.00829		3064.28	0.99626		3064.28	0.98539		3064.28	0.97187		3064.28	0.96078		3064.28	0.94849		3064.28	0.93575		3064.28	0.92143		3064.28	1.00138		3064.28	0.99402		3064.28	0.98492		3064.28	0.97632		3064.28	0.97632		3064.28	0.95807
	3062.35	1.03017		3062.35	1.02014		3062.35	1.00845		3062.35	0.99645		3062.35	0.9856		3062.35	0.97211		3062.35	0.96105		3062.35	0.94878		3062.35	0.93604		3062.35	0.92173		3062.35	1.00137		3062.35	0.99404		3062.35	0.98493		3062.35	0.97633		3062.35	0.97633		3062.35	0.95809
	3060.43	1.0302		3060.43	1.02023		3060.43	1.0086		3060.43	0.99664		3060.43	0.98581		3060.43	0.97234		3060.43	0.96131		3060.43	0.94906		3060.43	0.93632		3060.43	0.92202		3060.43	1.00137		3060.43	0.99405		3060.43	0.98495		3060.43	0.97635		3060.43	0.97635		3060.43	0.95811
	3058.5	1.03023		3058.5	1.02032		3058.5	1.00875		3058.5	0.99682		3058.5	0.98602		3058.5	0.97257		3058.5	0.96157		3058.5	0.94933		3058.5	0.9366		3058.5	0.9223		3058.5	1.00137		3058.5	0.99407		3058.5	0.98496		3058.5	0.97636		3058.5	0.97636		3058.5	0.95813
	3056.57	1.03025		3056.57	1.02042		3056.57	1.0089		3056.57	0.99699		3056.57	0.98622		3056.57	0.9728		3056.57	0.96182		3056.57	0.9496		3056.57	0.93687		3056.57	0.92258		3056.57	1.00138		3056.57	0.99408		3056.57	0.98498		3056.57	0.97638		3056.57	0.97638		3056.57	0.95814
	3054.64	1.03028		3054.64	1.02052		3054.64	1.00904		3054.64	0.99716		3054.64	0.98642		3054.64	0.97302		3054.64	0.96207		3054.64	0.94986		3054.64	0.93713		3054.64	0.92285		3054.64	1.00139		3054.64	0.9941		3054.64	0.985		3054.64	0.97641		3054.64	0.97641		3054.64	0.95815
	3052.71	1.03031		3052.71	1.02062		3052.71	1.00918		3052.71	0.99733		3052.71	0.98661		3052.71	0.97323		3052.71	0.96229		3052.71	0.95012		3052.71	0.9374		3052.71	0.92312		3052.71	1.00141		3052.71	0.99411		3052.71	0.98501		3052.71	0.97644		3052.71	0.97644		3052.71	0.95816
	3050.78	1.03035		3050.78	1.02072		3050.78	1.00932		3050.78	0.9975		3050.78	0.9868		3050.78	0.97344		3050.78	0.96252		3050.78	0.95038		3050.78	0.93766		3050.78	0.92339		3050.78	1.00142		3050.78	0.99411		3050.78	0.98503		3050.78	0.97647		3050.78	0.97647		3050.78	0.95817
	3048.86	1.0304		3048.86	1.02081		3048.86	1.00946		3048.86	0.99767		3048.86	0.987		3048.86	0.97365		3048.86	0.96275		3048.86	0.95064		3048.86	0.93792		3048.86	0.92366		3048.86	1.00143		3048.86	0.99412		3048.86	0.98505		3048.86	0.97649		3048.86	0.97649		3048.86	0.95819
	3046.93	1.03045		3046.93	1.02089		3046.93	1.00959		3046.93	0.99784		3046.93	0.98721		3046.93	0.97386		3046.93	0.96298		3046.93	0.95089		3046.93	0.93818		3046.93	0.92392		3046.93	1.00143		3046.93	0.99413		3046.93	0.98507		3046.93	0.9765		3046.93	0.9765		3046.93	0.9582
	3045	1.03049		3045	1.02096		3045	1.00972		3045	0.998		3045	0.9874		3045	0.97408		3045	0.96321		3045	0.95114		3045	0.93844		3045	0.92418		3045	1.00143		3045	0.99414		3045	0.98508		3045	0.9765		3045	0.9765		3045	0.95822
	3043.07	1.03053		3043.07	1.02103		3043.07	1.00984		3043.07	0.99816		3043.07	0.9876		3043.07	0.97429		3043.07	0.96343		3043.07	0.95138		3043.07	0.9387		3043.07	0.92445		3043.07	1.00143		3043.07	0.99416		3043.07	0.98508		3043.07	0.9765		3043.07	0.9765		3043.07	0.95823
	3041.14	1.03057		3041.14	1.02109		3041.14	1.00996		3041.14	0.99832		3041.14	0.98778		3041.14	0.97449		3041.14	0.96366		3041.14	0.95162		3041.14	0.93895		3041.14	0.9247		3041.14	1.00143		3041.14	0.99417		3041.14	0.98509		3041.14	0.97649		3041.14	0.97649		3041.14	0.95823
	3039.21	1.03061		3039.21	1.02116		3039.21	1.01009		3039.21	0.99847		3039.21	0.98797		3039.21	0.97469		3039.21	0.96387		3039.21	0.95186		3039.21	0.93921		3039.21	0.92496		3039.21	1.00143		3039.21	0.99418		3039.21	0.98509		3039.21	0.97649		3039.21	0.97649		3039.21	0.95824
	3037.29	1.03065		3037.29	1.02122		3037.29	1.01021		3037.29	0.99862		3037.29	0.98815		3037.29	0.97489		3037.29	0.96408		3037.29	0.9521		3037.29	0.93946		3037.29	0.92522		3037.29	1.00142		3037.29	0.99419		3037.29	0.98508		3037.29	0.97648		3037.29	0.97648		3037.29	0.95824
	3035.36	1.03068		3035.36	1.02128		3035.36	1.01033		3035.36	0.99877		3035.36	0.98833		3035.36	0.97508		3035.36	0.96429		3035.36	0.95233		3035.36	0.93971		3035.36	0.92547		3035.36	1.00142		3035.36	0.9942		3035.36	0.98506		3035.36	0.97648		3035.36	0.97648		3035.36	0.95824
	3033.43	1.03071		3033.43	1.02133		3033.43	1.01044		3033.43	0.99891		3033.43	0.9885		3033.43	0.97527		3033.43	0.9645		3033.43	0.95256		3033.43	0.93995		3033.43	0.92572		3033.43	1.00142		3033.43	0.99421		3033.43	0.98506		3033.43	0.97649		3033.43	0.97649		3033.43	0.95824
	3031.5	1.03073		3031.5	1.02138		3031.5	1.01055		3031.5	0.99906		3031.5	0.98867		3031.5	0.97545		3031.5	0.96471		3031.5	0.95279		3031.5	0.94019		3031.5	0.92596		3031.5	1.00142		3031.5	0.99422		3031.5	0.98506		3031.5	0.97649		3031.5	0.97649		3031.5	0.95825
	3029.57	1.03075		3029.57	1.02142		3029.57	1.01066		3029.57	0.9992		3029.57	0.98882		3029.57	0.97563		3029.57	0.96491		3029.57	0.953		3029.57	0.94042		3029.57	0.9262		3029.57	1.00142		3029.57	0.99422		3029.57	0.98507		3029.57	0.9765		3029.57	0.9765		3029.57	0.95825
	3027.64	1.03076		3027.64	1.02146		3027.64	1.01075		3027.64	0.99934		3027.64	0.98898		3027.64	0.97581		3027.64	0.96512		3027.64	0.95322		3027.64	0.94064		3027.64	0.92642		3027.64	1.00141		3027.64	0.99423		3027.64	0.98507		3027.64	0.97652		3027.64	0.97652		3027.64	0.95826
	3025.71	1.03077		3025.71	1.02151		3025.71	1.01085		3025.71	0.99947		3025.71	0.98913		3025.71	0.97598		3025.71	0.96532		3025.71	0.95342		3025.71	0.94086		3025.71	0.92664		3025.71	1.0014		3025.71	0.99424		3025.71	0.98508		3025.71	0.97654		3025.71	0.97654		3025.71	0.95827
	3023.79	1.03079		3023.79	1.02156		3023.79	1.01095		3023.79	0.9996		3023.79	0.98928		3023.79	0.97615		3023.79	0.96552		3023.79	0.95363		3023.79	0.94107		3023.79	0.92686		3023.79	1.0014		3023.79	0.99425		3023.79	0.98509		3023.79	0.97656		3023.79	0.97656		3023.79	0.95828
	3021.86	1.03081		3021.86	1.02162		3021.86	1.01104		3021.86	0.99973		3021.86	0.98942		3021.86	0.97631		3021.86	0.96571		3021.86	0.95383		3021.86	0.94128		3021.86	0.92708		3021.86	1.0014		3021.86	0.99425		3021.86	0.9851		3021.86	0.97657		3021.86	0.97657		3021.86	0.95828
	3019.93	1.03083		3019.93	1.02168		3019.93	1.01114		3019.93	0.99986		3019.93	0.98957		3019.93	0.97647		3019.93	0.96589		3019.93	0.95403		3019.93	0.94148		3019.93	0.92729		3019.93	1.00141		3019.93	0.99425		3019.93	0.98511		3019.93	0.97659		3019.93	0.97659		3019.93	0.95829
	3018	1.03085		3018	1.02175		3018	1.01124		3018	1		3018	0.98971		3018	0.97664		3018	0.96608		3018	0.95423		3018	0.94169		3018	0.92749		3018	1.00141		3018	0.99425		3018	0.9851		3018	0.97661		3018	0.97661		3018	0.9583
	3016.07	1.03088		3016.07	1.02181		3016.07	1.01134		3016.07	1.00013		3016.07	0.98986		3016.07	0.9768		3016.07	0.96625		3016.07	0.95443		3016.07	0.94189		3016.07	0.9277		3016.07	1.00142		3016.07	0.99425		3016.07	0.9851		3016.07	0.97663		3016.07	0.97663		3016.07	0.95831
	3014.14	1.03092		3014.14	1.02188		3014.14	1.01144		3014.14	1.00026		3014.14	0.99001		3014.14	0.97695		3014.14	0.96643		3014.14	0.95462		3014.14	0.94209		3014.14	0.92789		3014.14	1.00143		3014.14	0.99425		3014.14	0.9851		3014.14	0.97664		3014.14	0.97664		3014.14	0.95833
	3012.22	1.03095		3012.22	1.02194		3012.22	1.01154		3012.22	1.00038		3012.22	0.99016		3012.22	0.97711		3012.22	0.9666		3012.22	0.95481		3012.22	0.94229		3012.22	0.92809		3012.22	1.00143		3012.22	0.99426		3012.22	0.9851		3012.22	0.97666		3012.22	0.97666		3012.22	0.95834
	3010.29	1.03098		3010.29	1.022		3010.29	1.01164		3010.29	1.00051		3010.29	0.99031		3010.29	0.97727		3010.29	0.96677		3010.29	0.955		3010.29	0.94248		3010.29	0.92828		3010.29	1.00144		3010.29	0.99426		3010.29	0.98511		3010.29	0.97666		3010.29	0.97666		3010.29	0.95835
	3008.36	1.031		3008.36	1.02205		3008.36	1.01173		3008.36	1.00064		3008.36	0.99045		3008.36	0.97743		3008.36	0.96694		3008.36	0.95518		3008.36	0.94267		3008.36	0.92847		3008.36	1.00144		3008.36	0.99425		3008.36	0.98511		3008.36	0.97665		3008.36	0.97665		3008.36	0.95836
	3006.43	1.03103		3006.43	1.02212		3006.43	1.01183		3006.43	1.00076		3006.43	0.99058		3006.43	0.97758		3006.43	0.9671		3006.43	0.95536		3006.43	0.94285		3006.43	0.92865		3006.43	1.00144		3006.43	0.99424		3006.43	0.98511		3006.43	0.97664		3006.43	0.97664		3006.43	0.95837
	3004.5	1.03105		3004.5	1.02218		3004.5	1.01192		3004.5	1.00087		3004.5	0.99071		3004.5	0.97772		3004.5	0.96726		3004.5	0.95553		3004.5	0.94304		3004.5	0.92884		3004.5	1.00145		3004.5	0.99424		3004.5	0.98511		3004.5	0.97662		3004.5	0.97662		3004.5	0.95837
	3002.57	1.03108		3002.57	1.02224		3002.57	1.012		3002.57	1.00097		3002.57	0.99083		3002.57	0.97787		3002.57	0.96742		3002.57	0.95571		3002.57	0.94322		3002.57	0.92902		3002.57	1.00146		3002.57	0.99423		3002.57	0.98511		3002.57	0.97661		3002.57	0.97661		3002.57	0.95837
	3000.64	1.03111		3000.64	1.0223		3000.64	1.01209		3000.64	1.00108		3000.64	0.99096		3000.64	0.978		3000.64	0.96757		3000.64	0.95588		3000.64	0.94339		3000.64	0.92921		3000.64	1.00147		3000.64	0.99423		3000.64	0.98511		3000.64	0.97661		3000.64	0.97661		3000.64	0.95837
	2998.72	1.03114		2998.72	1.02236		2998.72	1.01218		2998.72	1.00119		2998.72	0.99108		2998.72	0.97814		2998.72	0.96773		2998.72	0.95605		2998.72	0.94357		2998.72	0.92939		2998.72	1.00146		2998.72	0.99422		2998.72	0.98511		2998.72	0.97661		2998.72	0.97661		2998.72	0.95836
	2996.79	1.03117		2996.79	1.02242		2996.79	1.01226		2996.79	1.0013		2996.79	0.99121		2996.79	0.97827		2996.79	0.96789		2996.79	0.95621		2996.79	0.94375		2996.79	0.92958		2996.79	1.00146		2996.79	0.99421		2996.79	0.9851		2996.79	0.9766		2996.79	0.9766		2996.79	0.95835
	2994.86	1.0312		2994.86	1.02248		2994.86	1.01235		2994.86	1.00142		2994.86	0.99133		2994.86	0.97841		2994.86	0.96806		2994.86	0.95638		2994.86	0.94392		2994.86	0.92976		2994.86	1.00145		2994.86	0.99421		2994.86	0.98509		2994.86	0.97658		2994.86	0.97658		2994.86	0.95834
	2992.93	1.03122		2992.93	1.02254		2992.93	1.01243		2992.93	1.00152		2992.93	0.99146		2992.93	0.97856		2992.93	0.96823		2992.93	0.95654		2992.93	0.94409		2992.93	0.92994		2992.93	1.00143		2992.93	0.9942		2992.93	0.98509		2992.93	0.97657		2992.93	0.97657		2992.93	0.95832
	2991	1.03124		2991	1.0226		2991	1.01251		2991	1.00163		2991	0.99159		2991	0.9787		2991	0.96839		2991	0.95671		2991	0.94427		2991	0.93013		2991	1.00141		2991	0.9942		2991	0.98508		2991	0.97656		2991	0.97656		2991	0.9583
	2989.07	1.03126		2989.07	1.02265		2989.07	1.0126		2989.07	1.00174		2989.07	0.99173		2989.07	0.97885		2989.07	0.96856		2989.07	0.95688		2989.07	0.94444		2989.07	0.93031		2989.07	1.0014		2989.07	0.99421		2989.07	0.98508		2989.07	0.97656		2989.07	0.97656		2989.07	0.95829
	2987.15	1.03127		2987.15	1.02271		2987.15	1.0127		2987.15	1.00186		2987.15	0.99186		2987.15	0.97899		2987.15	0.96872		2987.15	0.95705		2987.15	0.94461		2987.15	0.9305		2987.15	1.00139		2987.15	0.99421		2987.15	0.98508		2987.15	0.97656		2987.15	0.97656		2987.15	0.95827
	2985.22	1.03129		2985.22	1.02277		2985.22	1.0128		2985.22	1.00196		2985.22	0.99199		2985.22	0.97912		2985.22	0.96888		2985.22	0.95722		2985.22	0.94479		2985.22	0.93068		2985.22	1.00138		2985.22	0.99421		2985.22	0.98508		2985.22	0.97655		2985.22	0.97655		2985.22	0.95825
	2983.29	1.0313		2983.29	1.02281		2983.29	1.01289		2983.29	1.00207		2983.29	0.99212		2983.29	0.97926		2983.29	0.96904		2983.29	0.95739		2983.29	0.94496		2983.29	0.93086		2983.29	1.00138		2983.29	0.99422		2983.29	0.98508		2983.29	0.97655		2983.29	0.97655		2983.29	0.95824
	2981.36	1.03132		2981.36	1.02286		2981.36	1.01298		2981.36	1.00217		2981.36	0.99225		2981.36	0.97939		2981.36	0.96919		2981.36	0.95756		2981.36	0.94513		2981.36	0.93104		2981.36	1.00138		2981.36	0.99422		2981.36	0.98509		2981.36	0.97656		2981.36	0.97656		2981.36	0.95823
	2979.43	1.03134		2979.43	1.0229		2979.43	1.01308		2979.43	1.00228		2979.43	0.99237		2979.43	0.97953		2979.43	0.96934		2979.43	0.95773		2979.43	0.94529		2979.43	0.93121		2979.43	1.00139		2979.43	0.99423		2979.43	0.98509		2979.43	0.97657		2979.43	0.97657		2979.43	0.95823
	2977.5	1.03137		2977.5	1.02295		2977.5	1.01317		2977.5	1.00239		2977.5	0.9925		2977.5	0.97967		2977.5	0.96949		2977.5	0.95789		2977.5	0.94545		2977.5	0.93138		2977.5	1.0014		2977.5	0.99424		2977.5	0.98509		2977.5	0.97659		2977.5	0.97659		2977.5	0.95823
	2975.58	1.0314		2975.58	1.02299		2975.58	1.01326		2975.58	1.0025		2975.58	0.99263		2975.58	0.97979		2975.58	0.96963		2975.58	0.95804		2975.58	0.9456		2975.58	0.93154		2975.58	1.00141		2975.58	0.99425		2975.58	0.98509		2975.58	0.9766		2975.58	0.9766		2975.58	0.95823
	2973.65	1.03142		2973.65	1.02303		2973.65	1.01334		2973.65	1.00261		2973.65	0.99274		2973.65	0.97992		2973.65	0.96977		2973.65	0.95819		2973.65	0.94574		2973.65	0.93169		2973.65	1.00142		2973.65	0.99426		2973.65	0.98509		2973.65	0.9766		2973.65	0.9766		2973.65	0.95823
	2971.72	1.03143		2971.72	1.02305		2971.72	1.01342		2971.72	1.00271		2971.72	0.99284		2971.72	0.98003		2971.72	0.96989		2971.72	0.95833		2971.72	0.94587		2971.72	0.93183		2971.72	1.00143		2971.72	0.99426		2971.72	0.9851		2971.72	0.97659		2971.72	0.97659		2971.72	0.95823
	2969.79	1.03145		2969.79	1.02308		2969.79	1.01349		2969.79	1.0028		2969.79	0.99293		2969.79	0.98014		2969.79	0.97001		2969.79	0.95846		2969.79	0.946		2969.79	0.93197		2969.79	1.00144		2969.79	0.99425		2969.79	0.98511		2969.79	0.97659		2969.79	0.97659		2969.79	0.95824
	2967.86	1.03147		2967.86	1.0231		2967.86	1.01354		2967.86	1.00288		2967.86	0.99302		2967.86	0.98024		2967.86	0.97011		2967.86	0.95859		2967.86	0.94612		2967.86	0.9321		2967.86	1.00144		2967.86	0.99425		2967.86	0.98512		2967.86	0.97659		2967.86	0.97659		2967.86	0.95825
	2965.93	1.03149		2965.93	1.02314		2965.93	1.0136		2965.93	1.00296		2965.93	0.99311		2965.93	0.98034		2965.93	0.97022		2965.93	0.95872		2965.93	0.94624		2965.93	0.93223		2965.93	1.00145		2965.93	0.99425		2965.93	0.98514		2965.93	0.9766		2965.93	0.9766		2965.93	0.95826
	2964	1.03151		2964	1.02317		2964	1.01367		2964	1.00305		2964	0.9932		2964	0.98044		2964	0.97034		2964	0.95884		2964	0.94636		2964	0.93235		2964	1.00147		2964	0.99425		2964	0.98515		2964	0.97662		2964	0.97662		2964	0.95828
	2962.08	1.03154		2962.08	1.02321		2962.08	1.01373		2962.08	1.00313		2962.08	0.9933		2962.08	0.98053		2962.08	0.97045		2962.08	0.95895		2962.08	0.94647		2962.08	0.93247		2962.08	1.00148		2962.08	0.99425		2962.08	0.98516		2962.08	0.97664		2962.08	0.97664		2962.08	0.95829
	2960.15	1.03157		2960.15	1.02324		2960.15	1.01379		2960.15	1.00321		2960.15	0.9934		2960.15	0.98062		2960.15	0.97056		2960.15	0.95906		2960.15	0.94658		2960.15	0.93258		2960.15	1.00148		2960.15	0.99425		2960.15	0.98515		2960.15	0.97664		2960.15	0.97664		2960.15	0.9583
	2958.22	1.03159		2958.22	1.02329		2958.22	1.01385		2958.22	1.00329		2958.22	0.9935		2958.22	0.98071		2958.22	0.97068		2958.22	0.95917		2958.22	0.9467		2958.22	0.93269		2958.22	1.00147		2958.22	0.99425		2958.22	0.98514		2958.22	0.97663		2958.22	0.97663		2958.22	0.9583
	2956.29	1.03161		2956.29	1.02333		2956.29	1.01391		2956.29	1.00336		2956.29	0.9936		2956.29	0.98081		2956.29	0.97079		2956.29	0.95928		2956.29	0.94681		2956.29	0.9328		2956.29	1.00147		2956.29	0.99424		2956.29	0.98513		2956.29	0.97662		2956.29	0.97662		2956.29	0.9583
	2954.36	1.03163		2954.36	1.02338		2954.36	1.01396		2954.36	1.00344		2954.36	0.99369		2954.36	0.98091		2954.36	0.97089		2954.36	0.95938		2954.36	0.94693		2954.36	0.93291		2954.36	1.00146		2954.36	0.99424		2954.36	0.98512		2954.36	0.9766		2954.36	0.9766		2954.36	0.9583
	2952.43	1.03165		2952.43	1.02342		2952.43	1.01403		2952.43	1.00352		2952.43	0.99378		2952.43	0.98101		2952.43	0.971		2952.43	0.95949		2952.43	0.94704		2952.43	0.93302		2952.43	1.00145		2952.43	0.99425		2952.43	0.98512		2952.43	0.9766		2952.43	0.9766		2952.43	0.9583
	2950.51	1.03167		2950.51	1.02346		2950.51	1.01409		2950.51	1.0036		2950.51	0.99386		2950.51	0.98111		2950.51	0.9711		2950.51	0.95959		2950.51	0.94715		2950.51	0.93313		2950.51	1.00145		2950.51	0.99426		2950.51	0.98512		2950.51	0.9766		2950.51	0.9766		2950.51	0.95831
	2948.58	1.03167		2948.58	1.02349		2948.58	1.01414		2948.58	1.00366		2948.58	0.99394		2948.58	0.9812		2948.58	0.9712		2948.58	0.9597		2948.58	0.94727		2948.58	0.93324		2948.58	1.00144		2948.58	0.99427		2948.58	0.98513		2948.58	0.9766		2948.58	0.9766		2948.58	0.95831
	2946.65	1.03168		2946.65	1.02352		2946.65	1.01419		2946.65	1.00371		2946.65	0.99401		2946.65	0.98129		2946.65	0.9713		2946.65	0.9598		2946.65	0.94738		2946.65	0.93334		2946.65	1.00144		2946.65	0.99427		2946.65	0.98512		2946.65	0.9766		2946.65	0.9766		2946.65	0.95831
	2944.72	1.03168		2944.72	1.02355		2944.72	1.01424		2944.72	1.00377		2944.72	0.99409		2944.72	0.98139		2944.72	0.9714		2944.72	0.9599		2944.72	0.94748		2944.72	0.93344		2944.72	1.00144		2944.72	0.99427		2944.72	0.98513		2944.72	0.9766		2944.72	0.9766		2944.72	0.95831
	2942.79	1.03168		2942.79	1.02358		2942.79	1.01429		2942.79	1.00382		2942.79	0.99415		2942.79	0.98148		2942.79	0.97149		2942.79	0.95999		2942.79	0.94758		2942.79	0.93354		2942.79	1.00144		2942.79	0.99427		2942.79	0.98513		2942.79	0.9766		2942.79	0.9766		2942.79	0.95831
	2940.86	1.03168		2940.86	1.0236		2940.86	1.01434		2940.86	1.00388		2940.86	0.99422		2940.86	0.98157		2940.86	0.97159		2940.86	0.96008		2940.86	0.94768		2940.86	0.93364		2940.86	1.00143		2940.86	0.99427		2940.86	0.98512		2940.86	0.9766		2940.86	0.9766		2940.86	0.9583
	2938.93	1.03169		2938.93	1.02362		2938.93	1.01439		2938.93	1.00394		2938.93	0.9943		2938.93	0.98166		2938.93	0.97168		2938.93	0.96017		2938.93	0.94777		2938.93	0.93374		2938.93	1.00142		2938.93	0.99427		2938.93	0.9851		2938.93	0.9766		2938.93	0.9766		2938.93	0.95828
	2937.01	1.03168		2937.01	1.02364		2937.01	1.01444		2937.01	1.00399		2937.01	0.99436		2937.01	0.98175		2937.01	0.97177		2937.01	0.96026		2937.01	0.94786		2937.01	0.93383		2937.01	1.00141		2937.01	0.99426		2937.01	0.98509		2937.01	0.97659		2937.01	0.97659		2937.01	0.95827
	2935.08	1.03167		2935.08	1.02365		2935.08	1.01447		2935.08	1.00404		2935.08	0.99441		2935.08	0.98182		2935.08	0.97184		2935.08	0.96035		2935.08	0.94795		2935.08	0.93392		2935.08	1.0014		2935.08	0.99426		2935.08	0.98508		2935.08	0.97658		2935.08	0.97658		2935.08	0.95826
	2933.15	1.03166		2933.15	1.02365		2933.15	1.01451		2933.15	1.00408		2933.15	0.99446		2933.15	0.98189		2933.15	0.97191		2933.15	0.96043		2933.15	0.94803		2933.15	0.93401		2933.15	1.0014		2933.15	0.99426		2933.15	0.98509		2933.15	0.97658		2933.15	0.97658		2933.15	0.95826
	2931.22	1.03166		2931.22	1.02366		2931.22	1.01453		2931.22	1.00412		2931.22	0.99451		2931.22	0.98194		2931.22	0.97197		2931.22	0.96051		2931.22	0.94811		2931.22	0.93409		2931.22	1.00139		2931.22	0.99427		2931.22	0.9851		2931.22	0.97659		2931.22	0.97659		2931.22	0.95826
	2929.29	1.03166		2929.29	1.02367		2929.29	1.01457		2929.29	1.00418		2929.29	0.99457		2929.29	0.982		2929.29	0.97204		2929.29	0.9606		2929.29	0.94819		2929.29	0.93417		2929.29	1.00139		2929.29	0.99427		2929.29	0.98512		2929.29	0.9766		2929.29	0.9766		2929.29	0.95826
	2927.36	1.03168		2927.36	1.02369		2927.36	1.01462		2927.36	1.00424		2927.36	0.99464		2927.36	0.98205		2927.36	0.97212		2927.36	0.96068		2927.36	0.94827		2927.36	0.93426		2927.36	1.00139		2927.36	0.99427		2927.36	0.98513		2927.36	0.97662		2927.36	0.97662		2927.36	0.95827
	2925.44	1.0317		2925.44	1.02372		2925.44	1.01467		2925.44	1.0043		2925.44	0.99471		2925.44	0.98212		2925.44	0.97221		2925.44	0.96076		2925.44	0.94835		2925.44	0.93434		2925.44	1.0014		2925.44	0.99427		2925.44	0.98514		2925.44	0.97664		2925.44	0.97664		2925.44	0.95828
	2923.51	1.03172		2923.51	1.02376		2923.51	1.01472		2923.51	1.00436		2923.51	0.99478		2923.51	0.98218		2923.51	0.97229		2923.51	0.96084		2923.51	0.94844		2923.51	0.93442		2923.51	1.00141		2923.51	0.99427		2923.51	0.98514		2923.51	0.97665		2923.51	0.97665		2923.51	0.95829
	2921.58	1.03173		2921.58	1.0238		2921.58	1.01476		2921.58	1.00442		2921.58	0.99485		2921.58	0.98224		2921.58	0.97237		2921.58	0.96092		2921.58	0.94852		2921.58	0.93451		2921.58	1.00141		2921.58	0.99428		2921.58	0.98513		2921.58	0.97666		2921.58	0.97666		2921.58	0.95829
	2919.65	1.03175		2919.65	1.02384		2919.65	1.01481		2919.65	1.00449		2919.65	0.99492		2919.65	0.98232		2919.65	0.97245		2919.65	0.961		2919.65	0.94861		2919.65	0.93459		2919.65	1.00141		2919.65	0.99428		2919.65	0.98513		2919.65	0.97666		2919.65	0.97666		2919.65	0.95829
	2917.72	1.03176		2917.72	1.02389		2917.72	1.01487		2917.72	1.00456		2917.72	0.99499		2917.72	0.9824		2917.72	0.97254		2917.72	0.96108		2917.72	0.9487		2917.72	0.93467		2917.72	1.00142		2917.72	0.99427		2917.72	0.98513		2917.72	0.97667		2917.72	0.97667		2917.72	0.95829
	2915.79	1.03179		2915.79	1.02394		2915.79	1.01493		2915.79	1.00463		2915.79	0.99507		2915.79	0.98249		2915.79	0.97263		2915.79	0.96117		2915.79	0.94878		2915.79	0.93476		2915.79	1.00142		2915.79	0.99427		2915.79	0.98513		2915.79	0.97667		2915.79	0.97667		2915.79	0.9583
	2913.87	1.03181		2913.87	1.02398		2913.87	1.01499		2913.87	1.0047		2913.87	0.99514		2913.87	0.98258		2913.87	0.97273		2913.87	0.96125		2913.87	0.94887		2913.87	0.93484		2913.87	1.00141		2913.87	0.99427		2913.87	0.98512		2913.87	0.97667		2913.87	0.97667		2913.87	0.9583
	2911.94	1.03183		2911.94	1.02402		2911.94	1.01504		2911.94	1.00475		2911.94	0.99521		2911.94	0.98266		2911.94	0.97283		2911.94	0.96133		2911.94	0.94895		2911.94	0.93492		2911.94	1.00141		2911.94	0.99426		2911.94	0.98512		2911.94	0.97666		2911.94	0.97666		2911.94	0.95831
	2910.01	1.03185		2910.01	1.02406		2910.01	1.01509		2910.01	1.00481		2910.01	0.99527		2910.01	0.98274		2910.01	0.97292		2910.01	0.96141		2910.01	0.94903		2910.01	0.93499		2910.01	1.00141		2910.01	0.99426		2910.01	0.98511		2910.01	0.97664		2910.01	0.97664		2910.01	0.9583
	2908.08	1.03186		2908.08	1.0241		2908.08	1.01515		2908.08	1.00486		2908.08	0.99533		2908.08	0.98281		2908.08	0.97301		2908.08	0.96149		2908.08	0.94911		2908.08	0.93507		2908.08	1.0014		2908.08	0.99424		2908.08	0.98509		2908.08	0.97662		2908.08	0.97662		2908.08	0.95829
	2906.15	1.03186		2906.15	1.02413		2906.15	1.01521		2906.15	1.00491		2906.15	0.99539		2906.15	0.98287		2906.15	0.97308		2906.15	0.96156		2906.15	0.94918		2906.15	0.93514		2906.15	1.00138		2906.15	0.99423		2906.15	0.98507		2906.15	0.9766		2906.15	0.9766		2906.15	0.95828
	2904.22	1.03187		2904.22	1.02415		2904.22	1.01526		2904.22	1.00495		2904.22	0.99545		2904.22	0.98293		2904.22	0.97315		2904.22	0.96163		2904.22	0.94925		2904.22	0.93521		2904.22	1.00136		2904.22	0.99422		2904.22	0.98505		2904.22	0.97658		2904.22	0.97658		2904.22	0.95826
	2902.29	1.03188		2902.29	1.02416		2902.29	1.01531		2902.29	1.00499		2902.29	0.9955		2902.29	0.983		2902.29	0.97322		2902.29	0.9617		2902.29	0.94932		2902.29	0.93528		2902.29	1.00135		2902.29	0.99421		2902.29	0.98504		2902.29	0.97656		2902.29	0.97656		2902.29	0.95824
	2900.37	1.03189		2900.37	1.02417		2900.37	1.01535		2900.37	1.00504		2900.37	0.99556		2900.37	0.98306		2900.37	0.97328		2900.37	0.96176		2900.37	0.94938		2900.37	0.93534		2900.37	1.00135		2900.37	0.9942		2900.37	0.98503		2900.37	0.97653		2900.37	0.97653		2900.37	0.95822
	2898.44	1.03189		2898.44	1.02417		2898.44	1.01538		2898.44	1.00509		2898.44	0.99562		2898.44	0.98312		2898.44	0.97333		2898.44	0.96181		2898.44	0.94944		2898.44	0.9354		2898.44	1.00135		2898.44	0.99419		2898.44	0.98502		2898.44	0.97651		2898.44	0.97651		2898.44	0.9582
	2896.51	1.0319		2896.51	1.02418		2896.51	1.01541		2896.51	1.00514		2896.51	0.99567		2896.51	0.98318		2896.51	0.97338		2896.51	0.96186		2896.51	0.94949		2896.51	0.93545		2896.51	1.00134		2896.51	0.99419		2896.51	0.98502		2896.51	0.97649		2896.51	0.97649		2896.51	0.95819
	2894.58	1.03191		2894.58	1.02418		2894.58	1.01544		2894.58	1.0052		2894.58	0.99571		2894.58	0.98322		2894.58	0.97342		2894.58	0.96191		2894.58	0.94954		2894.58	0.93551		2894.58	1.00134		2894.58	0.99419		2894.58	0.98502		2894.58	0.97649		2894.58	0.97649		2894.58	0.95818
	2892.65	1.03192		2892.65	1.02419		2892.65	1.01546		2892.65	1.00526		2892.65	0.99576		2892.65	0.98326		2892.65	0.97347		2892.65	0.96197		2892.65	0.9496		2892.65	0.93556		2892.65	1.00133		2892.65	0.9942		2892.65	0.98501		2892.65	0.97649		2892.65	0.97649		2892.65	0.95817
	2890.72	1.03194		2890.72	1.0242		2890.72	1.01548		2890.72	1.00531		2890.72	0.9958		2890.72	0.9833		2890.72	0.97352		2890.72	0.96202		2890.72	0.94965		2890.72	0.93562		2890.72	1.00134		2890.72	0.9942		2890.72	0.98501		2890.72	0.9765		2890.72	0.9765		2890.72	0.95817
	2888.8	1.03195		2888.8	1.02421		2888.8	1.01551		2888.8	1.00536		2888.8	0.99584		2888.8	0.98335		2888.8	0.97356		2888.8	0.96207		2888.8	0.94971		2888.8	0.93567		2888.8	1.00135		2888.8	0.99421		2888.8	0.985		2888.8	0.9765		2888.8	0.9765		2888.8	0.95817
	2886.87	1.03196		2886.87	1.02423		2886.87	1.01552		2886.87	1.0054		2886.87	0.99588		2886.87	0.98339		2886.87	0.9736		2886.87	0.96213		2886.87	0.94976		2886.87	0.93573		2886.87	1.00136		2886.87	0.99421		2886.87	0.98499		2886.87	0.97651		2886.87	0.97651		2886.87	0.95817
	2884.94	1.03195		2884.94	1.02425		2884.94	1.01554		2884.94	1.00543		2884.94	0.99591		2884.94	0.98344		2884.94	0.97363		2884.94	0.96219		2884.94	0.94983		2884.94	0.93578		2884.94	1.00137		2884.94	0.99421		2884.94	0.98498		2884.94	0.97651		2884.94	0.97651		2884.94	0.95816
	2883.01	1.03195		2883.01	1.02427		2883.01	1.01555		2883.01	1.00546		2883.01	0.99595		2883.01	0.98349		2883.01	0.97367		2883.01	0.96225		2883.01	0.94989		2883.01	0.93584		2883.01	1.00139		2883.01	0.99421		2883.01	0.98499		2883.01	0.97651		2883.01	0.97651		2883.01	0.95816
	2881.08	1.03194		2881.08	1.02429		2881.08	1.01558		2881.08	1.00549		2881.08	0.99599		2881.08	0.98354		2881.08	0.97371		2881.08	0.96232		2881.08	0.94996		2881.08	0.9359		2881.08	1.00141		2881.08	0.99421		2881.08	0.98501		2881.08	0.97653		2881.08	0.97653		2881.08	0.95817
	2879.15	1.03195		2879.15	1.02432		2879.15	1.01561		2879.15	1.00552		2879.15	0.99604		2879.15	0.98359		2879.15	0.97377		2879.15	0.96239		2879.15	0.95002		2879.15	0.93596		2879.15	1.00143		2879.15	0.9942		2879.15	0.98502		2879.15	0.97654		2879.15	0.97654		2879.15	0.95817
	2877.23	1.03195		2877.23	1.02436		2877.23	1.01564		2877.23	1.00555		2877.23	0.99609		2877.23	0.98364		2877.23	0.97384		2877.23	0.96246		2877.23	0.95009		2877.23	0.93602		2877.23	1.00144		2877.23	0.9942		2877.23	0.98503		2877.23	0.97656		2877.23	0.97656		2877.23	0.95818
	2875.3	1.03195		2875.3	1.02439		2875.3	1.01567		2875.3	1.00558		2875.3	0.99614		2875.3	0.98369		2875.3	0.97391		2875.3	0.96252		2875.3	0.95016		2875.3	0.93608		2875.3	1.00144		2875.3	0.99419		2875.3	0.98505		2875.3	0.97656		2875.3	0.97656		2875.3	0.9582
	2873.37	1.03195		2873.37	1.02441		2873.37	1.0157		2873.37	1.00561		2873.37	0.99618		2873.37	0.98373		2873.37	0.97396		2873.37	0.96259		2873.37	0.95022		2873.37	0.93614		2873.37	1.00145		2873.37	0.99419		2873.37	0.98506		2873.37	0.97657		2873.37	0.97657		2873.37	0.95821
	2871.44	1.03195		2871.44	1.02443		2871.44	1.01573		2871.44	1.00563		2871.44	0.99623		2871.44	0.98378		2871.44	0.97401		2871.44	0.96266		2871.44	0.95029		2871.44	0.93621		2871.44	1.00144		2871.44	0.99419		2871.44	0.98507		2871.44	0.97658		2871.44	0.97658		2871.44	0.95822
	2869.51	1.03195		2869.51	1.02445		2869.51	1.01577		2869.51	1.00566		2869.51	0.99628		2869.51	0.98383		2869.51	0.97406		2869.51	0.96272		2869.51	0.95035		2869.51	0.93627		2869.51	1.00143		2869.51	0.99419		2869.51	0.98508		2869.51	0.97657		2869.51	0.97657		2869.51	0.95823
	2867.58	1.03196		2867.58	1.02446		2867.58	1.0158		2867.58	1.00569		2867.58	0.99633		2867.58	0.98388		2867.58	0.9741		2867.58	0.96279		2867.58	0.95041		2867.58	0.93634		2867.58	1.00141		2867.58	0.99418		2867.58	0.98509		2867.58	0.97656		2867.58	0.97656		2867.58	0.95822
	2865.65	1.03198		2865.65	1.02448		2865.65	1.01584		2865.65	1.00573		2865.65	0.99638		2865.65	0.98393		2865.65	0.97415		2865.65	0.96285		2865.65	0.95047		2865.65	0.9364		2865.65	1.00139		2865.65	0.99417		2865.65	0.98509		2865.65	0.97654		2865.65	0.97654		2865.65	0.95821
	2863.73	1.032		2863.73	1.02449		2863.73	1.01588		2863.73	1.00577		2863.73	0.99643		2863.73	0.98398		2863.73	0.97421		2863.73	0.9629		2863.73	0.95053		2863.73	0.93646		2863.73	1.00138		2863.73	0.99417		2863.73	0.98509		2863.73	0.97652		2863.73	0.97652		2863.73	0.9582
	2861.8	1.03203		2861.8	1.0245		2861.8	1.01592		2861.8	1.00581		2861.8	0.99648		2861.8	0.98403		2861.8	0.97426		2861.8	0.96295		2861.8	0.95058		2861.8	0.93652		2861.8	1.00137		2861.8	0.99416		2861.8	0.98509		2861.8	0.9765		2861.8	0.9765		2861.8	0.95819
	2859.87	1.03205		2859.87	1.02451		2859.87	1.01595		2859.87	1.00586		2859.87	0.99653		2859.87	0.98409		2859.87	0.97432		2859.87	0.96299		2859.87	0.95063		2859.87	0.93658		2859.87	1.00135		2859.87	0.99416		2859.87	0.98508		2859.87	0.97648		2859.87	0.97648		2859.87	0.95818
	2857.94	1.03207		2857.94	1.02453		2857.94	1.01598		2857.94	1.00591		2857.94	0.99658		2857.94	0.98414		2857.94	0.97438		2857.94	0.96304		2857.94	0.95068		2857.94	0.93664		2857.94	1.00133		2857.94	0.99417		2857.94	0.98507		2857.94	0.97647		2857.94	0.97647		2857.94	0.95816
	2856.01	1.0321		2856.01	1.02455		2856.01	1.01602		2856.01	1.00596		2856.01	0.99663		2856.01	0.98419		2856.01	0.97443		2856.01	0.96308		2856.01	0.95072		2856.01	0.93669		2856.01	1.00132		2856.01	0.99417		2856.01	0.98506		2856.01	0.97646		2856.01	0.97646		2856.01	0.95815
	2854.08	1.03213		2854.08	1.02458		2854.08	1.01606		2854.08	1.00601		2854.08	0.99668		2854.08	0.98424		2854.08	0.97449		2854.08	0.96312		2854.08	0.95077		2854.08	0.93675		2854.08	1.0013		2854.08	0.99418		2854.08	0.98505		2854.08	0.97646		2854.08	0.97646		2854.08	0.95813
	2852.16	1.03216		2852.16	1.0246		2852.16	1.01609		2852.16	1.00605		2852.16	0.99674		2852.16	0.98428		2852.16	0.97454		2852.16	0.96317		2852.16	0.95081		2852.16	0.9368		2852.16	1.00129		2852.16	0.99418		2852.16	0.98504		2852.16	0.97644		2852.16	0.97644		2852.16	0.95812
	2850.23	1.03218		2850.23	1.02461		2850.23	1.01612		2850.23	1.00609		2850.23	0.99678		2850.23	0.98432		2850.23	0.97458		2850.23	0.96321		2850.23	0.95085		2850.23	0.93685		2850.23	1.00129		2850.23	0.99418		2850.23	0.98502		2850.23	0.97643		2850.23	0.97643		2850.23	0.95811
	2848.3	1.03219		2848.3	1.02462		2848.3	1.01614		2848.3	1.00612		2848.3	0.99681		2848.3	0.98436		2848.3	0.97462		2848.3	0.96326		2848.3	0.9509		2848.3	0.9369		2848.3	1.00128		2848.3	0.99417		2848.3	0.985		2848.3	0.97642		2848.3	0.97642		2848.3	0.9581
	2846.37	1.03219		2846.37	1.02464		2846.37	1.01617		2846.37	1.00614		2846.37	0.99684		2846.37	0.98439		2846.37	0.97466		2846.37	0.9633		2846.37	0.95094		2846.37	0.93695		2846.37	1.00129		2846.37	0.99417		2846.37	0.98499		2846.37	0.97642		2846.37	0.97642		2846.37	0.95809
	2844.44	1.03219		2844.44	1.02465		2844.44	1.0162		2844.44	1.00616		2844.44	0.99688		2844.44	0.98443		2844.44	0.9747		2844.44	0.96335		2844.44	0.95098		2844.44	0.93699		2844.44	1.00129		2844.44	0.99417		2844.44	0.98499		2844.44	0.97643		2844.44	0.97643		2844.44	0.95809
	2842.51	1.03219		2842.51	1.02466		2842.51	1.01623		2842.51	1.00619		2842.51	0.99692		2842.51	0.98447		2842.51	0.97475		2842.51	0.96339		2842.51	0.95102		2842.51	0.93703		2842.51	1.0013		2842.51	0.99417		2842.51	0.985		2842.51	0.97645		2842.51	0.97645		2842.51	0.95808
	2840.58	1.03218		2840.58	1.02468		2840.58	1.01626		2840.58	1.00622		2840.58	0.99696		2840.58	0.9845		2840.58	0.97481		2840.58	0.96343		2840.58	0.95106		2840.58	0.93707		2840.58	1.0013		2840.58	0.99418		2840.58	0.98501		2840.58	0.97646		2840.58	0.97646		2840.58	0.95808
	2838.66	1.03218		2838.66	1.0247		2838.66	1.01629		2838.66	1.00624		2838.66	0.997		2838.66	0.98454		2838.66	0.97486		2838.66	0.96347		2838.66	0.9511		2838.66	0.9371		2838.66	1.0013		2838.66	0.99418		2838.66	0.98502		2838.66	0.97648		2838.66	0.97648		2838.66	0.95809
	2836.73	1.03216		2836.73	1.02471		2836.73	1.01631		2836.73	1.00627		2836.73	0.99703		2836.73	0.98457		2836.73	0.9749		2836.73	0.96351		2836.73	0.95114		2836.73	0.93714		2836.73	1.0013		2836.73	0.99418		2836.73	0.98503		2836.73	0.97649		2836.73	0.97649		2836.73	0.9581
	2834.8	1.03215		2834.8	1.02473		2834.8	1.01633		2834.8	1.0063		2834.8	0.99705		2834.8	0.98461		2834.8	0.97494		2834.8	0.96354		2834.8	0.95118		2834.8	0.93717		2834.8	1.0013		2834.8	0.99419		2834.8	0.98504		2834.8	0.9765		2834.8	0.9765		2834.8	0.95811
	2832.87	1.03215		2832.87	1.02474		2832.87	1.01636		2832.87	1.00633		2832.87	0.99707		2832.87	0.98464		2832.87	0.97497		2832.87	0.96358		2832.87	0.95122		2832.87	0.93721		2832.87	1.0013		2832.87	0.99419		2832.87	0.98504		2832.87	0.9765		2832.87	0.9765		2832.87	0.95811
	2830.94	1.03215		2830.94	1.02476		2830.94	1.01639		2830.94	1.00635		2830.94	0.99709		2830.94	0.98467		2830.94	0.97501		2830.94	0.96362		2830.94	0.95126		2830.94	0.93724		2830.94	1.00129		2830.94	0.99418		2830.94	0.98505		2830.94	0.97651		2830.94	0.97651		2830.94	0.95811
	2829.01	1.03216		2829.01	1.02477		2829.01	1.01642		2829.01	1.00638		2829.01	0.99711		2829.01	0.9847		2829.01	0.97505		2829.01	0.96366		2829.01	0.9513		2829.01	0.93728		2829.01	1.0013		2829.01	0.99418		2829.01	0.98506		2829.01	0.97651		2829.01	0.97651		2829.01	0.95812
	2827.09	1.03217		2827.09	1.02477		2827.09	1.01645		2827.09	1.0064		2827.09	0.99712		2827.09	0.98472		2827.09	0.97508		2827.09	0.96369		2827.09	0.95133		2827.09	0.93731		2827.09	1.0013		2827.09	0.99418		2827.09	0.98506		2827.09	0.97652		2827.09	0.97652		2827.09	0.95811
	2825.16	1.03218		2825.16	1.02478		2825.16	1.01646		2825.16	1.00642		2825.16	0.99713		2825.16	0.98475		2825.16	0.97512		2825.16	0.96373		2825.16	0.95137		2825.16	0.93734		2825.16	1.00131		2825.16	0.99417		2825.16	0.98506		2825.16	0.97652		2825.16	0.97652		2825.16	0.9581
	2823.23	1.03219		2823.23	1.02478		2823.23	1.01648		2823.23	1.00645		2823.23	0.99715		2823.23	0.98478		2823.23	0.97515		2823.23	0.96376		2823.23	0.9514		2823.23	0.93737		2823.23	1.00131		2823.23	0.99418		2823.23	0.98506		2823.23	0.97652		2823.23	0.97652		2823.23	0.95809
	2821.3	1.03219		2821.3	1.02479		2821.3	1.01648		2821.3	1.00647		2821.3	0.99717		2821.3	0.98482		2821.3	0.97517		2821.3	0.96379		2821.3	0.95144		2821.3	0.9374		2821.3	1.00133		2821.3	0.99418		2821.3	0.98506		2821.3	0.97652		2821.3	0.97652		2821.3	0.95808
	2819.37	1.0322		2819.37	1.0248		2819.37	1.01649		2819.37	1.00649		2819.37	0.99719		2819.37	0.98485		2819.37	0.97519		2819.37	0.96382		2819.37	0.95147		2819.37	0.93743		2819.37	1.00134		2819.37	0.99419		2819.37	0.98506		2819.37	0.97653		2819.37	0.97653		2819.37	0.95807
	2817.44	1.03222		2817.44	1.02482		2817.44	1.0165		2817.44	1.00652		2817.44	0.99722		2817.44	0.98489		2817.44	0.97522		2817.44	0.96386		2817.44	0.95149		2817.44	0.93746		2817.44	1.00136		2817.44	0.9942		2817.44	0.98506		2817.44	0.97653		2817.44	0.97653		2817.44	0.95807
	2815.52	1.03224		2815.52	1.02484		2815.52	1.01652		2815.52	1.00654		2815.52	0.99725		2815.52	0.98492		2815.52	0.97525		2815.52	0.96389		2815.52	0.95152		2815.52	0.93749		2815.52	1.00137		2815.52	0.99421		2815.52	0.98506		2815.52	0.97653		2815.52	0.97653		2815.52	0.95807
	2813.59	1.03225		2813.59	1.02486		2813.59	1.01652		2813.59	1.00656		2813.59	0.99727		2813.59	0.98494		2813.59	0.97527		2813.59	0.96392		2813.59	0.95154		2813.59	0.93752		2813.59	1.00138		2813.59	0.99421		2813.59	0.98505		2813.59	0.97652		2813.59	0.97652		2813.59	0.95807
	2811.66	1.03226		2811.66	1.02486		2811.66	1.01653		2811.66	1.00657		2811.66	0.99729		2811.66	0.98496		2811.66	0.97529		2811.66	0.96395		2811.66	0.95157		2811.66	0.93754		2811.66	1.00139		2811.66	0.99421		2811.66	0.98504		2811.66	0.97651		2811.66	0.97651		2811.66	0.95807
	2809.73	1.03226		2809.73	1.02487		2809.73	1.01653		2809.73	1.00659		2809.73	0.99732		2809.73	0.98498		2809.73	0.97531		2809.73	0.96398		2809.73	0.95159		2809.73	0.93757		2809.73	1.00139		2809.73	0.99421		2809.73	0.98503		2809.73	0.97649		2809.73	0.97649		2809.73	0.95808
	2807.8	1.03226		2807.8	1.02488		2807.8	1.01655		2807.8	1.00661		2807.8	0.99735		2807.8	0.98501		2807.8	0.97534		2807.8	0.96401		2807.8	0.9516		2807.8	0.93759		2807.8	1.0014		2807.8	0.9942		2807.8	0.98503		2807.8	0.97646		2807.8	0.97646		2807.8	0.95808
	2805.87	1.03226		2805.87	1.0249		2805.87	1.01656		2805.87	1.00663		2805.87	0.99738		2805.87	0.98504		2805.87	0.97537		2805.87	0.96403		2805.87	0.95162		2805.87	0.93762		2805.87	1.00139		2805.87	0.9942		2805.87	0.98502		2805.87	0.97644		2805.87	0.97644		2805.87	0.95807
	2803.94	1.03226		2803.94	1.02492		2803.94	1.01657		2803.94	1.00666		2803.94	0.99742		2803.94	0.98506		2803.94	0.9754		2803.94	0.96405		2803.94	0.95163		2803.94	0.93764		2803.94	1.00139		2803.94	0.99419		2803.94	0.98502		2803.94	0.97642		2803.94	0.97642		2803.94	0.95806
	2802.02	1.03227		2802.02	1.02494		2802.02	1.01659		2802.02	1.00669		2802.02	0.99745		2802.02	0.98509		2802.02	0.97544		2802.02	0.96407		2802.02	0.95165		2802.02	0.93767		2802.02	1.00138		2802.02	0.99419		2802.02	0.98502		2802.02	0.9764		2802.02	0.9764		2802.02	0.95806
	2800.09	1.03227		2800.09	1.02495		2800.09	1.0166		2800.09	1.00672		2800.09	0.99748		2800.09	0.98512		2800.09	0.97548		2800.09	0.96409		2800.09	0.95167		2800.09	0.93769		2800.09	1.00137		2800.09	0.99418		2800.09	0.98501		2800.09	0.97638		2800.09	0.97638		2800.09	0.95805
	2798.16	1.03227		2798.16	1.02497		2798.16	1.01661		2798.16	1.00674		2798.16	0.99751		2798.16	0.98514		2798.16	0.97552		2798.16	0.96411		2798.16	0.95169		2798.16	0.93772		2798.16	1.00135		2798.16	0.99417		2798.16	0.985		2798.16	0.97637		2798.16	0.97637		2798.16	0.95805
	2796.23	1.03228		2796.23	1.02498		2796.23	1.01663		2796.23	1.00676		2796.23	0.99754		2796.23	0.98517		2796.23	0.97555		2796.23	0.96414		2796.23	0.95171		2796.23	0.93775		2796.23	1.00134		2796.23	0.99416		2796.23	0.98499		2796.23	0.97636		2796.23	0.97636		2796.23	0.95804
	2794.3	1.03228		2794.3	1.02499		2794.3	1.01665		2794.3	1.00677		2794.3	0.99757		2794.3	0.98518		2794.3	0.97558		2794.3	0.96416		2794.3	0.95174		2794.3	0.93778		2794.3	1.00132		2794.3	0.99414		2794.3	0.98499		2794.3	0.97635		2794.3	0.97635		2794.3	0.95803
	2792.37	1.03228		2792.37	1.025		2792.37	1.01668		2792.37	1.00679		2792.37	0.99759		2792.37	0.9852		2792.37	0.97561		2792.37	0.96418		2792.37	0.95177		2792.37	0.93781		2792.37	1.0013		2792.37	0.99412		2792.37	0.98498		2792.37	0.97634		2792.37	0.97634		2792.37	0.95801
	2790.45	1.03228		2790.45	1.025		2790.45	1.0167		2790.45	1.00681		2790.45	0.99761		2790.45	0.98521		2790.45	0.97563		2790.45	0.96421		2790.45	0.9518		2790.45	0.93784		2790.45	1.00127		2790.45	0.99411		2790.45	0.98496		2790.45	0.97634		2790.45	0.97634		2790.45	0.958
	2788.52	1.03229		2788.52	1.025		2788.52	1.01673		2788.52	1.00683		2788.52	0.99763		2788.52	0.98523		2788.52	0.97565		2788.52	0.96423		2788.52	0.95183		2788.52	0.93787		2788.52	1.00126		2788.52	0.99409		2788.52	0.98495		2788.52	0.97634		2788.52	0.97634		2788.52	0.95798
	2786.59	1.03229		2786.59	1.02501		2786.59	1.01675		2786.59	1.00685		2786.59	0.99766		2786.59	0.98526		2786.59	0.97567		2786.59	0.96426		2786.59	0.95185		2786.59	0.93789		2786.59	1.00124		2786.59	0.99408		2786.59	0.98494		2786.59	0.97633		2786.59	0.97633		2786.59	0.95796
	2784.66	1.0323		2784.66	1.02502		2784.66	1.01678		2784.66	1.00688		2784.66	0.99769		2784.66	0.98529		2784.66	0.97568		2784.66	0.96428		2784.66	0.95188		2784.66	0.93792		2784.66	1.00124		2784.66	0.99408		2784.66	0.98493		2784.66	0.97634		2784.66	0.97634		2784.66	0.95795
	2782.73	1.03231		2782.73	1.02503		2782.73	1.0168		2782.73	1.0069		2782.73	0.99771		2782.73	0.98532		2782.73	0.9757		2782.73	0.96431		2782.73	0.95191		2782.73	0.93795		2782.73	1.00124		2782.73	0.99409		2782.73	0.98493		2782.73	0.97635		2782.73	0.97635		2782.73	0.95795
	2780.8	1.03232		2780.8	1.02505		2780.8	1.01682		2780.8	1.00692		2780.8	0.99772		2780.8	0.98535		2780.8	0.97572		2780.8	0.96434		2780.8	0.95194		2780.8	0.93798		2780.8	1.00124		2780.8	0.9941		2780.8	0.98492		2780.8	0.97636		2780.8	0.97636		2780.8	0.95795
	2778.87	1.03233		2778.87	1.02505		2778.87	1.01683		2778.87	1.00694		2778.87	0.99773		2778.87	0.98538		2778.87	0.97574		2778.87	0.96437		2778.87	0.95197		2778.87	0.938		2778.87	1.00124		2778.87	0.99411		2778.87	0.98491		2778.87	0.97636		2778.87	0.97636		2778.87	0.95795
	2776.95	1.03234		2776.95	1.02505		2776.95	1.01685		2776.95	1.00695		2776.95	0.99774		2776.95	0.9854		2776.95	0.97576		2776.95	0.9644		2776.95	0.952		2776.95	0.93803		2776.95	1.00124		2776.95	0.99411		2776.95	0.9849		2776.95	0.97637		2776.95	0.97637		2776.95	0.95795
	2775.02	1.03234		2775.02	1.02505		2775.02	1.01686		2775.02	1.00697		2775.02	0.99775		2775.02	0.98542		2775.02	0.97578		2775.02	0.96442		2775.02	0.95202		2775.02	0.93805		2775.02	1.00125		2775.02	0.99412		2775.02	0.9849		2775.02	0.97637		2775.02	0.97637		2775.02	0.95795
	2773.09	1.03235		2773.09	1.02505		2773.09	1.01687		2773.09	1.00699		2773.09	0.99777		2773.09	0.98544		2773.09	0.97581		2773.09	0.96445		2773.09	0.95205		2773.09	0.93808		2773.09	1.00126		2773.09	0.99412		2773.09	0.9849		2773.09	0.97637		2773.09	0.97637		2773.09	0.95795
	2771.16	1.03235		2771.16	1.02506		2771.16	1.01689		2771.16	1.00701		2771.16	0.99778		2771.16	0.98547		2771.16	0.97583		2771.16	0.96447		2771.16	0.95207		2771.16	0.9381		2771.16	1.00127		2771.16	0.99412		2771.16	0.9849		2771.16	0.97637		2771.16	0.97637		2771.16	0.95795
	2769.23	1.03236		2769.23	1.02506		2769.23	1.0169		2769.23	1.00703		2769.23	0.9978		2769.23	0.9855		2769.23	0.97585		2769.23	0.9645		2769.23	0.95209		2769.23	0.93812		2769.23	1.00128		2769.23	0.99413		2769.23	0.98491		2769.23	0.97637		2769.23	0.97637		2769.23	0.95795
	2767.3	1.03237		2767.3	1.02507		2767.3	1.01691		2767.3	1.00705		2767.3	0.99782		2767.3	0.98553		2767.3	0.97588		2767.3	0.96452		2767.3	0.95211		2767.3	0.93814		2767.3	1.00128		2767.3	0.99414		2767.3	0.98491		2767.3	0.97638		2767.3	0.97638		2767.3	0.95794
	2765.38	1.03238		2765.38	1.02507		2765.38	1.01692		2765.38	1.00707		2765.38	0.99783		2765.38	0.98555		2765.38	0.97591		2765.38	0.96454		2765.38	0.95213		2765.38	0.93816		2765.38	1.00129		2765.38	0.99414		2765.38	0.9849		2765.38	0.97638		2765.38	0.97638		2765.38	0.95794
	2763.45	1.0324		2763.45	1.02508		2763.45	1.01692		2763.45	1.00708		2763.45	0.99784		2763.45	0.98557		2763.45	0.97594		2763.45	0.96456		2763.45	0.95215		2763.45	0.93817		2763.45	1.00129		2763.45	0.99414		2763.45	0.9849		2763.45	0.97639		2763.45	0.97639		2763.45	0.95794
	2761.52	1.03241		2761.52	1.02508		2761.52	1.01692		2761.52	1.00709		2761.52	0.99786		2761.52	0.98559		2761.52	0.97596		2761.52	0.96458		2761.52	0.95217		2761.52	0.93819		2761.52	1.0013		2761.52	0.99414		2761.52	0.9849		2761.52	0.9764		2761.52	0.9764		2761.52	0.95793
	2759.59	1.03241		2759.59	1.02509		2759.59	1.01692		2759.59	1.00709		2759.59	0.99788		2759.59	0.9856		2759.59	0.97598		2759.59	0.9646		2759.59	0.95219		2759.59	0.93821		2759.59	1.0013		2759.59	0.99414		2759.59	0.98491		2759.59	0.97641		2759.59	0.97641		2759.59	0.95793
	2757.66	1.03241		2757.66	1.02509		2757.66	1.01693		2757.66	1.00709		2757.66	0.9979		2757.66	0.9856		2757.66	0.97599		2757.66	0.96462		2757.66	0.95221		2757.66	0.93823		2757.66	1.00131		2757.66	0.99413		2757.66	0.98491		2757.66	0.97641		2757.66	0.97641		2757.66	0.95794
	2755.73	1.03241		2755.73	1.02509		2755.73	1.01694		2755.73	1.00708		2755.73	0.99791		2755.73	0.9856		2755.73	0.97601		2755.73	0.96464		2755.73	0.95222		2755.73	0.93825		2755.73	1.0013		2755.73	0.99411		2755.73	0.9849		2755.73	0.9764		2755.73	0.9764		2755.73	0.95793
	2753.81	1.0324		2753.81	1.0251		2753.81	1.01695		2753.81	1.00708		2753.81	0.99793		2753.81	0.9856		2753.81	0.97602		2753.81	0.96465		2753.81	0.95224		2753.81	0.93827		2753.81	1.0013		2753.81	0.9941		2753.81	0.98489		2753.81	0.97639		2753.81	0.97639		2753.81	0.95793
	2751.88	1.0324		2751.88	1.0251		2751.88	1.01697		2751.88	1.00709		2751.88	0.99795		2751.88	0.98561		2751.88	0.97604		2751.88	0.96467		2751.88	0.95226		2751.88	0.93828		2751.88	1.0013		2751.88	0.99409		2751.88	0.98489		2751.88	0.97639		2751.88	0.97639		2751.88	0.95793
	2749.95	1.0324		2749.95	1.02511		2749.95	1.01699		2749.95	1.0071		2749.95	0.99797		2749.95	0.98563		2749.95	0.97606		2749.95	0.96469		2749.95	0.95227		2749.95	0.9383		2749.95	1.00131		2749.95	0.99409		2749.95	0.98489		2749.95	0.97638		2749.95	0.97638		2749.95	0.95794
	2748.02	1.03241		2748.02	1.02513		2748.02	1.01701		2748.02	1.00712		2748.02	0.998		2748.02	0.98565		2748.02	0.97608		2748.02	0.96471		2748.02	0.95229		2748.02	0.93832		2748.02	1.00131		2748.02	0.99409		2748.02	0.9849		2748.02	0.97637		2748.02	0.97637		2748.02	0.95794
	2746.09	1.03242		2746.09	1.02514		2746.09	1.01703		2746.09	1.00714		2746.09	0.99802		2746.09	0.98568		2746.09	0.9761		2746.09	0.96473		2746.09	0.95232		2746.09	0.93834		2746.09	1.00131		2746.09	0.99409		2746.09	0.98491		2746.09	0.97636		2746.09	0.97636		2746.09	0.95794
	2744.16	1.03243		2744.16	1.02515		2744.16	1.01705		2744.16	1.00715		2744.16	0.99804		2744.16	0.98571		2744.16	0.97612		2744.16	0.96475		2744.16	0.95234		2744.16	0.93837		2744.16	1.00132		2744.16	0.99409		2744.16	0.98492		2744.16	0.97635		2744.16	0.97635		2744.16	0.95795
	2742.23	1.03243		2742.23	1.02516		2742.23	1.01707		2742.23	1.00717		2742.23	0.99806		2742.23	0.98574		2742.23	0.97614		2742.23	0.96477		2742.23	0.95236		2742.23	0.93839		2742.23	1.00133		2742.23	0.99409		2742.23	0.98491		2742.23	0.97634		2742.23	0.97634		2742.23	0.95795
	2740.31	1.03243		2740.31	1.02516		2740.31	1.0171		2740.31	1.00719		2740.31	0.99809		2740.31	0.98577		2740.31	0.97617		2740.31	0.9648		2740.31	0.95239		2740.31	0.93842		2740.31	1.00133		2740.31	0.99409		2740.31	0.98491		2740.31	0.97633		2740.31	0.97633		2740.31	0.95795
	2738.38	1.03242		2738.38	1.02516		2738.38	1.01712		2738.38	1.00721		2738.38	0.99812		2738.38	0.98579		2738.38	0.9762		2738.38	0.96483		2738.38	0.95242		2738.38	0.93845		2738.38	1.00134		2738.38	0.99408		2738.38	0.9849		2738.38	0.97632		2738.38	0.97632		2738.38	0.95795
	2736.45	1.03242		2736.45	1.02517		2736.45	1.01715		2736.45	1.00724		2736.45	0.99814		2736.45	0.98582		2736.45	0.97623		2736.45	0.96486		2736.45	0.95245		2736.45	0.93849		2736.45	1.00133		2736.45	0.99408		2736.45	0.9849		2736.45	0.97631		2736.45	0.97631		2736.45	0.95795
	2734.52	1.03243		2734.52	1.02517		2734.52	1.01717		2734.52	1.00726		2734.52	0.99816		2734.52	0.98585		2734.52	0.97625		2734.52	0.96489		2734.52	0.95248		2734.52	0.93852		2734.52	1.00133		2734.52	0.99407		2734.52	0.98489		2734.52	0.9763		2734.52	0.9763		2734.52	0.95795
	2732.59	1.03244		2732.59	1.02518		2732.59	1.0172		2732.59	1.00729		2732.59	0.99819		2732.59	0.98589		2732.59	0.97628		2732.59	0.96492		2732.59	0.95251		2732.59	0.93855		2732.59	1.00132		2732.59	0.99407		2732.59	0.98489		2732.59	0.97629		2732.59	0.97629		2732.59	0.95795
	2730.66	1.03245		2730.66	1.0252		2730.66	1.01722		2730.66	1.00732		2730.66	0.99822		2730.66	0.98592		2730.66	0.97632		2730.66	0.96495		2730.66	0.95254		2730.66	0.93859		2730.66	1.00131		2730.66	0.99407		2730.66	0.98488		2730.66	0.97629		2730.66	0.97629		2730.66	0.95795
	2728.74	1.03247		2728.74	1.02521		2728.74	1.01725		2728.74	1.00735		2728.74	0.99824		2728.74	0.98594		2728.74	0.97636		2728.74	0.96499		2728.74	0.95257		2728.74	0.93862		2728.74	1.0013		2728.74	0.99407		2728.74	0.98488		2728.74	0.97629		2728.74	0.97629		2728.74	0.95795
	2726.81	1.03249		2726.81	1.02523		2726.81	1.01727		2726.81	1.00738		2726.81	0.99826		2726.81	0.98597		2726.81	0.97638		2726.81	0.96502		2726.81	0.9526		2726.81	0.93864		2726.81	1.0013		2726.81	0.99407		2726.81	0.98487		2726.81	0.97629		2726.81	0.97629		2726.81	0.95795
	2724.88	1.0325		2724.88	1.02524		2724.88	1.01728		2724.88	1.00741		2724.88	0.99827		2724.88	0.98599		2724.88	0.97641		2724.88	0.96505		2724.88	0.95263		2724.88	0.93867		2724.88	1.0013		2724.88	0.99407		2724.88	0.98487		2724.88	0.9763		2724.88	0.9763		2724.88	0.95795
	2722.95	1.03251		2722.95	1.02525		2722.95	1.01729		2722.95	1.00742		2722.95	0.99829		2722.95	0.98601		2722.95	0.97643		2722.95	0.96508		2722.95	0.95265		2722.95	0.93869		2722.95	1.0013		2722.95	0.99408		2722.95	0.98486		2722.95	0.97631		2722.95	0.97631		2722.95	0.95795
	2721.02	1.03251		2721.02	1.02526		2721.02	1.0173		2721.02	1.00743		2721.02	0.9983		2721.02	0.98602		2721.02	0.97645		2721.02	0.96511		2721.02	0.95268		2721.02	0.93871		2721.02	1.0013		2721.02	0.99407		2721.02	0.98486		2721.02	0.97632		2721.02	0.97632		2721.02	0.95795
	2719.09	1.03251		2719.09	1.02527		2719.09	1.01731		2719.09	1.00744		2719.09	0.99832		2719.09	0.98604		2719.09	0.97647		2719.09	0.96514		2719.09	0.95271		2719.09	0.93874		2719.09	1.0013		2719.09	0.99407		2719.09	0.98485		2719.09	0.97632		2719.09	0.97632		2719.09	0.95795
	2717.16	1.0325		2717.16	1.02528		2717.16	1.01732		2717.16	1.00744		2717.16	0.99834		2717.16	0.98606		2717.16	0.97648		2717.16	0.96517		2717.16	0.95274		2717.16	0.93876		2717.16	1.0013		2717.16	0.99407		2717.16	0.98485		2717.16	0.97632		2717.16	0.97632		2717.16	0.95794
	2715.24	1.03249		2715.24	1.02529		2715.24	1.01734		2715.24	1.00746		2715.24	0.99835		2715.24	0.98607		2715.24	0.9765		2715.24	0.9652		2715.24	0.95276		2715.24	0.93878		2715.24	1.00131		2715.24	0.99408		2715.24	0.98485		2715.24	0.97632		2715.24	0.97632		2715.24	0.95794
	2713.31	1.03249		2713.31	1.0253		2713.31	1.01735		2713.31	1.00747		2713.31	0.99836		2713.31	0.98609		2713.31	0.97652		2713.31	0.96523		2713.31	0.95279		2713.31	0.9388		2713.31	1.00131		2713.31	0.99409		2713.31	0.98485		2713.31	0.97632		2713.31	0.97632		2713.31	0.95793
	2711.38	1.03249		2711.38	1.02532		2711.38	1.01735		2711.38	1.00748		2711.38	0.99838		2711.38	0.98611		2711.38	0.97655		2711.38	0.96525		2711.38	0.95282		2711.38	0.93882		2711.38	1.00131		2711.38	0.9941		2711.38	0.98485		2711.38	0.97632		2711.38	0.97632		2711.38	0.95792
	2709.45	1.0325		2709.45	1.02534		2709.45	1.01737		2709.45	1.0075		2709.45	0.9984		2709.45	0.98613		2709.45	0.97657		2709.45	0.96528		2709.45	0.95285		2709.45	0.93884		2709.45	1.0013		2709.45	0.9941		2709.45	0.98485		2709.45	0.97633		2709.45	0.97633		2709.45	0.95791
	2707.52	1.03251		2707.52	1.02536		2707.52	1.01738		2707.52	1.00752		2707.52	0.99842		2707.52	0.98617		2707.52	0.9766		2707.52	0.96531		2707.52	0.95287		2707.52	0.93887		2707.52	1.0013		2707.52	0.9941		2707.52	0.98486		2707.52	0.97633		2707.52	0.97633		2707.52	0.9579
	2705.59	1.03252		2705.59	1.02538		2705.59	1.0174		2705.59	1.00755		2705.59	0.99845		2705.59	0.9862		2705.59	0.97663		2705.59	0.96533		2705.59	0.9529		2705.59	0.93889		2705.59	1.0013		2705.59	0.9941		2705.59	0.98487		2705.59	0.97632		2705.59	0.97632		2705.59	0.95789
	2703.67	1.03253		2703.67	1.0254		2703.67	1.01742		2703.67	1.00757		2703.67	0.99847		2703.67	0.98623		2703.67	0.97665		2703.67	0.96535		2703.67	0.95293		2703.67	0.93892		2703.67	1.0013		2703.67	0.9941		2703.67	0.98487		2703.67	0.97632		2703.67	0.97632		2703.67	0.95788
	2701.74	1.03253		2701.74	1.0254		2701.74	1.01743		2701.74	1.0076		2701.74	0.99849		2701.74	0.98626		2701.74	0.97667		2701.74	0.96537		2701.74	0.95295		2701.74	0.93894		2701.74	1.00129		2701.74	0.99409		2701.74	0.98487		2701.74	0.97632		2701.74	0.97632		2701.74	0.95788
	2699.81	1.03254		2699.81	1.0254		2699.81	1.01743		2699.81	1.00761		2699.81	0.9985		2699.81	0.98627		2699.81	0.97669		2699.81	0.96539		2699.81	0.95297		2699.81	0.93897		2699.81	1.00128		2699.81	0.99409		2699.81	0.98487		2699.81	0.97631		2699.81	0.97631		2699.81	0.95787
	2697.88	1.03254		2697.88	1.0254		2697.88	1.01743		2697.88	1.00763		2697.88	0.99851		2697.88	0.98629		2697.88	0.9767		2697.88	0.96541		2697.88	0.95299		2697.88	0.93899		2697.88	1.00127		2697.88	0.99409		2697.88	0.98487		2697.88	0.97631		2697.88	0.97631		2697.88	0.95786
	2695.95	1.03255		2695.95	1.0254		2695.95	1.01744		2695.95	1.00765		2695.95	0.99852		2695.95	0.98631		2695.95	0.97672		2695.95	0.96542		2695.95	0.95301		2695.95	0.93901		2695.95	1.00127		2695.95	0.99409		2695.95	0.98487		2695.95	0.9763		2695.95	0.9763		2695.95	0.95786
	2694.02	1.03256		2694.02	1.02541		2694.02	1.01745		2694.02	1.00768		2694.02	0.99854		2694.02	0.98633		2694.02	0.97674		2694.02	0.96544		2694.02	0.95303		2694.02	0.93903		2694.02	1.00126		2694.02	0.99409		2694.02	0.98487		2694.02	0.9763		2694.02	0.9763		2694.02	0.95785
	2692.1	1.03256		2692.1	1.02541		2692.1	1.01746		2692.1	1.0077		2692.1	0.99856		2692.1	0.98635		2692.1	0.97676		2692.1	0.96545		2692.1	0.95304		2692.1	0.93905		2692.1	1.00125		2692.1	0.99409		2692.1	0.98486		2692.1	0.9763		2692.1	0.9763		2692.1	0.95784
	2690.17	1.03256		2690.17	1.02541		2690.17	1.01746		2690.17	1.00771		2690.17	0.99858		2690.17	0.98636		2690.17	0.97678		2690.17	0.96547		2690.17	0.95306		2690.17	0.93906		2690.17	1.00124		2690.17	0.99409		2690.17	0.98485		2690.17	0.9763		2690.17	0.9763		2690.17	0.95784
	2688.24	1.03256		2688.24	1.02541		2688.24	1.01746		2688.24	1.00773		2688.24	0.9986		2688.24	0.98637		2688.24	0.9768		2688.24	0.96548		2688.24	0.95307		2688.24	0.93907		2688.24	1.00124		2688.24	0.9941		2688.24	0.98485		2688.24	0.9763		2688.24	0.9763		2688.24	0.95784
	2686.31	1.03255		2686.31	1.0254		2686.31	1.01746		2686.31	1.00774		2686.31	0.99862		2686.31	0.98637		2686.31	0.97681		2686.31	0.9655		2686.31	0.95309		2686.31	0.93909		2686.31	1.00124		2686.31	0.9941		2686.31	0.98484		2686.31	0.9763		2686.31	0.9763		2686.31	0.95785
	2684.38	1.03255		2684.38	1.02539		2684.38	1.01746		2684.38	1.00774		2684.38	0.99864		2684.38	0.98637		2684.38	0.97682		2684.38	0.96552		2684.38	0.9531		2684.38	0.9391		2684.38	1.00123		2684.38	0.9941		2684.38	0.98483		2684.38	0.9763		2684.38	0.9763		2684.38	0.95785
	2682.45	1.03254		2682.45	1.02539		2682.45	1.01747		2682.45	1.00774		2682.45	0.99866		2682.45	0.98638		2682.45	0.97684		2682.45	0.96554		2682.45	0.95313		2682.45	0.93912		2682.45	1.00123		2682.45	0.9941		2682.45	0.98483		2682.45	0.97629		2682.45	0.97629		2682.45	0.95784
	2680.52	1.03253		2680.52	1.02539		2680.52	1.01749		2680.52	1.00774		2680.52	0.99869		2680.52	0.98638		2680.52	0.97686		2680.52	0.96556		2680.52	0.95315		2680.52	0.93913		2680.52	1.00123		2680.52	0.9941		2680.52	0.98483		2680.52	0.97629		2680.52	0.97629		2680.52	0.95785
	2678.6	1.03253		2678.6	1.0254		2678.6	1.01751		2678.6	1.00775		2678.6	0.99871		2678.6	0.98639		2678.6	0.97688		2678.6	0.96559		2678.6	0.95317		2678.6	0.93915		2678.6	1.00123		2678.6	0.9941		2678.6	0.98482		2678.6	0.97628		2678.6	0.97628		2678.6	0.95784
	2676.67	1.03253		2676.67	1.02541		2676.67	1.01753		2676.67	1.00775		2676.67	0.99873		2676.67	0.9864		2676.67	0.9769		2676.67	0.96561		2676.67	0.9532		2676.67	0.93917		2676.67	1.00122		2676.67	0.99409		2676.67	0.9848		2676.67	0.97627		2676.67	0.97627		2676.67	0.95783
	2674.74	1.03254		2674.74	1.02542		2674.74	1.01754		2674.74	1.00775		2674.74	0.99876		2674.74	0.98642		2674.74	0.97693		2674.74	0.96564		2674.74	0.95323		2674.74	0.93919		2674.74	1.0012		2674.74	0.99408		2674.74	0.98477		2674.74	0.97626		2674.74	0.97626		2674.74	0.95783
	2672.81	1.03256		2672.81	1.02544		2672.81	1.01756		2672.81	1.00776		2672.81	0.99879		2672.81	0.98644		2672.81	0.97696		2672.81	0.96567		2672.81	0.95326		2672.81	0.93922		2672.81	1.00119		2672.81	0.99407		2672.81	0.98476		2672.81	0.97625		2672.81	0.97625		2672.81	0.95782
	2670.88	1.03257		2670.88	1.02546		2670.88	1.01758		2670.88	1.00778		2670.88	0.99881		2670.88	0.98646		2670.88	0.97699		2670.88	0.96569		2670.88	0.95328		2670.88	0.93924		2670.88	1.00119		2670.88	0.99407		2670.88	0.98476		2670.88	0.97624		2670.88	0.97624		2670.88	0.95781
	2668.95	1.03259		2668.95	1.02547		2668.95	1.0176		2668.95	1.00779		2668.95	0.99883		2668.95	0.98648		2668.95	0.97702		2668.95	0.96572		2668.95	0.95331		2668.95	0.93927		2668.95	1.00119		2668.95	0.99406		2668.95	0.98476		2668.95	0.97624		2668.95	0.97624		2668.95	0.9578
	2667.03	1.0326		2667.03	1.02548		2667.03	1.01761		2667.03	1.00781		2667.03	0.99885		2667.03	0.98651		2667.03	0.97705		2667.03	0.96575		2667.03	0.95333		2667.03	0.9393		2667.03	1.00119		2667.03	0.99405		2667.03	0.98477		2667.03	0.97623		2667.03	0.97623		2667.03	0.95779
	2665.1	1.03261		2665.1	1.02548		2665.1	1.01762		2665.1	1.00783		2665.1	0.99886		2665.1	0.98652		2665.1	0.97707		2665.1	0.96577		2665.1	0.95336		2665.1	0.93933		2665.1	1.00119		2665.1	0.99405		2665.1	0.98478		2665.1	0.97623		2665.1	0.97623		2665.1	0.95779
	2663.17	1.03261		2663.17	1.02548		2663.17	1.01763		2663.17	1.00785		2663.17	0.99886		2663.17	0.98655		2663.17	0.97708		2663.17	0.96579		2663.17	0.95338		2663.17	0.93936		2663.17	1.0012		2663.17	0.99405		2663.17	0.98479		2663.17	0.97624		2663.17	0.97624		2663.17	0.95779
	2661.24	1.03261		2661.24	1.02548		2661.24	1.01764		2661.24	1.00787		2661.24	0.99885		2661.24	0.98657		2661.24	0.9771		2661.24	0.96581		2661.24	0.95339		2661.24	0.93939		2661.24	1.00121		2661.24	0.99406		2661.24	0.98481		2661.24	0.97624		2661.24	0.97624		2661.24	0.9578
	2659.31	1.03261		2659.31	1.02549		2659.31	1.01765		2659.31	1.00788		2659.31	0.99885		2659.31	0.98659		2659.31	0.97712		2659.31	0.96583		2659.31	0.95341		2659.31	0.93941		2659.31	1.00121		2659.31	0.99407		2659.31	0.98481		2659.31	0.97625		2659.31	0.97625		2659.31	0.95779
	2657.38	1.03261		2657.38	1.0255		2657.38	1.01765		2657.38	1.00789		2657.38	0.99884		2657.38	0.98661		2657.38	0.97714		2657.38	0.96584		2657.38	0.95342		2657.38	0.93943		2657.38	1.00121		2657.38	0.99407		2657.38	0.98481		2657.38	0.97624		2657.38	0.97624		2657.38	0.95778
	2655.46	1.03262		2655.46	1.02551		2655.46	1.01766		2655.46	1.00791		2655.46	0.99884		2655.46	0.98664		2655.46	0.97716		2655.46	0.96585		2655.46	0.95343		2655.46	0.93945		2655.46	1.00121		2655.46	0.99406		2655.46	0.98481		2655.46	0.97624		2655.46	0.97624		2655.46	0.95777
	2653.53	1.03262		2653.53	1.02552		2653.53	1.01767		2653.53	1.00792		2653.53	0.99884		2653.53	0.98665		2653.53	0.97719		2653.53	0.96586		2653.53	0.95344		2653.53	0.93946		2653.53	1.00121		2653.53	0.99406		2653.53	0.98481		2653.53	0.97624		2653.53	0.97624		2653.53	0.95778
	2651.6	1.03262		2651.6	1.02552		2651.6	1.01768		2651.6	1.00793		2651.6	0.99884		2651.6	0.98667		2651.6	0.9772		2651.6	0.96587		2651.6	0.95345		2651.6	0.93948		2651.6	1.00121		2651.6	0.99406		2651.6	0.98481		2651.6	0.97624		2651.6	0.97624		2651.6	0.95778
	2649.67	1.03262		2649.67	1.02552		2649.67	1.01768		2649.67	1.00793		2649.67	0.99884		2649.67	0.98668		2649.67	0.97721		2649.67	0.96588		2649.67	0.95346		2649.67	0.9395		2649.67	1.00122		2649.67	0.99406		2649.67	0.98482		2649.67	0.97624		2649.67	0.97624		2649.67	0.95779
	2647.74	1.03262		2647.74	1.02552		2647.74	1.01769		2647.74	1.00794		2647.74	0.99885		2647.74	0.98669		2647.74	0.97722		2647.74	0.96589		2647.74	0.95347		2647.74	0.93951		2647.74	1.00123		2647.74	0.99406		2647.74	0.98483		2647.74	0.97625		2647.74	0.97625		2647.74	0.95779
	2645.81	1.03262		2645.81	1.02553		2645.81	1.0177		2645.81	1.00795		2645.81	0.99885		2645.81	0.9867		2645.81	0.97723		2645.81	0.9659		2645.81	0.95349		2645.81	0.93953		2645.81	1.00124		2645.81	0.99407		2645.81	0.98483		2645.81	0.97625		2645.81	0.97625		2645.81	0.9578
	2643.88	1.03262		2643.88	1.02554		2643.88	1.01771		2643.88	1.00795		2643.88	0.99887		2643.88	0.98671		2643.88	0.97724		2643.88	0.96591		2643.88	0.9535		2643.88	0.93954		2643.88	1.00125		2643.88	0.99407		2643.88	0.98484		2643.88	0.97626		2643.88	0.97626		2643.88	0.9578
	2641.96	1.03263		2641.96	1.02555		2641.96	1.01772		2641.96	1.00795		2641.96	0.99888		2641.96	0.98673		2641.96	0.97725		2641.96	0.96591		2641.96	0.95352		2641.96	0.93955		2641.96	1.00125		2641.96	0.99407		2641.96	0.98484		2641.96	0.97625		2641.96	0.97625		2641.96	0.9578
	2640.03	1.03263		2640.03	1.02555		2640.03	1.01773		2640.03	1.00796		2640.03	0.99891		2640.03	0.98674		2640.03	0.97727		2640.03	0.96592		2640.03	0.95353		2640.03	0.93957		2640.03	1.00125		2640.03	0.99406		2640.03	0.98484		2640.03	0.97624		2640.03	0.97624		2640.03	0.95779
	2638.1	1.03263		2638.1	1.02556		2638.1	1.01774		2638.1	1.00796		2638.1	0.99893		2638.1	0.98675		2638.1	0.97728		2638.1	0.96593		2638.1	0.95355		2638.1	0.93958		2638.1	1.00124		2638.1	0.99405		2638.1	0.98483		2638.1	0.97623		2638.1	0.97623		2638.1	0.95778
	2636.17	1.03263		2636.17	1.02556		2636.17	1.01774		2636.17	1.00796		2636.17	0.99896		2636.17	0.98675		2636.17	0.9773		2636.17	0.96593		2636.17	0.95356		2636.17	0.93959		2636.17	1.00124		2636.17	0.99406		2636.17	0.98483		2636.17	0.97623		2636.17	0.97623		2636.17	0.95777
	2634.24	1.03263		2634.24	1.02556		2634.24	1.01775		2634.24	1.00797		2634.24	0.99898		2634.24	0.98675		2634.24	0.9773		2634.24	0.96594		2634.24	0.95358		2634.24	0.93961		2634.24	1.00124		2634.24	0.99406		2634.24	0.98483		2634.24	0.97622		2634.24	0.97622		2634.24	0.95776
	2632.31	1.03263		2632.31	1.02556		2632.31	1.01775		2632.31	1.00798		2632.31	0.999		2632.31	0.98676		2632.31	0.97731		2632.31	0.96596		2632.31	0.95359		2632.31	0.93962		2632.31	1.00123		2632.31	0.99407		2632.31	0.98483		2632.31	0.97622		2632.31	0.97622		2632.31	0.95775
	2630.39	1.03263		2630.39	1.02557		2630.39	1.01776		2630.39	1.00799		2630.39	0.99902		2630.39	0.98676		2630.39	0.97731		2630.39	0.96597		2630.39	0.95361		2630.39	0.93963		2630.39	1.00122		2630.39	0.99407		2630.39	0.98483		2630.39	0.97621		2630.39	0.97621		2630.39	0.95774
	2628.46	1.03263		2628.46	1.02557		2628.46	1.01776		2628.46	1.008		2628.46	0.99904		2628.46	0.98676		2628.46	0.97733		2628.46	0.96599		2628.46	0.95363		2628.46	0.93965		2628.46	1.00121		2628.46	0.99407		2628.46	0.98483		2628.46	0.9762		2628.46	0.9762		2628.46	0.95773
	2626.53	1.03263		2626.53	1.02558		2626.53	1.01777		2626.53	1.00802		2626.53	0.99906		2626.53	0.98676		2626.53	0.97734		2626.53	0.96601		2626.53	0.95364		2626.53	0.93966		2626.53	1.00119		2626.53	0.99408		2626.53	0.98483		2626.53	0.9762		2626.53	0.9762		2626.53	0.95772
	2624.6	1.03263		2624.6	1.02558		2624.6	1.01778		2624.6	1.00803		2624.6	0.99907		2624.6	0.98677		2624.6	0.97734		2624.6	0.96603		2624.6	0.95366		2624.6	0.93967		2624.6	1.00119		2624.6	0.99409		2624.6	0.98482		2624.6	0.9762		2624.6	0.9762		2624.6	0.95771
	2622.67	1.03262		2622.67	1.02558		2622.67	1.01778		2622.67	1.00803		2622.67	0.99907		2622.67	0.98677		2622.67	0.97735		2622.67	0.96605		2622.67	0.95367		2622.67	0.93968		2622.67	1.00118		2622.67	0.9941		2622.67	0.98481		2622.67	0.9762		2622.67	0.9762		2622.67	0.95771
	2620.74	1.03262		2620.74	1.02558		2620.74	1.01778		2620.74	1.00804		2620.74	0.99907		2620.74	0.98677		2620.74	0.97735		2620.74	0.96607		2620.74	0.95368		2620.74	0.93969		2620.74	1.00117		2620.74	0.9941		2620.74	0.98481		2620.74	0.97621		2620.74	0.97621		2620.74	0.9577
	2618.81	1.03262		2618.81	1.02559		2618.81	1.01778		2618.81	1.00804		2618.81	0.99908		2618.81	0.98678		2618.81	0.97736		2618.81	0.96609		2618.81	0.95369		2618.81	0.9397		2618.81	1.00115		2618.81	0.9941		2618.81	0.9848		2618.81	0.97621		2618.81	0.97621		2618.81	0.95769
	2616.89	1.03262		2616.89	1.02559		2616.89	1.01779		2616.89	1.00805		2616.89	0.99909		2616.89	0.98679		2616.89	0.97738		2616.89	0.96611		2616.89	0.9537		2616.89	0.93971		2616.89	1.00115		2616.89	0.9941		2616.89	0.98481		2616.89	0.97621		2616.89	0.97621		2616.89	0.95769
	2614.96	1.03262		2614.96	1.02559		2614.96	1.0178		2614.96	1.00806		2614.96	0.9991		2614.96	0.9868		2614.96	0.97739		2614.96	0.96613		2614.96	0.95371		2614.96	0.93972		2614.96	1.00115		2614.96	0.9941		2614.96	0.98481		2614.96	0.97621		2614.96	0.97621		2614.96	0.95769
	2613.03	1.03262		2613.03	1.02559		2613.03	1.01782		2613.03	1.00807		2613.03	0.99911		2613.03	0.98681		2613.03	0.97739		2613.03	0.96615		2613.03	0.95371		2613.03	0.93974		2613.03	1.00115		2613.03	0.99409		2613.03	0.98481		2613.03	0.97622		2613.03	0.97622		2613.03	0.95769
	2611.1	1.03261		2611.1	1.02558		2611.1	1.01782		2611.1	1.00807		2611.1	0.9991		2611.1	0.98682		2611.1	0.97739		2611.1	0.96617		2611.1	0.95372		2611.1	0.93975		2611.1	1.00116		2611.1	0.99408		2611.1	0.98482		2611.1	0.97622		2611.1	0.97622		2611.1	0.95769
	2609.17	1.03261		2609.17	1.02558		2609.17	1.01783		2609.17	1.00808		2609.17	0.9991		2609.17	0.98684		2609.17	0.9774		2609.17	0.96619		2609.17	0.95372		2609.17	0.93977		2609.17	1.00118		2609.17	0.99408		2609.17	0.98482		2609.17	0.97622		2609.17	0.97622		2609.17	0.95769
	2607.24	1.03261		2607.24	1.02558		2607.24	1.01785		2607.24	1.0081		2607.24	0.99911		2607.24	0.98686		2607.24	0.97741		2607.24	0.96621		2607.24	0.95373		2607.24	0.93978		2607.24	1.00119		2607.24	0.99408		2607.24	0.98482		2607.24	0.97621		2607.24	0.97621		2607.24	0.95769
	2605.32	1.03262		2605.32	1.02558		2605.32	1.01786		2605.32	1.00811		2605.32	0.99912		2605.32	0.98689		2605.32	0.97742		2605.32	0.96622		2605.32	0.95374		2605.32	0.9398		2605.32	1.00121		2605.32	0.99406		2605.32	0.98482		2605.32	0.97621		2605.32	0.97621		2605.32	0.95769
	2603.39	1.03263		2603.39	1.02558		2603.39	1.01787		2603.39	1.00813		2603.39	0.99912		2603.39	0.98691		2603.39	0.97743		2603.39	0.96624		2603.39	0.95375		2603.39	0.93982		2603.39	1.00122		2603.39	0.99405		2603.39	0.98482		2603.39	0.9762		2603.39	0.9762		2603.39	0.95769
	2601.46	1.03263		2601.46	1.02558		2601.46	1.01788		2601.46	1.00814		2601.46	0.99914		2601.46	0.98692		2601.46	0.97745		2601.46	0.96625		2601.46	0.95376		2601.46	0.93984		2601.46	1.00123		2601.46	0.99404		2601.46	0.98481		2601.46	0.9762		2601.46	0.9762		2601.46	0.95769
	2599.53	1.03264		2599.53	1.02558		2599.53	1.01788		2599.53	1.00816		2599.53	0.99915		2599.53	0.98693		2599.53	0.97747		2599.53	0.96626		2599.53	0.95378		2599.53	0.93985		2599.53	1.00124		2599.53	0.99404		2599.53	0.98481		2599.53	0.9762		2599.53	0.9762		2599.53	0.95769
	2597.6	1.03264		2597.6	1.02559		2597.6	1.01789		2597.6	1.00817		2597.6	0.99918		2597.6	0.98695		2597.6	0.97749		2597.6	0.96627		2597.6	0.95379		2597.6	0.93986		2597.6	1.00125		2597.6	0.99403		2597.6	0.98481		2597.6	0.9762		2597.6	0.9762		2597.6	0.9577
	2595.67	1.03265		2595.67	1.02561		2595.67	1.01789		2595.67	1.00819		2595.67	0.9992		2595.67	0.98697		2595.67	0.9775		2595.67	0.96629		2595.67	0.95381		2595.67	0.93988		2595.67	1.00126		2595.67	0.99403		2595.67	0.98481		2595.67	0.9762		2595.67	0.9762		2595.67	0.9577
	2593.75	1.03266		2593.75	1.02563		2593.75	1.0179		2593.75	1.00822		2593.75	0.99923		2593.75	0.98698		2593.75	0.97752		2593.75	0.9663		2593.75	0.95382		2593.75	0.93989		2593.75	1.00128		2593.75	0.99403		2593.75	0.98482		2593.75	0.9762		2593.75	0.9762		2593.75	0.95771
	2591.82	1.03267		2591.82	1.02564		2591.82	1.0179		2591.82	1.00824		2591.82	0.99925		2591.82	0.98699		2591.82	0.97754		2591.82	0.96631		2591.82	0.95384		2591.82	0.93989		2591.82	1.00128		2591.82	0.99404		2591.82	0.98482		2591.82	0.9762		2591.82	0.9762		2591.82	0.95772
	2589.89	1.03268		2589.89	1.02565		2589.89	1.0179		2589.89	1.00825		2589.89	0.99927		2589.89	0.987		2589.89	0.97755		2589.89	0.96633		2589.89	0.95386		2589.89	0.9399		2589.89	1.00128		2589.89	0.99404		2589.89	0.98481		2589.89	0.9762		2589.89	0.9762		2589.89	0.95772
	2587.96	1.03268		2587.96	1.02566		2587.96	1.0179		2587.96	1.00826		2587.96	0.99929		2587.96	0.98701		2587.96	0.97756		2587.96	0.96634		2587.96	0.95388		2587.96	0.93991		2587.96	1.00127		2587.96	0.99404		2587.96	0.9848		2587.96	0.9762		2587.96	0.9762		2587.96	0.95772
	2586.03	1.03267		2586.03	1.02566		2586.03	1.0179		2586.03	1.00827		2586.03	0.99929		2586.03	0.98701		2586.03	0.97757		2586.03	0.96635		2586.03	0.9539		2586.03	0.93992		2586.03	1.00127		2586.03	0.99404		2586.03	0.98479		2586.03	0.9762		2586.03	0.9762		2586.03	0.95772
	2584.1	1.03266		2584.1	1.02566		2584.1	1.0179		2584.1	1.00827		2584.1	0.99929		2584.1	0.98702		2584.1	0.97758		2584.1	0.96636		2584.1	0.95392		2584.1	0.93992		2584.1	1.00126		2584.1	0.99404		2584.1	0.98479		2584.1	0.9762		2584.1	0.9762		2584.1	0.95771
	2582.17	1.03266		2582.17	1.02566		2582.17	1.0179		2582.17	1.00827		2582.17	0.9993		2582.17	0.98703		2582.17	0.97759		2582.17	0.96638		2582.17	0.95393		2582.17	0.93993		2582.17	1.00125		2582.17	0.99403		2582.17	0.98478		2582.17	0.9762		2582.17	0.9762		2582.17	0.95771
	2580.25	1.03266		2580.25	1.02567		2580.25	1.01792		2580.25	1.00827		2580.25	0.99931		2580.25	0.98704		2580.25	0.9776		2580.25	0.96639		2580.25	0.95395		2580.25	0.93994		2580.25	1.00124		2580.25	0.99403		2580.25	0.98478		2580.25	0.9762		2580.25	0.9762		2580.25	0.95769
	2578.32	1.03266		2578.32	1.02567		2578.32	1.01793		2578.32	1.00827		2578.32	0.99932		2578.32	0.98705		2578.32	0.97761		2578.32	0.9664		2578.32	0.95396		2578.32	0.93995		2578.32	1.00122		2578.32	0.99402		2578.32	0.98477		2578.32	0.97619		2578.32	0.97619		2578.32	0.95768
	2576.39	1.03266		2576.39	1.02567		2576.39	1.01795		2576.39	1.00827		2576.39	0.99932		2576.39	0.98707		2576.39	0.97762		2576.39	0.96641		2576.39	0.95397		2576.39	0.93996		2576.39	1.00121		2576.39	0.99401		2576.39	0.98478		2576.39	0.97618		2576.39	0.97618		2576.39	0.95767
	2574.46	1.03267		2574.46	1.02566		2574.46	1.01797		2574.46	1.00827		2574.46	0.99932		2574.46	0.98708		2574.46	0.97762		2574.46	0.96643		2574.46	0.95399		2574.46	0.93997		2574.46	1.00121		2574.46	0.994		2574.46	0.98479		2574.46	0.97618		2574.46	0.97618		2574.46	0.95766
	2572.53	1.03268		2572.53	1.02565		2572.53	1.01798		2572.53	1.00827		2572.53	0.99931		2572.53	0.9871		2572.53	0.97763		2572.53	0.96644		2572.53	0.954		2572.53	0.93998		2572.53	1.0012		2572.53	0.99399		2572.53	0.98481		2572.53	0.97617		2572.53	0.97617		2572.53	0.95765
	2570.6	1.03269		2570.6	1.02565		2570.6	1.01799		2570.6	1.00828		2570.6	0.99931		2570.6	0.98712		2570.6	0.97765		2570.6	0.96645		2570.6	0.95401		2570.6	0.94		2570.6	1.00119		2570.6	0.99398		2570.6	0.98481		2570.6	0.97617		2570.6	0.97617		2570.6	0.95764
	2568.68	1.0327		2568.68	1.02566		2568.68	1.01801		2568.68	1.00828		2568.68	0.99931		2568.68	0.98713		2568.68	0.97766		2568.68	0.96646		2568.68	0.95402		2568.68	0.94001		2568.68	1.00118		2568.68	0.99397		2568.68	0.98482		2568.68	0.97616		2568.68	0.97616		2568.68	0.95764
	2566.75	1.03271		2566.75	1.02567		2566.75	1.01803		2566.75	1.00829		2566.75	0.99931		2566.75	0.98715		2566.75	0.97768		2566.75	0.96646		2566.75	0.95403		2566.75	0.94003		2566.75	1.00117		2566.75	0.99396		2566.75	0.98483		2566.75	0.97616		2566.75	0.97616		2566.75	0.95764
	2564.82	1.03271		2564.82	1.02567		2564.82	1.01804		2564.82	1.0083		2564.82	0.99931		2564.82	0.98715		2564.82	0.97769		2564.82	0.96647		2564.82	0.95404		2564.82	0.94004		2564.82	1.00116		2564.82	0.99396		2564.82	0.98484		2564.82	0.97616		2564.82	0.97616		2564.82	0.95764
	2562.89	1.03271		2562.89	1.02568		2562.89	1.01804		2562.89	1.0083		2562.89	0.99932		2562.89	0.98716		2562.89	0.97771		2562.89	0.96648		2562.89	0.95406		2562.89	0.94005		2562.89	1.00116		2562.89	0.99397		2562.89	0.98484		2562.89	0.97616		2562.89	0.97616		2562.89	0.95764
	2560.96	1.03271		2560.96	1.02569		2560.96	1.01804		2560.96	1.0083		2560.96	0.99933		2560.96	0.98716		2560.96	0.97773		2560.96	0.96648		2560.96	0.95407		2560.96	0.94007		2560.96	1.00116		2560.96	0.99398		2560.96	0.98484		2560.96	0.97616		2560.96	0.97616		2560.96	0.95763
	2559.03	1.03271		2559.03	1.02569		2559.03	1.01804		2559.03	1.0083		2559.03	0.99934		2559.03	0.98716		2559.03	0.97774		2559.03	0.96649		2559.03	0.95407		2559.03	0.94007		2559.03	1.00116		2559.03	0.99399		2559.03	0.98484		2559.03	0.97616		2559.03	0.97616		2559.03	0.95763
	2557.1	1.03271		2557.1	1.0257		2557.1	1.01804		2557.1	1.0083		2557.1	0.99935		2557.1	0.98716		2557.1	0.97775		2557.1	0.9665		2557.1	0.95408		2557.1	0.94008		2557.1	1.00117		2557.1	0.99401		2557.1	0.98484		2557.1	0.97615		2557.1	0.97615		2557.1	0.95763
	2555.18	1.03271		2555.18	1.0257		2555.18	1.01804		2555.18	1.0083		2555.18	0.99937		2555.18	0.98716		2555.18	0.97776		2555.18	0.96651		2555.18	0.95409		2555.18	0.94009		2555.18	1.00118		2555.18	0.99402		2555.18	0.98484		2555.18	0.97614		2555.18	0.97614		2555.18	0.95763
	2553.25	1.0327		2553.25	1.0257		2553.25	1.01804		2553.25	1.0083		2553.25	0.99938		2553.25	0.98716		2553.25	0.97777		2553.25	0.96652		2553.25	0.95409		2553.25	0.94009		2553.25	1.00118		2553.25	0.99404		2553.25	0.98482		2553.25	0.97613		2553.25	0.97613		2553.25	0.95763
	2551.32	1.0327		2551.32	1.0257		2551.32	1.01804		2551.32	1.0083		2551.32	0.9994		2551.32	0.98717		2551.32	0.97778		2551.32	0.96653		2551.32	0.9541		2551.32	0.9401		2551.32	1.00117		2551.32	0.99404		2551.32	0.9848		2551.32	0.97612		2551.32	0.97612		2551.32	0.95763
	2549.39	1.0327		2549.39	1.02571		2549.39	1.01804		2549.39	1.00831		2549.39	0.99941		2549.39	0.98718		2549.39	0.97779		2549.39	0.96654		2549.39	0.95411		2549.39	0.94011		2549.39	1.00117		2549.39	0.99405		2549.39	0.98478		2549.39	0.97611		2549.39	0.97611		2549.39	0.95763
	2547.46	1.0327		2547.46	1.02572		2547.46	1.01805		2547.46	1.00832		2547.46	0.99943		2547.46	0.98719		2547.46	0.97781		2547.46	0.96655		2547.46	0.95411		2547.46	0.94012		2547.46	1.00118		2547.46	0.99405		2547.46	0.98476		2547.46	0.97611		2547.46	0.97611		2547.46	0.95763
	2545.53	1.0327		2545.53	1.02573		2545.53	1.01805		2545.53	1.00832		2545.53	0.99945		2545.53	0.9872		2545.53	0.97783		2545.53	0.96657		2545.53	0.95413		2545.53	0.94013		2545.53	1.00119		2545.53	0.99406		2545.53	0.98475		2545.53	0.97611		2545.53	0.97611		2545.53	0.95763
	2543.61	1.0327		2543.61	1.02575		2543.61	1.01806		2543.61	1.00833		2543.61	0.99948		2543.61	0.98721		2543.61	0.97785		2543.61	0.96658		2543.61	0.95414		2543.61	0.94014		2543.61	1.00119		2543.61	0.99406		2543.61	0.98474		2543.61	0.97611		2543.61	0.97611		2543.61	0.95762
	2541.68	1.0327		2541.68	1.02576		2541.68	1.01807		2541.68	1.00833		2541.68	0.9995		2541.68	0.98722		2541.68	0.97787		2541.68	0.9666		2541.68	0.95415		2541.68	0.94015		2541.68	1.00119		2541.68	0.99406		2541.68	0.98473		2541.68	0.97611		2541.68	0.97611		2541.68	0.95762
	2539.75	1.03272		2539.75	1.02577		2539.75	1.01808		2539.75	1.00834		2539.75	0.99951		2539.75	0.98724		2539.75	0.97789		2539.75	0.96661		2539.75	0.95417		2539.75	0.94017		2539.75	1.00119		2539.75	0.99406		2539.75	0.98472		2539.75	0.97611		2539.75	0.97611		2539.75	0.95762
	2537.82	1.03273		2537.82	1.02578		2537.82	1.01809		2537.82	1.00835		2537.82	0.99952		2537.82	0.98726		2537.82	0.97791		2537.82	0.96663		2537.82	0.95418		2537.82	0.94018		2537.82	1.00119		2537.82	0.99406		2537.82	0.98472		2537.82	0.97611		2537.82	0.97611		2537.82	0.95762
	2535.89	1.03275		2535.89	1.02579		2535.89	1.0181		2535.89	1.00837		2535.89	0.99953		2535.89	0.98728		2535.89	0.97793		2535.89	0.96664		2535.89	0.95419		2535.89	0.94019		2535.89	1.00119		2535.89	0.99405		2535.89	0.98473		2535.89	0.97612		2535.89	0.97612		2535.89	0.95761
	2533.96	1.03276		2533.96	1.0258		2533.96	1.0181		2533.96	1.00839		2533.96	0.99954		2533.96	0.98729		2533.96	0.97795		2533.96	0.96666		2533.96	0.95421		2533.96	0.94021		2533.96	1.00119		2533.96	0.99404		2533.96	0.98474		2533.96	0.97612		2533.96	0.97612		2533.96	0.9576
	2532.04	1.03275		2532.04	1.02581		2532.04	1.0181		2532.04	1.00841		2532.04	0.99954		2532.04	0.98731		2532.04	0.97796		2532.04	0.96667		2532.04	0.95422		2532.04	0.94022		2532.04	1.00118		2532.04	0.99402		2532.04	0.98474		2532.04	0.97611		2532.04	0.97611		2532.04	0.95759
	2530.11	1.03275		2530.11	1.02582		2530.11	1.01811		2530.11	1.00842		2530.11	0.99954		2530.11	0.98731		2530.11	0.97798		2530.11	0.96669		2530.11	0.95423		2530.11	0.94024		2530.11	1.00117		2530.11	0.99401		2530.11	0.98474		2530.11	0.97611		2530.11	0.97611		2530.11	0.95758
	2528.18	1.03274		2528.18	1.02581		2528.18	1.01811		2528.18	1.00842		2528.18	0.99954		2528.18	0.98732		2528.18	0.97799		2528.18	0.9667		2528.18	0.95424		2528.18	0.94026		2528.18	1.00117		2528.18	0.994		2528.18	0.98475		2528.18	0.97611		2528.18	0.97611		2528.18	0.95756
	2526.25	1.03273		2526.25	1.02581		2526.25	1.01811		2526.25	1.00842		2526.25	0.99953		2526.25	0.98732		2526.25	0.97799		2526.25	0.96672		2526.25	0.95425		2526.25	0.94027		2526.25	1.00117		2526.25	0.994		2526.25	0.98474		2526.25	0.9761		2526.25	0.9761		2526.25	0.95755
	2524.32	1.03272		2524.32	1.0258		2524.32	1.01811		2524.32	1.00841		2524.32	0.99952		2524.32	0.98731		2524.32	0.97799		2524.32	0.96674		2524.32	0.95426		2524.32	0.94028		2524.32	1.00117		2524.32	0.99399		2524.32	0.98473		2524.32	0.97609		2524.32	0.97609		2524.32	0.95753
	2522.39	1.03272		2522.39	1.02579		2522.39	1.0181		2522.39	1.00841		2522.39	0.99951		2522.39	0.98731		2522.39	0.97799		2522.39	0.96675		2522.39	0.95427		2522.39	0.9403		2522.39	1.00117		2522.39	0.99398		2522.39	0.98471		2522.39	0.97608		2522.39	0.97608		2522.39	0.95751
	2520.46	1.03272		2520.46	1.02579		2520.46	1.0181		2520.46	1.00842		2520.46	0.99951		2520.46	0.98731		2520.46	0.97799		2520.46	0.96677		2520.46	0.95428		2520.46	0.94031		2520.46	1.00117		2520.46	0.99398		2520.46	0.9847		2520.46	0.97607		2520.46	0.97607		2520.46	0.9575
	2518.54	1.03272		2518.54	1.02579		2518.54	1.0181		2518.54	1.00843		2518.54	0.99951		2518.54	0.98732		2518.54	0.97798		2518.54	0.96679		2518.54	0.95428		2518.54	0.94032		2518.54	1.00118		2518.54	0.99398		2518.54	0.9847		2518.54	0.97607		2518.54	0.97607		2518.54	0.9575
	2516.61	1.03273		2516.61	1.02579		2516.61	1.01811		2516.61	1.00845		2516.61	0.99953		2516.61	0.98733		2516.61	0.97799		2516.61	0.9668		2516.61	0.95429		2516.61	0.94033		2516.61	1.00118		2516.61	0.99397		2516.61	0.98469		2516.61	0.97606		2516.61	0.97606		2516.61	0.95749
	2514.68	1.03273		2514.68	1.02579		2514.68	1.01811		2514.68	1.00846		2514.68	0.99954		2514.68	0.98735		2514.68	0.97799		2514.68	0.96682		2514.68	0.9543		2514.68	0.94034		2514.68	1.00118		2514.68	0.99397		2514.68	0.98469		2514.68	0.97606		2514.68	0.97606		2514.68	0.95748
	2512.75	1.03273		2512.75	1.02579		2512.75	1.01811		2512.75	1.00847		2512.75	0.99955		2512.75	0.98737		2512.75	0.97801		2512.75	0.96684		2512.75	0.95431		2512.75	0.94036		2512.75	1.00118		2512.75	0.99397		2512.75	0.98468		2512.75	0.97606		2512.75	0.97606		2512.75	0.95748
	2510.82	1.03274		2510.82	1.0258		2510.82	1.01812		2510.82	1.00849		2510.82	0.99957		2510.82	0.98739		2510.82	0.97802		2510.82	0.96686		2510.82	0.95433		2510.82	0.94037		2510.82	1.00118		2510.82	0.99398		2510.82	0.98468		2510.82	0.97606		2510.82	0.97606		2510.82	0.95748
	2508.89	1.03274		2508.89	1.0258		2508.89	1.01814		2508.89	1.0085		2508.89	0.99958		2508.89	0.98742		2508.89	0.97805		2508.89	0.96687		2508.89	0.95434		2508.89	0.94038		2508.89	1.00118		2508.89	0.99399		2508.89	0.98468		2508.89	0.97607		2508.89	0.97607		2508.89	0.95748
	2506.97	1.03276		2506.97	1.0258		2506.97	1.01815		2506.97	1.00852		2506.97	0.9996		2506.97	0.98744		2506.97	0.97807		2506.97	0.96689		2506.97	0.95435		2506.97	0.9404		2506.97	1.00118		2506.97	0.994		2506.97	0.98468		2506.97	0.97607		2506.97	0.97607		2506.97	0.95747
	2505.04	1.03277		2505.04	1.02581		2505.04	1.01817		2505.04	1.00853		2505.04	0.99962		2505.04	0.98746		2505.04	0.97809		2505.04	0.9669		2505.04	0.95437		2505.04	0.94041		2505.04	1.00117		2505.04	0.99401		2505.04	0.98468		2505.04	0.97608		2505.04	0.97608		2505.04	0.95748
	2503.11	1.03278		2503.11	1.02583		2503.11	1.01819		2503.11	1.00855		2503.11	0.99963		2503.11	0.98749		2503.11	0.97811		2503.11	0.96691		2503.11	0.95438		2503.11	0.94043		2503.11	1.00117		2503.11	0.99402		2503.11	0.98469		2503.11	0.97608		2503.11	0.97608		2503.11	0.95749
	2501.18	1.03279		2501.18	1.02584		2501.18	1.0182		2501.18	1.00857		2501.18	0.99965		2501.18	0.98751		2501.18	0.97813		2501.18	0.96692		2501.18	0.95439		2501.18	0.94044		2501.18	1.00116		2501.18	0.99402		2501.18	0.98468		2501.18	0.97608		2501.18	0.97608		2501.18	0.95749
	2499.25	1.0328		2499.25	1.02584		2499.25	1.01822		2499.25	1.00859		2499.25	0.99967		2499.25	0.98753		2499.25	0.97815		2499.25	0.96693		2499.25	0.9544		2499.25	0.94045		2499.25	1.00116		2499.25	0.99401		2499.25	0.98468		2499.25	0.97608		2499.25	0.97608		2499.25	0.95748
	2497.32	1.03281		2497.32	1.02584		2497.32	1.01823		2497.32	1.0086		2497.32	0.99968		2497.32	0.98755		2497.32	0.97816		2497.32	0.96694		2497.32	0.9544		2497.32	0.94046		2497.32	1.00114		2497.32	0.994		2497.32	0.98468		2497.32	0.97608		2497.32	0.97608		2497.32	0.95746
	2495.39	1.0328		2495.39	1.02584		2495.39	1.01824		2495.39	1.0086		2495.39	0.99968		2495.39	0.98756		2495.39	0.97817		2495.39	0.96695		2495.39	0.95441		2495.39	0.94047		2495.39	1.00113		2495.39	0.994		2495.39	0.98469		2495.39	0.97607		2495.39	0.97607		2495.39	0.95745
	2493.47	1.03279		2493.47	1.02584		2493.47	1.01825		2493.47	1.00859		2493.47	0.99968		2493.47	0.98756		2493.47	0.97818		2493.47	0.96696		2493.47	0.95441		2493.47	0.94047		2493.47	1.00112		2493.47	0.994		2493.47	0.98469		2493.47	0.97607		2493.47	0.97607		2493.47	0.95745
	2491.54	1.03278		2491.54	1.02584		2491.54	1.01825		2491.54	1.00858		2491.54	0.99968		2491.54	0.98756		2491.54	0.97819		2491.54	0.96697		2491.54	0.95442		2491.54	0.94048		2491.54	1.00111		2491.54	0.994		2491.54	0.9847		2491.54	0.97607		2491.54	0.97607		2491.54	0.95746
	2489.61	1.03278		2489.61	1.02584		2489.61	1.01826		2489.61	1.00857		2489.61	0.99968		2489.61	0.98756		2489.61	0.97819		2489.61	0.96698		2489.61	0.95443		2489.61	0.94049		2489.61	1.00112		2489.61	0.994		2489.61	0.98471		2489.61	0.97607		2489.61	0.97607		2489.61	0.95747
	2487.68	1.03278		2487.68	1.02585		2487.68	1.01826		2487.68	1.00856		2487.68	0.99968		2487.68	0.98756		2487.68	0.9782		2487.68	0.96699		2487.68	0.95443		2487.68	0.94049		2487.68	1.00114		2487.68	0.994		2487.68	0.98471		2487.68	0.97606		2487.68	0.97606		2487.68	0.95747
	2485.75	1.03278		2485.75	1.02586		2485.75	1.01826		2485.75	1.00855		2485.75	0.99968		2485.75	0.98755		2485.75	0.97821		2485.75	0.967		2485.75	0.95444		2485.75	0.94049		2485.75	1.00115		2485.75	0.994		2485.75	0.98471		2485.75	0.97606		2485.75	0.97606		2485.75	0.95748
	2483.82	1.03278		2483.82	1.02586		2483.82	1.01825		2483.82	1.00855		2483.82	0.99968		2483.82	0.98754		2483.82	0.97821		2483.82	0.96701		2483.82	0.95444		2483.82	0.94049		2483.82	1.00116		2483.82	0.994		2483.82	0.98471		2483.82	0.97606		2483.82	0.97606		2483.82	0.95749
	2481.9	1.03278		2481.9	1.02586		2481.9	1.01825		2481.9	1.00855		2481.9	0.99969		2481.9	0.98754		2481.9	0.97822		2481.9	0.96702		2481.9	0.95445		2481.9	0.9405		2481.9	1.00117		2481.9	0.994		2481.9	0.98472		2481.9	0.97606		2481.9	0.97606		2481.9	0.95751
	2479.97	1.03278		2479.97	1.02587		2479.97	1.01826		2479.97	1.00856		2479.97	0.99969		2479.97	0.98755		2479.97	0.97822		2479.97	0.96703		2479.97	0.95446		2479.97	0.9405		2479.97	1.00117		2479.97	0.99401		2479.97	0.98472		2479.97	0.97607		2479.97	0.97607		2479.97	0.95751
	2478.04	1.03278		2478.04	1.02587		2478.04	1.01826		2478.04	1.00857		2478.04	0.99969		2478.04	0.98755		2478.04	0.97823		2478.04	0.96704		2478.04	0.95447		2478.04	0.9405		2478.04	1.00117		2478.04	0.994		2478.04	0.98472		2478.04	0.97607		2478.04	0.97607		2478.04	0.95751
	2476.11	1.03278		2476.11	1.02587		2476.11	1.01827		2476.11	1.00857		2476.11	0.99969		2476.11	0.98755		2476.11	0.97823		2476.11	0.96705		2476.11	0.95447		2476.11	0.9405		2476.11	1.00117		2476.11	0.994		2476.11	0.98472		2476.11	0.97607		2476.11	0.97607		2476.11	0.95751
	2474.18	1.03278		2474.18	1.02587		2474.18	1.01827		2474.18	1.00858		2474.18	0.99968		2474.18	0.98756		2474.18	0.97823		2474.18	0.96706		2474.18	0.95448		2474.18	0.9405		2474.18	1.00117		2474.18	0.994		2474.18	0.98471		2474.18	0.97606		2474.18	0.97606		2474.18	0.95751
	2472.25	1.03278		2472.25	1.02587		2472.25	1.01828		2472.25	1.00859		2472.25	0.99967		2472.25	0.98756		2472.25	0.97824		2472.25	0.96707		2472.25	0.95448		2472.25	0.9405		2472.25	1.00116		2472.25	0.994		2472.25	0.9847		2472.25	0.97606		2472.25	0.97606		2472.25	0.9575
	2470.33	1.03278		2470.33	1.02587		2470.33	1.01828		2470.33	1.00859		2470.33	0.99966		2470.33	0.98755		2470.33	0.97824		2470.33	0.96707		2470.33	0.95449		2470.33	0.9405		2470.33	1.00115		2470.33	0.994		2470.33	0.98468		2470.33	0.97605		2470.33	0.97605		2470.33	0.9575
	2468.4	1.03278		2468.4	1.02587		2468.4	1.01829		2468.4	1.0086		2468.4	0.99966		2468.4	0.98755		2468.4	0.97824		2468.4	0.96707		2468.4	0.95449		2468.4	0.9405		2468.4	1.00115		2468.4	0.99399		2468.4	0.98467		2468.4	0.97604		2468.4	0.97604		2468.4	0.9575
	2466.47	1.03278		2466.47	1.02587		2466.47	1.01829		2466.47	1.00861		2466.47	0.99966		2466.47	0.98755		2466.47	0.97823		2466.47	0.96707		2466.47	0.95449		2466.47	0.9405		2466.47	1.00115		2466.47	0.99398		2466.47	0.98466		2466.47	0.97602		2466.47	0.97602		2466.47	0.95749
	2464.54	1.03278		2464.54	1.02587		2464.54	1.0183		2464.54	1.00861		2464.54	0.99966		2464.54	0.98755		2464.54	0.97822		2464.54	0.96708		2464.54	0.95449		2464.54	0.9405		2464.54	1.00115		2464.54	0.99396		2464.54	0.98464		2464.54	0.976		2464.54	0.976		2464.54	0.95748
	2462.61	1.03278		2462.61	1.02586		2462.61	1.0183		2462.61	1.00861		2462.61	0.99967		2462.61	0.98756		2462.61	0.97822		2462.61	0.96708		2462.61	0.95449		2462.61	0.9405		2462.61	1.00114		2462.61	0.99395		2462.61	0.98462		2462.61	0.97598		2462.61	0.97598		2462.61	0.95746
	2460.68	1.03279		2460.68	1.02586		2460.68	1.01831		2460.68	1.0086		2460.68	0.99968		2460.68	0.98757		2460.68	0.97822		2460.68	0.96708		2460.68	0.95449		2460.68	0.9405		2460.68	1.00114		2460.68	0.99394		2460.68	0.9846		2460.68	0.97597		2460.68	0.97597		2460.68	0.95744
	2458.75	1.0328		2458.75	1.02586		2458.75	1.01831		2458.75	1.0086		2458.75	0.99969		2458.75	0.98758		2458.75	0.97823		2458.75	0.96709		2458.75	0.95449		2458.75	0.94051		2458.75	1.00113		2458.75	0.99395		2458.75	0.98459		2458.75	0.97596		2458.75	0.97596		2458.75	0.95742
	2456.83	1.03281		2456.83	1.02587		2456.83	1.01832		2456.83	1.0086		2456.83	0.9997		2456.83	0.98759		2456.83	0.97824		2456.83	0.9671		2456.83	0.9545		2456.83	0.94052		2456.83	1.00113		2456.83	0.99396		2456.83	0.98458		2456.83	0.97595		2456.83	0.97595		2456.83	0.95741
	2454.9	1.03283		2454.9	1.02588		2454.9	1.01832		2454.9	1.00861		2454.9	0.99971		2454.9	0.9876		2454.9	0.97825		2454.9	0.96711		2454.9	0.9545		2454.9	0.94053		2454.9	1.00113		2454.9	0.99398		2454.9	0.98457		2454.9	0.97594		2454.9	0.97594		2454.9	0.95741
	2452.97	1.03284		2452.97	1.02589		2452.97	1.01832		2452.97	1.00862		2452.97	0.99973		2452.97	0.98761		2452.97	0.97826		2452.97	0.96712		2452.97	0.9545		2452.97	0.94054		2452.97	1.00114		2452.97	0.99398		2452.97	0.98456		2452.97	0.97594		2452.97	0.97594		2452.97	0.95741
	2451.04	1.03285		2451.04	1.0259		2451.04	1.01833		2451.04	1.00863		2451.04	0.99975		2451.04	0.98762		2451.04	0.97828		2451.04	0.96713		2451.04	0.95451		2451.04	0.94055		2451.04	1.00115		2451.04	0.99399		2451.04	0.98456		2451.04	0.97593		2451.04	0.97593		2451.04	0.9574
	2449.11	1.03287		2449.11	1.0259		2449.11	1.01833		2449.11	1.00864		2449.11	0.99977		2449.11	0.98763		2449.11	0.9783		2449.11	0.96714		2449.11	0.95452		2449.11	0.94056		2449.11	1.00115		2449.11	0.99399		2449.11	0.98456		2449.11	0.97593		2449.11	0.97593		2449.11	0.9574
	2447.18	1.03288		2447.18	1.02591		2447.18	1.01834		2447.18	1.00866		2447.18	0.99979		2447.18	0.98763		2447.18	0.97831		2447.18	0.96715		2447.18	0.95452		2447.18	0.94057		2447.18	1.00115		2447.18	0.994		2447.18	0.98456		2447.18	0.97594		2447.18	0.97594		2447.18	0.9574
	2445.26	1.03288		2445.26	1.0259		2445.26	1.01833		2445.26	1.00867		2445.26	0.9998		2445.26	0.98763		2445.26	0.97832		2445.26	0.96716		2445.26	0.95453		2445.26	0.94058		2445.26	1.00115		2445.26	0.994		2445.26	0.98456		2445.26	0.97595		2445.26	0.97595		2445.26	0.9574
	2443.33	1.03288		2443.33	1.02591		2443.33	1.01834		2443.33	1.00869		2443.33	0.99981		2443.33	0.98762		2443.33	0.97833		2443.33	0.96717		2443.33	0.95454		2443.33	0.94059		2443.33	1.00114		2443.33	0.99401		2443.33	0.98456		2443.33	0.97597		2443.33	0.97597		2443.33	0.95739
	2441.4	1.03289		2441.4	1.02591		2441.4	1.01834		2441.4	1.0087		2441.4	0.99982		2441.4	0.98761		2441.4	0.97833		2441.4	0.96718		2441.4	0.95454		2441.4	0.94059		2441.4	1.00113		2441.4	0.994		2441.4	0.98457		2441.4	0.97598		2441.4	0.97598		2441.4	0.95738
	2439.47	1.03288		2439.47	1.02591		2439.47	1.01834		2439.47	1.0087		2439.47	0.99982		2439.47	0.98761		2439.47	0.97834		2439.47	0.96718		2439.47	0.95454		2439.47	0.9406		2439.47	1.00113		2439.47	0.994		2439.47	0.98458		2439.47	0.97599		2439.47	0.97599		2439.47	0.95737
	2437.54	1.03288		2437.54	1.02591		2437.54	1.01835		2437.54	1.0087		2437.54	0.99982		2437.54	0.9876		2437.54	0.97833		2437.54	0.96719		2437.54	0.95455		2437.54	0.9406		2437.54	1.00112		2437.54	0.994		2437.54	0.98459		2437.54	0.976		2437.54	0.976		2437.54	0.95737
	2435.61	1.03287		2435.61	1.02591		2435.61	1.01835		2435.61	1.0087		2435.61	0.99982		2435.61	0.98759		2435.61	0.97833		2435.61	0.9672		2435.61	0.95455		2435.61	0.94061		2435.61	1.00111		2435.61	0.994		2435.61	0.98459		2435.61	0.97599		2435.61	0.97599		2435.61	0.95737
	2433.68	1.03285		2433.68	1.02591		2433.68	1.01835		2433.68	1.0087		2433.68	0.99981		2433.68	0.98758		2433.68	0.97832		2433.68	0.9672		2433.68	0.95456		2433.68	0.94061		2433.68	1.0011		2433.68	0.99398		2433.68	0.98459		2433.68	0.97599		2433.68	0.97599		2433.68	0.95737
	2431.76	1.03285		2431.76	1.02591		2431.76	1.01835		2431.76	1.0087		2431.76	0.9998		2431.76	0.98757		2431.76	0.9783		2431.76	0.96721		2431.76	0.95457		2431.76	0.94061		2431.76	1.0011		2431.76	0.99396		2431.76	0.98459		2431.76	0.97598		2431.76	0.97598		2431.76	0.95737
	2429.83	1.03285		2429.83	1.02592		2429.83	1.01836		2429.83	1.0087		2429.83	0.9998		2429.83	0.98758		2429.83	0.9783		2429.83	0.96722		2429.83	0.95458		2429.83	0.94062		2429.83	1.00109		2429.83	0.99395		2429.83	0.9846		2429.83	0.97597		2429.83	0.97597		2429.83	0.95737
	2427.9	1.03286		2427.9	1.02593		2427.9	1.01838		2427.9	1.00871		2427.9	0.9998		2427.9	0.9876		2427.9	0.9783		2427.9	0.96722		2427.9	0.95459		2427.9	0.94063		2427.9	1.00109		2427.9	0.99393		2427.9	0.9846		2427.9	0.97596		2427.9	0.97596		2427.9	0.95737
	2425.97	1.03286		2425.97	1.02594		2425.97	1.01839		2425.97	1.00871		2425.97	0.99981		2425.97	0.98762		2425.97	0.97831		2425.97	0.96724		2425.97	0.9546		2425.97	0.94064		2425.97	1.00108		2425.97	0.99392		2425.97	0.9846		2425.97	0.97595		2425.97	0.97595		2425.97	0.95736
	2424.04	1.03287		2424.04	1.02596		2424.04	1.0184		2424.04	1.00872		2424.04	0.99983		2424.04	0.98765		2424.04	0.97833		2424.04	0.96725		2424.04	0.95462		2424.04	0.94066		2424.04	1.00108		2424.04	0.99391		2424.04	0.9846		2424.04	0.97594		2424.04	0.97594		2424.04	0.95737
	2422.11	1.03288		2422.11	1.02597		2422.11	1.01842		2422.11	1.00874		2422.11	0.99984		2422.11	0.98768		2422.11	0.97835		2422.11	0.96728		2422.11	0.95464		2422.11	0.94068		2422.11	1.00108		2422.11	0.99391		2422.11	0.9846		2422.11	0.97594		2422.11	0.97594		2422.11	0.95737
	2420.19	1.0329		2420.19	1.02598		2420.19	1.01844		2420.19	1.00876		2420.19	0.99985		2420.19	0.98771		2420.19	0.97836		2420.19	0.96731		2420.19	0.95467		2420.19	0.94072		2420.19	1.00108		2420.19	0.99392		2420.19	0.9846		2420.19	0.97594		2420.19	0.97594		2420.19	0.95737
	2418.26	1.03291		2418.26	1.02599		2418.26	1.01845		2418.26	1.00877		2418.26	0.99986		2418.26	0.98773		2418.26	0.97837		2418.26	0.96734		2418.26	0.9547		2418.26	0.94075		2418.26	1.00108		2418.26	0.99393		2418.26	0.9846		2418.26	0.97593		2418.26	0.97593		2418.26	0.95737
	2416.33	1.03291		2416.33	1.02601		2416.33	1.01846		2416.33	1.00878		2416.33	0.99987		2416.33	0.98775		2416.33	0.97839		2416.33	0.96735		2416.33	0.95472		2416.33	0.94077		2416.33	1.00109		2416.33	0.99394		2416.33	0.9846		2416.33	0.97593		2416.33	0.97593		2416.33	0.95737
	2414.4	1.03292		2414.4	1.02602		2414.4	1.01847		2414.4	1.0088		2414.4	0.99987		2414.4	0.98776		2414.4	0.9784		2414.4	0.96734		2414.4	0.95471		2414.4	0.94076		2414.4	1.00109		2414.4	0.99395		2414.4	0.9846		2414.4	0.97594		2414.4	0.97594		2414.4	0.95737
	2412.47	1.03293		2412.47	1.02602		2412.47	1.01847		2412.47	1.00881		2412.47	0.99989		2412.47	0.98777		2412.47	0.97841		2412.47	0.96727		2412.47	0.95465		2412.47	0.9407		2412.47	1.0011		2412.47	0.99397		2412.47	0.98461		2412.47	0.97595		2412.47	0.97595		2412.47	0.95738
	2410.54	1.03294		2410.54	1.02603		2410.54	1.01846		2410.54	1.00882		2410.54	0.9999		2410.54	0.98778		2410.54	0.97842		2410.54	0.96715		2410.54	0.95452		2410.54	0.94058		2410.54	1.00111		2410.54	0.99399		2410.54	0.98462		2410.54	0.97597		2410.54	0.97597		2410.54	0.95738
	2408.62	1.03294		2408.62	1.02603		2408.62	1.01845		2408.62	1.00882		2408.62	0.9999		2408.62	0.98778		2408.62	0.97843		2408.62	0.96696		2408.62	0.95432		2408.62	0.94038		2408.62	1.00112		2408.62	0.99401		2408.62	0.98463		2408.62	0.97599		2408.62	0.97599		2408.62	0.95739
	2406.69	1.03295		2406.69	1.02604		2406.69	1.01844		2406.69	1.00882		2406.69	0.99991		2406.69	0.98777		2406.69	0.97843		2406.69	0.9667		2406.69	0.95405		2406.69	0.94011		2406.69	1.00112		2406.69	0.99403		2406.69	0.98464		2406.69	0.97601		2406.69	0.97601		2406.69	0.9574
	2404.76	1.03297		2404.76	1.02607		2404.76	1.01844		2404.76	1.00884		2404.76	0.99992		2404.76	0.98775		2404.76	0.97841		2404.76	0.96638		2404.76	0.95371		2404.76	0.93979		2404.76	1.00112		2404.76	0.99406		2404.76	0.98466		2404.76	0.97605		2404.76	0.97605		2404.76	0.95744
	2402.83	1.03301		2402.83	1.02612		2402.83	1.01846		2402.83	1.00888		2402.83	0.99994		2402.83	0.98772		2402.83	0.97838		2402.83	0.96603		2402.83	0.95335		2402.83	0.93942		2402.83	1.00114		2402.83	0.99412		2402.83	0.98472		2402.83	0.97611		2402.83	0.97611		2402.83	0.95753
	2400.9	1.03308		2400.9	1.02622		2400.9	1.01849		2400.9	1.00893		2400.9	0.99997		2400.9	0.98769		2400.9	0.97833		2400.9	0.96569		2400.9	0.953		2400.9	0.93908		2400.9	1.00116		2400.9	0.99419		2400.9	0.9848		2400.9	0.97622		2400.9	0.97622		2400.9	0.95767
	2398.97	1.03317		2398.97	1.02633		2398.97	1.01854		2398.97	1.00899		2398.97	1		2398.97	0.98766		2398.97	0.97828		2398.97	0.96544		2398.97	0.95273		2398.97	0.93881		2398.97	1.00119		2398.97	0.99428		2398.97	0.9849		2398.97	0.97634		2398.97	0.97634		2398.97	0.95785
	2397.04	1.03324		2397.04	1.02643		2397.04	1.01858		2397.04	1.00904		2397.04	1.00002		2397.04	0.98762		2397.04	0.97824		2397.04	0.96534		2397.04	0.95263		2397.04	0.9387		2397.04	1.00121		2397.04	0.99435		2397.04	0.98498		2397.04	0.97644		2397.04	0.97644		2397.04	0.95799
	2395.12	1.03327		2395.12	1.02647		2395.12	1.01858		2395.12	1.00904		2395.12	1.00001		2395.12	0.98759		2395.12	0.97824		2395.12	0.9655		2395.12	0.9528		2395.12	0.93886		2395.12	1.00122		2395.12	0.99437		2395.12	0.98501		2395.12	0.97647		2395.12	0.97647		2395.12	0.95804
	2393.19	1.03322		2393.19	1.0264		2393.19	1.01852		2393.19	1.00897		2393.19	0.99996		2393.19	0.98758		2393.19	0.97828		2393.19	0.96605		2393.19	0.95338		2393.19	0.93942		2393.19	1.00119		2393.19	0.99431		2393.19	0.98494		2393.19	0.97638		2393.19	0.97638		2393.19	0.95792
	2391.26	1.03304		2391.26	1.02616		2391.26	1.0184		2391.26	1.00881		2391.26	0.99985		2391.26	0.9876		2391.26	0.97838		2391.26	0.9671		2391.26	0.95449		2391.26	0.94049		2391.26	1.00112		2391.26	0.99413		2391.26	0.98473		2391.26	0.97612		2391.26	0.97612		2391.26	0.95756
	2389.33	1.0327		2389.33	1.02571		2389.33	1.01819		2389.33	1.00853		2389.33	0.99969		2389.33	0.98767		2389.33	0.97856		2389.33	0.96881		2389.33	0.95629		2389.33	0.94223		2389.33	1.00101		2389.33	0.99383		2389.33	0.98434		2389.33	0.97565		2389.33	0.97565		2389.33	0.95692
	2387.4	1.03217		2387.4	1.02499		2387.4	1.01788		2387.4	1.00812		2387.4	0.99946		2387.4	0.9878		2387.4	0.97882		2387.4	0.9713		2387.4	0.95893		2387.4	0.94478		2387.4	1.00084		2387.4	0.99337		2387.4	0.98375		2387.4	0.97493		2387.4	0.97493		2387.4	0.95593
	2385.47	1.0314		2385.47	1.02395		2385.47	1.01742		2385.47	1.00754		2385.47	0.99913		2385.47	0.98801		2385.47	0.97919		2385.47	0.97471		2385.47	0.96254		2385.47	0.94827		2385.47	1.0006		2385.47	0.99273		2385.47	0.98291		2385.47	0.97391		2385.47	0.97391		2385.47	0.95452
	2383.55	1.03035		2383.55	1.02255		2383.55	1.01681		2383.55	1.00677		2383.55	0.99871		2383.55	0.98832		2383.55	0.97967		2383.55	0.97911		2383.55	0.9672		2383.55	0.95276		2383.55	1.00031		2383.55	0.99191		2383.55	0.9818		2383.55	0.97258		2383.55	0.97258		2383.55	0.95266
	2381.62	1.02899		2381.62	1.02074		2381.62	1.01603		2381.62	1.0058		2381.62	0.99818		2381.62	0.98871		2381.62	0.98026		2381.62	0.98446		2381.62	0.97287		2381.62	0.95823		2381.62	0.99996		2381.62	0.99087		2381.62	0.98041		2381.62	0.97092		2381.62	0.97092		2381.62	0.95032
	2379.69	1.02737		2379.69	1.01855		2379.69	1.01509		2379.69	1.00465		2379.69	0.99755		2379.69	0.98919		2379.69	0.98099		2379.69	0.99063		2379.69	0.97939		2379.69	0.96452		2379.69	0.99954		2379.69	0.98961		2379.69	0.97872		2379.69	0.96891		2379.69	0.96891		2379.69	0.94753
	2377.76	1.0255		2377.76	1.01602		2377.76	1.01401		2377.76	1.00332		2377.76	0.99683		2377.76	0.98975		2377.76	0.98181		2377.76	0.99739		2377.76	0.98655		2377.76	0.97141		2377.76	0.99904		2377.76	0.98816		2377.76	0.97675		2377.76	0.96658		2377.76	0.96658		2377.76	0.94429
	2375.83	1.02341		2375.83	1.01318		2375.83	1.0128		2375.83	1.00183		2375.83	0.99603		2375.83	0.99039		2375.83	0.98272		2375.83	1.00451		2375.83	0.99409		2375.83	0.97867		2375.83	0.99847		2375.83	0.98655		2375.83	0.97454		2375.83	0.96396		2375.83	0.96396		2375.83	0.94066
	2373.9	1.02113		2373.9	1.01009		2373.9	1.01147		2373.9	1.00023		2373.9	0.99518		2373.9	0.99107		2373.9	0.98367		2373.9	1.01172		2373.9	1.00173		2373.9	0.98602		2373.9	0.99784		2373.9	0.98482		2373.9	0.97217		2373.9	0.96113		2373.9	0.96113		2373.9	0.93674
	2371.98	1.01876		2371.98	1.00689		2371.98	1.01011		2371.98	0.99856		2371.98	0.99431		2371.98	0.9918		2371.98	0.98462		2371.98	1.01878		2371.98	1.00921		2371.98	0.99321		2371.98	0.99719		2371.98	0.98302		2371.98	0.96971		2371.98	0.9582		2371.98	0.9582		2371.98	0.9327
	2370.05	1.01645		2370.05	1.00376		2370.05	1.0088		2370.05	0.99695		2370.05	0.99349		2370.05	0.99253		2370.05	0.98555		2370.05	1.02541		2370.05	1.01623		2370.05	0.99996		2370.05	0.99654		2370.05	0.98128		2370.05	0.96732		2370.05	0.95536		2370.05	0.95536		2370.05	0.92877
	2368.12	1.01441		2368.12	1.00099		2368.12	1.00766		2368.12	0.99555		2368.12	0.99281		2368.12	0.9932		2368.12	0.9864		2368.12	1.03136		2368.12	1.02253		2368.12	1.00601		2368.12	0.99597		2368.12	0.97975		2368.12	0.96519		2368.12	0.95283		2368.12	0.95283		2368.12	0.92529
	2366.19	1.01285		2366.19	0.99887		2366.19	1.00682		2366.19	0.99451		2366.19	0.99232		2366.19	0.99375		2366.19	0.98708		2366.19	1.03643		2366.19	1.0279		2366.19	1.01116		2366.19	0.99552		2366.19	0.97858		2366.19	0.96356		2366.19	0.95089		2366.19	0.95089		2366.19	0.92263
	2364.26	1.01187		2364.26	0.99754		2364.26	1.00631		2364.26	0.99387		2364.26	0.99204		2364.26	0.99413		2364.26	0.98753		2364.26	1.04043		2364.26	1.03214		2364.26	1.01523		2364.26	0.99523		2364.26	0.97785		2364.26	0.96253		2364.26	0.94967		2364.26	0.94967		2364.26	0.92095
	2362.33	1.01139		2362.33	0.99691		2362.33	1.00608		2362.33	0.99357		2362.33	0.99192		2362.33	0.99433		2362.33	0.98776		2362.33	1.04328		2362.33	1.03516		2362.33	1.01812		2362.33	0.99509		2362.33	0.9775		2362.33	0.96202		2362.33	0.94907		2362.33	0.94907		2362.33	0.92014
	2360.4	1.01126		2360.4	0.99676		2360.4	1.00604		2360.4	0.99351		2360.4	0.99193		2360.4	0.99441		2360.4	0.98783		2360.4	1.04495		2360.4	1.03691		2360.4	1.0198		2360.4	0.99505		2360.4	0.97739		2360.4	0.96189		2360.4	0.9489		2360.4	0.9489		2360.4	0.91992
	2358.48	1.01135		2358.48	0.99693		2358.48	1.00614		2358.48	0.99361		2358.48	0.99201		2358.48	0.9944		2358.48	0.9878		2358.48	1.04548		2358.48	1.03747		2358.48	1.02033		2358.48	0.99507		2358.48	0.97746		2358.48	0.96201		2358.48	0.94904		2358.48	0.94904		2358.48	0.92011
	2356.55	1.01165		2356.55	0.99738		2356.55	1.00634		2356.55	0.99382		2356.55	0.99216		2356.55	0.99431		2356.55	0.98767		2356.55	1.04499		2356.55	1.03694		2356.55	1.01982		2356.55	0.99515		2356.55	0.97767		2356.55	0.96234		2356.55	0.94943		2356.55	0.94943		2356.55	0.92065
	2354.62	1.01211		2354.62	0.99806		2354.62	1.00663		2354.62	0.99415		2354.62	0.99235		2354.62	0.99416		2354.62	0.98745		2354.62	1.04369		2354.62	1.03555		2354.62	1.01848		2354.62	0.99527		2354.62	0.978		2354.62	0.96283		2354.62	0.95002		2354.62	0.95002		2354.62	0.92146
	2352.69	1.01271		2352.69	0.99891		2352.69	1.00699		2352.69	0.99456		2352.69	0.99259		2352.69	0.99397		2352.69	0.98717		2352.69	1.04184		2352.69	1.03359		2352.69	1.0166		2352.69	0.99542		2352.69	0.97842		2352.69	0.96344		2352.69	0.95076		2352.69	0.95076		2352.69	0.92247
	2350.76	1.0134		2350.76	0.99986		2350.76	1.00739		2350.76	0.99503		2350.76	0.99286		2350.76	0.99378		2350.76	0.98686		2350.76	1.03976		2350.76	1.03138		2350.76	1.01449		2350.76	0.99559		2350.76	0.9789		2350.76	0.96415		2350.76	0.95161		2350.76	0.95161		2350.76	0.92362
	2348.83	1.01408		2348.83	1.00079		2348.83	1.0078		2348.83	0.9955		2348.83	0.99312		2348.83	0.99359		2348.83	0.98654		2348.83	1.03773		2348.83	1.02922		2348.83	1.01243		2348.83	0.99577		2348.83	0.97939		2348.83	0.96486		2348.83	0.95246		2348.83	0.95246		2348.83	0.92476
	2346.91	1.01467		2346.91	1.00161		2346.91	1.00815		2346.91	0.9959		2346.91	0.99334		2346.91	0.99344		2346.91	0.98625		2346.91	1.03595		2346.91	1.02734		2346.91	1.01063		2346.91	0.99593		2346.91	0.97982		2346.91	0.96549		2346.91	0.95323		2346.91	0.95323		2346.91	0.92577
	2344.98	1.01514		2344.98	1.00226		2344.98	1.00843		2344.98	0.99621		2344.98	0.99351		2344.98	0.99332		2344.98	0.98603		2344.98	1.03451		2344.98	1.02582		2344.98	1.00919		2344.98	0.99608		2344.98	0.98016		2344.98	0.96601		2344.98	0.95386		2344.98	0.95386		2344.98	0.92659
	2343.05	1.01546		2343.05	1.00271		2343.05	1.00863		2343.05	0.99643		2343.05	0.99363		2343.05	0.99324		2343.05	0.98589		2343.05	1.03336		2343.05	1.02461		2343.05	1.00804		2343.05	0.99617		2343.05	0.98037		2343.05	0.96637		2343.05	0.9543		2343.05	0.9543		2343.05	0.92718
	2341.12	1.01563		2341.12	1.00294		2341.12	1.00875		2341.12	0.99653		2341.12	0.99368		2341.12	0.99319		2341.12	0.98581		2341.12	1.03241		2341.12	1.0236		2341.12	1.00709		2341.12	0.9962		2341.12	0.98047		2341.12	0.96654		2341.12	0.95452		2341.12	0.95452		2341.12	0.92747
	2339.19	1.01563		2339.19	1.00294		2339.19	1.00876		2339.19	0.99649		2339.19	0.99366		2339.19	0.99318		2339.19	0.98578		2339.19	1.03158		2339.19	1.02272		2339.19	1.00626		2339.19	0.99618		2339.19	0.98043		2339.19	0.96653		2339.19	0.95451		2339.19	0.95451		2339.19	0.92747
	2337.26	1.0155		2337.26	1.00276		2337.26	1.0087		2337.26	0.99634		2337.26	0.99358		2337.26	0.9932		2337.26	0.9858		2337.26	1.0308		2337.26	1.02189		2337.26	1.00549		2337.26	0.99613		2337.26	0.9803		2337.26	0.96639		2337.26	0.95433		2337.26	0.95433		2337.26	0.92721
	2335.33	1.01533		2335.33	1.00251		2335.33	1.00861		2335.33	0.99617		2335.33	0.99351		2335.33	0.99324		2335.33	0.98584		2335.33	1.02999		2335.33	1.02103		2335.33	1.00468		2335.33	0.99606		2335.33	0.98014		2335.33	0.9662		2335.33	0.95411		2335.33	0.95411		2335.33	0.92688
	2333.41	1.01528		2333.41	1.00241		2333.41	1.00861		2333.41	0.99607		2333.41	0.9935		2333.41	0.99327		2333.41	0.98589		2333.41	1.02907		2333.41	1.02003		2333.41	1.00376		2333.41	0.99601		2333.41	0.98007		2333.41	0.96612		2333.41	0.95402		2333.41	0.95402		2333.41	0.92673
	2331.48	1.01547		2331.48	1.00264		2331.48	1.00876		2331.48	0.99616		2331.48	0.99358		2331.48	0.99325		2331.48	0.98589		2331.48	1.02792		2331.48	1.0188		2331.48	1.0026		2331.48	0.99604		2331.48	0.9802		2331.48	0.96628		2331.48	0.9542		2331.48	0.9542		2331.48	0.92698
	2329.55	1.01599		2329.55	1.00332		2329.55	1.00909		2329.55	0.9965		2329.55	0.99379		2329.55	0.99311		2329.55	0.98578		2329.55	1.02645		2329.55	1.01723		2329.55	1.00111		2329.55	0.99617		2329.55	0.98058		2329.55	0.96678		2329.55	0.95477		2329.55	0.95477		2329.55	0.92778
	2327.62	1.01682		2327.62	1.00443		2327.62	1.00957		2327.62	0.99705		2327.62	0.99409		2327.62	0.99285		2327.62	0.98554		2327.62	1.02457		2327.62	1.01523		2327.62	0.9992		2327.62	0.99639		2327.62	0.98118		2327.62	0.96759		2327.62	0.95572		2327.62	0.95572		2327.62	0.92911
	2325.69	1.01783		2325.69	1.00579		2325.69	1.01013		2325.69	0.99772		2325.69	0.99442		2325.69	0.99249		2325.69	0.98518		2325.69	1.02226		2325.69	1.01277		2325.69	0.99685		2325.69	0.99667		2325.69	0.98193		2325.69	0.9686		2325.69	0.9569		2325.69	0.9569		2325.69	0.93076
	2323.76	1.01885		2323.76	1.00719		2323.76	1.01069		2323.76	0.99841		2323.76	0.99475		2323.76	0.9921		2323.76	0.98479		2323.76	1.01951		2323.76	1.00984		2323.76	0.99404		2323.76	0.99696		2323.76	0.98268		2323.76	0.96965		2323.76	0.95813		2323.76	0.95813		2323.76	0.93247
	2321.84	1.01983		2321.84	1.00853		2321.84	1.01123		2321.84	0.99908		2321.84	0.99507		2321.84	0.99173		2321.84	0.98441		2321.84	1.01634		2321.84	1.00647		2321.84	0.99081		2321.84	0.99725		2321.84	0.98342		2321.84	0.97067		2321.84	0.95933		2321.84	0.95933		2321.84	0.93414
	2319.91	1.0208		2319.91	1.00987		2319.91	1.01176		2319.91	0.99975		2319.91	0.99539		2319.91	0.99136		2319.91	0.98403		2319.91	1.01284		2319.91	1.00275		2319.91	0.98723		2319.91	0.99755		2319.91	0.98417		2319.91	0.97169		2319.91	0.96053		2319.91	0.96053		2319.91	0.93582
	2317.98	1.0218		2317.98	1.01124		2317.98	1.01229		2317.98	1.00043		2317.98	0.99572		2317.98	0.99099		2317.98	0.98361		2317.98	1.00911		2317.98	0.9988		2317.98	0.98342		2317.98	0.99785		2317.98	0.98495		2317.98	0.97273		2317.98	0.96176		2317.98	0.96176		2317.98	0.93754
	2316.05	1.02282		2316.05	1.01262		2316.05	1.01282		2316.05	1.00114		2316.05	0.99605		2316.05	0.99062		2316.05	0.98316		2316.05	1.00529		2316.05	0.99476		2316.05	0.97953		2316.05	0.99814		2316.05	0.98574		2316.05	0.97378		2316.05	0.96301		2316.05	0.96301		2316.05	0.93928
	2314.12	1.02384		2314.12	1.01399		2314.12	1.01335		2314.12	1.00186		2314.12	0.99638		2314.12	0.99028		2314.12	0.98271		2314.12	1.00153		2314.12	0.99078		2314.12	0.9757		2314.12	0.99843		2314.12	0.98654		2314.12	0.97484		2314.12	0.96426		2314.12	0.96426		2314.12	0.94103
	2312.19	1.02483		2312.19	1.0153		2312.19	1.01386		2312.19	1.00256		2312.19	0.99671		2312.19	0.98995		2312.19	0.98225		2312.19	0.99793		2312.19	0.98698		2312.19	0.97203		2312.19	0.99871		2312.19	0.98732		2312.19	0.97588		2312.19	0.96549		2312.19	0.96549		2312.19	0.94274
	2310.27	1.02575		2310.27	1.01652		2310.27	1.01436		2310.27	1.00323		2310.27	0.99702		2310.27	0.98964		2310.27	0.98182		2310.27	0.99455		2310.27	0.98341		2310.27	0.96858		2310.27	0.99898		2310.27	0.98807		2310.27	0.97686		2310.27	0.96665		2310.27	0.96665		2310.27	0.94436
	2308.34	1.02659		2308.34	1.01764		2308.34	1.01481		2308.34	1.00384		2308.34	0.99731		2308.34	0.98937		2308.34	0.98142		2308.34	0.9914		2308.34	0.98009		2308.34	0.96538		2308.34	0.99923		2308.34	0.98875		2308.34	0.97777		2308.34	0.96772		2308.34	0.96772		2308.34	0.94585
	2306.41	1.02734		2306.41	1.01867		2306.41	1.01524		2306.41	1.0044		2306.41	0.99759		2306.41	0.98913		2306.41	0.98107		2306.41	0.98847		2306.41	0.977		2306.41	0.96238		2306.41	0.99944		2306.41	0.98938		2306.41	0.9786		2306.41	0.96869		2306.41	0.96869		2306.41	0.94722
	2304.48	1.02803		2304.48	1.01959		2304.48	1.01563		2304.48	1.00492		2304.48	0.99786		2304.48	0.98893		2304.48	0.98074		2304.48	0.98573		2304.48	0.97411		2304.48	0.95959		2304.48	0.99962		2304.48	0.98994		2304.48	0.97935		2304.48	0.96958		2304.48	0.96958		2304.48	0.94846
	2302.55	1.02864		2302.55	1.02041		2302.55	1.01598		2302.55	1.00538		2302.55	0.99809		2302.55	0.98875		2302.55	0.98043		2302.55	0.98321		2302.55	0.97145		2302.55	0.95702		2302.55	0.99979		2302.55	0.99044		2302.55	0.98002		2302.55	0.97037		2302.55	0.97037		2302.55	0.94957
	2300.62	1.02918		2300.62	1.02113		2300.62	1.0163		2300.62	1.00578		2300.62	0.9983		2300.62	0.98859		2300.62	0.98015		2300.62	0.98091		2300.62	0.96903		2300.62	0.95468		2300.62	0.99994		2300.62	0.99088		2300.62	0.9806		2300.62	0.97107		2300.62	0.97107		2300.62	0.95055
	2298.69	1.02969		2298.69	1.02179		2298.69	1.01661		2298.69	1.00616		2298.69	0.99851		2298.69	0.98846		2298.69	0.97989		2298.69	0.97887		2298.69	0.96686		2298.69	0.95258		2298.69	1.00009		2298.69	0.99128		2298.69	0.98115		2298.69	0.97173		2298.69	0.97173		2298.69	0.95146
	2296.77	1.03018		2296.77	1.02243		2296.77	1.0169		2296.77	1.00653		2296.77	0.99871		2296.77	0.98834		2296.77	0.97966		2296.77	0.97706		2296.77	0.96495		2296.77	0.95074		2296.77	1.00022		2296.77	0.99167		2296.77	0.98167		2296.77	0.97237		2296.77	0.97237		2296.77	0.95233
	2294.84	1.03064		2294.84	1.02303		2294.84	1.01717		2294.84	1.00689		2294.84	0.9989		2294.84	0.98823		2294.84	0.97944		2294.84	0.97548		2294.84	0.96328		2294.84	0.94912		2294.84	1.00035		2294.84	0.99203		2294.84	0.98215		2294.84	0.97296		2294.84	0.97296		2294.84	0.95315
[truncated: 983 more rows]
[truncated: 11 more columns]

## Sheet: Fig4
Figure 4a																Figure 4b							Figure 4c				Figure 4c
[truncated: 43 more rows]

## Sheet: Supplementary Figs
Supplementary Fig. 8,10,13
[truncated: 274 more rows]

## Sheet: Supplementary Fig.2a,4,15a,16fg
Supplementary Fig.2a												Supplementary Fig.4
[truncated: 1,365 more rows]
[truncated: 10 more columns]

## Sheet: Supplementary Fig.18b,23,52,56
Supplementary Fig. 18b										Supplementary Fig. 23				Supplementary Fig. 52					Supplementary Fig. 56
[truncated: 1,364 more rows]

[truncated: 8 more sheets: Supplementary Fig.2d,2c,15b,16c, Supplementary Fig.25,26,27, Supplementary Fig.28, Supplementary Fig.30, Supplementary Fig.31, Supplementary Fig.57, Supplementary Fig.58, Supplementary Fig.60]
